# Supplementary material for: Study on the metabolic process of phthalic acid driven proliferation of Rhizoctonia solani
Source: Front Plant Sci. 2023 Oct 11;14:1266916. doi: 10.3389/fpls.2023.1266916 (PMC10598758; doi:10.3389/fpls.2023.1266916)
Supplement: Supplementary file 3 [file Table_3.xlsx]

## Sheet: Sheet1
group name	All sig diff	down regulated	up regulated
Fungi_vs_PA-Fungi	678	272	406
CK_vs_Fungi	623	232	391
CK_vs_PA-Fungi	894	367	527
