# Supplementary material for: Study on the metabolic process of phthalic acid driven proliferation of Rhizoctonia solani
Source: Front Plant Sci. 2023 Oct 11;14:1266916. doi: 10.3389/fpls.2023.1266916 (PMC10598758; doi:10.3389/fpls.2023.1266916)
Supplement: Supplementary file 4 [file Table_4.xlsx]

## Sheet: figure.1-A
Raw data
concentration		Colony diameter / cm
		time					Drawing data
		48h	72h	96h				48h-average	48h-STDEVP	72h-average	72h-STDEVP	96h-average	96h-STDEVP
0ug/ml	0-1	3.06	4.59	5.88			0ug\ml	2.995	0.0838153	4.48	0.0874643	5.74	0.110227
	0-2	3.07	4.38	5.71			0.1ug\ml	3.335	0.045	4.835	0.0455522	6.1625	0.10084
	0-3	2.99	4.54	5.79			1ug\ml	3.3475	0.10084	4.8425	0.0843727	6.145	0.0657647
	0-4	2.86	4.41	5.58			10ug\ml	3.325	0.0497494	4.92333	0.118612	6.1675	0.0657172
0.1ug/ml	0.1-1	3.31	4.81	6.15			100ug\ml	3.395	0.0955249	5.18	0.141774	7.1	0.113798
	0.1-2	3.35	4.83	6.1			500ug\ml	2.2525	0.0869986	2.79	0.151162	3.31	0.204083
	0.1-3	3.4	4.91	6.33
	0.1-4	3.28	4.79	6.07
1ug/ml	1-1	3.45	4.88	6.14
	1-2	3.38	4.87	6.04
	1-3	3.38	4.92	6.19
	1-4	3.18	4.7	6.21
10ug/ml	10-1	3.24	4.72	6.09
	10-2	3.36	4.95	6.17
	10-3	3.34	4.8	6.14
	10-4	3.36	5.02	6.27
100ug/ml	100-1	3.44	5.23	7.22
	100-2	3.46	5.39	7.09
	100-3	3.23	5.05	7.17
	100-4	3.45	5.05	6.92
500ug/ml	500-1	2.2	2.7	3.15
	500-2	2.4	3.05	3.66
	500-3	2.18	2.73	3.2
	500-4	2.23	2.68	3.23
								2d		3d		4d
								3.04		4.50333		5.79333
								3.35333		4.85		6.09333
								3.40333		4.89		6.21333
								3.35333		4.92333		6.19333
								3.49		5.41667		7.87
								3.47333		5.22333		7.16

## Sheet: figure.1-B
raw data							data processing							drawing data
concentration		Colony diameter / cm					concentration		Net growth of mycelium					concentration	Net growth of mycelium（average）
		24h	48h	72h	96h				0-24h	24-48h	48-72h	62-96h			0-24h-average	24-48h-average	48-72h-average	72-96h-average
0ug\ml	0-1	1.68	3.06	4.59	5.88		0ug\ml	0-1	1.08	1.38	1.53	1.29		0ug\ml	0.9975	1.3975	1.485	1.26
	0-2	1.54	3.07	4.38	5.71			0-2	0.94	1.53	1.31	1.33		0.1ug\ml	1.2225	1.5125	1.5	1.3275
	0-3	1.67	2.99	4.54	5.79			0-3	1.07	1.32	1.55	1.25		1ug\ml	1.3025	1.445	1.495	1.3025
	0-4	1.5	2.86	4.41	5.58			0-4	0.9	1.36	1.55	1.17		10ug\ml	1.265	1.46	1.5475	1.295
0.1ug\ml	0.1-1	2.05	3.31	4.81	6.15		0.1ug\ml	0.1-1	1.45	1.26	1.5	1.34		100ug\ml	1.145	1.65	1.785	1.92
	0.1-2	1.78	3.35	4.83	6.1			0.1-2	1.18	1.57	1.48	1.27		500ug\ml	0.725	0.9275	0.5375	0.52
	0.1-3	1.74	3.4	4.91	6.33			0.1-3	1.14	1.66	1.51	1.42
	0.1-4	1.72	3.28	4.79	6.07			0.1-4	1.12	1.56	1.51	1.28
1ug\ml	1-1	2.03	3.45	4.88	6.14		1ug\ml	1-1	1.43	1.42	1.43	1.26
	1-2	1.87	3.38	4.87	6.04			1-2	1.27	1.51	1.49	1.17
	1-3	1.9	3.38	4.92	6.19			1-3	1.3	1.48	1.54	1.27
	1-4	1.81	3.18	4.7	6.21			1-4	1.21	1.37	1.52	1.51
10ug\ml	10-1	1.78	3.24	4.72	6.09		10ug\ml	10-1	1.18	1.46	1.48	1.37
	10-2	1.86	3.36	4.95	6.17			10-2	1.26	1.5	1.59	1.22
	10-3	1.91	3.34	4.8	6.14			10-3	1.31	1.43	1.46	1.34
	10-4	1.91	3.36	5.02	6.27			10-4	1.31	1.45	1.66	1.25
100ug\ml	100-1	1.73	3.44	5.23	7.22		100ug\ml	100-1	1.13	1.71	1.79	1.99
	100-2	1.76	3.46	5.39	7.09			100-2	1.16	1.7	1.93	1.7
	100-3	1.8	3.23	5.05	7.17			100-3	1.2	1.43	1.82	2.12
	100-4	1.69	3.45	5.05	6.92			100-4	1.09	1.76	1.6	1.87
500ug\ml	500-1	1.29	2.2	2.7	3.15		500ug\ml	500-1	0.69	0.91	0.5	0.45
	500-2	1.38	2.4	3.05	3.66			500-2	0.78	1.02	0.65	0.61
	500-3	1.25	2.18	2.73	3.2			500-3	0.65	0.93	0.55	0.47
	500-4	1.38	2.23	2.68	3.23			500-4	0.78	0.85	0.45	0.55
											2d		3d		4d
									0ug\ml		3.04		4.50333		5.79333
									0.1ug\ml		3.35333		4.85		6.09333
									1ug\ml		3.40333		4.89		6.21333
									10ug\ml		3.35333		4.92333		6.19333
									50ug\ml		3.49		5.41667		7.87
									100ug\ml		3.47333		5.22333		7.16

## Sheet: figure.1-C
		Fresh cell weight(g)	Average	significant difference analysis(SPSS)	STDEVP
	0-1	1.082
0ug/ml	0-2	0.816	0.936667	c	0.109986
	0-3	0.912
	1-1	1.137
0.1ug/ml	1-2	1.124	1.25767	bc	0.179919
	1-3	1.512
	2-1	1.618
1ug/ml	2-2	1.018	1.43167	b	0.292985
	2-3	1.659
	3-1	1.611
10ug/ml	3-2	2.035	1.881	a	0.191548
	3-3	1.997
	4-1	2.184
100ug/ml	4-2	2.39	2.219	a	0.127752
	4-3	2.083
	5-1	0.199
500ug/ml	5-2	0.298	0.275667	d	0.0557634
	5-3	0.33
