# Supplementary material for: Study on the metabolic process of phthalic acid driven proliferation of Rhizoctonia solani
Source: Front Plant Sci. 2023 Oct 11;14:1266916. doi: 10.3389/fpls.2023.1266916 (PMC10598758; doi:10.3389/fpls.2023.1266916)
Supplement: Supplementary file 5 [file Table_5.xlsx]

## Sheet: Glucose standard curve
Method name: Method 1
Application: SparkControl				V2.3
Device: Spark				Serial number: 1712003035
Firmware:				LUM:V5.2.3|ABS:V4.3.2|ABS_MEX:V5.0.7|MTP:V13.1.5|FLUOR:V5.1.3|FLUOR_MEM:V5.0.7|FLUOR_MEX:V5.0.7
Date:				2023-05-16
Time:				14:39
System				WIN-30H1CO3JSUN
User				WIN-30H1CO3JSUN\Administrator
Plate				[GRE96ft] - Greiner 96 Flat Transparent Cat. No.: 655101/655161/655192
Lid lifter				No lid
Humidity Cassette				No humidity cassette
Smooth mode				Not selected
List of actions in this measurement script:
Plate
	Shaking
	Absorbance					Label 1
Name				GRE96ft
Plate layout
Plate area				A1-E3
Start Time				2023-05-16 14:39:06
Shaking (Linear) Duration				15	s
Shaking (Linear) Position				Current
Shaking (Linear) Amplitude				1	mm
Shaking (Linear) Frequency				1440	rpm
End Time				2023-05-16 14:39:21
Mode	Absorbance
Name	Label 1
Measurement wavelength				490	nm
Number of flashes				10
Settle time				50	ms
Part of Plate				A1-E3
Start Time				2023-05-16 14:39:23
Temperature				25.9	°C
<>glucose concentration(mg/g)	1	2	3	Average	5	6	7	8	9	10	11	12
A(0.02)	0.1363	0.155	0.1441	0.145133
B(0.04)	0.2482	0.2545	0.2451	0.249267
C(0.06)	0.3462	0.3586	0.3466	0.350467
D(0.08)	0.4495	0.4562	0.467	0.457567
E(0.1)	0.5681	0.5742	0.5511	0.564467
F
G
H
End Time				2023-05-16 14:39:29
	glucose concentration(mg/g)	average
	0.02	0.145133
	0.04	0.249267
	0.06	0.350467
	0.08	0.457567
	0.1	0.564467

## Sheet: Sample polysaccharide content
Method name: Method 1
Application: SparkControl				V2.3
Device: Spark				Serial number: 1712003035
Firmware:				LUM:V5.2.3|ABS:V4.3.2|ABS_MEX:V5.0.7|MTP:V13.1.5|FLUOR:V5.1.3|FLUOR_MEM:V5.0.7|FLUOR_MEX:V5.0.7
Date:				2023-05-25
Time:				11:09
System				WIN-30H1CO3JSUN
User				WIN-30H1CO3JSUN\Administrator
Plate				[GRE96ft] - Greiner 96 Flat Transparent Cat. No.: 655101/655161/655192
Lid lifter				No lid
Humidity Cassette				No humidity cassette
Smooth mode				Not selected
List of actions in this measurement script:
Plate
	Shaking
	Absorbance					Label 1
Name				GRE96ft
Plate layout
Plate area				A1-F3
Start Time				2023-05-25 11:09:31
Shaking (Linear) Duration				12	s
Shaking (Linear) Position				Current
Shaking (Linear) Amplitude				1	mm
Shaking (Linear) Frequency				1440	rpm
End Time				2023-05-25 11:09:43
Mode	Absorbance
Name	Label 1
Measurement wavelength				490	nm
Number of flashes				10
Settle time				50	ms
Part of Plate				A1-F3
Start Time				2023-05-25 11:09:45
Temperature				25.9	°C
<>Concentration of phthalic acid (mg/L)	1	2	3	Average	STDEVP	6	7	8	9	10	11	12
A 0	0.29615	0.31025	0.2948	0.3004	0.00698677
B 0.1	0.3329	0.31275	0.33265	0.3261	0.00944043
C 1	0.33375	0.34445	0.3518	0.343333	0.00741107
D 10	0.3731	0.3365	0.3948	0.368133	0.0240586
E 100	0.31565	0.29665	0.30055	0.304283	0.00819363
F 500	0.27975	0.2582	0.2725	0.27015	0.0089533
G
H
End Time				2023-05-25 11:09:51
	standard curve	Concentration of phthalic acid (mg/L)	raw data(substitute into the standard curve)			Substitute into the dilution multiple(mg/g)	remark
	y = 5.2348x + 0.0393	0-1	0.29615	0.25685	0.0490659	9.81317	In this study, each 1ml of polysaccharide sample solution was obtained by ultrasonic extraction from 5mg of freeze-dried mycelium.
		0.1-1	0.3329	0.2936	0.0560862	11.2172
		1-1	0.33375	0.29445	0.0562486	11.2497
		10-1	0.3731	0.3338	0.0637656	12.7531
		100-1	0.31565	0.27635	0.0527909	10.5582
		500-1	0.27975	0.24045	0.045933	9.1866
		0-2	0.31025	0.27095	0.0517594	10.3519
		0.1-2	0.31275	0.27345	0.052237	10.4474
		1-2	0.34445	0.30515	0.0582926	11.6585
		10-2	0.3365	0.2972	0.0567739	11.3548
		100-2	0.29665	0.25735	0.0491614	9.83228
		500-2	0.2582	0.2189	0.0418163	8.36326
		0-3	0.2948	0.2555	0.048808	9.7616
		0.1-3	0.33265	0.29335	0.0560384	11.2077
		1-3	0.3518	0.3125	0.0596966	11.9393
		10-3	0.3948	0.3555	0.0679109	13.5822
		100-3	0.30055	0.26125	0.0499064	9.98128
		500-3	0.2725	0.2332	0.044548	8.9096
	Drawing data
	Concentration of phthalic acid (mg/L)	Polysaccharide content ( mg / g )			significant difference analysis(SPSS)	average(mg/g)	STDEVP
	0	9.81317	10.3519	9.7616	c	9.97555	0.266936
	0.1	11.2172	10.4474	11.2077	bc	10.9574	0.36068
	1	11.2497	11.6585	11.9393	ab	11.6159	0.283146
	10	12.7531	11.3548	13.5822	a	12.5634	0.919179
	100	10.5582	9.83228	9.98128	c	10.1239	0.313045
	500	9.1866	8.36326	8.9096	d	8.81982	0.342069

## Sheet: protein standard curve
Method name: Method 1
Application: SparkControl				V2.3
Device: Spark				Serial number: 1712003035
Firmware:				LUM:V5.2.3|ABS:V4.3.2|ABS_MEX:V5.0.7|MTP:V13.1.5|FLUOR:V5.1.3|FLUOR_MEM:V5.0.7|FLUOR_MEX:V5.0.7
Date:				2023-05-31
Time:				13:51
System				WIN-30H1CO3JSUN
User				WIN-30H1CO3JSUN\Administrator
Plate				[GRE96ft] - Greiner 96 Flat Transparent Cat. No.: 655101/655161/655192
Lid lifter				No lid
Humidity Cassette				No humidity cassette
Smooth mode				Not selected
List of actions in this measurement script:
Plate
	Shaking
	Absorbance					Label 1
Name				GRE96ft
Plate layout
Plate area				A4-E9;F4-H6
Start Time				2023-05-31 13:51:05
Shaking (Linear) Duration				10	s
Shaking (Linear) Position				Current
Shaking (Linear) Amplitude				1	mm
Shaking (Linear) Frequency				1440	rpm
End Time				2023-05-31 13:51:15
Mode	Absorbance
Name	Label 1
Measurement wavelength				562	nm
Number of flashes				10
Settle time				50	ms
Part of Plate				A4-E9;F4-H6
Start Time				2023-05-31 13:51:17
Temperature				27.2	°C
<>	1	2	3	4	5	6	7	8	9	10	11	12
A			0	0.2047	0.2012	0.1905	0.2632	0.2823	0.3028
B			0.025	0.2273	0.2383	0.2349	0.3032	0.3288	0.2812
C			0.05	0.2727	0.2671	0.2582	0.3319	0.3591	0.313
D			0.1	0.3415	0.3269	0.3273	0.3147	0.3228	0.2928
E			0.2	0.4684	0.4868	0.4494	0.375	0.3329	0.2817
F			0.3	0.5931	0.5741	0.6025
G			0.4	0.7178	0.7095	0.7273
H			0.5	0.8442	0.825	0.8493
End Time				2023-05-31 13:51:28
Protein concentration ( mg / ml )	Protein content ( mg )	absorbance			average
0	0	0.2047	0.2012	0.1905	0.1988
0.025	0.0005	0.2273	0.2383	0.2349	0.2335
0.05	0.001	0.2727	0.2671	0.2582	0.266
0.1	0.002	0.3415	0.3269	0.3273	0.3319
0.2	0.004	0.4684	0.4868	0.4494	0.4682
0.3	0.006	0.5931	0.5741	0.6025	0.5899
0.4	0.008	0.7178	0.7095	0.7273	0.7182
0.5	0.01	0.8442	0.825	0.8493	0.8395

## Sheet: Sample protein content
raw data
standard curve	Concentration of phthalic acid (mg/L)	Initial sample weight (g)	Sample weight after dilution (g)	sample absorbance	Substitute into the standard curve - Sample protein content (mg)	Initial sample protein content(g)
y = 64.218x + 0.2029	0-1	0.135	0.000225	0.2632	0.000938989	4.17328
	0-2	0.1473	0.0002455	0.2823	0.00123641	5.03631
	0-3	0.1559	0.000259833	0.3028	0.00155564	5.98706
	0.1-1	0.1471	0.000245167	0.3032	0.00156187	6.37064
	0.1-2	0.1698	0.000283	0.3288	0.00196051	6.9276
	0.1-3	0.1423	0.000237167	0.2812	0.00121928	5.14104
	1-1	0.2015	0.000335833	0.3319	0.00200878	5.98149
	1-2	0.1966	0.000327667	0.3591	0.00243234	7.42321
	1-3	0.135	0.000225	0.313	0.00171447	7.61988
	10-1	0.1379	0.000229833	0.3147	0.00174094	7.57481
	10-2	0.1365	0.0002275	0.3228	0.00186708	8.20694
	10-3	0.1335	0.0002225	0.2928	0.00139992	6.29177
	100-1	0.2083	0.000347167	0.375	0.00267993	7.71944
	100-2	0.1349	0.000224833	0.3329	0.00202435	9.0038
	100-3	0.1032	0.000172	0.2817	0.00122707	7.13413
	Drawing data
	Concentration of phthalic acid (mg/L)	Initial sample protein content（g）			significant difference analysis(SPSS)	average(mg/g)	STDEVP
	0	4.17328	5.03631	5.98706	b	5.06555	0.740761
	0.1	6.37064	6.9276	5.14104	ab	6.14642	0.746389
	1	5.98149	7.42321	7.61988	a	7.00819	0.730417
	10	7.57481	8.20694	6.29177	a	7.35784	0.796774
	100	7.71944	9.0038	7.13413	a	7.95246	0.780871
