# Supplementary material for: Study on the metabolic process of phthalic acid driven proliferation of Rhizoctonia solani
Source: Front Plant Sci. 2023 Oct 11;14:1266916. doi: 10.3389/fpls.2023.1266916 (PMC10598758; doi:10.3389/fpls.2023.1266916)
Supplement: Supplementary file 6 [file Table_6.xlsx]

## Sheet: Fig.2B
Index	Q1 (Da)	Q3 (Da)	Molecular weight (Da)	Formula	Ionization model	Compounds	物质	Class I	物质一级分类	Class II	物质二级分类	CAS	Level	Fu-1	Fu-2	Fu-3	PA-1	PA-2	PA-3	CK-1	CK-2	CK-3	QC01	QC02	QC03	cpd_ID	kegg_map
mws0242	173.08	111.08	174.089	C8H14O4	[M-H]-	Suberic Acid	辛二酸	Organic acids	有机酸	Organic acids	有机酸	505-48-6	1	670050	623493	712934	574965	557425	572472	492123	618860	555184	589438	590644	590646	C08278	-
pme3096	118.01	74.02	119.022	C3H5NO4	[M-H]-	Aminomalonic acid	氨基丙二酸	Organic acids	有机酸	Organic acids	有机酸	1068-84-4	3	7.29917e+06	7.20968e+06	7.46436e+06	1.16482e+07	1.14933e+07	9.96138e+06	4.78254e+06	4.92324e+06	5.10892e+06	6.82907e+06	6.84284e+06	6.84629e+06	C00872	-
Zmgn001448	175.06	115.04	176.069	C7H12O5	[M-H]-	2-Propylmalic Acid*	2-丙基苹果酸*	Organic acids	有机酸	Organic acids	有机酸	-	2	1.74877e+07	1.70706e+07	1.74182e+07	3.23527e+07	3.95657e+07	3.96853e+07	461832	415323	450608	1.37242e+07	1.36948e+07	1.37409e+07	C05994	ko00620
mws0147	117.06	59.01	118.063	C5H10O3	[M-H]-	β-Hydroxyisovaleric acid	β-羟基异戊酸	Organic acids	有机酸	Organic acids	有机酸	625-08-1	3	1.92842e+06	1.9281e+06	2.03171e+06	288479	237284	373182	193269	209293	200253	924571	923531	927132	C20827	ko00280,ko01100
mws0425	129.02	85.03	130.027	C5H6O4	[M-H]-	Citraconic acid	柠康酸	Organic acids	有机酸	Organic acids	有机酸	498-23-7	3	1.23165e+07	1.392e+07	1.38218e+07	2.77775e+06	1.88812e+06	2.09622e+06	1.50921e+07	1.55081e+07	1.60281e+07	1.11931e+07	1.12305e+07	1.12379e+07	C02226	ko00290,ko00660,ko01100,ko01210
pme3961	252.11	136.06	251.102	C10H13N5O3	[M+H]+	2'-Deoxyadenosine	2'-脱氧腺苷	Nucleotides and derivatives	核苷酸及其衍生物	Nucleotides and derivatives	核苷酸及其衍生物	958-09-8	3	166702	126077	296980	190528	173416	182109	1.57864e+06	1.53115e+06	1.79698e+06	990460	985374	988583	C00559	ko00230,ko01100,ko01232,ko02010
Zbqn001288	202.11	130.09	203.116	C9H17NO4	[M-H]-	(3-hydroxypropanoyl)-L-leucine	(3-羟丙基)-L-亮氨酸	Amino acids and derivatives	氨基酸及其衍生物	Amino acids and derivatives	氨基酸及其衍生物	-	1	1.14604e+07	1.23623e+07	1.29288e+07	1.51582e+07	1.53877e+07	1.3403e+07	1.3553e+07	1.54371e+07	1.41605e+07	1.30293e+07	1.30359e+07	1.29704e+07	-	-
Lmsn015919	658.85	482.93	659.861	C6H18O24P6	[M-H]-	Phytic acid	植酸	Organic acids	有机酸	Organic acids	有机酸	83-86-3	3	621496	630184	643389	611878	609698	590446	598963	599205	619148	630722	627152	627470	C01204	ko00562,ko01100,ko04070
mws2212	179.03	135.05	180.042	C9H8O4	[M-H]-	Caffeic acid	咖啡酸	Phenolic acids	酚酸类	Phenolic acids	酚酸类	331-39-5	3	671677	734170	527377	720293	803604	747185	4.035e+06	4.43238e+06	4.87016e+06	2.85979e+06	2.87764e+06	2.87358e+06	C01197	ko01100,ko01110,ko01220
pmd0132	496.34	184.07	495.332	C24H50NO7P	[M+H]+	LysoPC 16:0(2n isomer)	溶血磷脂酰胆碱 16:0(2n异构)	Lipids	脂质	LPC	溶血磷脂酰胆碱	-	1	1.24377e+06	1.50435e+06	1.76386e+06	4.55745e+06	4.46132e+06	4.24034e+06	4.14821e+06	5.00204e+06	4.37171e+06	3.57943e+06	3.5847e+06	3.56213e+06	-	-
Lmrj001341	185.09	70.06	184.085	C8H12N2O3	[M+H]+	Cyclo(Ser-Pro)	环(丝氨酸-脯氨酸)	Amino acids and derivatives	氨基酸及其衍生物	Amino acids and derivatives	氨基酸及其衍生物	-	1	4.62615e+07	4.67711e+07	4.6988e+07	5.6745e+07	6.165e+07	5.76166e+07	4.77249e+07	4.92188e+07	4.46001e+07	4.66243e+07	4.69245e+07	4.66945e+07	-	-
Wayn000341	293.1	131.05	294.107	C10H18N2O8	[M-H]-	N-(1-Deoxy-1-fructosyl)Asparagine	N-(1-脱氧-1-果糖基)天冬酰胺	Nucleotides and derivatives	核苷酸及其衍生物	Nucleotides and derivatives	核苷酸及其衍生物	-	1	862250	842943	750362	1.08921e+06	1.03988e+06	1.10163e+06	970398	933027	946343	937300	931299	932047	-	-
mws0227	132.1	86.1	131.095	C6H13NO2	[M+H]+	L-Leucine	L-亮氨酸	Amino acids and derivatives	氨基酸及其衍生物	Amino acids and derivatives	氨基酸及其衍生物	61-90-5	1	9.89686e+06	8.46865e+06	9.68969e+06	2.67257e+06	2.4317e+06	2.91715e+06	1.17826e+07	1.16551e+07	1.15546e+07	9.79937e+06	9.87188e+06	9.82737e+06	C00123	ko00280,ko00290,ko00970,ko01100,ko01110,ko01210,ko01230,ko02010,ko05131
MW0103699	606.07	384.99	607.082	C17H27N3O17P2	[M-H]-	Uridine-diphosphate-n-acetylgalactosamine	UDP-N-乙酰基-α-D-半乳糖胺	Nucleotides and derivatives	核苷酸及其衍生物	Nucleotides and derivatives	核苷酸及其衍生物	-	3	745487	928690	790511	1.03025e+06	907358	826414	23627.9	17862.3	20663.7	738721	741326	744529	-	-
pme1975	103	59.01	104.011	C3H4O4	[M-H]-	Malonic acid	丙二酸	Organic acids	有机酸	Organic acids	有机酸	141-82-2	3	1.66435e+06	1.64837e+06	1.73465e+06	1.94642e+06	1.93605e+06	1.85767e+06	1.41842e+06	1.44485e+06	1.47886e+06	1.64131e+06	1.62924e+06	1.63134e+06	C00383	ko00061,ko00240,ko00410,ko01100,ko01212
pmn001724	632.28	470.23	633.29	C31H43N3O11	[M-H]-	Lycibarbarspermidine B*	枸杞亚精胺 B*	Alkaloids	生物碱	Phenolamine	酚胺	-	2	1.41303e+06	1.47563e+06	1.46419e+06	1.27127e+06	1.39182e+06	1.38677e+06	1.13458e+06	1.06367e+06	1.01798e+06	1.26145e+06	1.26572e+06	1.25536e+06	-	-
Lmqn008288	299.26	299.26	300.266	C18H36O3	[M-H]-	3-Hydroxyoctadecanoic Acid	3-羟基十八烷酸	Lipids	脂质	Free fatty acids	游离脂肪酸	45261-96-9	2	7.18284e+06	7.07934e+06	7.03444e+06	7.46305e+06	7.44599e+06	7.45211e+06	7.63026e+06	8.10988e+06	7.91084e+06	7.61911e+06	7.59016e+06	7.65351e+06	-	-
MWS2040	94.98	79.96	95.9881	CH4O3S	[M-H]-	Methanesulfonic acid	甲基磺酸	Organic acids	有机酸	Organic acids	有机酸	75-75-2	3	127939	155361	108532	73938.8	114898	41680	168772	176177	138665	156078	157432	156059	C11145	ko00920,ko01100
pme3233	285.08	270.05	284.068	C16H12O5	[M+H]+	Calycosin	毛蕊异黄酮	Flavonoids	黄酮	Isoflavones	异黄酮	20575-57-9	3	2.49162e+06	2.6321e+06	2.80857e+06	539299	503313	470171	2.12541e+06	2.14879e+06	2.24801e+06	1.98878e+06	2.0085e+06	1.99187e+06	C01562	ko01110
MW0103404	256.09	167.05	257.101	C10H15N3O5	[M-H]-	5-Methylcytidine	5-甲基胞苷	Nucleotides and derivatives	核苷酸及其衍生物	Nucleotides and derivatives	核苷酸及其衍生物	2140-61-6	3	1.04056e+06	1.1595e+06	1.15318e+06	1.31527e+06	1.38735e+06	1.26025e+06	1.24141e+06	1.27531e+06	1.13384e+06	1.21668e+06	1.21207e+06	1.20383e+06	-	-
MW0158564	600.28	156.08	599.27	C28H37N7O8	[M+H]+	Tyr-Phe-Asp-Arg	酪氨酸-苯丙氨酸-天门冬氨酸-精氨酸	Amino acids and derivatives	氨基酸及其衍生物	Amino acids and derivatives	氨基酸及其衍生物	-	3	1.61594e+06	1.59905e+06	1.63521e+06	4.46767e+06	4.2941e+06	3.86753e+06	296212	296506	345686	1.41127e+06	1.40747e+06	1.39525e+06	-	-
Wayn002279	219.05	111.01	220.058	C8H12O7	[M-H]-	Dihomocitric acid	二高柠檬酸	Organic acids	有机酸	Organic acids	有机酸	-	2	157304	160582	171535	179609	184058	229306	148560	144250	158257	173673	171592	172713	-	-
MW0136833	253.05	224.05	254.058	C15H10O4	[M-H]-	7,3'-Dihydroxyflavone*	7，3-二羟基黄酮*	Flavonoids	黄酮	Flavones	黄酮	108238-40-0	3	2.51698e+06	2.70865e+06	2.65103e+06	1.4622e+06	1.39035e+06	1.4054e+06	1.05818e+06	1.06551e+06	1.12759e+06	1.50447e+06	1.51553e+06	1.52332e+06	-	-
MW0118724	225.09	181.1	166.074	C8H10N2O2	[M+CH3COO]-	2-Methyl-3-(pyrimidin-2-YL)propanoic acid	2-甲基-3-嘧啶-2-基-丙酸	Organic acids	有机酸	Organic acids	有机酸	819850-14-1	3	1.76597e+06	1.89628e+06	1.78505e+06	2.12296e+06	2.04687e+06	2.06792e+06	1.80084e+06	1.75455e+06	1.7771e+06	1.81445e+06	1.82014e+06	1.83733e+06	-	-
mws0823	115.04	71.01	116.047	C5H8O3	[M-H]-	3-Methyl-2-Oxobutanoic acid	3-甲基-2-氧代-丁酸	Organic acids	有机酸	Organic acids	有机酸	759-05-7	3	1.57599e+06	1.45696e+06	1.53529e+06	2.16885e+06	2.11393e+06	2.04891e+06	374777	239622	402765	920396	924013	911704	C00141	ko00280,ko00290,ko00770,ko01100,ko01110,ko01210,ko01230,ko01240
pme2693	131.12	114.09	130.111	C6H14N2O	[M+H]+	N-Acetylputrescine	N-乙酰腐胺	Alkaloids	生物碱	Alkaloids	生物碱	18233-70-0	3	524300	469411	469110	1.26311e+06	1.35923e+06	1.52371e+06	557418	716760	644390	1.0463e+06	1.0543e+06	1.03948e+06	C02714	ko00330,ko01100
pmb0818	206.08	145.05	205.074	C11H11NO3	[M+H]+	Methoxyindoleacetic acid	甲氧基吲哚乙酸	Alkaloids	生物碱	Plumerane	吲哚类生物碱	3471-31-6	3	2.67846e+06	3.02139e+06	2.77494e+06	1.08169e+06	1.0805e+06	1.12941e+06	3.0031e+06	2.92001e+06	3.28514e+06	2.6066e+06	2.61117e+06	2.64117e+06	C05660	ko00380
MWStz170	227.14	86.06	226.132	C11H18N2O3	[M+H]+	Cyclo(L-Leu-trans-4-hydroxy-L-Pro)	环(L-亮氨酸-反-4-羟基-L-脯氨酸)	Amino acids and derivatives	氨基酸及其衍生物	Amino acids and derivatives	氨基酸及其衍生物	115006-86-5	1	2.21491e+06	2.06113e+06	2.15554e+06	4.71721e+06	4.9955e+06	4.67844e+06	1.4977e+06	1.45169e+06	1.35678e+06	1.99889e+06	2.02642e+06	2.00523e+06	-	-
mws0267	105.02	105.02	106.027	C3H6O4	[M-H]-	DL-Glyceric Acid	DL-甘油酸	Organic acids	有机酸	Organic acids	有机酸	473-81-4	3	1.1697e+06	1.12881e+06	984650	114636	206927	196810	869231	948199	848532	945435	951088	959027	C00258	ko00030,ko00260,ko00561,ko00630,ko00680,ko01100,ko01110,ko01120,ko01200
Wcfn003941	305.07	96.96	306.077	C12H18O7S	[M-H]-	Sulfo jasmonate	Sulfo jasmonate	Others	其它类	Others	其它	-	3	6.97356e+06	6.23093e+06	7.20996e+06	7.37494e+06	9.29994e+06	8.85765e+06	6.71393e+06	6.67025e+06	6.7335e+06	7.2878e+06	7.22071e+06	7.32529e+06	-	-
pme2550	173.01	129.02	174.016	C6H6O6	[M-H]-	Cis-Aconitic acid	顺式乌头酸	Organic acids	有机酸	Organic acids	有机酸	585-84-2	3	2.19192e+07	2.17431e+07	2.13338e+07	5.63527e+06	5.91917e+06	5.98305e+06	2.74212e+07	2.51211e+07	2.69668e+07	2.08009e+07	2.0971e+07	2.11091e+07	C00417	ko00020,ko00630,ko00660,ko00720,ko01100,ko01110,ko01120,ko01210
pmb2922	565.05	323.03	566.055	C15H24N2O17P2	[M-H]-	Uridine 5'-diphospho-D-glucose	尿苷 5'-二磷酸-D-葡萄糖	Nucleotides and derivatives	核苷酸及其衍生物	Nucleotides and derivatives	核苷酸及其衍生物	133-89-1	1	3.66354e+06	3.98501e+06	3.54203e+06	3.01926e+06	2.96339e+06	2.8329e+06	29690.8	50015	32062	2.70008e+06	2.72469e+06	2.74051e+06	C00029	ko00040,ko00052,ko00053,ko00500,ko00520,ko00524,ko00541,ko00561,ko01051,ko01100,ko01110,ko01240,ko01250
MW0109866	405.21	70.06	404.202	C15H28N6O7	[M+H]+	Thr-Glu-Arg	苏氨酸-谷氨酸-精氨酸	Amino acids and derivatives	氨基酸及其衍生物	Amino acids and derivatives	氨基酸及其衍生物	-	3	2.39252e+07	2.21513e+07	2.30547e+07	6.67812e+06	5.62255e+06	4.97425e+06	3.18934e+06	3.16402e+06	3.22536e+06	8.43958e+06	8.33443e+06	8.45029e+06	-	-
pmb2804	311.22	171.14	312.23	C18H32O4	[M-H]-	13S-Hydroperoxy-9Z,11E-octadecadienoic acid	13-氢过氧化-9,11-十八碳二烯酸	Lipids	脂质	Free fatty acids	游离脂肪酸	33964-75-9	3	925908	873615	908382	4.3185e+06	5.35372e+06	1.16266e+07	5.25629e+06	5.60762e+06	6.05182e+06	4.34396e+06	4.41164e+06	4.37318e+06	C04717	ko00591,ko01100
MW0014493	161.05	57.04	102.032	C4H6O3	[M+CH3COO]-	4-Hydroxycrotonic acid	4-羟基巴豆酸	Organic acids	有机酸	Organic acids	有机酸	24587-49-3	3	7.58983e+06	7.46452e+06	9.54121e+06	7.80099e+07	6.66597e+07	6.3368e+07	762907	782931	784654	1.72254e+07	1.70409e+07	1.73048e+07	-	-
Hmln007772	293.18	221.16	294.183	C17H26O4	[M-H]-	Nordihydrocapsiate	降二氢辣椒酯	Phenolic acids	酚酸类	Phenolic acids	酚酸类	220012-53-3	1	9.40691e+06	8.45297e+06	7.64934e+06	9.41864e+06	9.20431e+06	8.18283e+06	5.74604e+06	6.25603e+06	5.26605e+06	6.1997e+06	6.15632e+06	6.10237e+06	-	-
MWS20987	174.12	70.07	173.116	C7H15N3O2	[M+H]+	N5-(1-Iminoethyl)-L-ornithine	N5-(1-亚胺乙基)-L-鸟氨酸	Amino acids and derivatives	氨基酸及其衍生物	Amino acids and derivatives	氨基酸及其衍生物	36889-13-1	3	3.7891e+06	3.76042e+06	4.03557e+06	2.84901e+06	2.85022e+06	2.89456e+06	4.75157e+06	4.64635e+06	4.69854e+06	4.17633e+06	4.20536e+06	4.13932e+06	-	-
pme0008	176.1	113.07	175.096	C6H13N3O3	[M+H]+	L-Citrulline	L-瓜氨酸	Amino acids and derivatives	氨基酸及其衍生物	Amino acids and derivatives	氨基酸及其衍生物	372-75-8	3	2.40231e+06	2.42547e+06	2.48674e+06	1.26608e+06	1.22707e+06	1.30419e+06	3.72619e+06	3.68294e+06	3.86629e+06	2.80608e+06	2.84748e+06	2.81056e+06	C00327	ko00220,ko01100,ko01110,ko01230
Lcsp001578	276.16	132.1	275.148	C11H21N3O5	[M+H]+	Ser-Gly-Ile	L-丝氨酰-甘氨酰-L-异亮氨酸	Amino acids and derivatives	氨基酸及其衍生物	Amino acids and derivatives	氨基酸及其衍生物	-	1	1.56208e+06	1.63229e+06	1.61843e+06	1.53044e+06	1.47586e+06	1.47383e+06	2.83484e+06	2.9279e+06	2.88154e+06	2.28045e+06	2.28282e+06	2.31468e+06	-	-
pmf0174	157.16	157.16	158.167	C10H22O	[M-H]-	1-Decanol*	1-癸醇*	Others	其它类	Alcohol compounds	醇类化合物	112-30-1	3	1.10136e+07	1.0535e+07	1.14757e+07	2.3408e+07	2.24799e+07	2.15101e+07	1.11162e+07	1.14173e+07	1.06525e+07	1.59931e+07	1.57354e+07	1.57989e+07	C01633	-
pmb3079	300.05	96.97	301.056	C8H16NO9P	[M-H]-	N-Acetyl-D-glucosamine-1-phosphate	N-乙酰-D-葡萄糖胺-1-磷酸	Others	其它类	Saccharides	糖类	6866-69-9	3	606176	638570	642546	438297	544773	511054	618321	692052	798550	650296	642442	653285	C04256	-
MWS201474	319.14	156.08	318.133	C15H18N4O4	[M+H]+	Tyr-His	L-酪氨酸-L-组氨酸	Amino acids and derivatives	氨基酸及其衍生物	Amino acids and derivatives	氨基酸及其衍生物	3788-44-1	3	610412	633051	670995	723453	728690	764662	585427	590392	609748	698610	699953	709845	-	-
pmb3101	175.06	115.04	176.069	C7H12O5	[M-H]-	2-Isopropylmalic Acid*	2-异丙基苹果酸*	Organic acids	有机酸	Organic acids	有机酸	49601-06-1	2	1.96362e+07	1.92986e+07	1.96708e+07	4.6512e+07	4.53501e+07	4.46013e+07	487856	466008	474169	1.51429e+07	1.50108e+07	1.52757e+07	C02504	ko00290,ko00620,ko01100,ko01110,ko01210,ko01230
ML10177402	152.03	108.05	153.043	C7H7NO3	[M-H]-	4-Aminosalicylic acid	4-氨基水杨酸	Phenolic acids	酚酸类	Phenolic acids	酚酸类	65-49-6	3	368202	333780	311253	472924	523539	499830	312103	299187	265911	376843	383551	379513	C02518	-
Hmcn000192	209.07	59.01	210.074	C7H14O7	[M-H]-	Sedoheptulose	景天庚酮糖	Others	其它类	Saccharides	糖类	3019-74-7	3	621036	627466	635093	641366	643724	683806	668337	586057	643748	609236	618220	608277	C02076	ko00710,ko01100
pmb3006	431.1	269.04	432.106	C21H20O10	[M-H]-	Apigenin-7-O-glucoside(Cosmosiin)	芹菜素-7-O-葡萄糖苷	Flavonoids	黄酮	Flavones	黄酮	578-74-5	3	89047.9	43345	57064.3	18121.2	36332.2	11670	298351	396597	310237	236172	237923	240502	C04608	-
Wcdp002433	205.1	146.06	204.09	C11H12N2O2	[M+H]+	L-Tryptophan	L-色氨酸	Amino acids and derivatives	氨基酸及其衍生物	Amino acids and derivatives	氨基酸及其衍生物	73-22-3	1	2.29918e+06	2.65279e+06	2.40541e+06	978610	1.11383e+06	1.00711e+06	2.90636e+06	2.90391e+06	2.86668e+06	2.27479e+06	2.30839e+06	2.31358e+06	C00078	ko00260,ko00380,ko00400,ko00404,ko00901,ko00970,ko00996,ko00997,ko01100,ko01110,ko01210,ko01230,ko01240,ko05143
pme0075	188.06	128.04	189.064	C7H11NO5	[M-H]-	N-Acetyl-L-glutamic acid	N-乙酰-L-谷氨酸	Amino acids and derivatives	氨基酸及其衍生物	Amino acids and derivatives	氨基酸及其衍生物	1188-37-0	2	688123	686616	785975	817209	1.09255e+06	951809	350848	403322	442359	726113	727308	714901	C00624	ko00220,ko01100,ko01110,ko01210,ko01230
MWSslk133	257.18	195.18	258.183	C14H26O4	[M-H]-	1,14-Tetradecanedioic Acid	1,14-十四烷二酸	Lipids	脂质	Free fatty acids	游离脂肪酸	821-38-5	3	485394	466832	526692	483942	470834	495943	519172	587354	551585	553601	563949	556365	-	-
Wbhp008849	335.22	195.1	334.214	C20H30O4	[M+H]+	Tagalsin S	Tagalsin S	Terpenoids	萜类	Terpene	萜类	-	1	231733	372096	703395	1.46583e+06	2.10043e+06	2.18008e+06	32431.3	56249.1	45707.4	628979	641229	636783	-	-
Hmhp001812	282.12	136.06	281.112	C11H15N5O4	[M+H]+	2'-O-Methyladenosine	2-甲氧基腺苷	Nucleotides and derivatives	核苷酸及其衍生物	Nucleotides and derivatives	核苷酸及其衍生物	2140-79-6	3	141740	77977.8	153420	104960	180664	132532	1.82996e+06	1.84666e+06	1.79957e+06	1.00565e+06	1.02551e+06	1.01506e+06	-	-
MWS0933	170.09	124.09	169.085	C7H11N3O2	[M+H]+	1-Methylhistidine	1-甲基组氨酸	Amino acids and derivatives	氨基酸及其衍生物	Amino acids and derivatives	氨基酸及其衍生物	332-80-9	2	1.29825e+06	1.12557e+06	1.19078e+06	1.74129e+06	1.61507e+06	1.72605e+06	980344	1.03401e+06	1.0668e+06	1.35032e+06	1.33867e+06	1.32401e+06	-	-
mws1589	503.16	179.06	504.169	C18H32O16	[M-H]-	D-Panose	D-潘糖	Others	其它类	Saccharides	糖类	33401-87-5	3	265847	179653	207896	245874	224934	202303	23340	217187	276150	285917	283132	288819	C00713	-
pmp000240	609.14	489.1	608.138	C27H28O16	[M+H]+	Apigenin-6-C-(2''-glucuronyl)glucoside	芹菜素-6-C-(2''-葡萄糖醛酸基)葡萄糖苷	Flavonoids	黄酮	Flavones	黄酮	-	3	345210	283908	357037	326471	337630	366411	486422	713500	463456	478030	483733	487702	-	-
MW0143501	367.29	190.97	308.272	C20H36O2	[M+CH3COO]-	Icosa-5,14-dienoic acid	二十碳五，14-二烯酸	Organic acids	有机酸	Organic acids	有机酸	122055-58-7	3	1.25202e+06	1.25013e+06	1.27058e+06	1.26214e+06	1.26148e+06	1.21156e+06	1.28242e+06	1.25736e+06	1.23212e+06	1.25619e+06	1.27765e+06	1.27949e+06	-	-
pme3705	193.04	72.99	194.043	C6H10O7	[M-H]-	D-Glucoronic acid	D-葡萄糖醛酸	Others	其它类	Saccharides	糖类	6556-12-3	3	600498	612555	578105	286290	240701	253463	907599	796125	806308	613884	626465	621551	C00191	ko00040,ko00053,ko00520,ko00562,ko01100,ko01240,ko01250
pme1210	150.06	61.01	149.051	C5H11NO2S	[M+H]+	L-Methionine	L-甲硫氨酸	Amino acids and derivatives	氨基酸及其衍生物	Amino acids and derivatives	氨基酸及其衍生物	63-68-3	1	6.45764e+06	6.52994e+06	6.58182e+06	821035	913855	910223	2.71855e+07	2.71705e+07	3.9398e+07	2.29579e+07	2.25549e+07	2.25561e+07	C00073	ko00270,ko00470,ko00970,ko00999,ko01100,ko01110,ko01210,ko01230,ko01240
Lmgp000796	150.06	61.01	149.048	C8H7NO2	[M+H]+	4-Hydroxymandelonitrile	4-羟基扁桃腈	Alkaloids	生物碱	Phenolamine	酚胺	13093-65-7	3	6.45764e+06	6.52994e+06	6.58182e+06	821035	913855	910223	2.71855e+07	2.71705e+07	3.9398e+07	2.29579e+07	2.25549e+07	2.25561e+07	C00650	-
Zmbn004194	189.08	129.06	190.084	C8H14O5	[M-H]-	(R)-2-hydroxy-2-isobutylsuccinic acid	(R)-2-hydroxy-2-isobutylsuccinic acid	Others	其它类	Others	其它	-	3	1.05821e+06	1.05215e+06	1.1175e+06	3.27392e+06	3.04744e+06	3.29809e+06	94228.5	92329.6	82169	1.07573e+06	1.05953e+06	1.05477e+06	-	-
MW0152262	502.25	243.15	503.259	C21H37N5O9	[M-H]-	Leu-Asp-Glu-Lys	Leu-Asp-Glu-Lys	Amino acids and derivatives	氨基酸及其衍生物	Amino acids and derivatives	氨基酸及其衍生物	-	3	257532	292814	324836	245329	236334	229874	418012	362955	181790	295410	298985	292871	-	-
Zmgn000173	149.05	75.01	150.053	C5H10O5	[M-H]-	D-Ribose	D-核糖	Others	其它类	Saccharides	糖类	50-69-1	3	37561	38706	46876.2	75573.8	68778.7	75134.8	31066.3	25429.4	23192.3	49115	48102.7	48536.1	C00121	ko00030,ko01100,ko02010,ko02030
Wcgp011192	249.18	193.12	248.178	C16H24O2	[M+H]+	5-Hydroxy-8,8-dimethyl-1,3,4,4a,4b,5,6,7,8a,9-decahydrophenanthren-2-one	5-Hydroxy-8,8-dimethyl-1,3,4,4a,4b,5,6,7,8a,9-decahydrophenanthren-2-one	Others	其它类	Others	其它	-	3	643018	596692	558808	794953	691715	731479	615894	668630	644784	547811	536546	541142	-	-
MW0145885	277.12	120.08	276.107	C9H16N4O6	[M+H]+	Asn-Ser-Gly	L-天冬酰胺-L-丝氨酰-甘氨酸	Amino acids and derivatives	氨基酸及其衍生物	Amino acids and derivatives	氨基酸及其衍生物	-	3	5.96435e+06	6.49033e+06	5.95035e+06	1.76397e+07	1.73807e+07	1.75162e+07	4.05219e+06	4.11464e+06	3.95552e+06	6.73198e+06	6.61349e+06	6.74141e+06	-	-
MWS4533	149.06	105.07	150.068	C9H10O2	[M-H]-	2-Phenylpropionic Acid	2-苯基丙酸	Organic acids	有机酸	Organic acids	有机酸	7782-26-5	1	63322.7	23246.6	43828.7	61632.7	69996.8	68923.3	1.29074e+06	1.34725e+06	1.36853e+06	745066	730467	732273	-	-
mws0008	149.06	105.07	150.068	C9H10O2	[M-H]-	Hydrocinnamic acid	氢化肉桂酸	Phenolic acids	酚酸类	Phenolic acids	酚酸类	501-52-0	1	63322.7	23246.6	43828.7	61632.7	69996.8	68923.3	1.29074e+06	1.34725e+06	1.36853e+06	745066	730467	732273	C05629	ko00360,ko01100,ko01120,ko01220
Lmgn002091	173.05	93.03	174.053	C7H10O5	[M-H]-	2-Methyl-3-oxoadipic acid*	2-甲基-3-氧代己二酸*	Organic acids	有机酸	Organic acids	有机酸	-	2	1.80467e+06	1.71098e+06	1.5401e+06	2.20449e+06	2.15641e+06	2.17701e+06	1.58664e+06	1.5135e+06	1.47086e+06	1.67254e+06	1.63612e+06	1.65206e+06	C18307	ko00623,ko01120
Wayp002574	425.23	263.17	424.22	C21H32N2O7	[M+H]+	N-Hydroxyhexanoyl nornicotine glucoside	N-羟基己酰基去甲烟碱葡萄糖苷	Alkaloids	生物碱	Pyridine alkaloids	吡啶类生物碱	-	3	152530	188604	293498	408963	422475	441766	139361	174595	79890.4	235270	240498	238562	-	-
MWS201443	234.15	84.08	233.138	C9H19N3O4	[M+H]+	Ser-Lys	L-丝氨酸-L-赖氨酸	Amino acids and derivatives	氨基酸及其衍生物	Amino acids and derivatives	氨基酸及其衍生物	22677-61-8	3	1.11579e+06	1.15295e+06	1.12043e+06	2.84298e+06	3.33017e+06	3.10169e+06	983999	980050	1.85581e+06	1.5045e+06	1.52021e+06	1.48656e+06	-	-
mws0341	131.07	85.07	132.079	C6H12O3	[M-H]-	2-Hydroxyisocaproic acid	2-羟基异己酸	Organic acids	有机酸	Organic acids	有机酸	20312-37-2	1	1.71133e+07	1.67251e+07	1.67405e+07	2.3364e+07	2.30026e+07	2.24227e+07	7982755	1.09548e+07	1.11123e+07	1.49633e+07	1.50213e+07	1.52853e+07	C03264	-
MW0145690	571.27	553.27	572.292	C23H40N8O9	[M-H]-	Asn-Asn-Leu-Asn-Val	Asn-Asn-Leu-Asn-Val	Amino acids and derivatives	氨基酸及其衍生物	Amino acids and derivatives	氨基酸及其衍生物	-	3	5.06434e+06	5.21051e+06	4.69667e+06	1.35148e+07	1.21611e+07	1.34523e+07	3.59917e+06	2.20896e+06	3.6017e+06	6.80669e+06	6.84456e+06	6.95748e+06	-	-
MW0105037	187.13	59.02	188.141	C10H20O3	[M-H]-	3-Hydroxydecanoic acid	3-羟基癸酸	Organic acids	有机酸	Organic acids	有机酸	14292-26-3	3	59618.8	62976.3	64103.2	40024.8	46130.2	39617.7	435062	439299	449266	266207	267867	261971	-	-
MWStz091	169.1	70.07	168.09	C8H12N2O2	[M+H]+	Cyclo(L-Ala-L-Pro)	环(L-丙氨酸-L-脯氨酸)	Amino acids and derivatives	氨基酸及其衍生物	Amino acids and derivatives	氨基酸及其衍生物	36357-32-1	1	2.77338e+07	2.78177e+07	2.77806e+07	3.19603e+07	3.21415e+07	3.15698e+07	2.23287e+07	2.16424e+07	2.13992e+07	2.46329e+07	2.52087e+07	2.49467e+07	-	-
MW0126140	199.07	155.08	140.059	C6H8N2O2	[M+CH3COO]-	2-(1-methyl-1H-imidazol-5-yl)acetic acid	对甲基咪唑乙酸	Organic acids	有机酸	Organic acids	有机酸	4200-48-0	3	1.22335e+06	1.13215e+06	1.23262e+06	1.16603e+06	1.20429e+06	1.24388e+06	1.13066e+06	1.06547e+06	1.10007e+06	1.17233e+06	1.19547e+06	1.1968e+06	-	-
Zmyn000155	173.11	131.08	174.1	C7H14N2O3	[M-H]-	N-α-Acetyl-L-ornithine	N-α-乙酰基-L-鸟氨酸	Amino acids and derivatives	氨基酸及其衍生物	Amino acids and derivatives	氨基酸及其衍生物	6205-08-9	2	1.05084e+07	1.10689e+07	1.31521e+07	5.50142e+06	5.76473e+06	6.27003e+06	2.09995e+07	2.06504e+07	2.14522e+07	1.40917e+07	1.42354e+07	1.39095e+07	C00437	ko00220,ko01100,ko01110,ko01210,ko01230
Zmyn000230	147.03	57.03	148.037	C5H8O5	[M-H]-	2-Dehydro-3-deoxy-L-arabinonate	2-脱氢-3-脱氧-L-阿拉伯糖	Others	其它类	Saccharides	糖类	-	3	1.31947e+06	1.40234e+06	1.64942e+06	9	9	9	577729	624667	654418	1.18842e+06	1.20367e+06	1.21655e+06	C00684	ko00053,ko01100
Zmyn000247	147.03	57.03	148.037	C5H8O5	[M-H]-	2-Hydroxyglutaric Acid*	2-羟基戊二酸*	Organic acids	有机酸	Organic acids	有机酸	13095-48-2	3	1.31947e+06	1.40234e+06	1.64942e+06	9	9	9	577729	624667	654418	1.18842e+06	1.20367e+06	1.21655e+06	C03196	ko00310,ko01100,ko01120
Lmmp001410	253.15	165.05	252.147	C13H20N2O3	[M+H]+	Dihydrocaffeoylputrescine	二氢咖啡酰腐胺	Alkaloids	生物碱	Phenolamine	酚胺	-	3	581218	544797	558622	324684	281985	328152	551496	538241	565170	517530	522436	510368	-	-
pmn001583	609.15	300.03	610.153	C27H30O16	[M-H]-	Quercetin-3-O-robinobioside	槲皮素-3-O-洋槐糖苷	Flavonoids	黄酮	Flavonols	黄酮醇	52525-35-6	3	50724.9	50236.2	53801.7	65188.7	60781.9	58988.6	84175.8	69595.8	85120.8	107559	106655	105079	-	-
Wasn003258	293.12	131.07	294.132	C12H22O8	[M-H]-	Glucosyl 2-Hydroxy-4-Methylpentanoic Acid	葡萄糖基 2-羟基-4-甲基戊酸	Organic acids	有机酸	Organic acids	有机酸	-	2	717571	794236	759120	905103	758521	844699	698579	645549	715852	767859	750493	755460	-	-
mws0248	243.06	110.02	244.07	C9H12N2O6	[M-H]-	Uridine	尿嘧啶核苷	Nucleotides and derivatives	核苷酸及其衍生物	Nucleotides and derivatives	核苷酸及其衍生物	58-96-8	1	590565	526398	532916	291906	200831	250101	6.02861e+06	6.14767e+06	6.67972e+06	2.26171e+06	2.30925e+06	2.30806e+06	C00299	ko00240,ko01100,ko01232,ko02010
MW0000332	413.2	369.18	414.215	C23H30N2O5	[M-H]-	Methyl reserpate	利血平酸甲酯	Alkaloids	生物碱	Plumerane	吲哚类生物碱	2901-66-8	3	450189	428396	425772	259638	255162	304798	810619	805560	921417	533107	524331	536541	-	-
MW0155394	430.2	189.09	429.19	C22H27N3O6	[M+H]+	Phe-Tyr-Thr	苯丙氨酰-酪氨酰-苏氨酸	Amino acids and derivatives	氨基酸及其衍生物	Amino acids and derivatives	氨基酸及其衍生物	-	3	1.02518e+06	1.15503e+06	1.08452e+06	124471	90492.9	69822.5	4.20945e+06	3.64918e+06	3.95315e+06	2.33564e+06	2.38142e+06	2.38668e+06	-	-
Zbzp007397	181.12	135.12	180.115	C11H16O2	[M+H]+	5,6,7,7a-tetrahydro-4,4,7a-trimethyl-2(4H)-benzofuranone	5,6,7,7a-四氢-4,4,7a-三甲基-2(4H)-苯并呋喃酮	Others	其它类	Others	其它	15356-74-8	3	145604	175099	191767	823873	802972	718359	86918.1	96642.3	107822	289832	296830	293409	-	-
pmb2657	289.12	131.08	290.123	C10H18N4O6	[M-H]-	Argininosuccinic acid	精氨基琥珀酸	Organic acids	有机酸	Organic acids	有机酸	2387-71-5	3	161946	159054	132993	102488	68241.5	68238.4	52572.4	56784.9	101095	120320	122628	123026	C03406	ko00220,ko00250,ko01100,ko01110,ko01230
Lmjn010508	277.18	205.16	278.188	C17H26O3	[M-H]-	Fusarester B	Fusarester B	Others	其它类	Ketone compounds	酮类化合物	-	1	2.23552e+06	2.31576e+06	2.34909e+06	1.60535e+06	1.72556e+06	1.60094e+06	2.39355e+06	2.52574e+06	2.39056e+06	1.97937e+06	2.01916e+06	2.02276e+06	-	-
MW0149611	460.17	430.16	461.176	C17H27N5O10	[M-H]-	Gln-Ala-Glu-Asp	谷酰氨-丙氨酸-谷氨酸-天冬氨酸	Amino acids and derivatives	氨基酸及其衍生物	Amino acids and derivatives	氨基酸及其衍生物	-	3	378305	452411	421241	217414	236267	261675	294466	375918	436702	430452	440964	436499	-	-
pme1651	176.07	130.07	175.063	C10H9NO2	[M+H]+	Indole-3-acetic acid (IAA)	吲哚-3-乙酸	Alkaloids	生物碱	Plumerane	吲哚类生物碱	87-51-4	3	2.82744e+06	2.74045e+06	2.99154e+06	2.60093e+06	2.88269e+06	2.41801e+06	648034	720424	624953	1.64996e+06	1.61506e+06	1.64894e+06	C00954	ko00380,ko01100
MW0135131	253.04	224.05	254.058	C15H10O4	[M-H]-	4',6-Dihydroxyflavone*	4，6-二羟基黄酮*	Flavonoids	黄酮	Flavones	黄酮	63046-09-3	3	2.6566e+06	2.71063e+06	2.61684e+06	1.45841e+06	1.52338e+06	1.41984e+06	1.11411e+06	1.091e+06	1.11542e+06	1.60029e+06	1.62237e+06	1.58358e+06	-	-
MWS04447	130.09	70.07	129.079	C6H11NO2	[M+H]+	Homoproline	高脯氨酸	Amino acids and derivatives	氨基酸及其衍生物	Amino acids and derivatives	氨基酸及其衍生物	56879-46-0	3	6.97368e+07	6.82643e+07	6.88199e+07	11799820	3.97156e+07	3.93034e+07	6.49936e+07	6.37623e+07	7.57424e+07	6.44159e+07	6.32084e+07	6.46902e+07	-	-
Hmyn000254	297.12	59.01	298.12	C18H18O4	[M-H]-	Tababiphenyl C	烟草联苯 C	Others	其它类	Chromone	色酮类	1644433-50-0	3	32275.2	38857.6	50934.9	35805.4	31773.1	40010	40334.1	43874.6	34304.2	39350.1	39839.2	40331.1	-	-
Lmgn002184	173.05	93.03	174.053	C7H10O5	[M-H]-	2-Oxoheptanedionic acid*	2-氧庚二酸*	Organic acids	有机酸	Organic acids	有机酸	17126-90-8	2	1.81283e+06	1.81733e+06	1.59711e+06	2.17723e+06	2.42033e+06	2.0087e+06	1.53333e+06	1.63819e+06	1.47968e+06	1.76395e+06	1.79951e+06	1.75952e+06	C16588	ko00680,ko01100,ko01120,ko01210,ko01240
pme2679	132.1	86.1	131.095	C6H13NO2	[M+H]+	L-Allo-isoleucine	L-别异亮氨酸	Amino acids and derivatives	氨基酸及其衍生物	Amino acids and derivatives	氨基酸及其衍生物	1509-34-8	3	8.70754e+06	7.67828e+06	7.86176e+06	2.76753e+06	2.88152e+06	3.09561e+06	1.1044e+07	1.11147e+07	1.14604e+07	9.43595e+06	9.26237e+06	9.21717e+06	C21096	-
pme1109	152.06	135.03	151.049	C5H5N5O	[M+H]+	Guanine	鸟嘌呤	Nucleotides and derivatives	核苷酸及其衍生物	Nucleotides and derivatives	核苷酸及其衍生物	73-40-5	1	499959	563371	472017	287066	390508	342900	3.58216e+07	3.68386e+07	3.56016e+07	2.04821e+07	2.00312e+07	2.04606e+07	C00242	ko00230,ko01100,ko01232
pme0230	268.1	136.06	267.097	C10H13N5O4	[M+H]+	Adenosine	腺苷	Nucleotides and derivatives	核苷酸及其衍生物	Nucleotides and derivatives	核苷酸及其衍生物	58-61-7	1	2.02524e+06	2.11135e+06	2.20814e+06	6670	92019.9	85514.7	1.97843e+06	2.01834e+06	2.07167e+06	1.60937e+06	1.58164e+06	1.62093e+06	C00212	ko00230,ko01100,ko01232,ko02010
Lmbn002072	159.07	97.07	160.074	C7H12O4	[M-H]-	2-Propylsuccinic acid*	2-丙基琥珀酸*	Organic acids	有机酸	Organic acids	有机酸	618-57-5	3	193334	233793	230136	466246	461322	468552	157603	176326	167269	248060	251782	254384	C16657	-
Zbqp003189	217.15	144.08	216.147	C10H20N2O3	[M+H]+	Val-Val	缬氨酸-缬氨酸	Amino acids and derivatives	氨基酸及其衍生物	Amino acids and derivatives	氨基酸及其衍生物	3918-94-3	1	1.00105e+07	9.50262e+06	9.57159e+06	1.97441e+07	1.93052e+07	1.9657e+07	8.13759e+06	8.75897e+06	8.32135e+06	1.0312e+07	1.04937e+07	1.02391e+07	-	-
Zbzn008048	293.18	221.15	294.183	C17H26O4	[M-H]-	Embelin	酸藤子酚	Quinones	醌类	Quinones	醌类	550-24-3	3	9.82522e+06	8.25257e+06	7.90506e+06	1.00092e+07	8.39692e+06	8.53771e+06	5.87992e+06	6.28073e+06	5.80948e+06	6.39214e+06	6.39887e+06	6.53684e+06	-	-
Zmtn001624	188.04	144.05	189.043	C10H7NO3	[M-H]-	N-Acetylisatin	N-乙酰靛红	Alkaloids	生物碱	Plumerane	吲哚类生物碱	574-17-4	3	1.04066e+06	1.01415e+06	915040	2.40088e+06	2.56201e+06	2.39128e+06	855009	749246	728553	1.1713e+06	1.1783e+06	1.14968e+06	C02172	ko00380
MW0102995	387.16	207.11	388.173	C18H28O9	[M-H]-	2-[(1R,2R)-3-oxo-2-[(Z)-5-[3,4,5-trihydroxy-6-(hydroxymethyl)oxan-2-yl]oxypent-2-enyl]cyclopentyl]acetic acid	2-[(1R,2R)-3-oxo-2-[(Z)-5-[3,4,5-trihydroxy-6-(hydroxymethyl)oxan-2-yl]oxypent-2-enyl]cyclopentyl]acetic acid	Lipids	脂质	Free fatty acids	游离脂肪酸	-	3	221218	191941	277764	18340	11255	16675	191757	166404	191942	157848	161830	158748	-	-
mws1155	181.07	101.02	182.079	C6H14O6	[M-H]-	D-Mannitol	D-甘露醇	Others	其它类	Saccharides	糖类	69-65-8	1	2.51446e+06	2.70724e+06	2.7629e+06	3.33812e+06	3.41694e+06	3.56669e+06	29638.9	42534.9	37327.3	1.27769e+06	1.29435e+06	1.31246e+06	C00392	ko00051,ko01100,ko02010,ko02060
Lmxn006423	150	122.01	151.009	C7H5NOS	[M-H]-	2(3H)-Benzothiazolone	2-羟基苯并噻唑	Alkaloids	生物碱	Alkaloids	生物碱	934-34-9	2	523946	497713	505280	896705	992217	924746	151735	152994	170159	454197	452276	463761	-	-
pme0282	165.02	77.04	166.027	C8H6O4	[M-H]-	Phthalic acid	邻苯二甲酸	Phenolic acids	酚酸类	Phenolic acids	酚酸类	88-99-3	1	15292.6	17330.1	16852.4	3.85123e+07	3.60871e+07	3.62546e+07	5005	13054.2	36675	1.33513e+07	1.3494e+07	1.3137e+07	C01606	ko00624,ko01100,ko01120,ko01220,ko02010
MW0152490	471.23	315.17	470.213	C19H30N6O8	[M+H]+	Leu-Ser-His-Asp	Leu-Ser-His-Asp	Amino acids and derivatives	氨基酸及其衍生物	Amino acids and derivatives	氨基酸及其衍生物	-	3	4.93718e+06	5.07903e+06	5.33601e+06	7.31575e+06	8.07599e+06	6.53206e+06	2.58451e+07	2.44095e+07	2.57509e+07	1.64903e+07	1.69011e+07	1.68725e+07	-	-
mws0832	241.13	170.09	240.122	C10H16N4O3	[M+H]+	2-(4-Aminobutanamido)-3-(1-methyl-1H-imidazol-5-yl)propanoic acid	2-(4-氨基丁酰胺基)-3-(1-甲基-1H-咪唑-5-基)丙醇	Organic acids	有机酸	Organic acids	有机酸	584-85-0	3	557708	442753	542184	464767	233941	446374	556911	504815	490185	522268	522478	535022	C01262	ko00340,ko00410,ko01100
MW0145761	519.23	331.16	518.234	C20H34N6O10	[M+H]+	Asn-Gly-Thr-Ile-Asp	Asn-Gly-Thr-Ile-Asp	Amino acids and derivatives	氨基酸及其衍生物	Amino acids and derivatives	氨基酸及其衍生物	-	3	9	9	9	9	9	9	7.03018e+06	7.11328e+06	7.37348e+06	4.40631e+06	4.43386e+06	4.31727e+06	-	-
mws0224	150.06	61.01	149.051	C5H11NO2S	[M+H]+	DL-Methionine	DL-蛋氨酸	Amino acids and derivatives	氨基酸及其衍生物	Amino acids and derivatives	氨基酸及其衍生物	59-51-8	3	1.15558e+07	1.04849e+07	1.01561e+07	1.00546e+06	1.01118e+06	1.0008e+06	6.52522e+07	6.74968e+07	6.93799e+07	3.80539e+07	37052841	3.73033e+07	C01733	-
MWSslk132	285.21	223.21	286.214	C16H30O4	[M-H]-	Hexadecanedioic acid	十六烷基二酸	Lipids	脂质	Free fatty acids	游离脂肪酸	505-54-4	3	618189	570090	592164	464566	482325	481526	713511	734725	733265	599662	603617	615850	C19615	ko00073,ko01100
Zasp102439	118.06	91.05	117.058	C8H7N	[M+H]+	m-Aminophenylacetylene	间氨基苯乙炔	Alkaloids	生物碱	Alkaloids	生物碱	54060-30-9	3	3.76113e+06	3.74864e+06	3.85078e+06	1.76183e+06	1.46739e+06	1.85781e+06	4.05095e+06	3.97608e+06	4.05184e+06	3.68699e+06	3.79e+06	3.71764e+06	-	-
Zmdp000292	189.14	70.07	188.127	C7H16N4O2	[M+H]+	Arginine methyl ester	精氨酸甲酯	Amino acids and derivatives	氨基酸及其衍生物	Amino acids and derivatives	氨基酸及其衍生物	-	2	3.30349e+06	3.3424e+06	3.4891e+06	9.39224e+06	8.81042e+06	9.13779e+06	1.79641e+06	1.65683e+06	1.62664e+06	4.49151e+06	4.59472e+06	4.61312e+06	-	-
pmf0348	187.13	97.06	188.141	C10H20O3	[M-H]-	2,6-Dimethyl-7-octene-2,3,6-triol	2,6-二甲基-7-辛烯-2,3,6-三醇	Others	其它类	Alcohol compounds	醇类化合物	73815-21-1	3	7.55817e+06	7.77152e+06	7.91495e+06	2.04773e+06	1.89367e+06	2.1276e+06	7.33941e+06	7.79374e+06	7.57114e+06	6.443e+06	6.26109e+06	6.33943e+06	-	-
Wcop009181	295.23	81.07	294.219	C18H30O3	[M+H]+	8-(hydroxymethyl)-11b-methyltetradecahydro-6a,9-methanocyclohepta[a]naphthalene-3,8-diol	8-(hydroxymethyl)-11b-methyltetradecahydro-6a,9-methanocyclohepta[a]naphthalene-3,8-diol	Terpenoids	萜类	Ditepenoids	二萜	-	3	446595	429794	570302	550544	771193	788262	109716	136110	129428	353029	357122	346977	-	-
Zmdn001564	293.11	164.07	294.122	C14H18N2O5	[M-H]-	γ-Glutamylphenylalanine	γ-谷氨酰胺苯丙氨酸	Amino acids and derivatives	氨基酸及其衍生物	Amino acids and derivatives	氨基酸及其衍生物	7432-24-8	1	1.05101e+06	936679	987120	639030	647903	612951	1.73808e+06	1.68085e+06	1.70934e+06	1.24511e+06	1.22217e+06	1.25771e+06	-	-
mws0192	117.02	73.03	118.027	C4H6O4	[M-H]-	Succinic acid*	琥珀酸*	Organic acids	有机酸	Organic acids	有机酸	110-15-6	1	1.19102e+07	1.17681e+07	1.19978e+07	1.56289e+07	1.63964e+07	1.39504e+07	7.68888e+06	7.75782e+06	7.78596e+06	1.11816e+07	1.08926e+07	1.09181e+07	C00042	ko00020,ko00190,ko00250,ko00310,ko00350,ko00360,ko00361,ko00620,ko00630,ko00640,ko00650,ko00720,ko00760,ko00920,ko01100,ko01110,ko01120,ko01200,ko01220,ko02020
mws0470	117.02	73.03	118.027	C4H6O4	[M-H]-	Methylmalonic acid*	甲基丙二酸*	Organic acids	有机酸	Organic acids	有机酸	516-05-2	1	1.19102e+07	1.17681e+07	1.19978e+07	1.56289e+07	1.63964e+07	1.39504e+07	7.68888e+06	7.75782e+06	7.78596e+06	1.11816e+07	1.08926e+07	1.09181e+07	C02170	ko00240,ko00280,ko00640,ko01100
Wcgp010223	277.22	93.07	276.209	C18H28O2	[M+H]+	3-(Cyclohexen-1-yl)-2-hydroxy-4a,5-dimethyl-2,3,4,5,6,7,8,8a-octahydronaphthalen-1-one	3-(Cyclohexen-1-yl)-2-hydroxy-4a,5-dimethyl-2,3,4,5,6,7,8,8a-octahydronaphthalen-1-one	Others	其它类	Others	其它	-	3	54016.8	88563	59489.8	191175	215731	200364	4.45364e+06	4.61629e+06	4.60824e+06	2.15881e+06	2.21555e+06	2.16135e+06	-	-
MW0158567	584.27	540.25	585.28	C29H39N5O8	[M-H]-	Tyr-Phe-Glu-Lys	酪氨酸-苯丙氨酸-谷氨酸-赖氨酸	Amino acids and derivatives	氨基酸及其衍生物	Amino acids and derivatives	氨基酸及其衍生物	-	3	5.55332e+06	4.80705e+06	5.98578e+06	8.79235e+06	8.67815e+06	8.74003e+06	5.34666e+06	5.90516e+06	4.96517e+06	5.54126e+06	5.59362e+06	5.70371e+06	-	-
MW0146283	582.29	454.23	581.27	C26H39N5O10	[M+H]+	Asp-Thr-Val-Thr-Phe	Asp-Thr-Val-Thr-Phe	Amino acids and derivatives	氨基酸及其衍生物	Amino acids and derivatives	氨基酸及其衍生物	-	3	7.73932e+07	7.62706e+07	7.3902e+07	7.39605e+07	7.40693e+07	7.69805e+07	5.87417e+06	5.92176e+06	6.19352e+06	4.032e+07	4.1464e+07	4.12431e+07	-	-
mws0628	121.03	92.03	122.037	C7H6O2	[M-H]-	4-Hydroxybenzaldehyde	4-羟基苯甲醛	Others	其它类	Aldehyde compounds	醛类化合物	123-08-0	1	215412	257386	243388	459611	477224	486300	1.50126e+07	1.45988e+07	1.54977e+07	7.96541e+06	8.15376e+06	7.93391e+06	C00633	ko00363,ko00623,ko00627,ko01100,ko01120
MW0148056	382.18	220.13	381.172	C18H27N3O4S1	[M+H]+	Cys-Phe-Ile	半胱氨酸-苯丙氨酸-异亮氨酸	Amino acids and derivatives	氨基酸及其衍生物	Amino acids and derivatives	氨基酸及其衍生物	-	3	1.25253e+06	1.10528e+06	1.30875e+06	1.09306e+07	1.14884e+07	1.08111e+07	913909	526989	972054	2.55859e+06	2.56868e+06	2.62961e+06	-	-
mws0154	173.05	93.03	174.053	C7H10O5	[M-H]-	Shikimic acid	莽草酸	Organic acids	有机酸	Organic acids	有机酸	138-59-0	3	91135.5	118016	101649	107332	119705	113356	48345	113574	117449	98157.5	98496.3	95809.9	C00493	ko00400,ko00996,ko00999,ko01100,ko01110,ko01230,ko01240
Lmhp001461	229.15	70.07	228.147	C11H20N2O3	[M+H]+	L-Prolyl-L-Leucine	L-脯氨酰-L-亮氨酸	Amino acids and derivatives	氨基酸及其衍生物	Amino acids and derivatives	氨基酸及其衍生物	52899-07-7	1	6.74665e+06	6.74559e+06	7.4008e+06	707510	1.04333e+06	772748	4.82429e+07	4.03277e+07	4.15126e+07	2.43018e+07	2.3625e+07	2.41824e+07	-	-
Zazp005768	524.26	480.33	523.257	C30H37NO7	[M+H]+	19,20-Epoxycytochalasin D环氧细胞松弛素 D	环氧细胞松弛素 D	Others	其它类	Others	其它	-	3	48104.8	112563	204060	5.61594e+06	8.70398e+06	1.03524e+07	14079.9	26573.5	26635.7	2.27894e+06	2.2621e+06	2.21374e+06	-	-
pme0183	152.06	135.03	151.049	C5H5N5O	[M+H]+	Isoguanine	异鸟嘌呤	Nucleotides and derivatives	核苷酸及其衍生物	Nucleotides and derivatives	核苷酸及其衍生物	3373-53-3	3	1.17172e+06	1.09234e+06	1.17327e+06	539999	403797	559225	1.30615e+07	1.31898e+07	1.32739e+07	6.5264e+06	6.67769e+06	6.71599e+06	-	-
pmn001723	632.28	470.23	633.29	C31H43N3O11	[M-H]-	Lycibarbarspermidine A*	枸杞亚精胺 A*	Alkaloids	生物碱	Phenolamine	酚胺	-	2	1.3288e+06	1.38984e+06	1.47633e+06	1.36517e+06	1.3667e+06	1.35374e+06	1.02061e+06	1.18627e+06	1.03703e+06	1.24014e+06	1.26932e+06	1.27613e+06	-	-
Lmhp002001	265.15	72.08	264.147	C14H20N2O3	[M+H]+	L-Valyl-L-Phenylalanine	L-缬氨酰-L-苯丙氨酸	Amino acids and derivatives	氨基酸及其衍生物	Amino acids and derivatives	氨基酸及其衍生物	3918-92-1	3	120055	46327.4	53797.4	372575	392652	432932	521299	518070	487994	314677	324182	321481	-	-
Hmlp000229	209.1	81.03	208.095	C8H16O6	[M+H]+	Dambonitol	橡胶肌醇	Others	其它类	Saccharides	糖类	523-94-4	2	501222	442099	466298	547016	499024	571357	382137	392401	416440	508595	504412	493629	-	-
MW0144203	347.11	78.96	348.107	C15H16N4O6	[M-H]-	Abu-His-OH	Abu-His-OH	Amino acids and derivatives	氨基酸及其衍生物	Amino acids and derivatives	氨基酸及其衍生物	-	3	710230	818362	770666	922016	935152	1.03116e+06	118954	153030	153026	571159	562576	553738	-	-
Hmgn001653	137.02	93.04	138.032	C7H6O3	[M-H]-	Protocatechualdehyde	原儿茶醛	Others	其它类	Aldehyde compounds	醛类化合物	139-85-5	2	4.96896e+07	5.08525e+07	5.37466e+07	5.83703e+06	5.4874e+06	5.52226e+06	782593	822664	901119	1.42782e+07	1.47018e+07	1.43539e+07	C16700	-
mws0359	241.22	241.22	242.225	C15H30O2	[M-H]-	Pentadecanoic Acid	十五烷酸	Lipids	脂质	Free fatty acids	游离脂肪酸	1002-84-2	3	1.04384e+06	1.1017e+06	1.26924e+06	1.24157e+06	1.39158e+06	1.27535e+06	617343	843782	561544	1.01101e+06	983060	984732	C16537	-
mws0214	181.07	71.01	182.079	C6H14O6	[M-H]-	D-Sorbitol	D-山梨糖醇	Others	其它类	Saccharides	糖类	50-70-4	1	1.15865e+07	1.11169e+07	1.12207e+07	1.50953e+07	1.36998e+07	14452134	266738	242448	247041	5.65884e+06	5.67589e+06	5.51271e+06	C00794	ko00051,ko00052,ko01100,ko02010,ko02060
pme0021	166.09	120.08	165.079	C9H11NO2	[M+H]+	L-Phenylalanine	L-苯丙氨酸	Amino acids and derivatives	氨基酸及其衍生物	Amino acids and derivatives	氨基酸及其衍生物	63-91-2	1	2.53842e+06	2.51953e+06	2.53e+06	369954	399240	421639	3.61523e+06	3.78148e+06	3.69415e+06	2.80843e+06	2.86901e+06	2.78086e+06	C00079	ko00360,ko00400,ko00460,ko00470,ko00970,ko00996,ko00997,ko00999,ko01100,ko01110,ko01210,ko01230,ko02010
Sahp008995	223.13	195.14	224.141	C13H20O3	[M-H]-	Sonnerstigmane D Aglycon	Sonnerstigmane D Aglycon	Terpenoids	萜类	Sesquiterpenoids	倍半萜	-	3	212760	226729	226041	284650	287138	286702	211159	225344	210748	251188	255850	247729	-	-
Walp004906	262.24	88.08	261.23	C14H31NO3	[M+H]+	2-Aminotetradecane-1,11,13-triol	2-氨基十四烷-1,11,13-三醇	Lipids	脂质	Sphingolipids	鞘脂	-	1	2.39531e+06	3.06487e+06	2904476	2.82574e+06	2.82246e+06	2.91214e+06	1.29383e+06	1.38524e+06	1.29062e+06	2.37076e+06	2.449e+06	2.40979e+06	-	-
Waln010192	576.33	277.22	577.338	C28H52NO9P	[M-H]-	2-(2,3-dihydroxypropoxy)-3-(((2-(dimethylamino)ethoxy)(hydroxy)phosphoryl)oxy)propyl (8E,11Z,14Z)-octadeca-8,11,14-trienoate*	2-(2,3-二羟基丙氧基)-3-(((2-(二甲基氨基)乙氧基)(羟基)磷酰基)氧基)丙基 (8E,11Z,14Z)-十八碳-8,11,14-三烯酸*	Lipids	脂质	LPE	溶血磷脂酰乙醇胺	-	1	16122.9	9109.89	17724.5	103578	57662	143760	3111.92	2784.61	4597.75	37142.3	37369.6	38294.8	-	-
pmn001380	187.1	169.09	188.105	C9H16O4	[M-H]-	Eucommiol	杜仲醇	Others	其它类	Alcohol compounds	醇类化合物	55930-44-4	1	4.77795e+06	5.38915e+06	5.2096e+06	1.37517e+06	1.4994e+06	1.45479e+06	4.77873e+06	5.16686e+06	5.23986e+06	4.26917e+06	4.13369e+06	4.22175e+06	C17878	-
MWS80006	311.22	293.21	312.23	C18H32O4	[M-H]-	9-Hydroperoxy-9Z,11E-Octadecadienoic Acid	9-过氧化羟基-9Z,11E-十八碳二烯酸	Lipids	脂质	Free fatty acids	游离脂肪酸	-	1	24541.2	18978.3	29238.7	136884	130428	37181.5	185268	194466	193023	157253	153104	152572	-	-
mws0576	103.04	59.01	104.047	C4H8O3	[M-H]-	3-Hydroxybutyric acid	3-羟基丁酸	Organic acids	有机酸	Organic acids	有机酸	300-85-6	3	1.59134e+06	1.611e+06	1.65856e+06	1.85217e+06	2.03447e+06	2.07395e+06	1.3494e+06	1.37995e+06	1.16326e+06	1.53491e+06	1.58535e+06	1.55016e+06	C01089	ko00650,ko01100
MW0110288	295.16	136.08	294.158	C15H22N2O4	[M+H]+	Tyrosylleucine	酪氨酸-亮氨酸	Amino acids and derivatives	氨基酸及其衍生物	Amino acids and derivatives	氨基酸及其衍生物	17355-10-1	3	2.24372e+06	2.28159e+06	2.37842e+06	6.69074e+06	6.6333e+06	6.81842e+06	699597	665324	703125	2.17342e+06	2.14164e+06	2.10238e+06	-	-
Ybmn004904	137.02	93.04	138.032	C7H6O3	[M-H]-	p-hydroxy-benzoic acid	对羟基苯甲酸	Phenolic acids	酚酸类	Phenolic acids	酚酸类	-	2	2.49769e+07	2.42908e+07	2.35356e+07	3.13646e+07	3.16601e+07	3.12873e+07	2.01001e+07	2.06944e+07	2.02678e+07	2.35074e+07	2.42996e+07	2.38241e+07	-	-
ZbWn000618	252.09	180.07	253.095	C12H15NO5	[M-H]-	(2-carboxyethyl)-L-tyrosine	(2-羧乙基)-L-酪氨酸	Amino acids and derivatives	氨基酸及其衍生物	Amino acids and derivatives	氨基酸及其衍生物	-	1	1.53412e+06	1.49786e+06	976945	560499	996256	837683	1.52394e+06	1.89414e+06	2.03416e+06	1.44161e+06	1.48308e+06	1.48529e+06	-	-
Lmbn001467	158.08	116.07	159.089	C7H13NO3	[M-H]-	5-Acetamidopentanoic Acid	5-乙酰氨基戊酸	Organic acids	有机酸	Organic acids	有机酸	1072-10-2	3	469433	433024	403820	937276	947704	938566	414899	400522	433613	538722	521101	527862	C03087	ko00310,ko01100
MWS201424	246.15	86.1	245.138	C10H19N3O4	[M+H]+	Ile-Asn	L-异亮氨酸-L-天冬酰胺	Amino acids and derivatives	氨基酸及其衍生物	Amino acids and derivatives	氨基酸及其衍生物	59652-59-4	2	1.38543e+06	822965	1.48173e+06	1.16076e+06	1.12164e+06	967119	1.17908e+06	1.15943e+06	1.05553e+06	1.03598e+06	1.00256e+06	1.01298e+06	-	-
MWSmce540	173.02	145.03	174.032	C10H6O3	[M-H]-	Lawsone; 2-Hydroxy-1,4-Naphthoquinone	指甲花醌; 2-羟基-1,4-萘醌	Quinones	醌类	Quinones	醌类	83-72-7	3	78768.7	93043.6	74126.9	68259.2	111664	83381.2	102367	76311.8	78267.8	75459.4	76873.1	74336.8	C10368	-
Zmhn002422	355.1	193.05	356.111	C16H20O9	[M-H]-	1-O-Feruloyl-β-D-glucose	1-O-阿魏酰-β-D-葡萄糖	Phenolic acids	酚酸类	Phenolic acids	酚酸类	7196-71-6	3	268134	307541	233710	238633	288240	235887	241350	255333	247348	268833	278058	273879	C17759	-
MW0105855	391.18	166.1	390.175	C15H26N4O8	[M+H]+	Asp-Glu-Lys	L-天冬氨酰-L-谷氨酰-L-赖氨酸	Amino acids and derivatives	氨基酸及其衍生物	Amino acids and derivatives	氨基酸及其衍生物	-	3	1.06934e+06	1.06529e+06	996141	1.45501e+06	1.43731e+06	1.3207e+06	1.02058e+06	927492	1.16701e+06	1.18823e+06	1.19859e+06	1.15999e+06	-	-
MWSmce118	127.047	81.044	126.043	C5H6N2O2	[M+H]+	Imidazole-4-Acetic Acid*	咪唑-4-乙酸*	Alkaloids	生物碱	Alkaloids	生物碱	645-65-8	3	392341	313631	237743	162242	167915	275187	355458	269303	470650	344590	355955	347095	C02835	ko00340,ko01100
pmb0964	366.18	204.12	365.17	C16H23N5O5	[M+H]+	Isopentenyladenine-7-N-glucoside	异戊烯基腺苷-7-N-葡萄糖苷	Nucleotides and derivatives	核苷酸及其衍生物	Nucleotides and derivatives	核苷酸及其衍生物	-	3	1.88874e+07	1.94527e+07	1.81451e+07	4.21325e+07	3.95967e+07	4.07124e+07	4.144e+07	3.66475e+07	3.69835e+07	3.99581e+07	3.99873e+07	3.87962e+07	-	-
Lmhp012042	355.28	263.24	354.277	C21H38O4	[M+H]+	2-Linoleoylglycerol*	2-亚油酰甘油酯*	Lipids	脂质	Glycerol ester	甘油酯	3443-82-1	1	19160	14723.2	24484.6	60497.3	95348.8	54898.8	14015.6	14481.9	5095.38	12962.7	12876.9	13301.8	-	-
mws0458	151.04	136.02	152.047	C8H8O3	[M-H]-	Vanillin; 4-Hydroxy-3-Methoxybenzaldehyde	香草醛; 4-羟基-3-甲氧基苯甲醛	Others	其它类	Aldehyde compounds	醛类化合物	121-33-5	3	109027	121390	139514	210659	231868	194094	453645	505250	411964	337678	336079	327020	C00755	ko00627,ko00996,ko01100,ko01110,ko01120
MW0144757	417.2	355.17	418.206	C17H30N4O8	[M-H]-	Ala-Thr-Val-Glu	Ala-Thr-Val-Glu	Amino acids and derivatives	氨基酸及其衍生物	Amino acids and derivatives	氨基酸及其衍生物	-	3	4.22387e+06	4.01907e+06	3.91173e+06	1.04071e+07	1.04898e+07	1.01835e+07	656746	639828	674863	3.53535e+06	3.41825e+06	3.50194e+06	-	-
Lmbn001754	175.061	115.04	176.069	C7H12O5	[M-H]-	3-Isopropylmalic Acid*	3-异丙基苹果酸*	Organic acids	有机酸	Organic acids	有机酸	921-28-8	2	1.91153e+07	1.81421e+07	1.86804e+07	3.80086e+07	3.60216e+07	3.83315e+07	489710	423223	453638	1.46419e+07	1.43392e+07	1.41475e+07	C04411	ko00290,ko01100,ko01110,ko01210,ko01230
pme3017	104.07	58.07	103.063	C4H9NO2	[M+H]+	2-Aminoisobutyric acid	2-氨基异丁酸	Organic acids	有机酸	Organic acids	有机酸	62-57-7	2	1.55244e+07	1.49793e+07	1.61859e+07	1.68297e+07	1.63313e+07	1.82398e+07	1.33776e+07	1.3025e+07	1.28069e+07	1.4488e+07	1.47668e+07	1.50012e+07	C03665	-
pme3033	104.07	58.07	103.063	C4H9NO2	[M+H]+	N,N-Dimethylglycine	N,N-二甲基甘氨酸	Amino acids and derivatives	氨基酸及其衍生物	Amino acids and derivatives	氨基酸及其衍生物	1118-68-9	2	1.46307e+07	1.40389e+07	1.49984e+07	1.60467e+07	1.72703e+07	1.4363e+07	1.24427e+07	1.2574e+07	1.20617e+07	1.50536e+07	1.48122e+07	1.53429e+07	C01026	ko00260,ko01100
MWS00204g	104.07	58.07	103.063	C4H9NO2	[M+H]+	N-Ethylglycine	N-乙基甘氨酸	Amino acids and derivatives	氨基酸及其衍生物	Amino acids and derivatives	氨基酸及其衍生物	627-01-0	3	1.46307e+07	1.40389e+07	1.49984e+07	1.60467e+07	1.72703e+07	1.4363e+07	1.24427e+07	1.2574e+07	1.20617e+07	1.50536e+07	1.48122e+07	1.53429e+07	-	-
mws0177	111.01	67.02	112.016	C5H4O3	[M-H]-	2-Furoic acid	2-呋喃甲酸	Organic acids	有机酸	Organic acids	有机酸	88-14-2	3	1.4325e+06	1.31787e+06	1.30912e+06	1.06374e+06	989972	1.08565e+06	782152	844621	826570	1.15792e+06	1.11756e+06	1.1381e+06	C01546	ko00365,ko01100,ko01120
Hmlp005624	285.08	270.05	284.068	C16H12O5	[M+H]+	3',7-dihydroxy-4'-methoxyflavone	3',7-二羟基-4'-甲氧基黄酮	Flavonoids	黄酮	Flavones	黄酮	-	1	2.66342e+06	2.70291e+06	2.61641e+06	469543	471984	441074	2.3181e+06	2.30864e+06	2.40479e+06	2.12223e+06	2.07649e+06	2.04906e+06	-	-
mws0371	327.23	283.24	328.24	C22H32O2	[M-H]-	Cis-4,7,10,13,16,19-Docosahexaenoic Acid	顺式-4,7,10,13,16,19-二十二碳六烯酸	Lipids	脂质	Free fatty acids	游离脂肪酸	6217-54-5	3	100731	101587	113529	125879	145264	128161	85331	87615.2	75860.2	96304.5	98702.3	99705.2	C06429	ko01040
Lmhp009464	466.29	325.27	465.286	C22H44NO7P	[M+H]+	LysoPE 17:1(2n isomer)	溶血磷脂酰乙醇胺 17:1(2n异构)	Lipids	脂质	LPE	溶血磷脂酰乙醇胺	-	2	329366	260206	436824	1.05673e+06	1.61925e+06	1.1895e+06	17842.1	15290.7	6314.13	576487	556456	568625	-	-
Zmzn000078	168.99	78.96	169.998	C3H7O6P	[M-H]-	Dihydroxyacetone phosphate	磷酸二羟基丙酮	Others	其它类	Saccharides	糖类	57-04-5	3	91993.4	106457	83172	67705.5	82669.9	62517.9	127658	109572	74222.6	86611.5	86828.7	89416	C00111	ko00010,ko00040,ko00051,ko00052,ko00561,ko00562,ko00564,ko00640,ko00680,ko00710,ko00760,ko01100,ko01110,ko01120,ko01200,ko01230
WaYp007695	334.3	242.25	333.288	C18H39NO4	[M+H]+	2-Aminooctadecane-1,16,18,18-tetraol	2-氨基十八烷-1,16,18,18-四醇	Lipids	脂质	Sphingolipids	鞘脂	-	2	910689	1.78544e+06	1.94527e+06	900436	1.84741e+06	2.14108e+06	1.36938e+06	1.93211e+06	761546	1.36694e+06	1.31886e+06	1.34265e+06	-	-
MWS00275g	180.07	119.05	181.074	C9H11NO3	[M-H]-	DL-O-tyrosine	DL-邻酪氨酸	Amino acids and derivatives	氨基酸及其衍生物	Amino acids and derivatives	氨基酸及其衍生物	2370-61-8	1	3.90814e+06	3.82656e+06	4.02717e+06	326156	316169	283524	7.12137e+06	7.39776e+06	7.56344e+06	4.66288e+06	4.50078e+06	4.55986e+06	-	-
MW0159213	537.3	339.2	536.296	C25H40N6O7	[M+H]+	Val-Tyr-Gln-Lys	Val-Tyr-Gln-Lys	Amino acids and derivatives	氨基酸及其衍生物	Amino acids and derivatives	氨基酸及其衍生物	-	3	5.26711e+06	4.47025e+06	5.00892e+06	273766	329195	198475	5.66497e+06	4.97096e+06	5.30744e+06	5.84956e+06	5.64225e+06	5.76717e+06	-	-
Lmbn001930	121.03	77.04	122.037	C7H6O2	[M-H]-	2-Hydroxybenzaldehyde (Salicylaldehyde)	2-羟基苯甲醛 (水杨醛)	Phenolic acids	酚酸类	Phenolic acids	酚酸类	90-02-8	1	69062.5	64201.1	67798.5	1.21209e+08	1.20499e+08	122084647	65512.7	74751.4	51855.8	4.7704e+07	4.8272e+07	4.94369e+07	C06202	ko00626,ko01100,ko01120,ko01220
Zazp002547	205.1	146.06	204.09	C11H12N2O2	[M+H]+	cyclo-(Gly-Phe)	环(丙氨酰-苯丙氨酸)	Amino acids and derivatives	氨基酸及其衍生物	Amino acids and derivatives	氨基酸及其衍生物	10125-07-2	1	2.40884e+06	2.59579e+06	2.54501e+06	1.03725e+06	982363	1.0514e+06	2.68311e+06	2.69834e+06	2.96067e+06	2.36888e+06	2.29491e+06	2.36897e+06	-	-
Lmsn002288	503.14	341.09	504.148	C21H28O14	[M-H]-	1-O-Caffeoyl-(6-O-glucosyl)-β-D-glucose	1-O-咖啡酰-6-O-葡萄糖基-β-D-葡萄糖	Phenolic acids	酚酸类	Phenolic acids	酚酸类	-	2	1.20266e+06	1.12099e+06	1.16056e+06	9	9	9	5.05812e+06	4.74472e+06	4.98209e+06	2.90078e+06	2.8187e+06	2.91745e+06	-	-
Lmqp002784	138.055	77.0386	137.048	C7H7NO2	[M+H]+	Salicylamide	水杨酰胺	Alkaloids	生物碱	Phenolamine	酚胺	65-45-2	3	364565	350034	419262	255923	203523	244774	47298.7	24506.7	35949.1	147032	142434	142434	-	-
MW0105244	208.06	107.05	209.069	C10H11NO4	[M-H]-	4-Hydroxyphenylacetylglycine	对羟苯乙酰甘氨酸	Amino acids and derivatives	氨基酸及其衍生物	Amino acids and derivatives	氨基酸及其衍生物	28116-23-6	3	671686	684444	724729	404156	402201	352675	698145	681259	769773	609991	630312	629620	C05596	ko00350
MWS201434	269.16	156.08	268.154	C12H20N4O3	[M+H]+	Ile-His	L-异亮氨酸-L-组氨酸	Amino acids and derivatives	氨基酸及其衍生物	Amino acids and derivatives	氨基酸及其衍生物	97284-12-3	2	429885	382070	405521	901744	849881	865232	994532	918983	1.03732e+06	889239	879083	911424	-	-
pmb2636	335.22	253.18	336.23	C20H32O4	[M-H]-	8,15-Dihydroxy-5,9,11,13-eicosatetraenoic acid	8,15-二羟基-5,9,11,13-二十碳四烯酸	Lipids	脂质	Free fatty acids	游离脂肪酸	77667-08-4	3	196121	225191	226728	247481	244554	215826	273962	220635	279298	596874	618548	602006	-	-
Lmhp009034	452.28	311.26	451.27	C21H42NO7P	[M+H]+	LysoPE 16:1	溶血磷脂酰乙醇胺 16:1	Lipids	脂质	LPE	溶血磷脂酰乙醇胺	-	1	455648	452001	426708	2.55542e+06	2.30082e+06	2.60499e+06	116620	90277.2	110516	787348	816820	797518	-	-
Zmzn000079	199	78.96	200.009	C4H9O7P	[M-H]-	D-Erythrose-4-phosphate	D-赤藓糖-4-磷酸	Others	其它类	Saccharides	糖类	585-18-2	2	143742	195911	159723	589372	576056	510260	791945	722571	669674	427258	443417	433629	C00279	ko00030,ko00400,ko00710,ko00750,ko00997,ko00998,ko01100,ko01110,ko01120,ko01200,ko01230,ko01240
mws0924	145.05	101.06	146.058	C6H10O4	[M-H]-	2-Methylglutaric acid	2-甲基戊二酸	Organic acids	有机酸	Organic acids	有机酸	617-62-9	3	103950	178450	89101.7	838309	839314	819611	57626.6	69990.7	80246.7	161606	163079	167515	-	-
Lmcp000282	162.11	85.03	161.105	C7H15NO3	[M+H]+	L-Carnitine	左旋肉碱	Alkaloids	生物碱	Alkaloids	生物碱	541-15-1	1	1.54114e+06	1.58927e+06	1.56127e+06	1.26759e+06	1.31134e+06	1.39495e+06	1.39723e+06	1.49045e+06	1.33571e+06	1.32814e+06	1.3293e+06	1.37298e+06	C00318	-
Lmyn000503	343.03	85.03	344.038	C13H12O11	[M-H]-	Mucic acid-1,4-lactone-2-O-gallate	粘酸-1,4-内酯-2-O-没食子酸酯	Phenolic acids	酚酸类	Phenolic acids	酚酸类	-	3	66852.4	38104.9	78819.8	149184	171057	149179	94056.1	93353.3	61624.6	84737.4	83361.6	81548.3	-	-
MW0118871	196.06	94.04	137.048	C7H7NO2	[M+CH3COO]-	2-Pyridineacetic acid	2-吡啶乙酸	Organic acids	有机酸	Organic acids	有机酸	-	3	1.02526e+07	9.33056e+06	1.00796e+07	6.94699e+06	6.80227e+06	7.39231e+06	1.00401e+07	8.30525e+06	8.58883e+06	9.31872e+06	9.32033e+06	9.63333e+06	-	-
pme0275	115.04	97.03	116.047	C5H8O3	[M-H]-	4-Oxopentanoic Acid	4-氧代戊酸	Organic acids	有机酸	Organic acids	有机酸	123-76-2	3	168773	141802	159093	263901	241116	243168	22208.8	41507.8	25692.8	137308	134974	132118	-	-
MW0145757	515.25	215.14	514.239	C21H34N6O9	[M+H]+	Asn-Gly-Pro-Val-Glu	Asn-Gly-Pro-Val-Glu	Amino acids and derivatives	氨基酸及其衍生物	Amino acids and derivatives	氨基酸及其衍生物	-	3	1.96494e+07	1.99362e+07	1.97986e+07	2.14377e+07	2.43059e+07	2.14869e+07	1.61721e+07	1.56969e+07	1.66923e+07	1.75983e+07	1.82962e+07	1.79601e+07	-	-
mws0182	151.04	107.05	152.047	C8H8O3	[M-H]-	4-Hydroxyphenylacetic acid	4-羟基苯乙酸	Phenolic acids	酚酸类	Phenolic acids	酚酸类	156-38-7	3	419855	437338	468406	479926	453114	430431	197544	226429	193459	345305	332196	340103	C00642	ko00350,ko00360,ko01100,ko01120,ko01220
MW0108809	220.11	146.07	219.097	C6H13N5O4	[M+H]+	Nitroarginine	N-硝基-L-精氨酸	Amino acids and derivatives	氨基酸及其衍生物	Amino acids and derivatives	氨基酸及其衍生物	2149-70-4	3	1.15784e+07	1.16986e+07	1.23478e+07	4.39043e+07	4.50355e+07	4.02427e+07	169736	179306	188703	1.87773e+07	1.85095e+07	1.80566e+07	C03417	-
Lmhp001732	263.14	70.06	262.132	C14H18N2O3	[M+H]+	L-Prolyl-L-Phenylalanine	L-脯氨酰-L-苯丙氨酸	Amino acids and derivatives	氨基酸及其衍生物	Amino acids and derivatives	氨基酸及其衍生物	13589-02-1	1	1.66273e+06	1.38628e+06	2.01882e+06	1.99658e+06	3617035	1.80916e+06	3.25426e+06	3.19056e+06	2.82536e+06	2.28474e+06	2.3695e+06	2.35954e+06	-	-
Lmgn007652	329.23	211.13	330.241	C18H34O5	[M-H]-	Tianshic acid	天师酸	Organic acids	有机酸	Organic acids	有机酸	-	1	9.29828e+06	9.65495e+06	9.13489e+06	935684	977376	1.02577e+06	4.15734e+07	4.33997e+07	4.60065e+07	2.5069e+07	2.60734e+07	2.57275e+07	-	-
mws5028	136.04	80.06	135.032	C7H5NO2	[M+H]+	2-Benzoxazolinone	2-苯并唑啉酮	Alkaloids	生物碱	Alkaloids	生物碱	59-49-4	2	1.61987e+06	1.65221e+06	1.56487e+06	2.17674e+06	2.3108e+06	2.18204e+06	1.26083e+06	1.21205e+06	1.24387e+06	1.63785e+06	1.6258e+06	1.57644e+06	-	-
MWS201398	219.1	86.06	218.09	C8H14N2O5	[M+H]+	Hyp-Ser	L-羟脯氨酸-L-丝氨酸	Amino acids and derivatives	氨基酸及其衍生物	Amino acids and derivatives	氨基酸及其衍生物	-	3	431180	450459	460278	889982	807029	804294	3.33961e+06	3.43219e+06	3.30587e+06	2.04984e+06	1.9965e+06	1.97035e+06	-	-
MW0150473	359.17	70.07	358.164	C18H22N4O4	[M+H]+	Gly-Pro-Trp	甘氨酸-脯氨酸-色氨酸	Amino acids and derivatives	氨基酸及其衍生物	Amino acids and derivatives	氨基酸及其衍生物	-	3	7.77922e+06	7.86573e+06	8.27582e+06	1.69338e+06	9.75291e+06	1.05188e+07	4.09363e+06	5.04936e+06	5.19011e+06	5.47753e+06	5.37326e+06	5.25978e+06	-	-
MW0109644	333.21	128.07	332.206	C14H28N4O5	[M+H]+	Ser-Val-Lys	L-丝氨酰-L-缬氨酰-L-赖氨酸	Amino acids and derivatives	氨基酸及其衍生物	Amino acids and derivatives	氨基酸及其衍生物	-	3	3.10238e+06	3.3374e+06	3.26238e+06	3.72441e+06	3.97563e+06	3.66823e+06	5.05921e+06	4.94341e+06	5.38677e+06	4.8404e+06	4.83238e+06	4.66853e+06	-	-
Lmqn008369	595.26	152.99	596.296	C27H49O12P	[M-H]-	PI(18:2/0:0)	磷脂酰肌醇(18:2/0:0)	Lipids	脂质	Glycerol ester	甘油酯	-	3	249492	223934	229020	2.06755e+06	2.10754e+06	1.90517e+06	3145.03	2551.04	2449.9	567973	552655	575244	-	-
MWSmce690	175.02	59.01	176.032	C6H8O6	[M-H]-	Erythorbic Acid; Isoascorbic Acid	异抗坏血酸	Others	其它类	Vitamin	维生素	89-65-6	2	1.09157e+06	967893	1.05053e+06	207047	288487	182323	1.39521e+06	1.40897e+06	1.52569e+06	1.03748e+06	1.05986e+06	1.01724e+06	-	-
pme2527	133.1	116.07	132.09	C5H12N2O2	[M+H]+	L-Ornithine	L-鸟氨酸	Amino acids and derivatives	氨基酸及其衍生物	Amino acids and derivatives	氨基酸及其衍生物	70-26-8	3	3.18002e+06	3.17643e+06	3.08847e+06	1.69126e+06	1.80105e+06	1.69027e+06	1.33054e+06	1.27598e+06	1.30501e+06	1.95611e+06	1.91392e+06	1.87735e+06	C00077	ko00220,ko00330,ko00470,ko00480,ko00997,ko00998,ko01100,ko01110,ko01210,ko01230,ko02010
Zbqn002253	218.1	88.04	219.111	C9H17NO5	[M-H]-	6-(((S)-1-carboxyethyl)amino)-4-hydroxyhexanoicacid	6-(((S)-1-羧乙基)氨基)-4-羟基己酸	Amino acids and derivatives	氨基酸及其衍生物	Amino acids and derivatives	氨基酸及其衍生物	-	1	3.43747e+06	3.3752e+06	3.4419e+06	1.64468e+07	1.64884e+07	1.59731e+07	1.81913e+06	1.83045e+06	1.98052e+06	5.46211e+06	5.6912e+06	5.56659e+06	-	-
Lafp003256	227.09	181.05	226.084	C11H14O5	[M+H]+	3,4'-Dihydroxy-3',5'-dimethoxypropiophenone	3,4'-二羟基-3',5'-二甲氧基苯乙酮	Phenolic acids	酚酸类	Phenolic acids	酚酸类	136196-47-9	3	795434	708945	826036	1.84374e+06	2.03478e+06	1.94635e+06	477129	548210	517043	763500	732250	745852	-	-
pmf0175	157.16	157.16	158.167	C10H22O	[M-H]-	2-Decanol*	2-癸醇*	Others	其它类	Alcohol compounds	醇类化合物	1120-06-5	3	1.2023e+07	1.22504e+07	1.25466e+07	2.57022e+07	2.48409e+07	2.31389e+07	1.31003e+07	1.25833e+07	1.20149e+07	1.76306e+07	1.72072e+07	1.79451e+07	-	-
MW0149703	601.32	302.17	600.302	C28H40N8O7	[M+H]+	Gln-His-Leu-Phe-Gly	谷酰氨-组氨酸-亮氨酸-苯丙氨酸-甘氨酸	Amino acids and derivatives	氨基酸及其衍生物	Amino acids and derivatives	氨基酸及其衍生物	-	3	9.5289e+06	8.38655e+06	8.79831e+06	4.42562e+06	4.14926e+06	4.05698e+06	638446	600442	624775	3.43801e+06	3.37918e+06	3.29667e+06	-	-
MW0158892	616.33	302.17	615.334	C25H45N9O9	[M+H]+	Val-Arg-Gln-Val-Asp	Val-Arg-Gln-Val-Asp	Amino acids and derivatives	氨基酸及其衍生物	Amino acids and derivatives	氨基酸及其衍生物	-	3	5.32489e+07	5.70463e+07	5.18516e+07	5.96663e+07	5.4402e+07	6.11693e+07	1.62167e+06	1.46139e+06	1.6963e+06	2.44341e+07	2.54856e+07	2.49527e+07	-	-
Lcsp002329	288.19	143.12	287.185	C13H25N3O4	[M+H]+	Gly-Leu-Val	甘氨酸-亮氨酸-缬氨酸	Amino acids and derivatives	氨基酸及其衍生物	Amino acids and derivatives	氨基酸及其衍生物	-	1	2.64832e+06	1.48888e+06	3.15324e+06	236870	497602	661449	4.96811e+06	4.60966e+06	5.59113e+06	3.72563e+06	3.87893e+06	3.76129e+06	-	-
MW0158275	481.24	120.08	480.237	C26H32N4O5	[M+H]+	Trp-Tyr-Leu	色氨酸-酪氨酸-亮氨酸	Amino acids and derivatives	氨基酸及其衍生物	Amino acids and derivatives	氨基酸及其衍生物	-	3	353839	151953	180725	232500	227779	368190	100083	45380.5	107160	167561	174094	168199	-	-
Lmcp005645	331.08	287.05	330.074	C17H14O7	[M+H]+	Quercetin-3,4'-Dimethyl Ether	槲皮素-3,4'-二甲醚	Flavonoids	黄酮	Flavonols	黄酮醇	33429-83-3	2	356508	277713	342894	367182	354498	342118	236911	330251	289045	330847	325713	317211	-	-
MW0109339	279.13	136.07	278.127	C14H18N2O4	[M+H]+	Pro-Tyr	脯氨酸-酪氨酸	Amino acids and derivatives	氨基酸及其衍生物	Amino acids and derivatives	氨基酸及其衍生物	19786-36-8	3	708967	791507	774654	2.04873e+06	1.96084e+06	1.79063e+06	9.39828e+06	9.43047e+06	9.54759e+06	5.74687e+06	5.75759e+06	5.54329e+06	-	-
MW0145254	347.2	329.19	346.196	C13H26N6O5	[M+H]+	Arg-Ala-Thr	L-精氨酰-L-丙氨酰-L-苏氨酸	Amino acids and derivatives	氨基酸及其衍生物	Amino acids and derivatives	氨基酸及其衍生物	-	3	785415	944059	996047	1.33366e+06	1.22389e+06	1.45379e+06	638460	596941	732481	824722	859323	850816	-	-
MWS0813	128.04	82.03	129.043	C5H7NO3	[M-H]-	5-Oxoproline	5-氧化脯氨酸	Amino acids and derivatives	氨基酸及其衍生物	Amino acids and derivatives	氨基酸及其衍生物	149-87-1	2	3.83487e+06	3.62461e+06	3.67648e+06	1.4556e+06	1.50589e+06	1.70514e+06	3.91986e+06	3.76644e+06	3.76394e+06	3.65178e+06	3.49685e+06	3.56192e+06	C02237	ko00470,ko01100
pme1474	298.1	136.06	297.09	C11H15N5O3S	[M+H]+	5'-Deoxy-5'-(methylthio)adenosine	5-脱氧-5-甲硫腺苷	Nucleotides and derivatives	核苷酸及其衍生物	Nucleotides and derivatives	核苷酸及其衍生物	2457-80-9	3	3.22541e+06	3.19497e+06	3.51758e+06	7.94708e+06	7.37505e+06	7.93051e+06	4.05566e+06	4.09856e+06	4.03594e+06	4.46502e+06	4.47278e+06	4.64005e+06	C00170	ko00270,ko01100
Wcdp000970	121.06	103.05	120.058	C8H8O	[M+H]+	acetophenone	苯乙酮	Others	其它类	Others	其它	98-86-2	1	1.04704e+07	9.93895e+06	1.0698e+07	6.00751e+06	7.32314e+06	6.24944e+06	9.24491e+06	9.67521e+06	9.4001e+06	8.76825e+06	8.97268e+06	9.161e+06	C07113	ko00642,ko01120,ko01220
Wbsp001183	287.17	287.17	286.168	C17H22N2O2	[M+H]+	Casuarine B	Casuarine B	Alkaloids	生物碱	Alkaloids	生物碱	-	3	2.05582e+06	1.7387e+06	1.8409e+06	2.68025e+06	2.69106e+06	2.74063e+06	1.58177e+06	1.52129e+06	1813188	2.16392e+06	2.07101e+06	2.1156e+06	-	-
pme0066	116.05	74.02	117.054	C3H7N3O2	[M-H]-	Guanidinoacetate	乙酸胍	Alkaloids	生物碱	Alkaloids	生物碱	352-97-6	3	985502	992176	995319	4.27131e+06	4.13792e+06	4.27533e+06	178755	228418	198348	1.47816e+06	1.49027e+06	1.42935e+06	C00581	ko00260,ko00330,ko01100
pmn001720	632.28	470.23	633.29	C31H43N3O11	[M-H]-	Lycibarbarspermidine C*	枸杞亚精胺 C*	Alkaloids	生物碱	Phenolamine	酚胺	-	2	1.52437e+06	1.52224e+06	1.52939e+06	1.4211e+06	1.38087e+06	1.34015e+06	1.19839e+06	1.27321e+06	1.25976e+06	1.39927e+06	1.43273e+06	1.37086e+06	-	-
mws0914	271.061	151.003	272.068	C15H12O5	[M-H]-	3,5,7-Trihydroxyflavanone (Pinobanksin)	3,5,7-三羟基黄烷酮 (短叶松素)	Flavonoids	黄酮	Flavanonols	二氢黄酮醇	548-82-3	3	190145	192878	186103	34600.1	53907.7	40378.5	41933.2	60477.1	42975.4	104317	99799.9	101977	C09826	-
pmf0440	163.08	91.05	162.068	C10H10O2	[M+H]+	4-MethoxycinnaMaldehyde	4-甲氧基肉桂醛	Others	其它类	Aldehyde compounds	醛类化合物	1963-36-6	3	2.41269e+06	2.46671e+06	2.33487e+06	2.36543e+06	2.30038e+06	2.3161e+06	2.0844e+06	2.15656e+06	2.01812e+06	2.32596e+06	2.27395e+06	2.22511e+06	C10475	-
MWS4296	223.11	120.08	222.1	C11H14N2O3	[M+H]+	Glycylphenylalanine*	甘氨酰苯基丙氨酸*	Amino acids and derivatives	氨基酸及其衍生物	Amino acids and derivatives	氨基酸及其衍生物	3321-03-7	1	9.71517e+06	6.37951e+06	5.52818e+06	7.90827e+06	1.42519e+07	1.33252e+07	5.9964e+07	5.81503e+07	5.7863e+07	3.82655e+07	3.87287e+07	3.70868e+07	-	-
Zahn006118	277.14	134.04	278.152	C16H22O4	[M-H]-	1,3-Benzodioxole-5-nonanoic acid	1,3-Benzodioxole-5-nonanoic acid	Others	其它类	Others	其它	834900-22-0	3	113528	106705	109760	105553	111046	103167	112047	119217	113925	119452	115206	114738	-	-
pme3381	165.06	106.04	166.063	C9H10O3	[M-H]-	3-Hydroxyphenylacetic Acid Methyl Ester	3-羟基苯基乙酸甲酯	Phenolic acids	酚酸类	Phenolic acids	酚酸类	42058-59-3	3	55761.9	71133.4	59036.2	64437.7	66139.4	95227.2	38406.6	38296.4	48691.7	51600.1	49344.2	50435.6	-	-
Wtmn009951	451.21	451.21	452.22	C27H32O6	[M-H]-	3-(3,4-dihydroxybenzoyl)-4-hydroxy-6,6-dimethyl-1-(3-methylbut-2-en-1-yl)-7-(prop-1-en-2-yl)bicyclo[3.3.2]dec-3-ene-2,10-dione	3-(3,4-二羟基苯甲酰基)-4-羟基-6,6-二甲基-1-(3-甲基丁-2-烯-1-基)-7-(丙-1-烯-2-基)双环[3.3.2]dec-3-烯-3,10-二酮	Others	其它类	Ketone compounds	酮类化合物	-	3	333411	325940	325659	461117	424674	466730	315377	402417	294220	326791	334558	341831	-	-
pme1292	167.03	123.05	168.042	C8H8O4	[M-H]-	Homogentisic acid	高龙胆酸	Phenolic acids	酚酸类	Phenolic acids	酚酸类	451-13-8	3	584909	597694	576934	969395	913905	922604	2.03696e+06	1.98045e+06	2.03882e+06	1.30729e+06	1.29773e+06	1.35332e+06	C00544	ko00130,ko00350,ko00643,ko01100,ko01120,ko01240
Lhmp122202	285.08	270.05	284.068	C16H12O5	[M+H]+	stevenin	stevenin	Lignans and Coumarins	木脂素和香豆素	Coumarins	香豆素	36286-69-8	3	2.53077e+06	2.44401e+06	2.5969e+06	477393	480944	435748	2.17896e+06	2.23325e+06	2.10593e+06	1.96475e+06	1.94187e+06	2.02814e+06	-	-
Zmyn004714	297.24	183.14	298.251	C18H34O3	[M-H]-	Ricinoleic acid	蓖麻油酸	Lipids	脂质	Free fatty acids	游离脂肪酸	141-22-0	2	2.13337e+06	2.26265e+06	2.00643e+06	2.31037e+06	2.03369e+06	2.34316e+06	1.99044e+06	2.27001e+06	2.14316e+06	2.16612e+06	2.13801e+06	2.23413e+06	C08365	-
mws0437	151.06	59.01	152.069	C5H12O5	[M-H]-	D-Arabitol	D-阿拉伯糖醇	Others	其它类	Saccharides	糖类	488-82-4	1	8.10806e+06	8.24994e+06	8.12269e+06	3.06479e+06	3.12608e+06	3.21006e+06	344509	231114	208248	2.90059e+06	2.81044e+06	2.77631e+06	C01904	ko00040,ko01100
pmn001367	315.072	153.017	316.079	C13H16O9	[M-H]-	Protocatechuic acid-4-O-glucoside	原儿茶酸-4-O-葡萄糖苷	Phenolic acids	酚酸类	Phenolic acids	酚酸类	-	3	1.58027e+06	1.70254e+06	1.56848e+06	72772.6	78678.3	122901	1.89526e+06	1.81903e+06	2.01846e+06	1.37314e+06	1.36015e+06	1.41998e+06	-	-
Lmgn001670	137.03	108.02	138.032	C7H6O3	[M-H]-	Salicylic acid	水杨酸	Phenolic acids	酚酸类	Phenolic acids	酚酸类	69-72-7	1	45069.3	29860.4	50330.3	34708.2	45588.8	25895.7	464910	479476	492236	203262	194402	197203	C00805	ko00621,ko00624,ko00626,ko00996,ko01053,ko01100,ko01110,ko01120,ko01220
Wmhp000012	389.14	209.03	390.153	C17H26O10	[M-H]-	Ajugoside	筋骨草苷	Terpenoids	萜类	Monoterpenoids	倍萜	52916-96-8	3	175875	190584	142545	169414	160654	161578	157737	158631	140998	147886	149971	154655	-	-
Hmsn002598	301.09	139.04	302.1	C13H18O8	[M-H]-	Salirepin	柳匍匐次苷	Phenolic acids	酚酸类	Phenolic acids	酚酸类	26652-12-0	3	134573	128770	57308.6	170856	157875	178915	55882.1	28583	44084.7	135088	129395	134172	-	-
Lmxn008846	197.12	153.13	198.126	C11H18O3	[M-H]-	Hydroxydihydrobovolide	羟基二氢博伏内酯	Others	其它类	Lactones	内酯类化合物	6067-11-4	2	34386.5	27994.1	26874.9	91117.1	77098.6	84153.6	13020.1	21573.9	20686.6	37545.4	38811.1	39261.6	-	-
pme2598	167.03	123.05	168.042	C8H8O4	[M-H]-	3,4-Dihydroxybenzeneacetic acid	3,4-二羟基苯乙酸	Phenolic acids	酚酸类	Phenolic acids	酚酸类	102-32-9	3	651438	633426	572911	1.05138e+06	1.01483e+06	1.0306e+06	2.23994e+06	2.11278e+06	2.32801e+06	1.5412e+06	1.50218e+06	1.47181e+06	C01161	ko00350,ko01100,ko01120,ko01220
Zbln013951	377.13	116.93	377.139	C23H22O5	[M-H]-	1-(3'-methoxy-4'-hydroxybenzyl)-2,7-dihydroxy-4-methoxyphenanthrene	1-(3'-甲氧基-4'-羟苄基)-2,7-二羟基-4-甲氧基菲	Quinones	醌类	PhenAnthraquinones	菲醌	-	3	55930.5	49875.2	45013.6	389538	356190	357289	27098.1	20657.9	21774.4	86825	83361.5	83505.2	-	-
Lmyjn08217	489.29	407.28	490.293	C28H42O7	[M-H]-	Baimantuoluoline B	Baimantuoluoline B	Others	其它类	Others	其它	953390-35-7	2	536313	560759	550573	581510	545775	614304	501867	534981	519038	562238	562237	585112	-	-
Lmmn000774	343.1	181.05	344.111	C15H20O9	[M-H]-	Dihydrocaffeoylglucose	二氢咖啡酰葡萄糖	Phenolic acids	酚酸类	Phenolic acids	酚酸类	-	3	500367	478623	485490	82665.4	38345	22317.7	521104	483543	519649	381805	364606	375100	-	-
Lmjp005421	261.11	105.07	260.105	C15H16O4	[M+H]+	Chlorajapolide A	日本金粟兰内酯苷 A	Terpenoids	萜类	Sesquiterpenoids	倍半萜	-	3	673410	665502	682009	852655	798146	744290	503778	498366	525528	623666	600508	626819	-	-
Waln013216	299.26	141.13	300.266	C18H36O3	[M-H]-	10-Hydroxystearic Acid	10-羟基硬脂酸	Lipids	脂质	Free fatty acids	游离脂肪酸	638-26-6	3	22671.9	25046.3	22217.8	24671.3	21736.9	23258.7	36091.7	32324.1	36199.3	30584.1	30786.2	31930.5	-	-
MW0145347	441.22	357.18	440.213	C17H28N8O6	[M+H]+	Arg-Glu-His	L-精氨酰-L-谷氨酰-L-组氨酸	Amino acids and derivatives	氨基酸及其衍生物	Amino acids and derivatives	氨基酸及其衍生物	-	3	637017	528184	756783	7.34354e+06	9.43833e+06	7.08174e+06	169929	137982	191943	1.65332e+06	1.71032e+06	1.63574e+06	-	-
MWS201483	279.13	120.08	278.127	C14H18N2O4	[M+H]+	Phe-Hyp	L-苯丙氨酸-L-羟脯氨酸	Amino acids and derivatives	氨基酸及其衍生物	Amino acids and derivatives	氨基酸及其衍生物	90965-82-5	1	4.13371e+07	4.15297e+07	4.36088e+07	1.46557e+07	1.49243e+07	1.44452e+07	1.51036e+06	1.54534e+06	1.48853e+06	1.47987e+07	1.52262e+07	1.45366e+07	-	-
mws0230	120.066	74	119.058	C4H9NO3	[M+H]+	L-Threonine	L-苏氨酸	Amino acids and derivatives	氨基酸及其衍生物	Amino acids and derivatives	氨基酸及其衍生物	72-19-5	3	2.43349e+06	2.53117e+06	2.32569e+06	1.36917e+06	1.30499e+06	444030	1.6711e+06	1.77126e+06	1.69845e+06	1.87857e+06	1.81761e+06	1.79561e+06	C00188	ko00260,ko00261,ko00290,ko00470,ko00860,ko00970,ko01100,ko01110,ko01120,ko01230,ko02010
MEDL00392	580.36	506.33	521.348	C26H52NO7P	[M+CH3COO]-	1-(9Z-octadecenoyl)-sn-glycero-3-phosphocholine	1-(9Z-十八烯酰基)-sn-glycero-3-phosphocholine	Lipids	脂质	LPC	溶血磷脂酰胆碱	19420-56-5	3	503185	504623	627016	1.1629e+06	1.29838e+06	1.14153e+06	11034.8	8256.29	5208.32	602846	605381	579894	-	-
pmp001264	274.27	256.27	273.267	C16H35NO2	[M+H]+	Hexadecylsphingosine	十六烷基鞘胺醇	Lipids	脂质	Sphingolipids	鞘脂	-	1	2.70698e+07	3.66166e+07	3.25583e+07	2.50421e+07	2.6338e+07	3.32198e+07	1.89695e+07	1.55471e+07	1.46267e+07	2.33341e+07	2.23406e+07	2.32107e+07	-	-
Hmqn003054	329.23	311.22	330.241	C18H34O5	[M-H]-	9,10,11-Trihydroxy-12-octadecenoic acid	9,10,11-三羟基-12-十八碳烯酸	Lipids	脂质	Free fatty acids	游离脂肪酸	61911-67-9	1	600410	687921	666705	122602	124687	151378	2.59206e+06	2.6174e+06	1.3821e+06	1.60736e+06	1.53295e+06	1.56905e+06	-	-
mws5042	223.11	120.09	222.1	C11H14N2O3	[M+H]+	L-Glycyl-L-phenylalanine*	L-甘氨酰-L-苯丙氨酸*	Amino acids and derivatives	氨基酸及其衍生物	Amino acids and derivatives	氨基酸及其衍生物	721-66-4	1	8.91544e+06	8.99403e+06	9.31617e+06	1.26395e+07	1.39e+07	9541135	4.98009e+07	5.28566e+07	5.30536e+07	3.33369e+07	3.18027e+07	3.24326e+07	-	-
Wcgp008513	221.12	137.06	220.11	C13H16O3	[M+H]+	4-hydroxy-7-methoxy-2,6-dimethyl-3,4-dihydro-2H-naphthalen-1-one	4-hydroxy-7-methoxy-2,6-dimethyl-3,4-dihydro-2H-naphthalen-1-one	Others	其它类	Others	其它	-	2	571906	581420	616429	643642	593950	555664	364939	415955	347531	418686	438129	423261	-	-
Zmzn000113	146.05	102.06	147.053	C5H9NO4	[M-H]-	L-threo-3-Methylaspartate	L-苏式-3-甲基天冬氨酸	Amino acids and derivatives	氨基酸及其衍生物	Amino acids and derivatives	氨基酸及其衍生物	6061-13-8	1	377587	358534	343080	396517	407279	437483	382450	419899	421995	360805	358275	345046	C03618	ko00630,ko00660,ko01100,ko01120,ko01200
MW0107019	243.1	161.09	244.106	C10H16N2O5	[M-H]-	Glutamylproline	Glu-Pro	Amino acids and derivatives	氨基酸及其衍生物	Amino acids and derivatives	氨基酸及其衍生物	41745-47-5	3	6.87995e+06	6.8717e+06	6.75426e+06	8.67917e+06	9.77872e+06	1.02946e+07	4.89518e+06	4.84322e+06	6.00704e+06	6.5936e+06	6.39763e+06	6.71105e+06	-	-
MWSmce183	151.04	77.04	152.047	C8H8O3	[M-H]-	D-Mandelic acid	D-扁桃酸	Organic acids	有机酸	Organic acids	有机酸	611-71-2	3	16536.2	18990.3	15570.5	12530.3	17957.1	16517.7	44315.8	37474.2	35474.1	32137.1	31606	33147.1	-	-
pme2746	784.15	437.09	785.157	C27H33N9O15P2	[M-H]-	Riboflavin 5'-Adenosine Diphosphate	核黄素-5'-腺嘌呤二磷酸	Nucleotides and derivatives	核苷酸及其衍生物	Nucleotides and derivatives	核苷酸及其衍生物	146-14-5	3	1.74431e+06	1.84961e+06	1.80483e+06	3.54564e+06	3.38071e+06	3.15543e+06	22768.4	33913.1	40555.5	1139643	1.17278e+06	1.19607e+06	C00016	ko00740,ko01100,ko01110,ko01240
pme2529	163.06	101.02	164.069	C6H12O5	[M-H]-	1,5-Anhydro-D-glucitol	1,5-酐-D-山梨糖醇	Others	其它类	Saccharides	糖类	154-58-5	3	387267	387151	398489	360281	368603	399557	184954	182793	181290	279129	291451	290923	C07326	-
MWS5164	203.15	70.07	202.143	C8H18N4O2	[M+H]+	N,N'-Dimethylarginine;SDMA*	N,N'-二甲基精氨酸*	Amino acids and derivatives	氨基酸及其衍生物	Amino acids and derivatives	氨基酸及其衍生物	30344-00-4	1	5.67712e+06	5.65209e+06	5.37678e+06	1.1514e+07	1.16195e+07	1.17317e+07	3.10364e+06	3.32169e+06	3.1715e+06	6.17606e+06	6.48447e+06	6.35517e+06	-	-
mws0058	299.06	284.03	300.063	C16H12O6	[M-H]-	Diosmetin (5,7,3'-Trihydroxy-4'-methoxyflavone)	香叶木素	Flavonoids	黄酮	Flavones	黄酮	520-34-3	3	402910	434127	433171	63669.5	51930.6	57378.3	13429.5	11915.3	11604.8	118965	123155	124765	C10038	-
MW0150419	283.14	70.06	260.148	C10H20N4O4	[M+Na]+	Gly-Lys-Gly	甘氨酸-赖氨酸-甘氨酸	Amino acids and derivatives	氨基酸及其衍生物	Amino acids and derivatives	氨基酸及其衍生物	45214-22-0	3	1.11781e+07	1.00046e+07	1.2355e+07	9.70331e+06	1.00669e+07	1.04632e+07	8.76729e+06	9.76584e+06	9.15245e+06	1.05352e+07	1.06707e+07	1.10443e+07	-	-
Zmhn001420	165.02	121.03	166.027	C8H6O4	[M-H]-	5,7-Dihydroxy-1(3H)-isobenzofuranone	5,7-二羟基-1(3H)-异苯并呋喃酮	Phenolic acids	酚酸类	Phenolic acids	酚酸类	27979-58-4	2	211068	192429	49874.4	7.3877e+07	7.54692e+07	7.44422e+07	103375	231275	72445.5	2.66651e+07	2.73058e+07	2.8008e+07	-	-
pme3388	189.13	144.1	188.127	C7H16N4O2	[M+H]+	Homoarginine	高精氨酸	Amino acids and derivatives	氨基酸及其衍生物	Amino acids and derivatives	氨基酸及其衍生物	156-86-5	3	1.40998e+06	1.53425e+06	1.55963e+06	4.36533e+06	4.35786e+06	4.4499e+06	883899	818595	959771	2.74454e+06	2.82153e+06	2.68653e+06	C01924	-
Wcfp007836	302.3	88.08	301.298	C18H39NO2	[M+H]+	Tetradecyldiethanolamine	Tetradecyldiethanolamine	Others	其它类	Others	其它	18924-66-8	3	1.23234e+07	1.33208e+07	1.39499e+07	1.3234e+07	1.31104e+07	1.36936e+07	7.04661e+06	6.31255e+06	6.81692e+06	1.01753e+07	1.06599e+07	1.02743e+07	-	-
mws0256	118.09	72.08	117.079	C5H11NO2	[M+H]+	L-Valine	L-缬氨酸	Amino acids and derivatives	氨基酸及其衍生物	Amino acids and derivatives	氨基酸及其衍生物	72-18-4	1	5.1025e+06	4.58526e+06	4.92809e+06	505146	548751	536407	9.13993e+06	9.20889e+06	9.55335e+06	6.19275e+06	6.09211e+06	5.8979e+06	C00183	ko00280,ko00290,ko00311,ko00460,ko00770,ko00970,ko01100,ko01110,ko01210,ko01230,ko01240,ko02010
MW0150115	650.28	446.19	627.29	C31H41N5O9	[M+Na]+	Glu-Phe-Tyr-Leu-Gly	谷氨酸-苯丙氨酸-酪氨酸-亮氨酸-甘氨酸	Amino acids and derivatives	氨基酸及其衍生物	Amino acids and derivatives	氨基酸及其衍生物	-	3	2.66633e+07	2.94166e+07	2.73675e+07	3.12149e+07	3.23132e+07	2.89548e+07	1.77054e+07	1.79716e+07	1.79438e+07	2.12728e+07	2.23549e+07	2.1874e+07	-	-
MWS1882	132.03	88.0403	133.037	C4H7NO4	[M-H]-	Iminodiacetic acid	亚氨基二乙酸	Organic acids	有机酸	Organic acids	有机酸	142-73-4	3	120055	126730	101710	368815	318695	377170	1600615	1600615	1651190	745285	772090	782145	C19911	-
MW0107006	244.13	129.1	245.138	C10H19N3O4	[M-H]-	Glutaminylvaline	Gln Val	Amino acids and derivatives	氨基酸及其衍生物	Amino acids and derivatives	氨基酸及其衍生物	31189-73-8	3	494785	460591	533260	351329	363489	385042	4.68097e+06	5.09633e+06	3.57954e+06	2.45524e+06	2.57215e+06	2.55358e+06	-	-
Rfmb091	295.23	195.14	296.235	C18H32O3	[M-H]-	9S-Hydroxy-10E,12Z-octadecadienoic acid*	9S-羟基-10E,12Z-十八碳二烯酸*	Lipids	脂质	Free fatty acids	游离脂肪酸	15514-85-9	1	1.33247e+06	1.42076e+06	1.44765e+06	6.19244e+06	6.49024e+06	6.61333e+06	1.98259e+06	2.00348e+06	1.85936e+06	3.0298e+06	3.18549e+06	3.11463e+06	C14767	ko00591
NK10251888	203.15	70.07	202.143	C8H18N4O2	[M+H]+	NG,NG-Dimethyl-L-arginine*	NG,NG-二甲基-L-精氨酸*	Amino acids and derivatives	氨基酸及其衍生物	Amino acids and derivatives	氨基酸及其衍生物	30315-93-6	1	4.4269e+06	4.96599e+06	4.75971e+06	1.049e+07	1.10241e+07	10792412	2.93411e+06	2.91055e+06	2.83819e+06	5.59679e+06	5.88274e+06	5.71243e+06	C03626	-
Walp007182	274.27	88.08	273.267	C16H35NO2	[M+H]+	2-Aminohexadecane-1,15-diol*	2-氨基十六烷-1,15-二醇*	Lipids	脂质	Sphingolipids	鞘脂	-	2	2.68964e+07	3.43329e+07	3.12038e+07	3.63669e+07	2.91684e+07	2.94725e+07	1.79695e+07	2.08759e+07	2.07826e+07	2.58928e+07	2.68334e+07	2.55635e+07	-	-
MW0155166	716.36	286.14	715.369	C38H49N7O7	[M+H]+	Phe-Gln-Phe-Phe-Lys	Phe-Gln-Phe-Phe-Lys	Amino acids and derivatives	氨基酸及其衍生物	Amino acids and derivatives	氨基酸及其衍生物	-	3	8.15415e+06	7.93491e+06	8.4051e+06	1.2908e+08	1.31926e+08	1.26792e+08	184319	141953	194744	2.93041e+07	3.07224e+07	3.04973e+07	-	-
MW0157872	630.31	215.14	629.306	C31H43N5O9	[M+H]+	Thr-Val-Thr-Phe-Tyr	Thr-Val-Thr-Phe-Tyr	Amino acids and derivatives	氨基酸及其衍生物	Amino acids and derivatives	氨基酸及其衍生物	-	3	3.90753e+06	4.34149e+06	4.20567e+06	2.62247e+07	2.49084e+07	2.59592e+07	2.09652e+06	2.00146e+06	2.2013e+06	6.20892e+06	6.48987e+06	6.48843e+06	-	-
MW0146118	338.13	120.08	337.127	C15H19N3O6	[M+H]+	Asp-Gly-Phe	L-天冬氨酰-甘氨酰-L-苯丙氨酸	Amino acids and derivatives	氨基酸及其衍生物	Amino acids and derivatives	氨基酸及其衍生物	-	3	1.40908e+07	1.46096e+07	1.32614e+07	2.95356e+07	2.66766e+07	3.01712e+07	6.0845e+06	5.99542e+06	6.18521e+06	1.15904e+07	1.1073e+07	1.11228e+07	-	-
Wbmn010531	377.23	317.21	378.241	C22H34O5	[M-H]-	Previtexilactone	Previtexilactone	Terpenoids	萜类	Ditepenoids	二萜	61263-52-3	3	2.49372e+06	2.89346e+06	3.60678e+06	1.17103e+07	1.19221e+07	1.35362e+07	1.26839e+06	1.22745e+06	1.1146e+06	5.61838e+06	5.61676e+06	5.37428e+06	-	-
mws0854	163	59.01	164.069	C6H12O5	[M-H]-	Rhamnose	鼠李糖	Others	其它类	Saccharides	糖类	3615-41-6	3	519239	510706	505215	618371	664432	518489	195204	131040	193368	357317	363411	375547	C00507	ko00051,ko01100,ko01120
mws0193	190.12	84.08	189.111	C7H15N3O3	[M+H]+	L-Homocitrulline	L-高瓜氨酸	Amino acids and derivatives	氨基酸及其衍生物	Amino acids and derivatives	氨基酸及其衍生物	1190-49-4	3	798905	1048855	1028705	3613620	4105005	3847975	268590	355450	226850	1689975	1619155	1695035	C02427	-
pme2165	155.01	111.02	156.017	C5H4N2O4	[M-H]-	Orotic acid (Vitamin B13)	乳清酸 (维生素 B13)	Others	其它类	Vitamin	维生素	65-86-1	3	5.53784e+06	5.55684e+06	5.52844e+06	6.02179e+06	6.86075e+06	8.08667e+06	749917	727014	682550	4.20762e+06	4.41487e+06	4.25157e+06	C00295	ko00240,ko01100,ko01240
Lmgn002679	93.03	75.02	94.0419	C6H6O	[M-H]-	Phenol	苯酚	Phenolic acids	酚酸类	Phenolic acids	酚酸类	108-95-2	3	207516	218176	175060	230594	248189	244640	158540	154416	189166	190735	181905	189465	C00146	ko00350,ko00361,ko00362,ko00627,ko01100,ko01120,ko01220
Zmbp002538	205.1	146.06	204.09	C11H12N2O2	[M+H]+	1-Methoxy-indole-3-acetamide	1-甲氧基-吲哚-3-乙酰胺	Alkaloids	生物碱	Plumerane	吲哚类生物碱	-	1	2.36549e+06	2.82436e+06	2.15775e+06	910866	870910	975517	2.52967e+06	2.58648e+06	2.95053e+06	2.16425e+06	2.24042e+06	2.13167e+06	-	-
MW0108667	252.09	94.03	253.095	C12H15NO5	[M-H]-	N-Acetylvanilalanine	N-乙酰vanilalanine	Amino acids and derivatives	氨基酸及其衍生物	Amino acids and derivatives	氨基酸及其衍生物	-	3	3.60207e+06	3.19586e+06	3.59713e+06	4.41535e+06	4.73666e+06	4.97121e+06	269837	252294	253522	2.90662e+06	2.88196e+06	2.76948e+06	-	-
MW0155894	308.16	70.07	285.169	C13H23N3O4	[M+Na]+	Pro-Ile-Gly	脯氨酰-异亮氨酰-甘氨酸	Amino acids and derivatives	氨基酸及其衍生物	Amino acids and derivatives	氨基酸及其衍生物	-	3	1.60937e+06	1.62086e+06	1.52708e+06	2.20157e+06	2.32698e+06	2.27679e+06	577712	450029	634762	1.12601e+06	1.12829e+06	1.07785e+06	-	-
Sadn007155	269.12	225.09	270.126	C17H18O3	[M-H]-	4-(hydroxymethyl)-1,8-dimethyl-9,10-dihydrophenanthrene-2,7-diol	4-(羟甲基)-1,8-二甲基-9,10-二氢菲-2,7-二醇	Terpenoids	萜类	Ditepenoids	二萜	-	3	172132	167032	210270	50567.1	57991	70992.3	451785	477348	481347	296551	282021	292340	-	-
mws0748	353.09	191.06	354.095	C16H18O9	[M-H]-	1-Caffeoylquinic acid	1-咖啡酰奎宁酸	Phenolic acids	酚酸类	Phenolic acids	酚酸类	1241-87-8	1	346703	377309	530783	416524	399056	381629	9.28725e+06	9.07024e+06	9.54722e+06	4.89967e+06	4.76768e+06	5.02077e+06	-	-
MWS201465	295.13	120.08	294.122	C14H18N2O5	[M+H]+	Glu-Phe	L-谷氨酸-L-苯丙氨酸	Amino acids and derivatives	氨基酸及其衍生物	Amino acids and derivatives	氨基酸及其衍生物	20556-22-3	3	1.6395e+06	1.50326e+06	1.57963e+06	387121	364312	415037	4.2002e+06	3.86737e+06	3.84665e+06	2.52415e+06	2.65173e+06	2.62535e+06	-	-
pmb0764	144.05	113.03	143.041	C6H9NOS	[M+H]+	4-Methyl-5-thiazoleethanol	4-甲基-5-噻唑乙醇	Others	其它类	Others	其它	137-00-8	3	56685	37647.4	27214.3	3340	9	16675	465366	413418	454555	275107	278126	264659	C04294	ko00730,ko01100,ko01240
MW0151313	472.32	189.09	471.317	C21H41N7O5	[M+H]+	Ile-Ala-Leu-Arg	Ile-Ala-Leu-Arg	Amino acids and derivatives	氨基酸及其衍生物	Amino acids and derivatives	氨基酸及其衍生物	-	3	2.97302e+06	2.84606e+06	3.59134e+06	1.79119e+07	1.81112e+07	1.85573e+07	2.31512e+06	2.33551e+06	2.50385e+06	5.52213e+06	5.62096e+06	5.81075e+06	-	-
MWS201403	218.15	84.08	217.143	C9H19N3O3	[M+H]+	Lys-Ala	L-赖氨酸-L-丙氨酸	Amino acids and derivatives	氨基酸及其衍生物	Amino acids and derivatives	氨基酸及其衍生物	17043-71-9	2	2.86155e+06	3.05543e+06	3.32117e+06	1.35653e+06	1.35179e+06	1.476e+06	2.59763e+06	2.63799e+06	2.6692e+06	2.1979e+06	2.16662e+06	2.27812e+06	-	-
Wagp002530	177.06	117.03	176.047	C10H8O3	[M+H]+	2-Methoxy-1-benzofuran-5-carbaldehyde	2-甲氧基-1-苯并呋喃-5-甲醛	Others	其它类	Others	其它	-	3	123733	135012	113023	34624.9	26420.2	22599.4	152812	131936	136886	134073	141114	138880	-	-
ZbWp000360	266.12	116.07	265.116	C10H19NO7	[M+H]+	N-(1-deoxy-1-xylosyl)valine	N-(1-脱氧-1-木糖基)缬氨酸	Amino acids and derivatives	氨基酸及其衍生物	Amino acids and derivatives	氨基酸及其衍生物	-	1	2612080	2666405	2989390	1.2806e+06	765390	1.42404e+06	2759825	2741135	2413620	1851970	1934725	1846905	-	-
Wayn001528	205.03	111.01	206.043	C7H10O7	[M-H]-	Homocitrate	高柠檬酸	Organic acids	有机酸	Organic acids	有机酸	13052-73-8	1	2.22253e+06	2.19326e+06	2.27562e+06	1.12137e+07	1.03988e+07	9.57402e+06	890259	935048	795077	3.76275e+06	3.78452e+06	3.94693e+06	C01251	ko00300,ko00620,ko01100,ko01110,ko01120,ko01210,ko01230,ko01240
pmp001287	120.08	103.05	119.073	C8H9N	[M+H]+	N-Benzylmethylene isomethylamine	N-苯亚甲基异甲胺	Alkaloids	生物碱	Alkaloids	生物碱	-	1	8.39389e+06	8.43005e+06	8.00033e+06	1.37768e+06	1.36876e+06	1.30236e+06	1.1202e+07	1.13923e+07	1.09524e+07	9.00871e+06	9.28998e+06	8.81745e+06	-	-
Wcgp002387	179.07	109.06	178.063	C10H10O3	[M+H]+	5-Methoxy-3-hydroxyindan-1-one	5-甲氧基-3-羟基吲哚-1-酮	Others	其它类	Others	其它	-	3	709230	664386	759358	991932	362130	189560	534206	582145	580991	666113	640097	672997	-	-
Rfmb087	311.22	293.21	312.23	C18H32O4	[M-H]-	9-Hydroxy-13-oxo-10-octadecenoic Acid	9-羟基-13-氧代-10-十八碳烯酸	Lipids	脂质	Free fatty acids	游离脂肪酸	-	3	497138	486550	558972	2.14234e+06	2.22751e+06	2.12977e+06	986565	1.00603e+06	1.03573e+06	1.1718e+06	1.22603e+06	1.228e+06	-	-
pmn001399	405.12	243.07	406.126	C20H22O9	[M-H]-	2,4,6,4'-Tetrahydroxy-stilbene-2-O-glucoside	2,4,6,4'-四羟基-二苯乙烯-2-O-葡萄糖苷	Others	其它类	Stilbene	茋类	-	3	218449	203513	202117	541394	502084	440065	63898.7	49968.4	80124.4	218176	213388	206980	-	-
Zahp006076	177.05	131.05	176.047	C10H8O3	[M+H]+	2-Hydroxy-2,3-dihydronaphthalene-1,4-dione	2-羟基-2,3-二氢萘-1,4-二酮	Quinones	醌类	Quinones	醌类	63534-43-0	3	267203	280890	265382	286079	277807	439801	130671	110289	117657	245590	236711	249242	-	-
Lmgn000160	131.05	70.03	132.054	C4H8N2O3	[M-H]-	3-Ureidopropionic Acid	3-脲基丙酸	Organic acids	有机酸	Organic acids	有机酸	462-88-4	1	1.06784e+06	975736	1.05917e+06	340643	408489	337927	1.22476e+06	1.22562e+06	1.2272e+06	942749	920562	893936	C02642	ko00240,ko00410,ko00770,ko01100
MW0106536	164.07	92.05	179.095	C10H13NO2	[M-H]-	3-Amino-4-phenylbutanoic acid	DL-β-高苯丙氨酸	Amino acids and derivatives	氨基酸及其衍生物	Amino acids and derivatives	氨基酸及其衍生物	15099-85-1	3	2.51929e+06	2.53987e+06	2.58665e+06	2.14622e+07	2.20362e+07	1.98345e+07	134823	131905	105424	5.57969e+06	5.41625e+06	5.71285e+06	-	-
ZbWp001588	310.13	120.08	309.121	C15H19NO6	[M+H]+	3-(((S)-1-carboxy-2-phenylethyl)amino)-2,5-dihydroxycyclopentane-1-carboxylic acid	3-(((S)-1-羧基-2-苯乙基)氨基)-2,5-二羟基环戊烷-1-甲酸	Others	其它类	Others	其它	-	1	3.33353e+07	3.16419e+07	3.29297e+07	4.19875e+07	4.39859e+07	4.00751e+07	3.58583e+07	3.71871e+07	3.08611e+07	3.51621e+07	3.51086e+07	3.67853e+07	-	-
MW0155998	310.13	120.08	287.148	C12H21N3O5	[M+Na]+	Pro-Thr-Ala	脯氨酰-苏氨酰-丙氨酸	Amino acids and derivatives	氨基酸及其衍生物	Amino acids and derivatives	氨基酸及其衍生物	-	3	3.33353e+07	3.16419e+07	3.29297e+07	4.19875e+07	4.39859e+07	4.00751e+07	3.58583e+07	3.71871e+07	3.08611e+07	3.51621e+07	3.51086e+07	3.67853e+07	-	-
Zbzp002227	265.154	145.028	264.147	C14H20N2O3	[M+H]+	N-Feruloylputrescine	阿魏酰腐胺	Alkaloids	生物碱	Phenolamine	酚胺	501-13-3	3	1.05558e+06	1.20559e+06	1.21144e+06	219403	192404	84391	1.32687e+06	1.32045e+06	1.19045e+06	1.0116e+06	986361	1.04057e+06	C10497	ko00330,ko01100
MWS1837	158.12	95.09	157.11	C8H15NO2	[M+H]+	Tranexamic Acid	反式-4-(氨甲基)环己烷甲酸	Organic acids	有机酸	Organic acids	有机酸	1197-18-8	2	9.1082e+06	8.83069e+06	8.85641e+06	7.49684e+06	7.75297e+06	7.67546e+06	7.63615e+06	7.75323e+06	7.29646e+06	8.8313e+06	8.41874e+06	8.44866e+06	-	-
pme2237	181.072	101	182.079	C6H14O6	[M-H]-	Dulcitol	半乳糖醇	Others	其它类	Saccharides	糖类	608-66-2	3	1.35855e+07	1.35771e+07	1.35881e+07	1.86707e+07	1.87187e+07	1.84348e+07	206435	189013	194514	6.81979e+06	7.06568e+06	6.69877e+06	C01697	ko00052,ko01100,ko02060
pmb0501	131.13	114.1	130.122	C5H14N4	[M+H]+	Agmatine	胍丁胺	Alkaloids	生物碱	Alkaloids	生物碱	306-60-5	3	481512	540715	501581	1.09315e+06	1.08476e+06	1.25372e+06	614190	607016	632398	799663	836602	840688	C00179	ko00330,ko01100
Lmhp008589	476.28	335.26	475.27	C23H42NO7P	[M+H]+	LysoPE 18:3(2n isomer)	溶血磷脂酰乙醇胺 18:3(2n异构)	Lipids	脂质	LPE	溶血磷脂酰乙醇胺	-	2	255719	300244	298936	1.55778e+06	1.56117e+06	1.77081e+06	18813.9	11889.7	8383.68	476973	493036	467043	-	-
MWS5206	181.05	135.04	182.058	C9H10O4	[M-H]-	4-Hydroxyphenyllactic Acid	4-羟苯基乳酸	Phenolic acids	酚酸类	Phenolic acids	酚酸类	306-23-0	3	13975.9	14992.7	18461.8	15930.3	22065.2	20978	187331	179230	182906	95407.6	96642.5	100527	C03672	-
pmp000791	271.06	153.05	270.053	C15H10O5	[M+H]+	Moracin Y	桑辛素 Y	Phenolic acids	酚酸类	Phenolic acids	酚酸类	1252581-54-6	1	719372	708574	705689	42895.7	29490.1	15185.9	1.74539e+06	1.57377e+06	1.75843e+06	1.0237e+06	1.06395e+06	1.07983e+06	-	-
Lakn002165	447.12	152.01	448.122	C18H24O13	[M-H]-	Protocatechuic acid glucosyl xyloside	原儿茶酸葡萄糖基木糖苷	Phenolic acids	酚酸类	Phenolic acids	酚酸类	-	3	460533	440048	463690	572470	601440	506978	395899	442190	430500	492707	467768	487936	-	-
mws0489	149.02	77.04	150.032	C8H6O3	[M-H]-	Benzoylformic acid	苯乙醛酸	Organic acids	有机酸	Organic acids	有机酸	611-73-4	3	200074	201986	181359	216060	239128	233063	136650	120584	142390	167875	173696	177270	C02137	ko00360,ko00627,ko01100,ko01120
Lmqn000780	606.08	384.98	607.082	C17H27N3O17P2	[M-H]-	Uridine 5'-diphospho-N-acetylglucosamine	尿苷二磷酸乙酰葡萄糖胺	Nucleotides and derivatives	核苷酸及其衍生物	Nucleotides and derivatives	核苷酸及其衍生物	528-04-1	1	721662	901263	700038	1.00066e+06	994937	1.03706e+06	9	9	9	874506	895604	923736	C00043	ko00520,ko00524,ko00540,ko00541,ko00550,ko00552,ko01100,ko01250,ko01502
Lmbn001288	131.03	87.04	132.042	C5H8O4	[M-H]-	2-Hydroxy-2-methyl-3-oxobutanoic acid	2-羟基-2-甲基-3-氧代丁酸	Organic acids	有机酸	Organic acids	有机酸	71698-08-3	3	289398	291392	309692	446066	455711	478982	207066	118595	195342	332932	351389	345814	C06010	ko00290,ko00650,ko00660,ko00770,ko01100,ko01110,ko01210,ko01230
mws1060	267.07	135.03	268.081	C10H12N4O5	[M-H]-	9-(Arabinosyl)hypoxanthine	9-(阿拉伯糖基)次黄嘌呤	Nucleotides and derivatives	核苷酸及其衍生物	Nucleotides and derivatives	核苷酸及其衍生物	7013-16-3	1	5.07688e+06	5.33466e+06	5.58383e+06	3.36963e+06	3.077e+06	3.0783e+06	4.8649e+07	4.86652e+07	4.76237e+07	2.3208e+07	2.39079e+07	2.4527e+07	-	-
mws0027	197.05	123.01	198.053	C9H10O5	[M-H]-	Syringic acid	丁香酸	Phenolic acids	酚酸类	Phenolic acids	酚酸类	530-57-4	3	525716	515148	601295	598339	610746	591108	376657	464208	465781	488520	462640	480167	C10833	ko00627,ko01120
Lmbn007891	313.24	183.14	314.246	C18H34O4	[M-H]-	Hydroxy ricinoleic acid	羟基蓖麻油酸	Lipids	脂质	Free fatty acids	游离脂肪酸	-	1	67095	61098.5	64840	384452	373335	345898	3.17993e+06	3.2396e+06	3.32263e+06	1.72868e+06	1.80458e+06	1.71382e+06	-	-
pme0256	151.03	108.02	152.033	C5H4N4O2	[M-H]-	Xanthine	黄嘌呤	Nucleotides and derivatives	核苷酸及其衍生物	Nucleotides and derivatives	核苷酸及其衍生物	69-89-6	1	3.95563e+06	3.97882e+06	3.55144e+06	5.97867e+06	6.62196e+06	6.307e+06	3.33146e+07	3.51628e+07	3.87304e+07	2.05246e+07	1.94153e+07	1.98977e+07	C00385	ko00230,ko00232,ko01100,ko01110,ko01120,ko01232
Zbqp003125	279.17	86.1	278.163	C15H22N2O3	[M+H]+	Ile-Phe	L-异亮氨酸-L-苯丙氨酸	Amino acids and derivatives	氨基酸及其衍生物	Amino acids and derivatives	氨基酸及其衍生物	-	2	162052	295679	232747	619152	631435	655180	509037	568537	629968	476810	457559	452284	-	-
Zmgn000216	125	78.96	126.008	C2H7O4P	[M-H]-	2-Hydroxyethylphosphonic acid	2-羟基乙基膦酸	Organic acids	有机酸	Organic acids	有机酸	22987-21-9	3	603218	613324	567326	169479	167113	205522	760543	832667	731890	566798	587710	598995	C06451	ko00440,ko00998,ko01100,ko01110
Jmwn002057	477.16	315.11	478.169	C20H30O13	[M-H]-	2-(3-β-D-glucopyranosyloxy-4-hydroxyphenyl)ethanol-1-O-β-D-glucopyranoside	2-(3-β-D-吡咯烷氧基-4-羟基苯基)乙醇-1-O-β-D-吡喃葡萄糖苷	Phenolic acids	酚酸类	Phenolic acids	酚酸类	-	3	142757	263230	684972	9	9	9	5.44894e+06	4.35723e+06	4.75502e+06	2.87454e+06	3.00663e+06	3.02843e+06	-	-
pmb2673	210.04	135.04	211.048	C9H9NO5	[M-H]-	6-Hydroxydopaquinone	6-羟基多巴醌	Amino acids and derivatives	氨基酸及其衍生物	Amino acids and derivatives	氨基酸及其衍生物	135791-48-9	3	15530.1	15638	15734.4	11013.4	21203	13690.4	19399	18723.4	30678.3	16007.2	16893.1	16687.9	-	-
MW0168255	410.17	185.09	351.154	C15H21N5O5	[M+CH3COO]-	n6-(cis-hydroxyisopentenyl)adenosine	n6-(顺式-羟基异戊烯基)腺苷	Nucleotides and derivatives	核苷酸及其衍生物	Nucleotides and derivatives	核苷酸及其衍生物	-	3	1.39288e+06	1.36457e+06	1.33754e+06	126554	97665.8	134643	574807	646530	693632	664501	663646	632302	-	-
MWS1900	215.13	153.13	216.136	C11H20O4	[M-H]-	Undecanedioic acid	十一烷二酸	Lipids	脂质	Free fatty acids	游离脂肪酸	1852-04-6	3	831488	802161	835649	664009	698748	701989	1.02064e+06	1.13234e+06	980971	963471	954338	913578	-	-
Lmgn000242	177.04	113.02	178.048	C6H10O6	[M-H]-	4,5,6-Trihydroxy-2-oxohexanoic acid	4,5,6-三羟基-2-氧己酸	Organic acids	有机酸	Organic acids	有机酸	56742-44-0	3	42786.9	58481.4	52434.7	37693.6	55129.5	53135.8	31049.5	28602.9	32974.1	36899.8	37954.6	35876.5	C01216	ko00052,ko01100,ko01120
Lmyn001940	389.07	237.06	390.08	C15H18O12	[M-H]-	2-O-Galloylmucic acid Dimethyl Ester	2-O-没食子酰基粘酸二甲酯	Phenolic acids	酚酸类	Phenolic acids	酚酸类	-	3	230149	227230	229029	106621	104782	110819	347130	384472	367690	250918	263956	263240	-	-
pme3882	227.07	184.06	228.075	C9H12N2O5	[M-H]-	2'-Deoxyuridine	2'-脱氧尿苷	Nucleotides and derivatives	核苷酸及其衍生物	Nucleotides and derivatives	核苷酸及其衍生物	951-78-0	3	9842.46	14494.9	12293.7	31695.5	22134.1	50659	415165	409403	438535	166561	176182	170325	C00526	ko00240,ko01100,ko01232,ko02010
mws1417	160.04	116.05	161.048	C9H7NO2	[M-H]-	Indole-3-carboxylic acid*	吲哚-3-甲酸*	Alkaloids	生物碱	Plumerane	吲哚类生物碱	771-50-6	3	3.31326e+06	2.85898e+06	3.2707e+06	1.01078e+07	9.62235e+06	1.02327e+07	263778	187954	206342	3.04228e+06	3.08037e+06	2.91696e+06	C19837	-
MW0158562	443.2	354.18	442.185	C22H26N4O6	[M+H]+	Tyr-Phe-Asn	酪氨酸-苯丙氨酸-天冬酰胺	Amino acids and derivatives	氨基酸及其衍生物	Amino acids and derivatives	氨基酸及其衍生物	-	3	80301.3	102668	75823.7	107997	105795	99034.2	62568.6	84275.8	61942.9	73851.6	70581.5	74436.1	-	-
Cmzn002437	389.11	227.06	390.116	C16H22O11	[M-H]-	Scandoside	鸡矢藤次苷	Terpenoids	萜类	Monoterpenoids	倍萜	18842-99-4	3	2.83044e+06	2.92435e+06	3.02799e+06	4.20752e+06	4.38446e+06	3.93228e+06	1.71045e+06	1.79772e+06	1.83295e+06	2.52726e+06	2.48228e+06	2.62424e+06	-	-
MW0145739	561.28	543.24	502.275	C21H38N6O8	[M+CH3COO]-	Asn-Glu-Ile-Lys	Asn-Glu-Ile-Lys	Amino acids and derivatives	氨基酸及其衍生物	Amino acids and derivatives	氨基酸及其衍生物	-	3	2.52375e+07	2.31368e+07	2.43765e+07	5.50588e+06	5.49419e+06	5.62886e+06	9	9	9	9.23856e+06	9.13421e+06	9.63861e+06	-	-
pme1383	170.08	134.06	169.074	C8H11NO3	[M+H]+	Pyridoxine	吡哆醇	Others	其它类	Vitamin	维生素	65-23-6	1	5.63445e+06	5.85658e+06	6.14816e+06	2.57337e+07	2.64008e+07	2.71802e+07	7.11387e+06	7.38517e+06	6.50638e+06	9.95941e+06	1.05432e+07	1.02933e+07	C00314	ko00750,ko01100,ko01120,ko01240
mws0133	123.06	80.05	122.048	C6H6N2O	[M+H]+	Nicotinamide	烟酰胺	Others	其它类	Vitamin	维生素	98-92-0	2	406567	419230	382317	2.93947e+06	2.80516e+06	2.73823e+06	7.52955e+06	7.08789e+06	7.29501e+06	4.38151e+06	4.48752e+06	4.63813e+06	C00153	ko00760,ko01100,ko01240
Lamp000340	204.12	60.04	203.116	C9H17NO4	[M+H]+	Hyacinthacine B3	Hyacinthacine B3	Alkaloids	生物碱	Pyrrole alkaloids	吡咯类生物碱	-	2	1985415	2075015	1973585	2929840	3456455	3502560	53099.9	67564.8	43653.1	1821580	1917830	1912765	-	-
MWS0155	462.07	96.97	463.074	C14H18N5O11P	[M-H]-	Adenylocuccinic Acid	腺苷酸基琥珀酸	Organic acids	有机酸	Organic acids	有机酸	19046-78-7	3	234806	259515	263272	232798	256642	276057	11619.6	11515.1	9334.67	153011	153492	161013	C03794	ko00230,ko00250,ko01100,ko01232,ko01240
Lmrj002244	195.11	70.06	194.106	C10H14N2O2	[M+H]+	Cyclo(Pro-Pro)	环(脯氨酸-脯氨酸)	Amino acids and derivatives	氨基酸及其衍生物	Amino acids and derivatives	氨基酸及其衍生物	6708-06-1	3	2.06154e+06	2.43596e+06	4832310	3.64013e+06	8185465	3.63199e+06	1.63116e+06	1.68816e+06	1.62208e+06	2.14189e+06	2.0234e+06	2.06739e+06	-	-
Walp007043	274.27	88.08	273.267	C16H35NO2	[M+H]+	2-Aminohexadecane-1,4-diol*	2-氨基十六烷-1,4-二醇*	Lipids	脂质	Sphingolipids	鞘脂	-	2	3.20985e+07	3.92182e+07	3.55409e+07	3.22781e+07	3.33701e+07	3.14233e+07	2.00599e+07	1.91957e+07	1.90494e+07	2.87088e+07	2.90322e+07	2.74675e+07	-	-
Lmxp000429	198.12	95.06	197.116	C9H15N3O2	[M+H]+	Hercynine	组氨酸甜菜碱	Alkaloids	生物碱	Alkaloids	生物碱	534-30-5	1	1.96453e+07	1.98372e+07	20553201	7.14524e+07	6.95536e+07	6.95617e+07	527383	463581	609317	2.84321e+07	2.71143e+07	2.69778e+07	-	-
MW0146232	509.23	258.14	508.217	C23H32N4O9	[M+H]+	Asp-Phe-Val-Glu	Asp-Phe-Val-Glu	Amino acids and derivatives	氨基酸及其衍生物	Amino acids and derivatives	氨基酸及其衍生物	-	3	7.28143e+06	7.50072e+06	7.23204e+06	8.57878e+06	9.00814e+06	8.90203e+06	6.00694e+06	6.14288e+06	6.30286e+06	6.92092e+06	7.01324e+06	7.31685e+06	-	-
pmb2826	147.03	87.01	148.037	C5H8O5	[M-H]-	L-Citramalic acid	2-甲基苹果酸	Organic acids	有机酸	Organic acids	有机酸	6236-09-5	1	1.53003e+06	1.47956e+06	1.47623e+06	5.15272e+06	5.0458e+06	5.01426e+06	9	9	9	1.74698e+06	1.8365e+06	1.74603e+06	C02614	ko00660,ko01100
mws1212	209.08	177.05	208.074	C11H12O4	[M+H]+	Ferulic acid methyl ester	阿魏酸甲酯	Phenolic acids	酚酸类	Phenolic acids	酚酸类	2309-07-1	3	252164	185573	221950	217568	227498	329967	186752	199384	182779	206044	201300	194340	-	-
mws1167	131	59.01	132.006	C4H4O5	[M-H]-	Oxalacetic acid	草酰乙酸	Organic acids	有机酸	Organic acids	有机酸	328-42-7	3	236971	186628	191739	9	9	9	290242	242677	281807	206976	212202	219460	C00036	ko00010,ko00020,ko00250,ko00362,ko00470,ko00620,ko00630,ko00680,ko00710,ko00720,ko00997,ko00998,ko00999,ko01100,ko01110,ko01120,ko01200,ko01210,ko01230,ko01240,ko02020
Zmtn001661	315.11	153.02	316.116	C14H20O8	[M-H]-	Vanilloloside	香草醇苷	Phenolic acids	酚酸类	Phenolic acids	酚酸类	74950-96-2	2	1.58197e+06	1.55703e+06	1.55918e+06	149133	78358.6	105845	1.75141e+06	1.69725e+06	1.67252e+06	1.25151e+06	1.26129e+06	1.32105e+06	-	-
MWSmce591	235.17	105.07	234.162	C15H22O2	[M+H]+	Curcumenol	莪术烯醇	Terpenoids	萜类	Sesquiterpenoids	倍半萜	19431-84-6	3	333022	302860	362340	1.83772e+06	1.85569e+06	1.67007e+06	81857.4	97222.3	60790.4	556427	580756	549083	C16942	-
MW0150965	626.31	470.23	625.297	C29H39N9O7	[M+H]+	His-His-Val-Ala-Tyr	组氨酸-组氨酸-缬氨酸-丙氨酸-酪氨酸	Amino acids and derivatives	氨基酸及其衍生物	Amino acids and derivatives	氨基酸及其衍生物	-	3	2.56883e+06	2.39474e+06	2.58497e+06	3.08402e+06	3.54453e+06	3.15223e+06	707300	704816	628818	1.72799e+06	1.76231e+06	1.83077e+06	-	-
MW0153694	522.22	318.13	521.21	C27H31N5O4S1	[M+H]+	Met-Trp-Trp	甲硫氨酰-色氨酸-色氨酸	Amino acids and derivatives	氨基酸及其衍生物	Amino acids and derivatives	氨基酸及其衍生物	-	3	1.35787e+07	1.775e+07	1.52671e+07	599639	617635	495036	4.57776e+07	3.68097e+07	3.80308e+07	2.47612e+07	2.58676e+07	2.62167e+07	-	-
MW0014090	271.23	253.22	272.235	C16H32O3	[M-H]-	3-Hydroxyhexadecanoic acid	3-羟基十六烷酸	Lipids	脂质	Free fatty acids	游离脂肪酸	2398-34-7	3	299183	283813	280257	275307	298647	288252	357279	366186	381241	326084	322965	308249	-	-
pmb0863	492.31	184.07	491.301	C24H46NO7P	[M+H]+	LysoPC 16:2(2n isomer)	溶血磷脂酰胆碱 16:2(2n异构)	Lipids	脂质	LPC	溶血磷脂酰胆碱	-	1	352271	365287	346856	3.61789e+06	3.54559e+06	3.60602e+06	8945.77	5713.56	4616.73	918356	897697	952256	-	-
pmb0855	496.34	184.07	495.332	C24H50NO7P	[M+H]+	LysoPC 16:0	溶血磷脂酰胆碱 16:0	Lipids	脂质	LPC	溶血磷脂酰胆碱	17364-16-8	1	1.56449e+06	1.59488e+06	1.75708e+06	3.85323e+06	4.42412e+06	3.35914e+06	3.96194e+06	4.69679e+06	3.80885e+06	3.60784e+06	3.81399e+06	3.64314e+06	-	-
Zmgn000217	129.02	85.03	130.027	C5H6O4	[M-H]-	Itaconic acid	衣康酸	Organic acids	有机酸	Organic acids	有机酸	97-65-4	3	1.73088e+06	1.70926e+06	1.68275e+06	667555	627069	697145	1.52787e+06	1.49562e+06	1.59086e+06	1.57874e+06	1.52556e+06	1.48754e+06	C00490	ko00660,ko01100
MWSmce295	245.07	113.03	244.07	C9H12N2O6	[M+H]+	1-beta-D-Arabinofuranosyluracil	1-β-D-阿糖呋喃脲嘧啶	Nucleotides and derivatives	核苷酸及其衍生物	Nucleotides and derivatives	核苷酸及其衍生物	3083-77-0	3	152773	152085	196185	142622	98914.9	176996	377955	329838	328334	247744	236562	234317	-	-
MW0156035	619.31	431.23	618.313	C28H42N8O8	[M+H]+	Pro-Tyr-Pro-Arg-Ser	Pro-Tyr-Pro-Arg-Ser	Amino acids and derivatives	氨基酸及其衍生物	Amino acids and derivatives	氨基酸及其衍生物	-	3	8.43839e+06	8.19511e+06	8.55059e+06	9.8706e+07	1.01362e+08	9.71261e+07	167678	266757	268590	2.02143e+07	1.97471e+07	1.90408e+07	-	-
Zbqp000579	156.08	110.07	155.07	C6H9N3O2	[M+H]+	2-amino-3-(1H-pyrazol-1-yl)propanoic acid	L-2-氨基-3-(1-吡唑基)丙酸	Organic acids	有机酸	Organic acids	有机酸	2734-48-7	1	12506565	11850450	12194455	14787345	14783660	17150395	22101120	23746140	20665370	17006170	16410145	16022785	-	-
Zmjp000182	189.13	70.07	188.127	C7H16N4O2	[M+H]+	N-Monomethyl-L-arginine	N-单甲基-L-精氨酸	Amino acids and derivatives	氨基酸及其衍生物	Amino acids and derivatives	氨基酸及其衍生物	17035-90-4	2	2.57991e+06	2.91426e+06	2.9833e+06	7.80078e+06	7.2191e+06	7.75063e+06	1.56419e+06	1.47483e+06	1.57992e+06	3.86153e+06	4.09751e+06	3.94694e+06	C03884	-
pme3337	384.12	252.07	383.108	C14H17N5O8	[M+H]+	Succinyladenosine	琥珀酰腺苷	Nucleotides and derivatives	核苷酸及其衍生物	Nucleotides and derivatives	核苷酸及其衍生物	4542-23-8	3	3.20653e+06	3.12825e+06	2.91098e+06	5.34299e+06	5.93836e+06	6.45484e+06	545245	786612	840218	2.48891e+06	2.56165e+06	2.41126e+06	-	-
MWSmce698	149.1	65.04	148.089	C10H12O	[M+H]+	2',4'-Dimethylacetophenone	2',4'-二甲基苯乙酮	Others	其它类	Ketone compounds	酮类化合物	89-74-7	3	1.89577e+06	1.43439e+06	1.36913e+06	1.63744e+06	1.93373e+06	1.64062e+06	1.055e+06	1.20815e+06	1.13166e+06	1.31017e+06	1.23422e+06	1.28596e+06	-	-
pmp001281	522.36	184.07	521.348	C26H52NO7P	[M+H]+	LysoPC 18:1	溶血磷脂酰胆碱 18:1	Lipids	脂质	LPC	溶血磷脂酰胆碱	-	1	5.89461e+07	6.08058e+07	5.74751e+07	9.37884e+07	9.14206e+07	9.21897e+07	718235	630940	660614	4.43485e+07	4.44473e+07	4.20886e+07	-	-
Lmhp002031	245.19	86.1	244.179	C12H24N2O3	[M+H]+	L-Leucyl-L-Leucine	L-亮氨酰-L-亮氨酸	Amino acids and derivatives	氨基酸及其衍生物	Amino acids and derivatives	氨基酸及其衍生物	3303-31-9	3	489818	403643	441499	1.31919e+06	1.1073e+06	1.54233e+06	2.22095e+06	2.20628e+06	2.37857e+06	1.72353e+06	1.75654e+06	1.82944e+06	-	-
mws0159	163.04	91.06	164.047	C9H8O3	[M-H]-	Phenylpyruvic acid	苯丙酮酸	Organic acids	有机酸	Organic acids	有机酸	156-06-9	3	18276	66341.6	70772	48439.9	41549.1	46414.5	665931	630791	688308	390100	399350	414476	C00166	ko00360,ko00400,ko00470,ko01100,ko01110,ko01210,ko01230
pmb0069	122.06	105.03	121.053	C7H7NO	[M+H]+	Benzamide	苯甲酰胺	Alkaloids	生物碱	Alkaloids	生物碱	55-21-0	3	973482	860450	946807	4.50357e+06	5.09776e+06	4.52389e+06	547831	470672	425693	1.37857e+06	1.42181e+06	1.33707e+06	C09815	ko00627,ko01120
pme3146	145.06	102.06	146.069	C5H10N2O3	[M-H]-	β-Ureidoisobutyric acid	β-脲基异丁酸	Organic acids	有机酸	Organic acids	有机酸	2905-86-4	3	201311	224739	225253	164987	243243	228475	232730	213240	267881	229752	244240	235915	C05100	-
Xmyn008071	299.06	284.03	300.063	C16H12O6	[M-H]-	Gnetifolin B	买麻滕乙素	Flavonoids	黄酮	Flavones	黄酮	140671-06-3	3	473162	513392	481001	84000.7	84998.5	78881.2	17905.4	17854.5	15769.3	154058	162737	154710	-	-
mws0567	146.09	87.04	145.085	C5H11N3O2	[M+H]+	4-Guanidinobutyric acid	4-胍基丁酸	Organic acids	有机酸	Organic acids	有机酸	463-00-3	3	7.26892e+06	6.96617e+06	7.02326e+06	5.14775e+06	5.72026e+06	5.98984e+06	8.698e+06	7.79114e+06	8.83106e+06	8.11665e+06	8.62567e+06	8.44798e+06	C01035	ko00330,ko01100
MWS201384	232.14	70.07	231.133	C8H17N5O3	[M+H]+	Arg-Gly	L-精氨酸-L-甘氨酸	Amino acids and derivatives	氨基酸及其衍生物	Amino acids and derivatives	氨基酸及其衍生物	108347-93-9	1	7.22849e+06	7.44744e+06	6.76098e+06	2.6649e+07	2.49127e+07	2.67117e+07	2.50615e+07	2.48542e+07	2.56412e+07	1.97657e+07	1.92771e+07	2.04912e+07	-	-
MW0012363	337.24	319.23	338.246	C20H34O4	[M-H]-	5,8,11-Eicosatrienoic acid, 14,15-dihydroxy-, (5Z,8Z,11Z)-	5,8,11-二十碳三烯酸，14,15-二羟基-，(5Z,8Z,11Z)-	Lipids	脂质	Free fatty acids	游离脂肪酸	-	3	271231	243602	246765	2.99259e+06	3.01602e+06	3.0979e+06	82060.3	100670	79268.6	851156	836344	887820	-	-
Lcsn001170	231.13	130.09	232.142	C10H20N2O4	[M-H]-	Thr-Leu	苏氨酸亮氨酸	Amino acids and derivatives	氨基酸及其衍生物	Amino acids and derivatives	氨基酸及其衍生物	50299-12-2	1	16725.4	38699.4	42933.7	43295.7	51701.7	56710.1	697711	693544	719768	350273	363464	372566	-	-
Lhxp112606	223.06	149.02	222.053	C11H10O5	[M+H]+	Fraxinol	Fraxinol	Lignans and Coumarins	木脂素和香豆素	Coumarins	香豆素	486-28-2	2	148691	118306	113830	265070	313725	253635	533649	474104	394341	344112	355746	334422	-	-
MW0150925	559.22	541.21	560.223	C25H32N6O9	[M-H]-	His-Glu-Phe-Glu	组氨酸-谷氨酸-苯丙氨酸-谷氨酸	Amino acids and derivatives	氨基酸及其衍生物	Amino acids and derivatives	氨基酸及其衍生物	-	3	1.2514e+07	1.30571e+07	1.46313e+07	1.50126e+07	1.37399e+07	1.50444e+07	1.27906e+07	1.28093e+07	1.30418e+07	1.37488e+07	1.35949e+07	1.44071e+07	-	-
pmn001691	327.22	291.2	328.225	C18H32O5	[M-H]-	9,12,13-Trihydroxy-10,15-octadecadienoic acid	9,12,13-三羟基-10,15-十八碳二烯酸	Lipids	脂质	Free fatty acids	游离脂肪酸	-	1	283059	320501	325033	9	9	9	709766	715676	679369	443929	431504	416998	-	-
MW0155234	614.31	302.14	613.293	C31H43N5O6S	[M+H]+	Phe-Ile-Phe-Met-Gly	Phe-Ile-Phe-Met-Gly	Amino acids and derivatives	氨基酸及其衍生物	Amino acids and derivatives	氨基酸及其衍生物	-	3	6.63216e+06	7.675e+06	6.65014e+06	2.62846e+06	2.64236e+06	2.64435e+06	6.42688e+06	6.45926e+06	6.19005e+06	5.55423e+06	5.40794e+06	5.7564e+06	-	-
pmb0130	203.12	144.08	202.111	C12H14N2O	[M+H]+	Acetryptine	乙酰色胺	Alkaloids	生物碱	Plumerane	吲哚类生物碱	3551-18-6	3	2.02422e+07	2.01603e+07	1.98172e+07	4.55034e+07	5.13355e+07	4.8046e+07	36546.7	40604.3	47676.7	1.65193e+07	1.61821e+07	1.55259e+07	-	-
Wbsp000054	320.19	320.19	319.178	C18H25NO4	[M+H]+	Cernupalhine A	Cernupalhine A	Alkaloids	生物碱	Alkaloids	生物碱	-	3	5.24398e+06	5.26404e+06	5.48411e+06	5.53366e+06	5.77282e+06	5.14373e+06	4.80213e+06	4.67254e+06	4.18779e+06	4.834e+06	5.14528e+06	5.03024e+06	-	-
Zmtn001464	204.03	160.04	205.037	C10H7NO4	[M-H]-	4,8-Dihydroxyquinoline-2-carboxylic acid	4,8-二羟基喹啉-2-羧酸	Organic acids	有机酸	Organic acids	有机酸	59-00-7	3	1.3592e+06	1.34575e+06	1.3535e+06	1.72019e+06	1.8581e+06	1.85743e+06	1.08567e+06	1.13653e+06	1.21178e+06	1.28591e+06	1.34956e+06	1.36557e+06	C02470	ko00380
pme0128	159.077	88	160.085	C6H12N2O3	[M-H]-	L-Alanyl-L-Alanine	L-丙氨酰-L-丙氨酸	Amino acids and derivatives	氨基酸及其衍生物	Amino acids and derivatives	氨基酸及其衍生物	1948-31-8	3	77949.4	64937.3	81894.5	85860.4	85863.8	84169.8	138723	206316	191010	123660	122601	129946	-	-
Zmhn002334	355.1	193.05	356.111	C16H20O9	[M-H]-	6-O-Feruloyl-β-D-glucose	6-O-阿魏酰-D-葡萄糖	Phenolic acids	酚酸类	Phenolic acids	酚酸类	137887-25-3	3	295263	300762	270495	271779	344239	358981	347264	265720	303795	280045	296654	281808	-	-
MWSHC20172	193.05	178.03	192.042	C10H8O4	[M+H]+	Isoscopoletin (6-Hydroxy-7-Methoxycoumarin)	异莨菪亭	Lignans and Coumarins	木脂素和香豆素	Coumarins	香豆素	776-86-3	3	223995	207851	168332	233656	228329	191995	321308	308349	380678	276282	272397	289406	C18079	ko00999
Lmhp003367	227.14	86.06	226.132	C11H18N2O3	[M+H]+	Mutaaspergillic Acid	变曲霉酸	Alkaloids	生物碱	Alkaloids	生物碱	15272-17-0	1	2.78447e+07	2.78162e+07	2.85527e+07	6.13176e+07	6.41268e+07	6.25944e+07	1.78347e+07	1.79561e+07	1.7811e+07	2.66828e+07	2.5904e+07	2.50305e+07	-	-
pmb2871	315.07	153.02	316.079	C13H16O9	[M-H]-	1-O-Gentisoyl-β-D-glucoside	1-O-龙胆酰-β-D-葡萄糖	Phenolic acids	酚酸类	Phenolic acids	酚酸类	23445-11-6	3	1.38382e+06	1.34474e+06	1.3478e+06	101470	57166.6	36160.5	1.56083e+06	1.50533e+06	1.52401e+06	1.15173e+06	1.08591e+06	1.09501e+06	-	-
pme0116	227.11	156.08	226.107	C9H14N4O3	[M+H]+	L-Carnosine	左旋肌肽	Amino acids and derivatives	氨基酸及其衍生物	Amino acids and derivatives	氨基酸及其衍生物	305-84-0	3	1.76388e+06	1.9255e+06	1.87295e+06	1.34257e+06	1.38311e+06	1.6132e+06	2.34661e+06	2.05411e+06	2.26377e+06	1.95195e+06	2.03769e+06	1.91426e+06	C00386	ko00340,ko00410,ko01100
mws0712	130.05	86.06	131.058	C5H9NO3	[M-H]-	N-Propionylglycine	N-丙酰甘氨酸	Amino acids and derivatives	氨基酸及其衍生物	Amino acids and derivatives	氨基酸及其衍生物	21709-90-0	3	1.03725e+06	1.26847e+06	1.46614e+06	942739	1.23327e+06	1.1036e+06	1.06735e+06	1.07708e+06	1.23319e+06	1.31187e+06	1.23433e+06	1.2515e+06	-	-
pme0124	173.09	116.07	172.085	C7H12N2O3	[M+H]+	L-Glycyl-L-proline	L-甘氨酰-L-脯氨酸	Amino acids and derivatives	氨基酸及其衍生物	Amino acids and derivatives	氨基酸及其衍生物	704-15-4	1	2.43876e+07	2.26985e+07	2.21384e+07	4.4425e+07	4.57611e+07	5.25664e+07	19121179	1.61104e+07	1.87383e+07	3.17164e+07	3.04478e+07	3.24599e+07	-	-
Lmbn004685	311.22	223.17	312.23	C18H32O4	[M-H]-	5S,8R-DiHODE; (5S,8R,9Z,12Z)-5,8-Dihydroxyoctadeca-9,12-dienoate	5,8-二羟基-9,12-十八碳二烯酸	Lipids	脂质	Free fatty acids	游离脂肪酸	-	1	32539.6	20754.5	23684.5	44212	60116.6	51493.6	26811.1	20495.4	30767.2	43243.5	46062.7	45294.5	C20186	ko00591
MW0150167	552.27	367.2	551.27	C24H37N7O8	[M+H]+	Glu-Thr-Phe-Arg	谷氨酸-苏氨酸-苯丙氨酸-精氨酸	Amino acids and derivatives	氨基酸及其衍生物	Amino acids and derivatives	氨基酸及其衍生物	-	3	2.83861e+06	2.67375e+06	2.7739e+06	1.39153e+07	1.38121e+07	1.37191e+07	148366	171198	199451	3.32025e+06	3.3551e+06	3.5274e+06	-	-
Lcsp001861	229.15	116.07	228.147	C11H20N2O3	[M+H]+	1-(2-Amino-4-methylpentanoyl)pyrrolidine-2-carboxylic acid	亮氨酰脯氨酸	Amino acids and derivatives	氨基酸及其衍生物	Amino acids and derivatives	氨基酸及其衍生物	-	2	3.91433e+06	3.61375e+06	4.13613e+06	7.13036e+06	7.76958e+06	7.03361e+06	2.12897e+07	2.07883e+07	1.91971e+07	1.4098e+07	1.4598e+07	1.36752e+07	-	-
MW0015053	212.1	125.07	211.084	C10H13NO4	[M+H]+	6-Maleimidocaproic acid	6-马来酰亚胺己酸	Organic acids	有机酸	Organic acids	有机酸	55750-53-3	3	1.46654e+07	1.49269e+07	1.54209e+07	1.74689e+07	1.81593e+07	1.73309e+07	1.59068e+07	1.65408e+07	1.5897e+07	1.50523e+07	1.59908e+07	1.58798e+07	-	-
MW0108140	377.19	341.17	376.189	C14H28N6O4S1	[M+H]+	Met-Ala-Arg	L-蛋氨酸-L-丙氨酸-L-精氨酸	Amino acids and derivatives	氨基酸及其衍生物	Amino acids and derivatives	氨基酸及其衍生物	-	3	1.14283e+07	1.08726e+07	1.11122e+07	1.3054e+07	1.25022e+07	1.57823e+07	3.92874e+06	3.90426e+06	3.69616e+06	8.35769e+06	8.71506e+06	8.91936e+06	-	-
Ymjm000148	299.11	137.02	300.121	C14H20O7	[M-H]-	Salidroside	红景天苷	Phenolic acids	酚酸类	Phenolic acids	酚酸类	10338-51-9	3	978538	947861	982332	1.14758e+06	1.11518e+06	1.20059e+06	814951	831158	867515	1.012e+06	994243	949216	C06046	ko00350,ko01100
pme2024	177.102	160	176.095	C10H12N2O	[M+H]+	Serotonin	血清素; 5-羟色胺	Alkaloids	生物碱	Plumerane	吲哚类生物碱	50-67-9	3	1.37335e+06	1.28884e+06	1.42318e+06	1.17193e+06	1.23881e+06	1.19013e+06	1.44617e+06	1.35573e+06	1.45405e+06	1.37049e+06	1.33015e+06	1.2831e+06	C00780	ko00380,ko01100,ko01110
MW0157719	446.22	411.19	447.233	C18H33N5O8	[M-H]-	Thr-Lys-Ala-Glu	Thr-Lys-Ala-Glu	Amino acids and derivatives	氨基酸及其衍生物	Amino acids and derivatives	氨基酸及其衍生物	-	3	1.65313e+06	1.64826e+06	1.65479e+06	4.6738e+06	4.4323e+06	4.36313e+06	589389	642237	639194	2.49084e+06	2.4794e+06	2.34617e+06	-	-
Wcdp009119	279.23	81.07	278.225	C18H30O2	[M+H]+	Elaidolinolenic acid	依兰酚酸	Phenolic acids	酚酸类	Phenolic acids	酚酸类	28290-79-1	1	7.60352e+06	7.99552e+06	9.91599e+06	3.96084e+07	4.15085e+07	4.22235e+07	3.16472e+06	3.16247e+06	3.01229e+06	1.47289e+07	1.51354e+07	1.41705e+07	-	-
Lmbn001981	137.02	93.03	138.032	C7H6O3	[M-H]-	2,5-Dihydroxybenzaldehyde	2,5-二羟基苯甲醛	Others	其它类	Aldehyde compounds	醛类化合物	1194-98-5	1	5.20294e+07	5.32787e+07	5.75423e+07	6.11181e+06	5.76611e+06	5.94459e+06	806075	837206	898581	1.49858e+07	1.59705e+07	1.52495e+07	C05585	ko00350,ko01100,ko01120
pme2122	112.09	95.06	111.08	C5H9N3	[M+H]+	Histamine	组胺	Alkaloids	生物碱	Alkaloids	生物碱	51-45-6	3	2.47336e+06	2.71966e+06	2.51574e+06	2.40857e+06	2.33765e+06	2.47661e+06	3.96357e+06	4.46142e+06	4.10035e+06	3.47978e+06	3.27769e+06	3.46664e+06	C00388	ko00340,ko01100,ko01110
MW0150223	523.21	493.21	524.212	C23H32N4O10	[M-H]-	Glu-Val-Tyr-Asp	谷氨酸-缬氨酸-酪氨酸	Amino acids and derivatives	氨基酸及其衍生物	Amino acids and derivatives	氨基酸及其衍生物	-	3	228035	254418	218041	206397	213157	221405	277511	274848	213803	281518	285190	267656	-	-
MW0149941	575.28	471.22	574.282	C21H38N10O9	[M+H]+	Glu-Asp-Arg-Arg	谷氨酸-天门冬氨酸-精氨酸-精氨酸	Amino acids and derivatives	氨基酸及其衍生物	Amino acids and derivatives	氨基酸及其衍生物	-	3	4.04066e+07	5.21483e+07	4.29432e+07	5.26153e+07	5.61398e+07	5.06589e+07	3.47548e+07	3.43291e+07	3.22458e+07	3.37403e+07	3.6045e+07	3.46752e+07	-	-
mws0572	126.07	109.04	125.059	C5H7N3O	[M+H]+	5-Methylcytosine	5-甲基胞嘧啶	Nucleotides and derivatives	核苷酸及其衍生物	Nucleotides and derivatives	核苷酸及其衍生物	554-01-8	3	125435	92700.5	134512	592210	571439	464377	214704	248693	260821	294158	304489	284889	C02376	ko00240,ko01100
MWS2001	226.99	183	228.002	C7H4N2O7	[M-H]-	2-Hydroxy-3,5-dinitrobenzoic acid	2-羟基-3,5-二硝基苯甲酸	Phenolic acids	酚酸类	Phenolic acids	酚酸类	609-99-4	3	231205	257218	202470	276722	251943	273468	226770	209350	190790	238484	237512	251987	C11319	-
Zmsp000490	162.11	102.09	161.105	C7H15NO3	[M+H]+	1-aminocycloheptane-2,3,5-triol	1-aminocycloheptane-2,3,5-triol	Alkaloids	生物碱	Alkaloids	生物碱	-	2	980395	913454	977910	911525	825387	848600	677511	673973	686975	781990	835519	815598	-	-
Lmyjn03753	165.06	103.06	166.063	C9H10O3	[M-H]-	Tropic acid	托品酸	Organic acids	有机酸	Organic acids	有机酸	552-63-6	1	191800	90643.3	105547	33216.9	24005.6	40895.4	1.77057e+06	1.53227e+06	1.39564e+06	855931	893885	837424	-	-
Zbsn012113	379.21	295.19	380.22	C21H32O6	[M-H]-	Diacetoxy-[6]-gingerdiol	二乙酰氧基-[6]-姜辣二醇	Phenolic acids	酚酸类	Phenolic acids	酚酸类	143615-75-2	2	38239.4	45362.5	59984.9	210099	214242	218523	12985.2	14573.1	16556.8	97794.4	101776	104535	-	-
MW0150356	318.16	141.07	317.159	C13H23N3O6	[M+H]+	Gly-Glu-Leu	甘氨酸-谷氨酸-亮氨酸	Amino acids and derivatives	氨基酸及其衍生物	Amino acids and derivatives	氨基酸及其衍生物	-	3	731819	687687	827632	4.19937e+06	1.3753e+06	4.17149e+06	314171	338637	360611	1.15002e+06	1.09756e+06	1.07827e+06	-	-
Walp007738	288.25	88.08	287.246	C16H33NO3	[M+H]+	14-Amino-15-hydroxy-11-methylpentadecanoic acid	14-氨基-15-羟基-11-甲基十五烷酸	Lipids	脂质	Sphingolipids	鞘脂	-	1	835561	703689	994175	782275	1.00546e+06	682726	777184	916063	632373	1.09839e+06	1.03326e+06	1.04167e+06	-	-
MW0146130	531.19	451.18	532.192	C23H28N6O9	[M-H]-	Asp-His-Phe-Asp	Asp-His-Phe-Asp	Amino acids and derivatives	氨基酸及其衍生物	Amino acids and derivatives	氨基酸及其衍生物	-	3	1.98496e+06	1.82371e+06	2.0077e+06	1.22108e+07	1.23648e+07	1.13461e+07	1.30695e+06	1.39138e+06	1.41792e+06	3.57031e+06	3.77532e+06	3.79506e+06	-	-
pme0513	151.06	59	152.069	C5H12O5	[M-H]-	Xylitol	木糖醇	Others	其它类	Saccharides	糖类	87-99-0	3	5.66336e+06	5.47923e+06	5.48541e+06	2.10112e+06	2.18807e+06	2.15292e+06	78019.7	64225.5	83232.9	1.92377e+06	1.97785e+06	2.0564e+06	C00379	ko00040,ko01100,ko02010
MWS201476	227.11	110.07	226.107	C9H14N4O3	[M+H]+	Ala-His	L-丙氨酸-L-组氨酸	Amino acids and derivatives	氨基酸及其衍生物	Amino acids and derivatives	氨基酸及其衍生物	3253-17-6	2	4.54982e+06	4.42618e+06	4.73963e+06	2.74282e+06	2.91019e+06	2.80465e+06	3.98913e+06	4.22241e+06	3.94517e+06	3.63944e+06	3.83663e+06	3.60754e+06	-	-
MW0150117	777.36	286.14	776.349	C38H48N8O10	[M+H]+	Glu-Phe-Tyr-Tyr-Arg	谷氨酸-苯丙氨酸-酪氨酸-酪氨酸-精氨酸	Amino acids and derivatives	氨基酸及其衍生物	Amino acids and derivatives	氨基酸及其衍生物	-	3	1.14046e+07	1.20145e+07	1.13122e+07	1.4736e+07	1.55089e+07	1.48545e+07	38441.4	62504.8	47676	6.59214e+06	6.98042e+06	7.00468e+06	-	-
Zmyn004449	309.21	171.1	310.214	C18H30O4	[M-H]-	9-Hydroxy-12-oxo-10(E),15(Z)-octadecadienoic acid	9-羟基-12-氧代-10(E),15(Z)-十八碳二烯酸	Lipids	脂质	Free fatty acids	游离脂肪酸	-	1	148004	150979	207688	1.17957e+06	1.39521e+06	1.74587e+06	919883	962833	893307	772459	796092	826384	C21923	ko00592,ko01110
MW0155147	685.35	430.2	684.342	C33H48N8O6S	[M+H]+	Phe-Cys-Leu-Phe-Arg	Phe-Cys-Leu-Phe-Arg	Amino acids and derivatives	氨基酸及其衍生物	Amino acids and derivatives	氨基酸及其衍生物	-	3	3.80981e+07	3.97837e+07	3.83644e+07	1.15806e+07	6.77796e+06	1.20205e+07	5.27242e+07	5.10434e+07	5.11846e+07	3.92717e+07	42007249	4.0975e+07	-	-
pmb1096	118.07	91.05	117.058	C8H7N	[M+H]+	Indole	吲哚	Alkaloids	生物碱	Plumerane	吲哚类生物碱	120-72-9	3	3.63723e+06	3.78267e+06	3.23522e+06	1.71109e+06	1.6197e+06	1.72421e+06	3.62974e+06	3.51367e+06	3.87616e+06	3.23289e+06	3.1676e+06	3.38358e+06	C00463	ko00380,ko00400,ko01100,ko01110
mws1086	457.369	375.289	458.376	C30H50O3	[M-H]-	Olean-12-ene-3,22,23-triol (Soyasapogenol B)	齐墩果-12-烯-3,22,23-三醇 (大豆皂醇 B)	Terpenoids	萜类	Triterpene	三萜	595-15-3	3	1.49333e+06	1.41626e+06	1.42443e+06	1.41947e+06	1.44626e+06	1.52022e+06	1.40148e+06	1.37749e+06	1.43831e+06	1.43172e+06	1.48422e+06	1.38684e+06	C08980	-
MW0151690	424.15	244.06	317.174	C17H23N3O3	[M-H]-	Ile-Trp	异亮氨酰-色氨酸	Amino acids and derivatives	氨基酸及其衍生物	Amino acids and derivatives	氨基酸及其衍生物	13589-06-5	3	112632	95570.3	79953.8	251570	571150	215967	50066.2	53968.2	46933.7	97510.4	104260	102249	-	-
Wcdn000881	290.09	128.04	291.095	C11H17NO8	[M-H]-	N-Fructosyl Pyroglutamate	N-Fructosyl pyroglutamate	Amino acids and derivatives	氨基酸及其衍生物	Amino acids and derivatives	氨基酸及其衍生物	-	1	7.63684e+06	7.81815e+06	6.19261e+06	6.78308e+06	6.87468e+06	7.68611e+06	7.65669e+06	7.626e+06	6.52132e+06	8.13252e+06	7.80934e+06	8.36214e+06	-	-
pmn001492	187.04	123.04	188.047	C11H8O3	[M-H]-	Ayapin	泽兰内酯	Lignans and Coumarins	木脂素和香豆素	Coumarins	香豆素	494-56-4	3	4.22559e+06	4.00999e+06	4.4366e+06	1.14096e+06	1.09968e+06	1.21586e+06	3.80247e+06	4.10651e+06	3.80591e+06	3.37061e+06	3.60182e+06	3.43683e+06	C18078	-
Hmdp001794	769.09	303.05	768.117	C35H28O20	[M+H]+	Quercetin-3-O-(2'',3''-O-digalloyl)-glucoside	槲皮素-3-O-(2'',3''-O-二没食子酰)葡萄糖苷	Flavonoids	黄酮	Flavonols	黄酮醇	-	3	692667	429804	582540	142110	221687	105943	960150	858375	909772	580254	587463	550332	-	-
Zmdp000446	265.09	119.02	264.078	C9H16N2O5S	[M+H]+	γ-L-Glutamyl-S-methyl-L-cysteine	γ-L-谷氨酰胺-S-甲基-L-半胱氨酸	Amino acids and derivatives	氨基酸及其衍生物	Amino acids and derivatives	氨基酸及其衍生物	-	3	68392.6	104335	129236	45108.5	56736.5	60386.8	71303.4	61120	116720	63993.1	62568.8	66921.9	-	-
pme2559	174.04	88.04	175.048	C6H9NO5	[M-H]-	N-Acetyl-L-Aspartic Acid	N-乙酰-L-天冬氨酸	Amino acids and derivatives	氨基酸及其衍生物	Amino acids and derivatives	氨基酸及其衍生物	997-55-7	3	624049	756362	594093	617344	618986	712571	693041	542357	628895	771317	720024	748752	C01042	ko00250,ko01100
MWSmce199	149.05	59.02	150.053	C5H10O5	[M-H]-	L-Xylose	L-木糖	Others	其它类	Saccharides	糖类	609-06-3	3	810613	750800	811610	372999	402171	390193	698233	797532	859807	899393	941018	879777	C01510	-
Hagn002801	385.08	85.03	386.1	C20H18O8	[M-H]-	5,6,7,5'-tetramethoxy-3',4'-methylenedioxyflavonoid	5,6,7,5'-四甲氧基-3',4'-亚甲二氧基类黄酮	Flavonoids	黄酮	Flavones	黄酮	-	3	9	9	9	23813.9	11324.8	26857.4	183751	156238	154300	94168.5	98687.3	100835	-	-
MWSslk235	181.07	59.01	182.079	C6H14O6	[M-H]-	Allitol	蒜糖醇	Others	其它类	Saccharides	糖类	488-44-8	1	1.12509e+07	1.08674e+07	1.07474e+07	1.45977e+07	1.37291e+07	1.44633e+07	378015	314451	313327	4.99607e+06	5.23752e+06	5.34986e+06	-	-
zjbp111604	235.17	133.1	234.162	C15H22O2	[M+H]+	8α-hydroxyeudesma-3,11(13)-dien-14-al	8α-hydroxyeudesma-3,11(13)-dien-14-al	Terpenoids	萜类	Sesquiterpenoids	倍半萜	-	3	115980	105431	70610.8	593515	660390	560394	29635.5	51705.1	50373.9	156980	159459	167718	-	-
MW0150921	525.23	396.2	526.239	C22H34N6O9	[M-H]-	His-Glu-Ile-Glu	组氨酸-谷氨酸-异亮氨酸-谷氨酸	Amino acids and derivatives	氨基酸及其衍生物	Amino acids and derivatives	氨基酸及其衍生物	-	3	1.05147e+06	1.06351e+06	1.08382e+06	9	9	9	84910.9	358769	382397	546416	581500	549220	-	-
pme2292	89.11	72.08	88.1	C4H12N2	[M+H]+	Putrescine	腐胺	Alkaloids	生物碱	Alkaloids	生物碱	110-60-1	3	349876	333261	407624	525549	533802	512268	482718	486339	503180	473718	448824	444119	C00134	ko00330,ko00470,ko00480,ko01100,ko01110,ko02010
MW0155263	640.33	553.3	639.312	C30H49N5O6S2	[M+H]+	Phe-Leu-Val-Met-Met	Phe-Leu-Val-Met-Met	Amino acids and derivatives	氨基酸及其衍生物	Amino acids and derivatives	氨基酸及其衍生物	-	3	294267	263203	168600	5.7702e+06	5.72927e+06	5.86944e+06	59439.8	110045	156760	1.18014e+06	1.22771e+06	1.26548e+06	-	-
Walp007190	362.33	300.29	361.319	C20H43NO4	[M+H]+	2-AminoicoSane-1,5,7,19-tetraol	2-氨基二十烷-1,5,7,19-四醇	Lipids	脂质	Sphingolipids	鞘脂	-	1	1.63429e+07	1.72971e+07	1.73257e+07	1.44955e+07	1.59636e+07	1.52162e+07	1.07881e+07	2.09115e+07	9.93226e+06	1.46758e+07	1.55617e+07	1.56409e+07	-	-
MWS201419	204.13	84.08	203.127	C8H17N3O3	[M+H]+	Lys-Gly	L-赖氨酸-L-甘氨酸	Amino acids and derivatives	氨基酸及其衍生物	Amino acids and derivatives	氨基酸及其衍生物	7563-03-3	3	6.69547e+06	7.16444e+06	7.03075e+06	1.12835e+07	1.14423e+07	1.08748e+07	1.00917e+07	1.05512e+07	1.09055e+07	1.02753e+07	9.70126e+06	9.6527e+06	-	-
MWS201461	288.2	175.12	287.196	C12H25N5O3	[M+H]+	Leu-Arg	L-亮氨酸-L-精氨酸	Amino acids and derivatives	氨基酸及其衍生物	Amino acids and derivatives	氨基酸及其衍生物	26607-15-8	2	4.98547e+06	5.28618e+06	4.50763e+06	5.57017e+06	5.9635e+06	5.72125e+06	2.50518e+06	5.77585e+06	2.45924e+06	5.96996e+06	6.15459e+06	5.73793e+06	-	-
MWS1848	135.05	92.03	136.052	C8H8O2	[M-H]-	Phenyl acetate	乙酸苯酯	Phenolic acids	酚酸类	Phenolic acids	酚酸类	122-79-2	3	673179	623017	667182	1.0014e+06	1.07755e+06	1.0276e+06	518157	463423	532953	657081	630902	612792	C00548	-
Hmlp001371	235.11	120.08	234.1	C12H14N2O3	[M+H]+	Cyclo(Tyr-Ala)	环(酪氨酸-丙氨酸)	Amino acids and derivatives	氨基酸及其衍生物	Amino acids and derivatives	氨基酸及其衍生物	21754-26-7	3	455952	358659	456265	892320	735244	868158	270285	249624	236433	406719	394670	379098	-	-
mws0396	281.25	281.25	282.256	C18H34O2	[M-H]-	Elaidic Acid*	反油酸*	Lipids	脂质	Free fatty acids	游离脂肪酸	112-79-8	1	3.8953e+07	3.98737e+07	4.03342e+07	1.13195e+08	1.1787e+08	1.21769e+08	2.3189e+06	2.82451e+06	2.37754e+06	5.81538e+07	5.83122e+07	6.18773e+07	C01712	-
MWSmce466	135.05	92.03	136.052	C8H8O2	[M-H]-	4-Hydroxyacetophenone	4-羟基苯乙酮	Others	其它类	Ketone compounds	酮类化合物	99-93-4	3	795549	707877	659394	1.11258e+06	1.30382e+06	1.17682e+06	561612	578842	536849	716091	747158	768562	C10700	ko00363,ko01100,ko01120
Lcsn004011	345.13	257.15	346.142	C19H22O6	[M-H]-	Gibberellin A3	赤霉素3	Terpenoids	萜类	Ditepenoids	二萜	-	3	210032	211287	198567	76879.6	40883.6	71254.8	129991	195971	151403	190219	189590	201811	-	-
pma0461	277.22	93.07	276.209	C18H28O2	[M+H]+	14,15-Dehydrocrepenynic acid	14,15-脱氢还阳参油酸	Lipids	脂质	Free fatty acids	游离脂肪酸	4154-44-3	3	41019.1	46781.1	64321.5	182166	346335	235829	4.28627e+06	4.07906e+06	4.15567e+06	2.1779e+06	2.25867e+06	2.10389e+06	-	-
Lssp210422	271.06	153.02	270.053	C15H10O5	[M+H]+	Genistein	染料木素 (金雀异黄素)	Flavonoids	黄酮	Isoflavones	异黄酮	446-72-0	3	501482	415565	448796	37250.1	18622.9	13716.3	1.13773e+06	1.24417e+06	1.18446e+06	734910	705577	757483	C06563	ko01100,ko01110
MWSmce165	165.08	59.02	166.084	C6H14O5	[M-H]-	L-Fucitol	L-岩藻糖醇	Others	其它类	Saccharides	糖类	13074-06-1	2	1.69223e+06	1.62463e+06	1.60536e+06	1.5834e+06	1.60392e+06	1.48582e+06	1.52784e+06	1.52528e+06	1.45103e+06	1577250	1.68785e+06	1.66563e+06	-	-
MW0151607	511.24	70.07	510.233	C23H34N4O9	[M+H]+	Ile-Thr-Tyr-Asp	Ile-Thr-Tyr-Asp	Amino acids and derivatives	氨基酸及其衍生物	Amino acids and derivatives	氨基酸及其衍生物	-	3	2.63137e+06	2.14373e+06	1.26389e+06	2.26786e+07	2.48623e+07	2.48734e+07	9	9	9	6.04404e+06	5.75281e+06	6.16887e+06	-	-
MWSHY0202	237.091	135.047	236.084	C16H12O2	[M+H]+	6-Methylflavone	6-甲基黄酮	Flavonoids	黄酮	Flavones	黄酮	29976-75-8	3	241630	249386	220581	3.37845e+06	3.18727e+06	2.90384e+06	61150.2	43689.8	54987.1	847401	854204	799603	-	-
MW0152507	474.22	412.18	475.228	C19H33N5O9	[M-H]-	Leu-Thr-Gln-Asp	Leu-Thr-Gln-Asp	Amino acids and derivatives	氨基酸及其衍生物	Amino acids and derivatives	氨基酸及其衍生物	-	3	5.02395e+06	5.10926e+06	4.91741e+06	6.45587e+06	6.51627e+06	6.34826e+06	5.01112e+06	4.93446e+06	5.15518e+06	5.35743e+06	5.27735e+06	5.64562e+06	-	-
MW0149865	616.36	446.26	615.359	C27H49N7O9	[M+H]+	Gln-Val-Lys-Glu-Leu	谷酰氨-缬氨酸-赖氨酸-谷氨酸-亮氨酸	Amino acids and derivatives	氨基酸及其衍生物	Amino acids and derivatives	氨基酸及其衍生物	-	3	1.43284e+07	1.45951e+07	1.4575e+07	1.35945e+07	1.2086e+07	1.25543e+07	1.18257e+07	1.14575e+07	1.27237e+07	1.19926e+07	1.28755e+07	1.25401e+07	-	-
MWS201444	204.1	84.04	203.091	C7H13N3O4	[M+H]+	Gln-Gly	L-谷氨酰胺-L-甘氨酸	Amino acids and derivatives	氨基酸及其衍生物	Amino acids and derivatives	氨基酸及其衍生物	2650-65-9	2	6.45857e+06	6.54488e+06	6.15885e+06	9.54323e+06	9.68368e+06	9.83288e+06	9.07683e+06	9.56271e+06	9.36066e+06	9.44034e+06	8.85022e+06	8.91097e+06	-	-
Lmrn002746	131.07	85.07	132.079	C6H12O3	[M-H]-	2-Hydroxy-4-methylpentanoic acid	2-羟基-4-甲基戊酸	Organic acids	有机酸	Organic acids	有机酸	498-36-2	1	1.16276e+06	1.1707e+06	1.37768e+06	1.37273e+06	1.45684e+06	1.44466e+06	918499	836386	903155	992463	1.06671e+06	1.0301e+06	-	-
pme2914	161.05	99.05	162.053	C6H10O5	[M-H]-	3-Hydroxy-3-methylpentane-1,5-dioic acid	3-羟基-3-甲基谷氨酸	Amino acids and derivatives	氨基酸及其衍生物	Amino acids and derivatives	氨基酸及其衍生物	503-49-1	1	2.65382e+07	2.68373e+07	7.72211e+06	2.17255e+07	2.7742e+07	1.24111e+08	638100	2.27365e+06	2.4377e+06	1.12405e+07	1.17759e+07	1.09727e+07	C03761	-
MW0158922	492.21	187.07	493.217	C22H31N5O8	[M-H]-	Val-Asn-Phe-Asp	Val-Asn-Phe-Asp	Amino acids and derivatives	氨基酸及其衍生物	Amino acids and derivatives	氨基酸及其衍生物	-	3	603381	717954	680854	698534	693349	656158	157234	149594	149059	399019	411355	428723	-	-
pme2758	162.04	144.03	163.048	C5H9NO5	[M-H]-	4-Hydroxy-L-glutamic acid	4-羟基-L-谷氨酸	Amino acids and derivatives	氨基酸及其衍生物	Amino acids and derivatives	氨基酸及其衍生物	3913-68-6	3	743787	705957	681923	1.6163e+06	1.54921e+06	1.40547e+06	127593	133326	138096	762573	730759	709785	C03079	-
MWSslk225	133.065	77.0383	132.058	C9H8O	[M+H]+	1-Indanone	1-茚酮	Others	其它类	Ketone compounds	酮类化合物	83-33-0	3	79443	87034.1	80906.6	198424	167746	187354	2.77439e+06	2.84266e+06	2.92329e+06	1.59111e+06	1.60383e+06	1.4998e+06	C01504	ko00624,ko01120
pmc0960	544.34	184.07	543.332	C28H50NO7P	[M+H]+	LysoPC 20:4	溶血磷脂酰胆碱 20:4	Lipids	脂质	LPC	溶血磷脂酰胆碱	-	3	10299.9	5338.45	2079.32	25850.2	28912.6	26031.7	736159	710266	691824	349483	363734	338373	-	-
Lmbn005369	295.23	195.14	296.235	C18H32O3	[M-H]-	13(S)-HODE;13(S)-Hydroxyoctadeca-9Z,11E-dienoic acid*	13-羟基十八烷基-9,11-二烯酸*	Lipids	脂质	Free fatty acids	游离脂肪酸	10219-69-9	1	1.37226e+06	1.34779e+06	1.47772e+06	6.27398e+06	6.53591e+06	6.73353e+06	1.93153e+06	1.9456e+06	1.93653e+06	2.90873e+06	3.05191e+06	3.1254e+06	C14762	ko00591
MW0108780	176.04	98.03	177.046	C6H11NO3S	[M-H]-	N-Formyl-DL-methionine	N-甲酰基-DL-蛋氨酸	Amino acids and derivatives	氨基酸及其衍生物	Amino acids and derivatives	氨基酸及其衍生物	-	3	329901	365181	365066	1.29681e+06	1.32931e+06	1.21772e+06	266754	240471	226894	503220	541088	526705	-	-
pme1816	353.09	191.06	354.095	C16H18O9	[M-H]-	Neochlorogenic acid (5-O-Caffeoylquinic acid)*	新绿原酸 (5-O-咖啡酰奎宁酸)*	Phenolic acids	酚酸类	Phenolic acids	酚酸类	906-33-2	1	185774	186271	377168	270655	203056	174207	8.50549e+06	8.20248e+06	8.05172e+06	4.12826e+06	4.40804e+06	4.39337e+06	C17147	-
Lmhp008718	506.32	184.07	505.317	C25H48NO7P	[M+H]+	LysoPC 17:2	溶血磷脂酰胆碱 17:2	Lipids	脂质	LPC	溶血磷脂酰胆碱	-	2	1.70897e+06	2.11293e+06	1.63076e+06	16843954	1.66736e+07	1.46468e+07	8480.46	13413.3	8456.06	4.58514e+06	4.27711e+06	4.52453e+06	-	-
MWS201414	230.11	70.07	229.106	C9H15N3O4	[M+H]+	Pro-Asn	L-脯氨酸-L-天冬酰胺	Amino acids and derivatives	氨基酸及其衍生物	Amino acids and derivatives	氨基酸及其衍生物	107856-82-6	2	1.7541e+07	1.68241e+07	1.60206e+07	1.18515e+07	1.15954e+07	1.23359e+07	1.23567e+07	1.21599e+07	1.29119e+07	1.45623e+07	1.56635e+07	1.52307e+07	-	-
Lmmn002164	131.03	87.05	132.042	C5H8O4	[M-H]-	Monomethyl succinate	琥珀酸单甲酯	Organic acids	有机酸	Organic acids	有机酸	3878-55-5	3	2.98742e+06	282384	3.05193e+06	1.29404e+06	1.16213e+06	444936	207420	2.13857e+06	2.19531e+06	350667	326238	335170	-	-
Wbmp001002	152.07	107.05	151.063	C8H9NO2	[M+H]+	4-methoxybenzamide	4-甲氧基苯甲酰胺	Alkaloids	生物碱	Alkaloids	生物碱	3424-93-9	2	295742	294764	374982	435564	466970	442348	2.89376e+06	2.9933e+06	2.95861e+06	1.66433e+06	1.71862e+06	1.79062e+06	-	-
pme2244	190.09	118.07	189.079	C11H11NO2	[M+H]+	3-Indolepropionic acid	3-吲哚丙酸	Alkaloids	生物碱	Plumerane	吲哚类生物碱	830-96-6	3	419131	380275	402425	168971	173480	170738	471480	436129	398878	382666	379550	357479	-	-
MW0118009	257.05	135.01	258.053	C14H10O5	[M-H]-	2,6,7-Trihydroxy-9-methylxanthen-3-one	2,6,7-三羟基-9-甲基黄嘌呤-3-一	Others	其它类	Ketone compounds	酮类化合物	5407-46-5	3	1.68699e+06	1.65097e+06	1.74958e+06	1.21856e+06	1.41548e+06	1.24853e+06	302559	255431	288183	834063	851175	895509	-	-
Lmhp010190	522.36	184.07	521.348	C26H52NO7P	[M+H]+	LysoPC 18:1(2n isomer)	溶血磷脂酰胆碱 18:1(2n异构)	Lipids	脂质	LPC	溶血磷脂酰胆碱	-	1	3.70638e+07	3.93497e+07	3.72416e+07	8.54029e+07	7.84854e+07	8.50657e+07	560385	542295	589736	3.84338e+07	3.96703e+07	3.6852e+07	-	-
Lmhp009590	508.34	184.07	507.332	C25H50NO7P	[M+H]+	LysoPC 17:1	溶血磷脂酰胆碱 17:1	Lipids	脂质	LPC	溶血磷脂酰胆碱	-	3	1.53322e+06	1.4765e+06	1.48778e+06	7.38345e+06	7.15338e+06	7.15038e+06	79555.9	69947.6	74029.1	2.4768e+06	2.66606e+06	2.55487e+06	-	-
Wcsn011122	279.23	279.24	280.24	C18H32O2	[M-H]-	(5Z,10E,14S)-14-hydroxy-2,6,10-trimethylpentadeca-5,10-dien-4-one	(5Z,10E,14S)-14-hydroxy-2,6,10-trimethylpentadeca-5,10-dien-4-one	Others	其它类	Others	其它	-	1	694354	754878	740826	1.73746e+06	1.75073e+06	1.77715e+06	22907.8	16082	26202.8	1.01861e+06	975878	1.05103e+06	-	-
MW0145372	596.34	410.24	595.33	C23H41N13O6	[M+H]+	Arg-His-Gln-Arg	Arg-His-Gln-Arg	Amino acids and derivatives	氨基酸及其衍生物	Amino acids and derivatives	氨基酸及其衍生物	-	3	1.72481e+07	1.62106e+07	1.88798e+07	4.65679e+06	4.62316e+06	4.61652e+06	1.54018e+06	1.43176e+06	1.37453e+06	5.85759e+06	6.27585e+06	5.92785e+06	-	-
pme0534	195.05	75.01	196.058	C6H12O7	[M-H]-	Gluconic acid	葡萄糖酸	Others	其它类	Saccharides	糖类	526-95-4	1	1.14502e+06	1.14819e+06	1.16526e+06	1.17601e+06	1.31695e+06	1.15603e+06	6.58282e+06	6.23364e+06	6.07072e+06	3.2541e+06	3.47504e+06	3.47182e+06	C00257	ko00030,ko01100,ko01110,ko01120,ko01200
MW0146043	594.28	286.14	593.281	C26H39N7O9	[M+H]+	Asp-Asn-Phe-Lys-Ala	Asp-Asn-Phe-Lys-Ala	Amino acids and derivatives	氨基酸及其衍生物	Amino acids and derivatives	氨基酸及其衍生物	-	3	1.65554e+06	1.77777e+06	1.64822e+06	5.59379e+06	5.34928e+06	5.40641e+06	490363	555680	489723	1.81405e+06	1.90943e+06	1.9518e+06	-	-
pmb0774	177.1	160.08	176.095	C10H12N2O	[M+H]+	N-Hydroxytryptamine	N-羟基色胺	Alkaloids	生物碱	Plumerane	吲哚类生物碱	-	3	1.42683e+06	1.36517e+06	1.48802e+06	1.23854e+06	1.24792e+06	1.27957e+06	1.46322e+06	1.49087e+06	1.53e+06	1.35868e+06	1.40266e+06	1.30179e+06	C17203	ko00380,ko01100
Lmyn006227	269.05	151	270.053	C15H10O5	[M-H]-	Galangin (3,5,7-Trihydroxyflavone)	高良姜素	Flavonoids	黄酮	Flavones	黄酮	548-83-4	3	36944.8	33072.6	44915.2	11681.4	3350.51	9462.75	77075.1	96682.2	88095.2	57420.5	56766.9	60832	C10044	-
Ylgn009136	313.18	313.18	314.188	C20H26O3	[M-H]-	triptobenzene N	triptobenzene N	Terpenoids	萜类	Ditepenoids	二萜	-	3	735732	775798	722816	947850	989326	937340	1.54078e+06	1.46396e+06	1.58025e+06	2.60031e+06	2.73578e+06	2.7994e+06	-	-
Wcsp002119	318.17	201.09	317.163	C18H23NO4	[M+H]+	galanthine	galanthine	Alkaloids	生物碱	Alkaloids	生物碱	517-78-2	2	742197	674081	791390	785861	1.02264e+06	853732	457651	479607	465088	604098	611433	647680	-	-
pme3184	332.08	136.06	331.068	C10H14N5O6P	[M+H]+	2'-Deoxyadenosine-5'-monophosphate	2'-脱氧腺苷-5'-单磷酸	Nucleotides and derivatives	核苷酸及其衍生物	Nucleotides and derivatives	核苷酸及其衍生物	653-63-4	3	419013	443281	375639	141574	166630	205638	1.81192e+06	3.15796e+06	2.95837e+06	1.44118e+06	1.45682e+06	1.35758e+06	C00360	ko00230,ko01100,ko01232
MWSmce668	505.99	158.93	506.996	C10H16N5O13P3	[M-H]-	ATP; Adenosine 5'-Triphosphate	腺嘌呤核苷三磷酸	Nucleotides and derivatives	核苷酸及其衍生物	Nucleotides and derivatives	核苷酸及其衍生物	56-65-5	3	327458	357094	396701	126702	91369.1	85346.5	7625.01	1794.25	2634.63	118746	110133	114647	C00002	ko00190,ko00195,ko00230,ko00998,ko01100,ko01110,ko01232,ko01240,ko03070,ko04621,ko05133
MW0158572	464.22	260.13	441.226	C24H31N3O5	[M+Na]+	Tyr-Phe-Leu	酪氨酸-苯丙氨酸-亮氨酸	Amino acids and derivatives	氨基酸及其衍生物	Amino acids and derivatives	氨基酸及其衍生物	-	3	6.98114e+07	7.48305e+07	6.57635e+07	974452	1.24895e+06	1.35786e+06	1.16063e+07	1.41374e+07	1.37033e+07	2.38505e+07	2.35371e+07	2.22007e+07	-	-
Zmmp000606	148.1	84.08	147.089	C6H13NO3	[M+H]+	2-Amino-4-hydroxy-3-methylpentanoic acid	2-氨基-4-羟基-3-甲基戊酸	Amino acids and derivatives	氨基酸及其衍生物	Amino acids and derivatives	氨基酸及其衍生物	-	3	7.75799e+06	7.64798e+06	7.44638e+06	2.64324e+06	4.884e+06	5.29922e+06	5.2585e+06	1.95274e+06	5.27401e+06	6.07924e+06	6.38756e+06	5.93137e+06	-	-
MWSmce203	341.12	73.03	342.116	C12H22O11	[M-H]-	D-Cellobiose	D-纤维二糖	Others	其它类	Saccharides	糖类	528-50-7	3	563045	687967	676065	2.13511e+06	1.53297e+06	1.71165e+06	626731	572099	728319	859675	903692	926700	-	-
MWS4525	166.07	124.05	165.065	C6H7N5O	[M+H]+	6-O-methylguanine	6-O-甲基鸟嘌呤	Nucleotides and derivatives	核苷酸及其衍生物	Nucleotides and derivatives	核苷酸及其衍生物	20535-83-5	3	7.41369e+06	7.85253e+06	7.95424e+06	3.9374e+07	4.17095e+07	4.05037e+07	1.88736e+06	2.09008e+06	1.90238e+06	1.18543e+07	1.27731e+07	1.24848e+07	-	-
MW0150472	274.14	256.13	273.132	C11H19N3O5	[M+H]+	Gly-Pro-Thr	甘氨酸-脯氨酸-苏氨酸	Amino acids and derivatives	氨基酸及其衍生物	Amino acids and derivatives	氨基酸及其衍生物	-	3	6.61521e+06	6.65612e+06	6.1507e+06	6.46468e+06	6.75346e+06	7.03869e+06	4.8251e+06	4.28595e+06	5.85351e+06	6.30194e+06	6.29617e+06	5.89307e+06	-	-
MWStz083	197.13	70.07	196.121	C10H16N2O2	[M+H]+	Cyclo(D-Val-L-Pro)	环(D-缬氨酸-L-脯氨酸)	Amino acids and derivatives	氨基酸及其衍生物	Amino acids and derivatives	氨基酸及其衍生物	27483-18-7	1	3.53968e+06	3.27624e+06	3.51469e+06	8.62454e+06	7.70939e+06	8.92154e+06	2.2679e+06	2.42839e+06	2.23553e+06	3.45906e+06	3.23707e+06	3.46144e+06	-	-
MWSmce548	118.09	58.07	117.079	C5H11NO2	[M+H]+	Betaine	甜菜碱	Alkaloids	生物碱	Alkaloids	生物碱	107-43-7	3	972808	989380	753117	902282	460289	433870	1.00554e+06	1.25116e+06	1.06316e+06	807183	829791	870055	C00719	ko00260,ko01100,ko02010
Lmbn005662	295.23	171.1	296.235	C18H32O3	[M-H]-	9(10)-EpOME;(9R,10S)-(12Z)-9,10-Epoxyoctadecenoic acid	9,10-环氧十八烯酸	Lipids	脂质	Free fatty acids	游离脂肪酸	16833-56-0	2	39813.5	119688	40155.5	136626	177721	176283	13051.8	21198.2	19360.8	58314	54031.8	56376.6	C14825	ko00591,ko01100
MW0156786	470.27	70.07	469.265	C20H35N7O6	[M+H]+	Ser-His-Val-Lys	Ser-His-Val-Lys	Amino acids and derivatives	氨基酸及其衍生物	Amino acids and derivatives	氨基酸及其衍生物	-	3	797406	846900	776727	1.19691e+06	862130	1.27872e+06	1.25328e+06	1.28796e+06	1.19019e+06	961572	1.03774e+06	1.00519e+06	-	-
MW0156891	260.12	84.08	259.117	C10H17N3O5	[M+H]+	Ser-Pro-Gly	丝氨酰-脯氨酰-甘氨酸	Amino acids and derivatives	氨基酸及其衍生物	Amino acids and derivatives	氨基酸及其衍生物	-	3	5.3033e+06	4.90153e+06	4.96125e+06	1.20116e+07	1.10654e+07	1.22353e+07	6.15367e+06	5.86888e+06	6.37352e+06	7.66493e+06	7.16455e+06	7.19402e+06	-	-
MW0103525	389.02	104.99	388.007	C9H14N2O11P2	[M+H]+	Deoxyuridine-5'-diphosphate	脱氧尿苷-5'-二磷酸	Nucleotides and derivatives	核苷酸及其衍生物	Nucleotides and derivatives	核苷酸及其衍生物	4208-67-7	3	4.2369e+06	3.78852e+06	3.99112e+06	2.99946e+06	2.94135e+06	3.21204e+06	4.39059e+06	4.52855e+06	4.55315e+06	4.13709e+06	4.04944e+06	3.83847e+06	C01346	ko00240,ko01100,ko01232
Qmyp101334	293.21	151.11	292.204	C18H28O3	[M+H]+	JiangxiBaiyingsu I	江西白英素I	Terpenoids	萜类	Sesquiterpenoids	倍半萜	-	3	102689	93993.6	116918	450120	338140	370071	1.91218e+06	1.93335e+06	1.81334e+06	1.01012e+06	1.05898e+06	981808	-	-
mws1383	243.088	145	242.08	C12H10N4O2	[M+H]+	Lumichrome	7,8-二甲基咯嗪	Alkaloids	生物碱	Alkaloids	生物碱	1086-80-2	3	110463	55920.7	82752.4	172130	215882	216308	39498.5	29906.4	31331.9	96143.5	96651.4	102969	C01727	ko00740
MWS0618	204.12	71.05	205.131	C9H19NO4	[M-H]-	Pantothenol	DL-泛酰醇	Others	其它类	Alcohol compounds	醇类化合物	16485-10-2	3	83439.8	76462.4	66266.6	256370	238712	243516	14338.8	9598.27	2593.91	89413.6	85112	91882.5	-	-
MWStz152	206.082	118.069	205.074	C11H11NO3	[M+H]+	2-(Acetylamino)-3-phenyl-2-propenoic acid	α-乙酰氨基肉桂酸	Alkaloids	生物碱	Alkaloids	生物碱	5469-45-4	3	204501	178446	157715	236666	225069	219814	98211.9	122962	142118	158427	165727	171140	-	-
Lmmn004951	329.23	171.1	330.241	C18H34O5	[M-H]-	2-Hydroxy-4-methyl-3-undecanoyloxypentanoic acid methyl ester	2-羟基-4-甲基-3-十一烷氧基戊酸甲酯	Lipids	脂质	Free fatty acids	游离脂肪酸	-	1	3.71185e+06	3.60602e+06	3.89399e+06	442271	561051	681041	1.54913e+07	1.55248e+07	1.52081e+07	8.84287e+06	9.23293e+06	9.5551e+06	-	-
pme1286	385.13	250	384.122	C14H20N6O5S	[M+H]+	S-(5'-Adenosy)-L-homocysteine	S-(5-腺苷)-L-高半胱氨酸	Amino acids and derivatives	氨基酸及其衍生物	Amino acids and derivatives	氨基酸及其衍生物	979-92-0	3	5.30352e+06	5.05008e+06	4.90141e+06	2.92366e+06	2.93112e+06	3.28405e+06	238802	225466	223612	2.08997e+06	2.04851e+06	2.20673e+06	C00021	ko00270,ko01100,ko01230,ko01240
Wcgn008300	263.09	137.1	264.1	C14H16O5	[M-H]-	5,7-Dimethyl-6-ethoxycarbonyl-3-hydroxy-3-methylphthalide	5,7-Dimethyl-6-ethoxycarbonyl-3-hydroxy-3-methylphthalide	Others	其它类	Others	其它	-	2	585201	605399	617131	69485.6	51697.2	64005.2	66707.3	52588.4	60765.6	210916	210537	196866	-	-
Lmrn003000	165.06	103.06	166.063	C9H10O3	[M-H]-	2-Hydroxy-3-phenylpropanoic acid	2-羟基-3-苯基丙酸	Phenolic acids	酚酸类	Phenolic acids	酚酸类	7326-19-4	1	100825	92512	104898	25604.6	29789.2	36335.7	1.59008e+06	1.48391e+06	1.56283e+06	849127	905852	845952	C05607	ko00360,ko01100,ko01110
Wayn002636	365.13	203.08	366.142	C17H22N2O7	[M-H]-	N-(1-Deoxy-1-fructosyl)Tryptophan	N-(1-脱氧-1-果糖基)色氨酸	Nucleotides and derivatives	核苷酸及其衍生物	Nucleotides and derivatives	核苷酸及其衍生物	-	1	742772	802137	872585	781770	713164	662494	985444	1.0638e+06	690604	854460	820664	790403	-	-
mws0467	165.06	119.05	166.063	C9H10O3	[M-H]-	3-(4-Hydroxyphenyl)-propionic acid	3-(4-羟基苯基)丙酸	Phenolic acids	酚酸类	Phenolic acids	酚酸类	501-97-3	3	130108	103041	134977	128694	119768	157908	2.15504e+06	1.70444e+06	1.78089e+06	1.09762e+06	1.16066e+06	1.18419e+06	C01744	-
MWS201471	310.18	84.08	309.169	C15H23N3O4	[M+H]+	Lys-Tyr	L-赖氨酸-L-酪氨酸	Amino acids and derivatives	氨基酸及其衍生物	Amino acids and derivatives	氨基酸及其衍生物	35978-98-4	3	648758	793773	842656	984949	883261	712232	803887	814874	836737	900460	845379	839455	-	-
Lmmn005092	955.46	955.46	956.462	C47H72O20	[M-H]-	Medicagenic acid-3-O-glucuronide-28-O-rhamnosyl(1,2)-arabinoside	苜蓿酸-3-O-葡萄糖醛酸苷-28-O-鼠李糖基(1,2)-阿拉伯糖苷	Terpenoids	萜类	Triterpene Saponin	三萜皂苷	-	2	636541	547806	638072	766083	761527	708402	797943	845387	826132	725757	773364	780360	-	-
MW0156759	545.26	302.17	544.261	C21H36N8O9	[M+H]+	Ser-Gly-Pro-Glu-Arg	Ser-Gly-Pro-Glu-Arg	Amino acids and derivatives	氨基酸及其衍生物	Amino acids and derivatives	氨基酸及其衍生物	-	3	5.45773e+06	6.42227e+06	5.80457e+06	7.04065e+06	7.05563e+06	6.71308e+06	33340	102057	75483.8	2.77574e+06	2.80396e+06	2.60653e+06	-	-
Yaln008277	393.22	311.22	394.236	C22H34O6	[M-H]-	Trijugin A	Trijugin A	Terpenoids	萜类	Sesquiterpenoids	倍半萜	-	3	1.03675e+06	1.15339e+06	1.67013e+06	2.97781e+06	3.43569e+06	4.4485e+06	491064	310911	305465	1.61752e+06	1.50288e+06	1.60017e+06	-	-
pmb2791	309.21	209.05	310.214	C18H30O4	[M-H]-	9-Hydroperoxy-10E,12,15Z-octadecatrienoic acid	9-羟基过氧-10E,12,15Z-十八碳三烯酸	Lipids	脂质	Free fatty acids	游离脂肪酸	111004-08-1	3	401153	369711	418479	420107	429092	365662	430900	413231	436650	467427	490504	505453	C16321	ko00592,ko01110
MWSprf048	195.14	138.07	196.146	C12H20O2	[M-H]-	Linalyl Acetate	乙酸芳樟酯	Others	其它类	Others	其它	115-95-7	3	23299	41042.4	34299.1	38710.7	33647.6	33631.8	41752.8	45414.4	48003.5	77564.4	73574.4	71845.3	C09863	-
MW0144609	444.21	128.03	445.217	C18H31N5O8	[M-H]-	Ala-Ile-Asn-Glu	Ala-Ile-Asn-Glu	Amino acids and derivatives	氨基酸及其衍生物	Amino acids and derivatives	氨基酸及其衍生物	-	3	2.23079e+06	2.14083e+06	2.18897e+06	5.36677e+06	5.24727e+06	5.30345e+06	144050	555341	150944	1.94465e+06	2.09546e+06	2.0681e+06	-	-
Lmrn001951	181.05	135.04	182.058	C9H10O4	[M-H]-	(S)-2-Hydroxy-3-(4-Hydroxyphenyl)Propanoic Acid	2-羟基-(4-羟基苯基)丙酸	Phenolic acids	酚酸类	Phenolic acids	酚酸类	23508-35-2	3	15870.5	20601.2	26377	49373.3	19596.3	44444.3	198148	168362	173901	111373	115197	120475	-	-
mws0102	160.04	116.05	161.048	C9H7NO2	[M-H]-	Indole-5-carboxylic acid*	吲哚-5-甲酸*	Alkaloids	生物碱	Plumerane	吲哚类生物碱	1670-81-1	3	1.80653e+06	1.92592e+06	1.80649e+06	5.95412e+06	6.12151e+06	6.22323e+06	113096	156657	130280	1.69344e+06	1.82899e+06	1.73499e+06	-	-
Zbzp000519	156.1	110.07	155.095	C8H13NO2	[M+H]+	retronecine	retronecine	Alkaloids	生物碱	Pyrrole alkaloids	吡咯类生物碱	480-85-3	3	1.56302e+07	1.50831e+07	1.50706e+07	3.54932e+07	3.63775e+07	3.20566e+07	2.66238e+07	2.55181e+07	2.46142e+07	2.34428e+07	2.51516e+07	2.35651e+07	-	-
MW0156886	317.15	189.08	316.138	C12H20N4O6	[M+H]+	Ser-Pro-Asn	L-丝氨酰-L-脯氨酰-L-天冬酰胺	Amino acids and derivatives	氨基酸及其衍生物	Amino acids and derivatives	氨基酸及其衍生物	-	3	483508	613825	639858	354868	374018	178330	2.14876e+06	2.77783e+06	1.79015e+06	1.44959e+06	1.34189e+06	1.37586e+06	-	-
Lmyn002145	495.04	191.02	496.049	C20H16O15	[M-H]-	Mucic acid-1,4-lactone-3,5-di-O-gallate	粘酸-1,4-内酯-3,5-二氧没食子酸酯	Phenolic acids	酚酸类	Phenolic acids	酚酸类	-	3	210360	197565	63661.6	508827	457833	445881	35933.8	35246.1	41641.7	181771	189883	196797	-	-
Wcgn012724	281.17	199.17	282.183	C16H26O4	[M-H]-	6-Hydroxyphomodiol	6-Hydroxyphomodiol	Others	其它类	Others	其它	-	1	1.91487e+07	1.63174e+07	1.6191e+07	2.91506e+07	2.72165e+07	3.04535e+07	1.14418e+07	1.41711e+07	1.41371e+07	2.0427e+07	1.90608e+07	1.9099e+07	-	-
Wbjp004916	309.09	263.08	308.08	C17H12N2O4	[M+H]+	Cephalanthrin A	Cephalanthrin A	Alkaloids	生物碱	Alkaloids	生物碱	-	3	1.61521e+07	1.71274e+07	1.60182e+07	2.0637e+07	1.97328e+07	1.84299e+07	1.35417e+07	1.39631e+07	1.36529e+07	1.67828e+07	1.5881e+07	1.55438e+07	-	-
MW0153603	642.34	454.26	641.332	C27H47N9O7S	[M+H]+	Met-Lys-Asn-His-Leu	Met-Lys-Asn-His-Leu	Amino acids and derivatives	氨基酸及其衍生物	Amino acids and derivatives	氨基酸及其衍生物	-	3	676249	1.03988e+06	863402	4.91318e+06	6.11483e+06	4.55764e+06	823172	2.11609e+06	609095	2.72811e+06	2.94217e+06	2.77485e+06	-	-
Wafn002081	285.06	153.02	286.069	C12H14O8	[M-H]-	Dihydroxybenzoyl xyloside	二羟基苯甲酰木糖苷	Phenolic acids	酚酸类	Phenolic acids	酚酸类	-	3	438558	507133	524479	658867	627710	598886	478191	406766	447127	510131	551167	521997	-	-
Wcsn010496	277.22	233.23	278.225	C18H30O2	[M-H]-	(5E,9E)-6,10,14-Trimethylpentadeca-5,9-Diene-2,13-Dione	(5E,9E)-6,10,14-Trimethylpentadeca-5,9-Diene-2,13-Dione	Others	其它类	Others	其它	-	1	49764.2	29439.3	29877.8	149750	149608	131799	11743.6	25865.9	16725	64905.8	60327.3	64499.9	-	-
MWS0435	150.06	93.04	151.063	C8H9NO2	[M-H]-	Acetaminophen	对乙酰氨基酚	Alkaloids	生物碱	Phenolamine	酚胺	103-90-2	2	488813	501675	482475	558926	638775	638630	422031	431035	402737	492204	470404	454463	C06804	-
mws0219	132.03	88.04	133.037	C4H7NO4	[M-H]-	L-Aspartic Acid	L-天冬氨酸	Amino acids and derivatives	氨基酸及其衍生物	Amino acids and derivatives	氨基酸及其衍生物	56-84-8	1	425681	334214	452060	1.68386e+06	1.60294e+06	1.53768e+06	5.23617e+06	5.40428e+06	5.6952e+06	2.98873e+06	2.77683e+06	2.96903e+06	C00049	ko00220,ko00250,ko00260,ko00261,ko00270,ko00300,ko00340,ko00410,ko00460,ko00470,ko00710,ko00760,ko00770,ko00970,ko00997,ko00998,ko00999,ko01100,ko01110,ko01120,ko01200,ko01210,ko01230,ko01240,ko02010,ko02020,ko02030
MWSHY0106	319.04	273.04	318.038	C15H10O8	[M+H]+	Myricetin	杨梅素	Flavonoids	黄酮	Flavonols	黄酮醇	529-44-2	3	318354	264259	239018	146348	587899	594323	142535	200863	153930	310671	287096	294992	C10107	ko01110
pmb0876	454.29	313.27	453.286	C21H44NO7P	[M+H]+	LysoPE 16:0	溶血磷脂酰乙醇胺 16:0	Lipids	脂质	LPE	溶血磷脂酰乙醇胺	53862-35-4	1	817901	994943	1.22707e+06	5.17231e+06	5.16402e+06	4.64355e+06	142725	221850	175863	1.63576e+06	1.63684e+06	1.7535e+06	-	-
MWSmce257	218.11	88.04	219.111	C9H17NO5	[M-H]-	D-Pantothenic Acid	D-泛酸(维生素B5)	Others	其它类	Vitamin	维生素	79-83-4	1	3.30798e+06	3.22625e+06	3.49266e+06	1.59366e+07	1.58469e+07	1.56461e+07	1.86892e+06	1.76005e+06	1.89804e+06	5.10897e+06	5.47947e+06	5.4895e+06	C00864	ko00410,ko00770,ko01100,ko01110,ko01240
Wayp001104	344.13	182.08	343.126	C15H21NO8	[M+H]+	N-(1-Deoxy-1-fructosyl)Tyrosine	N-(1-脱氧-1-果糖基)酪氨酸	Nucleotides and derivatives	核苷酸及其衍生物	Nucleotides and derivatives	核苷酸及其衍生物	-	3	4.11815e+06	3.97119e+06	3.46782e+06	2.46455e+06	2.47406e+06	2.69885e+06	3.14388e+06	3.48317e+06	2.9171e+06	3.35262e+06	3.19081e+06	3.45981e+06	-	-
Zmgn000503	133.05	71.01	134.058	C5H10O4	[M-H]-	2,3-Dihydroxy-3-Methylbutanoic Acid	2,3-二羟基-3-甲基丁酸	Organic acids	有机酸	Organic acids	有机酸	1756-18-9	2	2.82243e+06	2.65288e+06	3.13242e+06	1.76127e+06	1.76193e+06	1.98105e+06	2.2101e+06	2.09754e+06	1.85221e+06	2.34778e+06	2.24426e+06	2.43445e+06	C04039	-
mws2120	291.01	247.02	292.022	C13H8O8	[M-H]-	Brevifolin carboxylic acid	短叶苏木酚酸	Phenolic acids	酚酸类	Phenolic acids	酚酸类	18490-95-4	3	1.07814e+06	1.00311e+06	1.0254e+06	1.25556e+06	1.09511e+06	1.16455e+06	891244	923114	889480	977917	1.0428e+06	968155	-	-
Hahp000801	118.08	72.08	117.079	C5H11NO2	[M+H]+	alanine betaine	丙氨酸甜菜碱	Alkaloids	生物碱	Alkaloids	生物碱	-	1	2.95754e+07	2.89925e+07	2.71319e+07	3.10486e+06	2.98606e+06	3.36401e+06	5.3369e+07	5.47331e+07	5.93009e+07	3.44978e+07	3.57928e+07	3.74216e+07	-	-
mws0943	151.05	71.01	152.059	C7H8N2O2	[M-H]-	1,4-Dihydro-1-Methyl-4-oxo-3-pyridinecarboxamide	1,4-二氢-1-甲基-4-氧代-3-吡啶甲酰胺	Alkaloids	生物碱	Pyridine alkaloids	吡啶类生物碱	769-49-3	2	5.49218e+06	5.70833e+06	5.59599e+06	1.99023e+06	2.06492e+06	1.92027e+06	16309.9	15005	9073.63	1.78772e+06	1.71038e+06	1.85637e+06	C05843	ko00760,ko01100
MWS4471	173.06	58.03	174.064	C6H10N2O4	[M-H]-	N-Alpha-Acetyl-L-Asparagine	N-α-乙酰基-L-天冬酰胺	Amino acids and derivatives	氨基酸及其衍生物	Amino acids and derivatives	氨基酸及其衍生物	4033-40-3	2	573648	509820	555757	1.34836e+06	1.25113e+06	1.40712e+06	671734	658780	630688	879113	935869	867413	-	-
mws0213	151.06	59.01	152.069	C5H12O5	[M-H]-	Ribitol	核糖醇	Others	其它类	Saccharides	糖类	488-81-3	1	5.40571e+06	5.30283e+06	6.27941e+06	2.5955e+06	2.36332e+06	2.51724e+06	103467	93225.6	88338.2	1.92671e+06	2.09112e+06	2.01992e+06	C00474	ko00040,ko00740,ko01100
MWS04412	175.12	70.07	174.137	C8H18N2O2	[M+H]+	N(6),N(6)-Dimethyl-L-lysine	N(6),N(6)-二甲基-L-赖氨酸	Amino acids and derivatives	氨基酸及其衍生物	Amino acids and derivatives	氨基酸及其衍生物	2259-86-1	2	2.9326e+06	2.74913e+06	2.46032e+06	1.21578e+06	1.13701e+06	1.08059e+06	4.0171e+06	2.21709e+06	3.74576e+06	3.20483e+06	2.99592e+06	2.98001e+06	-	-
mws0376	115	71.01	116.011	C4H4O4	[M-H]-	Fumaric acid	延胡索酸(富马酸,反丁烯二酸)	Organic acids	有机酸	Organic acids	有机酸	110-17-8	1	2.86371e+06	3.01854e+06	2.41714e+06	1.98225e+06	2.03331e+06	2.60807e+06	3.21018e+06	3.22978e+06	3.19723e+06	2.88732e+06	2.9265e+06	3.11558e+06	C00122	ko00020,ko00190,ko00220,ko00250,ko00350,ko00360,ko00620,ko00643,ko00650,ko00720,ko00760,ko01100,ko01110,ko01120,ko01200,ko01220,ko02020
MWSmce193	284.13	130.07	283.132	C16H17N3O2	[M+H]+	Brevianamide F	Brevianamide F <真菌毒素>	Alkaloids	生物碱	Plumerane	吲哚类生物碱	38136-70-8	1	1.25445e+07	1.19624e+07	1.30049e+07	1.75176e+07	1.80073e+07	1.7465e+07	8.89181e+06	9.22778e+06	8.72548e+06	1.2282e+07	1.19959e+07	1.13324e+07	C20563	ko00404,ko01100,ko01110
pmb0854	518.32	184.07	517.317	C26H48NO7P	[M+H]+	LysoPC 18:3	溶血磷脂酰胆碱 18:3	Lipids	脂质	LPC	溶血磷脂酰胆碱	-	1	1.15475e+06	1.10702e+06	1.14722e+06	7.68963e+06	7.34123e+06	7.40969e+06	251942	249938	177659	2.28854e+06	2.48434e+06	2.40006e+06	-	-
MW0149789	372.19	198.12	371.18	C15H25N5O6	[M+H]+	Gln-Pro-Gln	谷酰氨-脯氨酸-谷酰氨	Amino acids and derivatives	氨基酸及其衍生物	Amino acids and derivatives	氨基酸及其衍生物	-	3	521791	681630	564042	764484	695559	762192	6.90841e+06	7.42367e+06	1.09969e+07	6.14939e+06	5.76443e+06	6.2322e+06	-	-
Wafn011571	295.23	195.14	296.235	C18H32O3	[M-H]-	alpha-Hydroxylinoleic acid*	α-羟基亚油酸*	Lipids	脂质	Free fatty acids	游离脂肪酸	57818-44-7	1	1.27974e+06	1.32285e+06	1.50485e+06	6.39762e+06	6.85971e+06	6.78056e+06	1.89443e+06	1.98236e+06	1.80426e+06	2.86806e+06	3.11399e+06	3.0254e+06	-	-
Wbmp010456	277.22	93.07	276.209	C18H28O2	[M+H]+	Macrophypene B	Macrophypene B	Terpenoids	萜类	Ditepenoids	二萜	-	3	69182.7	38694.2	245280	416018	210146	216978	4.25338e+06	4.43255e+06	4.4651e+06	2.06873e+06	2.21981e+06	2.06647e+06	-	-
MW0150829	666.34	377.22	665.317	C33H43N7O8	[M+H]+	His-Ala-Tyr-Tyr-Leu	组氨酸-丙氨酸-酪氨酸-酪氨酸-亮氨酸	Amino acids and derivatives	氨基酸及其衍生物	Amino acids and derivatives	氨基酸及其衍生物	-	3	4.2015e+06	4.34106e+06	4.15386e+06	308670	362130	164749	2.26869e+06	2.29993e+06	2.16852e+06	2.40978e+06	2.6175e+06	2.53897e+06	-	-
Wmkn002777	561.16	267.07	562.169	C27H30O13	[M-H]-	7-Hydroxy-3''-methoxy-isoflavone-7-primeveroside	7-羟基-3''-甲氧基-异黄酮-7-樱草糖苷	Flavonoids	黄酮	Isoflavones	异黄酮	-	3	268156	290178	255132	668212	631492	585836	207540	215662	203892	331465	340556	359541	-	-
mws0098	160.04	116.05	161.048	C9H7NO2	[M-H]-	Indole-2-carboxylic acid	吲哚-2-甲酸	Alkaloids	生物碱	Plumerane	吲哚类生物碱	1477-50-5	3	61885.2	79033.7	15005	85092.5	77046.8	91778.4	57669.6	67247.8	49169.9	75581.1	69950	70896.8	-	-
Zmyn004732	293.21	185.12	294.219	C18H30O3	[M-H]-	2R-hydroxy-9Z,12Z,15Z-octadecatrienoic acid	2R-羟基-9Z,12Z,15Z-十八碳三烯酸	Lipids	脂质	Free fatty acids	游离脂肪酸	-	1	931151	1.0314e+06	1.5247e+06	4.27574e+06	5.24854e+06	6.10315e+06	102024	114483	132966	1.61862e+06	1.63285e+06	1.74576e+06	C16342	ko00592
MW0107168	244.13	143.12	245.138	C10H19N3O4	[M-H]-	Gly-Gly-Leu	甘氨酸-甘氨酸-亮氨酸	Amino acids and derivatives	氨基酸及其衍生物	Amino acids and derivatives	氨基酸及其衍生物	14857-82-0	3	636963	572233	661705	312980	256739	302350	5.45638e+06	5.5415e+06	5.38055e+06	2.55045e+06	2.66207e+06	2.77382e+06	-	-
Lmbn003970	329.23	211.14	330.241	C18H34O5	[M-H]-	9,12,13-TriHOME; 9(S),12(S),13(S)-Trihydroxy-10(E)-octadecenoic acid	9(S),12(S),13(S)-三羟基-10(E)-十八烯酸	Lipids	脂质	Free fatty acids	游离脂肪酸	97134-11-7	3	60384	67551.7	50591.3	33370.2	35236.5	83479.5	2.56407e+06	2.33887e+06	2.58743e+06	1.28583e+06	1.23796e+06	1.34605e+06	C14833	ko00591
Zmyn000108	209.03	85.03	210.038	C6H10O8	[M-H]-	D-Saccharic acid	D-蔗糖酸	Others	其它类	Saccharides	糖类	87-73-0	3	105224	101474	90943.1	59471.6	47294.2	57824.4	145800	147480	133665	96258.5	95683.7	103114	C00818	ko00053,ko01100
pme3188	323.03	211	324.036	C9H13N2O9P	[M-H]-	Uridine 5'-monophosphate	尿苷 5'-单磷酸	Nucleotides and derivatives	核苷酸及其衍生物	Nucleotides and derivatives	核苷酸及其衍生物	58-97-9	1	320983	354770	334910	638910	731438	639918	1.23013e+07	1.37723e+07	1.433e+07	6.54467e+06	7.04783e+06	7.04341e+06	C00105	ko00240,ko01100,ko01232,ko01240
MW0149829	462.21	189.09	461.191	C21H27N5O7	[M+H]+	Gln-Trp-Glu	谷酰氨-色氨酸-谷氨酸	Amino acids and derivatives	氨基酸及其衍生物	Amino acids and derivatives	氨基酸及其衍生物	-	3	1.32029e+06	1.54437e+06	1.4028e+06	1.65268e+06	1.46465e+06	1.74815e+06	305939	390531	371289	1.23278e+06	1.34082e+06	1.29587e+06	-	-
MW0103903	215.17	169.16	216.173	C12H24O3	[M-H]-	3-Hydroxydodecanoic acid	3-羟基十二烷酸	Organic acids	有机酸	Organic acids	有机酸	1883-13-2	3	59649.8	62807.4	57666.9	57972.3	58765.6	60185.4	499954	456633	474814	247383	262907	268489	-	-
pmb3107	359.1	182.02	360.106	C15H20O10	[M-H]-	Glucosyringic Acid	葡萄糖基丁香酸	Phenolic acids	酚酸类	Phenolic acids	酚酸类	33228-65-8	3	144891	153526	151429	175077	163932	209929	153663	177902	159398	186531	171742	182165	-	-
MWS5231	243.16	181.16	244.167	C13H24O4	[M-H]-	Tridecanedioic acid	十三碳二酸	Lipids	脂质	Free fatty acids	游离脂肪酸	505-52-2	3	3.24886e+06	3.14973e+06	3.23979e+06	3.14426e+06	3.0185e+06	3.11639e+06	3.28778e+06	3.70908e+06	3.26473e+06	3.23408e+06	3.40206e+06	3.51846e+06	-	-
MWS2413	130.05	58.03	131.058	C5H9NO3	[M-H]-	N-acetyl-beta-alanine	N-乙酰-β-丙氨酸	Amino acids and derivatives	氨基酸及其衍生物	Amino acids and derivatives	氨基酸及其衍生物	3025-95-4	3	107639	121192	125389	256480	243716	279305	66464.6	77168.5	69282.7	132497	139123	127900	C01073	ko00410
MW0110200	395.2	311.16	394.196	C17H26N6O5	[M+H]+	Tyr-Gly-Arg	酪氨酸-甘氨酸-精氨酸	Amino acids and derivatives	氨基酸及其衍生物	Amino acids and derivatives	氨基酸及其衍生物	-	3	6.77847e+06	6.65651e+06	6.31909e+06	9.04205e+06	9.66878e+06	8.92433e+06	3.73277e+06	3.9811e+06	4.04922e+06	5.55449e+06	5.20052e+06	5.63844e+06	-	-
MW0119612	162.06	119.04	163.063	C9H9NO2	[M-H]-	3-Hydroxy-3-methyloxindole	3-甲基二氧吲哚	Alkaloids	生物碱	Plumerane	吲哚类生物碱	3040-34-4	3	1.44053e+06	1.47943e+06	1.57362e+06	2.07394e+06	1.97458e+06	2.01044e+06	1.3302e+06	1.21679e+06	1.29656e+06	1.54071e+06	1.42149e+06	1.5193e+06	C05834	ko00380
Lmnn102603	387.17	207.1	388.173	C18H28O9	[M-H]-	Nuezhengalaside	女贞苦苷	Terpenoids	萜类	Monoterpenoids	倍萜	-	3	224933	234273	299387	15302.7	12139	18340	256925	232535	253429	190903	183838	200191	-	-
MW0149665	660.3	472.22	659.287	C25H41N9O12	[M+H]+	Gln-Gln-Gln-Glu-Gln	谷酰氨-谷酰氨-谷酰氨-谷氨酸-谷酰氨	Amino acids and derivatives	氨基酸及其衍生物	Amino acids and derivatives	氨基酸及其衍生物	-	3	1.34739e+06	1.37659e+06	1.47251e+06	1.67434e+07	1.61968e+07	1.65837e+07	118665	76933.5	133315	3.55642e+06	3.86463e+06	3.64783e+06	-	-
pme0014	148.06	84.04	147.053	C5H9NO4	[M+H]+	L-Glutamic acid	L-谷氨酸	Amino acids and derivatives	氨基酸及其衍生物	Amino acids and derivatives	氨基酸及其衍生物	56-86-0	3	1.30152e+07	1.27849e+07	6.99415e+06	4.80698e+06	6.74992e+06	9.46103e+06	1.00928e+07	3.4865e+06	1.03282e+07	1.13201e+07	1.04167e+07	1.06852e+07	C00025	ko00220,ko00250,ko00330,ko00332,ko00340,ko00430,ko00470,ko00480,ko00524,ko00630,ko00650,ko00660,ko00860,ko00910,ko00970,ko00997,ko00998,ko01100,ko01110,ko01120,ko01200,ko01210,ko01230,ko01240,ko02010,ko02020
MWSmce582	144.065	84.0449	143.058	C6H9NO3	[M+H]+	Methyl L-pyroglutamate	L-焦谷氨酸甲酯	Alkaloids	生物碱	Pyrrole alkaloids	吡咯类生物碱	4931-66-2	3	103619	105493	128655	120107	188105	92074.2	58388.4	73431	85510.3	110981	119203	120072	-	-
MW0156028	336.15	189.09	335.148	C16H21N3O5	[M+H]+	Pro-Tyr-Gly	脯氨酰-酪氨酰-甘氨酸	Amino acids and derivatives	氨基酸及其衍生物	Amino acids and derivatives	氨基酸及其衍生物	-	3	6.42271e+06	6.40846e+06	6.7297e+06	1.85052e+07	2.05559e+07	1.86561e+07	31265.2	83365	66685	5.95237e+06	6.39307e+06	5.92663e+06	-	-
pmp001251	520.34	184.07	519.332	C26H50NO7P	[M+H]+	LysoPC 18:2(2n isomer)	溶血磷脂酰胆碱 18:2(2n异构)	Lipids	脂质	LPC	溶血磷脂酰胆碱	-	1	3.08154e+06	3.10759e+06	3.2385e+06	1.53215e+07	1.4393e+07	1.43487e+07	19100.6	21015.7	18115.4	5.97858e+06	6.12043e+06	5.62626e+06	-	-
MW0151036	574.28	189.09	573.266	C25H35N9O7	[M+H]+	His-Phe-Arg-Asp	组氨酸-苯丙氨酸-精氨酸-天门冬氨酸	Amino acids and derivatives	氨基酸及其衍生物	Amino acids and derivatives	氨基酸及其衍生物	-	3	1.76933e+06	1.77129e+06	1.9981e+06	2.87147e+06	2.57379e+06	2.70461e+06	2.59675e+06	2.72137e+06	2.28963e+06	2.03865e+06	2.22251e+06	2.14133e+06	-	-
Lmhn001650	269.03	137.02	270.038	C11H10O8	[M-H]-	4-Hydroxybenzoyltartaric acid	4-羟基苯甲酰酒石酸	Phenolic acids	酚酸类	Phenolic acids	酚酸类	-	3	311443	240812	238756	256403	214836	275759	200278	130585	167861	206584	199182	189461	-	-
mws0749	137.02	93.03	138.032	C7H6O3	[M-H]-	4-Hydroxybenzoic acid	4-羟基苯甲酸	Phenolic acids	酚酸类	Phenolic acids	酚酸类	99-96-7	2	6.68076e+07	7.48114e+07	7.90017e+07	1.02821e+07	1.04295e+07	1.08289e+07	892065	925540	1.00797e+06	2.10243e+07	2.28801e+07	2.16332e+07	C00156	ko00130,ko00362,ko00363,ko00623,ko00627,ko00790,ko01100,ko01110,ko01120,ko01220,ko01240
Lmlp004754	312.11	294.21	311.101	C14H17NO7	[M+H]+	Ehretioside B	2-(葡萄糖基氧基)-4-羟基苯乙腈	Alkaloids	生物碱	Phenolamine	酚胺	156368-84-2	3	51929.2	54642.1	137063	464015	289745	648047	32182.1	38054.7	45051.5	127309	116920	124209	-	-
Wbwn007083	405.19	405.19	406.199	C22H30O7	[M-H]-	Kadsuphilin J	Kadsuphilin J	Lignans and Coumarins	木脂素和香豆素	Lignans	木脂素	-	3	460099	466181	446787	609060	537489	442283	386079	435196	381268	428440	426753	460563	-	-
MW0159122	400.22	244.13	377.231	C20H31N3O4	[M+Na]+	Val-Phe-Ile	缬氨酸-苯丙氨酸-异亮氨酸	Amino acids and derivatives	氨基酸及其衍生物	Amino acids and derivatives	氨基酸及其衍生物	-	3	5.11908e+07	5.41285e+07	5.71261e+07	6.84557e+06	6.86916e+06	6.48164e+06	1.32678e+07	1.44496e+07	1.41759e+07	2.11194e+07	2.30284e+07	2.22837e+07	-	-
MWSmce676	149.05	59.01	150.053	C5H10O5	[M-H]-	D-Arabinose	D-阿拉伯糖	Others	其它类	Saccharides	糖类	10323-20-3	3	1.14406e+06	698149	902422	421134	419499	462434	816249	963111	661024	800705	869751	856306	C00216	ko00040,ko00053,ko00520,ko01100,ko01250
mws0847	150.08	133.05	149.07	C6H7N5	[M+H]+	1-Methyladenine	1-甲基腺嘌呤	Nucleotides and derivatives	核苷酸及其衍生物	Nucleotides and derivatives	核苷酸及其衍生物	5142-22-3	2	268814	360247	333134	138749	115050	155402	1.68263e+06	1.71321e+06	1.66433e+06	1.16266e+06	1.06688e+06	1.10192e+06	C02216	-
Zmfn007550	269.08	183.05	270.089	C16H14O4	[M-H]-	2,7-Dihydroxy-3,4-Dimethoxyphenanthrene	2,7-二羟基-3,4-二甲氧基菲	Quinones	醌类	PhenAnthraquinones	菲醌	-	3	122927	133272	146136	22206.8	21683.6	20307.3	347784	353686	378373	233357	233647	216245	-	-
ML10171848	147.03	85.03	148.037	C5H8O5	[M-H]-	D-Arabinono-1,4-lactone	D-阿拉伯-1,4-内酯	Others	其它类	Saccharides	糖类	2782-09-4	3	1.58514e+06	1.47663e+06	1.51825e+06	1.34568e+06	1.34145e+06	1.21038e+06	9	9	9	697726	745543	686965	C00652	ko00053,ko01100
Zbqn002320	236.09	88.04	237.1	C12H15NO4	[M-H]-	(4-(2-oxopropoxy)phenyl)-L-alanine	(4-(2-氧代丙氧基)苯基)-L-丙氨酸	Amino acids and derivatives	氨基酸及其衍生物	Amino acids and derivatives	氨基酸及其衍生物	-	1	1.36451e+06	1.33422e+06	1.34038e+06	1.50094e+06	1.48771e+06	1.29305e+06	1.35883e+06	1.23895e+06	1.22563e+06	1.32442e+06	1.30746e+06	1.41766e+06	-	-
pme0181	170.092	124	169.085	C7H11N3O2	[M+H]+	3-Methyl-L-Histidine	3-甲基-L-组氨酸	Amino acids and derivatives	氨基酸及其衍生物	Amino acids and derivatives	氨基酸及其衍生物	368-16-1	3	897327	825880	795528	3.00707e+06	3.02872e+06	3.06737e+06	543872	840815	515353	874960	933719	859536	C01152	ko00340,ko01100
MW0158488	592.3	557.26	593.296	C30H39N7O6	[M-H]-	Tyr-His-Phe-Lys	酪氨酸-组氨酸-苯丙氨酸-赖氨酸	Amino acids and derivatives	氨基酸及其衍生物	Amino acids and derivatives	氨基酸及其衍生物	-	3	1.35996e+06	1.47116e+06	1.45905e+06	9.55107e+06	9.22095e+06	8.92929e+06	637523	681799	777123	3.04097e+06	3.30527e+06	3.25944e+06	-	-
Wacn002584	369.04	127	370.054	C15H14O11	[M-H]-	2-O-Caffeoylhydroxycitric Acid	2-O-咖啡酰羟基柠檬酸	Phenolic acids	酚酸类	Phenolic acids	酚酸类	-	2	986063	930035	148415	30040.7	71694.4	45815.8	2.83135e+06	2.55479e+06	2.68969e+06	1.46129e+06	1.56351e+06	1.44042e+06	-	-
MW0103681	565.05	323.03	566.055	C15H24N2O17P2	[M-H]-	Uridine-5'-diphosphogalactose disodium salt	尿苷5'-二磷酸半乳糖	Nucleotides and derivatives	核苷酸及其衍生物	Nucleotides and derivatives	核苷酸及其衍生物	-	3	3.63005e+06	3.26302e+06	3.48279e+06	8.43884e+06	8.37481e+06	8.03999e+06	73355	26284.3	27378.3	2.39858e+06	2.44224e+06	2.60694e+06	C00052	ko00052,ko00520,ko00541,ko01100,ko01250
Wcjp002598	146.06	91.05	145.053	C9H7NO	[M+H]+	8-hydroxyquinoline	8-羟基喹啉	Alkaloids	生物碱	Quinoline alkaloids	喹啉类生物碱	148-24-3	1	1.11211e+07	1.16836e+07	1.08284e+07	4.51779e+06	4.63655e+06	4.85412e+06	1.21103e+07	1.22373e+07	1.22597e+07	9.78948e+06	1.06416e+07	1.05009e+07	C19434	-
mws0949	337.24	127.08	338.246	C20H34O4	[M-H]-	8,9-Dihydroxy-5Z,11Z,14Z-eicosatrienoic acid	8,9-二羟基-5Z,11Z,14Z-二十碳三烯酸	Lipids	脂质	Free fatty acids	游离脂肪酸	192461-96-4	3	7835.07	11976.6	12075	28363.4	41329.2	46751.5	7348.8	6357.31	5099.58	17105.8	16456.9	17974.5	C14773	ko00590,ko01100
MW0149708	626.35	470.26	625.355	C27H47N9O8	[M+H]+	Gln-His-Thr-Leu-Lys	谷酰氨-组氨酸-苏氨酸-亮氨酸-赖氨酸	Amino acids and derivatives	氨基酸及其衍生物	Amino acids and derivatives	氨基酸及其衍生物	-	3	1.34416e+07	1.26545e+07	1.36362e+07	9.1416e+06	8.54459e+06	8.75753e+06	1.48045e+07	1.54005e+07	1.5477e+07	1.30215e+07	1.36782e+07	1.25195e+07	-	-
Lmbn003524	171.1	99.08	172.11	C9H16O3	[M-H]-	9-Oxononanoic acid	9-氧代壬酸	Organic acids	有机酸	Organic acids	有机酸	2553-17-5	3	190799	198411	229171	37954.8	52540.3	35579.2	407386	430859	416739	287292	277023	302692	C16322	ko00592,ko01110
pmp001230	279.16	121.03	278.152	C16H22O4	[M+H]+	Senkyunolide M	洋川芎内酯 M	Others	其它类	Lactones	内酯类化合物	146986-60-9	1	2.47303e+06	2.14459e+06	2.16016e+06	3.39589e+06	2.59972e+06	1.91901e+06	3.75651e+06	2.6237e+06	1.94877e+06	3.66478e+06	3.6017e+06	3.36373e+06	-	-
mws0232	377.15	243.09	376.138	C17H20N4O6	[M+H]+	Riboflavin (Vitamin B2)	核黄素 (维生素 B2)	Others	其它类	Vitamin	维生素	83-88-5	3	682109	667745	817134	3.34039e+06	3.63015e+06	3.37936e+06	461057	492581	403556	992129	946398	907108	C00255	ko00740,ko01100,ko01110,ko01240,ko02010
Lmbn004240	329.23	199.13	330.241	C18H34O5	[M-H]-	9,10-Dihydroxy-12,13-epoxyoctadecanoic acid	9,10-二羟基-12,13-环氧十八酸	Lipids	脂质	Free fatty acids	游离脂肪酸	-	2	113016	128345	158702	275108	225997	237022	1.52062e+06	1.72557e+06	1.86186e+06	959943	882322	897904	C14837	ko00591
Zasp001180	239.1	110.06	238.095	C11H14N2O4	[M+H]+	γ-L-glutaminy-4-hydroxybenzene	γ-L-谷氨酰胺-4-羟基苯	Alkaloids	生物碱	Alkaloids	生物碱	30382-24-2	3	1.2648e+06	1.17688e+06	1.09094e+06	1.39867e+06	1.42492e+06	1.50338e+06	999691	833017	1.18582e+06	1.34697e+06	1.26379e+06	1.37997e+06	-	-
Lmhp008833	494.32	184.07	493.317	C24H48NO7P	[M+H]+	LysoPC 16:1(2n isomer)	溶血磷脂酰胆碱 16:1(2n异构)	Lipids	脂质	LPC	溶血磷脂酰胆碱	-	1	2.93622e+06	2.98459e+06	2.9731e+06	2.18084e+07	1.99318e+07	2.11894e+07	858436	796949	531688	5.97619e+06	6.53878e+06	6.30309e+06	-	-
pme3968	166.07	149.05	165.065	C6H7N5O	[M+H]+	7-Methylguanine	7-甲基鸟嘌呤	Nucleotides and derivatives	核苷酸及其衍生物	Nucleotides and derivatives	核苷酸及其衍生物	578-76-7	3	3.05837e+06	3.01621e+06	3.25905e+06	1.59191e+07	1.71156e+07	1.62877e+07	889039	877065	907469	4.66653e+06	5.01473e+06	5.07869e+06	C02242	-
MW0155108	522.26	167.98	521.249	C24H35N5O8	[M+H]+	Phe-Asn-Ile-Glu	Phe-Asn-Ile-Glu	Amino acids and derivatives	氨基酸及其衍生物	Amino acids and derivatives	氨基酸及其衍生物	-	3	6.2643e+06	6.14903e+06	6.39353e+06	1.37092e+07	1.35049e+07	1.34247e+07	28664.2	13093.1	11645.9	8.23947e+06	8.34855e+06	8.95436e+06	-	-
MW0103813	173.12	127.11	174.126	C9H18O3	[M-H]-	(±)-3-Hydroxynonanoic acid	3-羟基壬酸	Organic acids	有机酸	Organic acids	有机酸	88930-09-0	3	31616.8	11670	11670	39007	22335	38743	959850	1.01202e+06	1.07453e+06	508190	546552	553179	-	-
pme1216	122.02	78.03	123.032	C6H5NO2	[M-H]-	2-Picolinic acid	2-吡啶甲酸	Organic acids	有机酸	Organic acids	有机酸	98-98-6	3	1.59485e+06	1.60014e+06	1.51728e+06	6049190	5889355	1.83078e+06	1.77221e+06	1.65186e+06	1.6473e+06	1.91904e+06	1.7623e+06	1.79458e+06	C10164	ko00380,ko01100
mws0984	236.08	164.06	237.086	C9H11N5O3	[M-H]-	L-Sepiapterin	L-墨喋呤	Nucleotides and derivatives	核苷酸及其衍生物	Nucleotides and derivatives	核苷酸及其衍生物	17094-01-8	2	4.01183e+06	3.75495e+06	4.2368e+06	4.18295e+06	4.45348e+06	4.20155e+06	3.8605e+06	4.08528e+06	4.18316e+06	3.99814e+06	4.10227e+06	4.36446e+06	C00835	ko00790,ko01100
MW0155764	266.11	202.1	243.122	C10H17N3O4	[M+Na]+	Pro-Ala-Gly	脯氨酰-丙氨酰-甘氨酸	Amino acids and derivatives	氨基酸及其衍生物	Amino acids and derivatives	氨基酸及其衍生物	-	3	1.02155e+07	1.06458e+07	1.09037e+07	1.35525e+07	1.63903e+07	1.38979e+07	9.53016e+06	9.10845e+06	8.45302e+06	1.11205e+07	1.05901e+07	1.01544e+07	-	-
MW0158992	589.28	304.15	588.276	C24H40N6O11	[M+H]+	Val-Glu-Leu-Asp-Asn	Val-Glu-Leu-Asp-Asn	Amino acids and derivatives	氨基酸及其衍生物	Amino acids and derivatives	氨基酸及其衍生物	-	3	1.27368e+07	1.1972e+07	1.29501e+07	5.12773e+07	5.05867e+07	4.8512e+07	3.5173e+06	3.37671e+06	3.35827e+06	1.37626e+07	1.49111e+07	1.38172e+07	-	-
Zmcp102206	381.2	299.2	382.214	C24H30O4	[M-H]-	(Z)-3,8-Dihydro 6,6·;7,3'a-diligustilide	(Z')-3,8-二氢-6,6;7,3'α-二藁本内酯	Others	其它类	Others	其它	-	1	6.90033e+06	7.00472e+06	7.40009e+06	5.72563e+06	6.13213e+06	6.24938e+06	6.95936e+06	7.20204e+06	8.49116e+06	8.05772e+06	8.77265e+06	8.68407e+06	-	-
Wcdp007560	522.35	184.07	521.348	C26H52NO7P	[M+H]+	1-Vaccenoyl-Glycero-3-Phosphocholine	1-Vaccenoyl-Glycero-3-Phosphocholine	Others	其它类	Others	其它	-	3	4.17377e+07	3.83396e+07	4.19819e+07	8.80282e+07	8.47455e+07	8.62702e+07	637325	659488	550081	4.11205e+07	4.13608e+07	3.80417e+07	-	-
Zbqp000949	204.12	85.03	203.116	C9H17NO4	[M+H]+	5-methyl 1-propyl L-glutamate	5-甲基-1-丙基L-谷氨酸	Amino acids and derivatives	氨基酸及其衍生物	Amino acids and derivatives	氨基酸及其衍生物	-	1	1.07826e+07	1.01918e+07	1.04294e+07	1.57128e+07	1.81411e+07	1.92027e+07	82741.1	143168	82127.6	9.42567e+06	8.60533e+06	8.91752e+06	-	-
mws1090	259.02	96.97	260.03	C6H13O9P	[M-H]-	D-Glucose-1-phosphate*	D-葡萄糖-1-磷酸*	Others	其它类	Saccharides	糖类	59-56-3	2	2.25709e+06	2.23787e+06	2.20992e+06	1.64014e+06	1.73211e+06	1.63885e+06	1.70161e+06	1.8533e+06	1.97228e+06	1.79729e+06	1.92105e+06	1.96596e+06	C00103	ko00010,ko00040,ko00052,ko00500,ko00520,ko00521,ko00523,ko00525,ko00541,ko00561,ko01100,ko01110,ko01120,ko01240,ko01250
MW0155073	480.24	70.06	479.238	C22H33N5O7	[M+H]+	Phe-Ala-Asp-Lys	Phe-Ala-Asp-Lys	Amino acids and derivatives	氨基酸及其衍生物	Amino acids and derivatives	氨基酸及其衍生物	-	3	3.3462e+06	2.97802e+06	3.45657e+06	2.14635e+06	2.51215e+06	2.57113e+06	2.39203e+06	2.07595e+06	2.11647e+06	2.31581e+06	2.19569e+06	2.40773e+06	-	-
mws0752	185.15	185.16	186.162	C11H22O2	[M-H]-	Undecylic Acid	十一烷酸	Lipids	脂质	Free fatty acids	游离脂肪酸	112-37-8	1	3.77382e+06	3.34456e+06	4.54164e+06	5.23792e+06	5.57212e+06	5.78995e+06	2.98822e+06	4.2912e+06	3.42309e+06	3.98216e+06	4.24007e+06	3.8787e+06	C17715	-
pmb2857	308.1	146.05	309.106	C11H19NO9	[M-H]-	L-Glutamic acid-O-glycoside	L-谷氨酸-O-葡萄糖苷	Amino acids and derivatives	氨基酸及其衍生物	Amino acids and derivatives	氨基酸及其衍生物	-	3	722588	718816	773424	867812	870786	875327	693219	706837	642971	895614	975631	909192	-	-
mws0668	283.07	151.03	284.076	C10H12N4O6	[M-H]-	Xanthosine	黄苷	Nucleotides and derivatives	核苷酸及其衍生物	Nucleotides and derivatives	核苷酸及其衍生物	146-80-5	1	6.80765e+06	6.87e+06	6.80842e+06	5.09277e+06	5.08277e+06	5.27726e+06	9.91839e+06	1.04749e+07	1.10142e+07	7.92774e+06	7.22984e+06	7.52142e+06	C01762	ko00230,ko00232,ko01100,ko01110,ko01232,ko02010
Ladp002935	190.05	144.04	189.043	C10H7NO3	[M+H]+	3-quinolinecarboxylic acid	3-喹啉羧酸	Alkaloids	生物碱	Quinoline alkaloids	喹啉类生物碱	-	3	456584	478434	489205	1.46663e+06	1.46294e+06	1.56439e+06	315529	293529	271709	512222	498343	545159	-	-
MW0150966	554.3	536.29	553.297	C23H39N9O7	[M+H]+	His-Ile-Arg-Glu	组氨酸-异亮氨酸-精氨酸-谷氨酸	Amino acids and derivatives	氨基酸及其衍生物	Amino acids and derivatives	氨基酸及其衍生物	-	3	5.65694e+06	5.75103e+06	5.4621e+06	1863790	2.7658e+06	1.27584e+06	5.03913e+06	4.56814e+06	6.08393e+06	4.6823e+06	4.37296e+06	4.78359e+06	-	-
Hmln005776	643.34	643.33	644.341	C32H52O13	[M-H]-	Capsianoside IV	辣椒萜苷 IV	Terpenoids	萜类	Ditepenoids	二萜	-	3	102692	70304.5	120071	157644	163921	107137	1.40477e+06	1.60496e+06	1.68136e+06	734457	757460	804126	-	-
Hmln002996	639.19	621.18	640.2	C29H36O16	[M-H]-	β-Hydroxyacteoside	β-羟基毛蕊糖苷	Phenolic acids	酚酸类	Phenolic acids	酚酸类	95587-86-3	3	3.85037e+06	3.62006e+06	3.943e+06	1.68871e+06	1.78823e+06	1.64578e+06	2306875	3.96317e+06	4.04945e+06	3.35665e+06	3.38967e+06	3.65043e+06	C17528	-
pmb0865	518.32	184.07	517.317	C26H48NO7P	[M+H]+	LysoPC 18:3(2n isomer)	溶血磷脂酰胆碱 18:3(2n异构)	Lipids	脂质	LPC	溶血磷脂酰胆碱	-	1	1.0683e+06	1.24202e+06	953651	7.33195e+06	7.65501e+06	7.71118e+06	210677	228129	196106	2.28431e+06	2.4906e+06	2.46421e+06	-	-
pme2380	145.01	101.02	146.022	C5H6O5	[M-H]-	α-Ketoglutaric acid	α-酮戊二酸	Organic acids	有机酸	Organic acids	有机酸	328-50-7	3	2.88121e+06	2.90053e+06	2.74434e+06	545541	600179	671373	827354	832689	805634	1.18824e+06	1.28391e+06	1.18318e+06	C00026	ko00020,ko00040,ko00053,ko00220,ko00250,ko00300,ko00310,ko00340,ko00365,ko00430,ko00470,ko00630,ko00650,ko00660,ko00720,ko00997,ko00998,ko01100,ko01110,ko01120,ko01200,ko01210,ko01230,ko01240
pme2253	177.04	59.01	178.048	C6H10O6	[M-H]-	L-Gulono-1,4-Lactone	L-古洛糖酸-1,4-内酯	Others	其它类	Saccharides	糖类	1128-23-0	2	624705	733555	666560	2.51641e+06	2.55951e+06	2.52319e+06	372155	492520	303783	696705	731880	666560	C01040	ko00053,ko01100,ko01240
Wbmn013660	335.22	253.22	336.23	C20H32O4	[M-H]-	3,9-Dihydroxy-13(14)-labden-16,15-olide	3,9-二羟基-13(14)-半日花烯-16,15-内酯	Terpenoids	萜类	Ditepenoids	二萜	-	3	2.21998e+06	2.41825e+06	2.19394e+06	1.00073e+07	8.84344e+06	1.04874e+07	298800	305735	257281	4.80984e+06	5.02021e+06	5.28143e+06	-	-
Wcgn012576	335.22	253.22	336.23	C20H32O4	[M-H]-	14-hydroxy-14-(hydroxymethyl)-5,9-dimethyltetracyclo[11.2.1.01,10.04,9]hexadecane-5-carboxylic acid	14-hydroxy-14-(hydroxymethyl)-5,9-dimethyltetracyclo[11.2.1.01,10.04,9]hexadecane-5-carboxylic acid	Terpenoids	萜类	Ditepenoids	二萜	-	3	2.21998e+06	2.41825e+06	2.19394e+06	1.00073e+07	8.84344e+06	1.04874e+07	298800	305735	257281	4.80984e+06	5.02021e+06	5.28143e+06	-	-
pme2589	159.03	87.04	160.037	C6H8O5	[M-H]-	2-Oxoadipic acid	2-氧代己二酸	Organic acids	有机酸	Organic acids	有机酸	3184-35-8	3	884397	914526	816497	274987	381868	456857	9	9	9	564658	519176	523322	C00322	ko00300,ko00310,ko00380,ko00680,ko01100,ko01110,ko01120,ko01210,ko01230,ko01240
Zbqn002049	236.09	164.07	237.1	C12H15NO4	[M-H]-	(2-carboxyethyl)-L-phenylalanine	(2-羧乙基)-L-苯丙氨酸	Amino acids and derivatives	氨基酸及其衍生物	Amino acids and derivatives	氨基酸及其衍生物	-	1	3.97288e+06	3.82421e+06	4.05074e+06	4.45545e+06	4.43005e+06	4.12852e+06	4.22299e+06	3.93137e+06	4.26894e+06	3.95483e+06	4.27044e+06	4.31578e+06	-	-
Lmmn006706	391.17	309.17	392.183	C21H28O7	[M-H]-	9α-Ethoxy-8β-(2-isobutyryloxy)-14-oxo-acanthospermolide	9α-乙氧基-8β-(2-异丁氧基)-14-氧代刺苞菊内酯	Terpenoids	萜类	Sesquiterpenoids	倍半萜	-	3	182492	101039	222036	843997	668659	1.04058e+06	1.10298e+06	1.07676e+06	1.04053e+06	730719	729750	791468	-	-
Lmjp002596	597.14	303.05	596.138	C26H28O16	[M+H]+	Quercetin-3-O-sambubioside	槲皮素-3-O-桑布双糖苷	Flavonoids	黄酮	Flavonols	黄酮醇	83048-35-5	3	24843	40631.6	91898.4	39634.7	44800.7	52453.7	112369	119838	170661	130590	131045	120432	C12637	-
Zbsp004940	193.05	133.03	192.042	C10H8O4	[M+H]+	6-Hydroxy-7-methoxycoumarin	6-羟基-7-甲氧基香豆素	Lignans and Coumarins	木脂素和香豆素	Coumarins	香豆素	-	3	209702	263609	224918	282493	283862	276017	348188	409828	393005	352802	368538	335308	-	-
WaYp005128	262.24	200.2	261.23	C14H31NO3	[M+H]+	2-Aminotetradecane-1,5,13-triol	2-氨基十四烷-1,5,13-三醇	Lipids	脂质	Sphingolipids	鞘脂	-	1	9.44425e+06	9.93715e+06	9.66008e+06	9.77805e+06	9.69867e+06	9.83218e+06	4.64193e+06	4.54823e+06	4.54862e+06	8.71925e+06	8.37811e+06	7.9335e+06	-	-
mws1641	165.04	120.02	164.033	C6H4N4O2	[M+H]+	Lumazine	2,4-二氧四氢蝶啶	Nucleotides and derivatives	核苷酸及其衍生物	Nucleotides and derivatives	核苷酸及其衍生物	487-21-8	3	354301	298925	283559	95764.1	107794	114783	1.68424e+06	1.58624e+06	1.69667e+06	1.04406e+06	1.00286e+06	949919	C03212	-
pme2117	426.02	158.93	427.029	C10H15N5O10P2	[M-H]-	Adenosine 5'-diphosphate	腺苷-5'-二磷酸	Nucleotides and derivatives	核苷酸及其衍生物	Nucleotides and derivatives	核苷酸及其衍生物	58-64-0	3	1.77383e+06	1.67389e+06	1.74548e+06	1.50941e+06	1.54959e+06	1.61016e+06	87639	73177.8	51591.7	868217	914279	954474	C00008	ko00190,ko00195,ko00230,ko01100,ko01110,ko01232,ko01240
mws4516	130.05	84.05	129.043	C5H7NO3	[M+H]+	Pyroglutamic acid	L-焦谷氨酸	Amino acids and derivatives	氨基酸及其衍生物	Amino acids and derivatives	氨基酸及其衍生物	4042-36-8	3	6.32847e+06	6.8973e+06	5.3966e+06	1.53836e+06	1.67229e+06	1.72317e+06	5.89251e+06	5.14347e+06	5.38554e+06	4.19721e+06	4.25564e+06	3.89277e+06	-	-
Zmdp002216	261.14	86.1	260.137	C11H20N2O5	[M+H]+	L-γ-Glutamyl-L-leucine	L-γ-谷氨酰胺-L-亮氨酸	Amino acids and derivatives	氨基酸及其衍生物	Amino acids and derivatives	氨基酸及其衍生物	2566-39-4	3	9	9	9	5.22999e+06	2.59989e+06	4.90368e+06	4.43152e+06	3.05797e+06	1169790	4.73425e+06	4.90276e+06	4.4601e+06	-	-
mws0258	132.102	86	131.095	C6H13NO2	[M+H]+	L-Isoleucine	L-异亮氨酸	Amino acids and derivatives	氨基酸及其衍生物	Amino acids and derivatives	氨基酸及其衍生物	73-32-5	3	8.25626e+06	8.02846e+06	8.04213e+06	2.30541e+06	2.24212e+06	2.09766e+06	1.1258e+07	1.16019e+07	1.23655e+07	1.01652e+07	9.24113e+06	9.6993e+06	C00407	ko00280,ko00290,ko00460,ko00970,ko01100,ko01110,ko01210,ko01230,ko02010,ko05131
Walp008102	302.31	88.08	301.298	C18H39NO2	[M+H]+	2-Aminooctadecane-1,4-diol	2-氨基十八烷-1,4-二醇	Lipids	脂质	Sphingolipids	鞘脂	-	1	1.26081e+07	1.40379e+07	1.33888e+07	1.32787e+07	1.32848e+07	1.34325e+07	6.90387e+06	6.38043e+06	6.78589e+06	9.71439e+06	1.02983e+07	1.0687e+07	-	-
pme1936	114.07	86.07	113.059	C4H7N3O	[M+H]+	Creatinine	肌酸酐	Organic acids	有机酸	Organic acids	有机酸	60-27-5	3	1.04759e+06	1.11179e+06	1.00479e+06	1.12029e+06	1.14981e+06	1.32538e+06	958884	982188	996308	1.02446e+06	1.12465e+06	1.0562e+06	C00791	ko00330,ko01100
mws0275	133.01	71.01	134.022	C4H6O5	[M-H]-	L-Malic acid	L-苹果酸	Organic acids	有机酸	Organic acids	有机酸	97-67-6	1	2.06678e+07	20403406	42091980	1.50104e+07	12430290	14266240	2.00563e+07	1.97669e+07	1.78307e+07	1.5549e+07	1.67745e+07	1.7021e+07	C00149	ko00020,ko00620,ko00630,ko00680,ko00710,ko00720,ko01100,ko01110,ko01120,ko01200,ko02020
MW0150401	589.3	472.22	588.291	C28H40N6O8	[M+H]+	Gly-Leu-Asp-Val-Trp	甘氨酸-亮氨酸-天门冬氨酸-缬氨酸-色氨酸	Amino acids and derivatives	氨基酸及其衍生物	Amino acids and derivatives	氨基酸及其衍生物	-	3	412892	268760	360071	5.29758e+06	4.81897e+06	4.65453e+06	118390	193197	59387.4	1.26279e+06	1.15986e+06	1.16733e+06	-	-
MWSmce116	252.1	136.06	251.102	C10H13N5O3	[M+H]+	5'-Deoxyadenosine	5-脱氧腺嘌呤核苷	Nucleotides and derivatives	核苷酸及其衍生物	Nucleotides and derivatives	核苷酸及其衍生物	4754-39-6	3	206424	154346	210371	211372	212563	71690	1.21135e+06	1.12989e+06	1.19652e+06	704198	770795	718413	C05198	-
pmb1207	339.09	177.05	338.079	C19H14O6	[M+H]+	O-Feruloyl 3-hydroxycoumarin	阿魏酰 3-羟基香豆素	Lignans and Coumarins	木脂素和香豆素	Coumarins	香豆素	-	3	123444	133189	161610	444674	407724	470784	151490	126764	117417	167615	166269	181205	-	-
MW0152516	639.31	485.24	638.31	C29H46N6O8S	[M+H]+	Leu-Thr-Phe-Gln-Met	Leu-Thr-Phe-Gln-Met	Amino acids and derivatives	氨基酸及其衍生物	Amino acids and derivatives	氨基酸及其衍生物	-	3	5.40925e+06	5.18173e+06	5.56088e+06	9	9	9	1.79348e+07	1.77165e+07	1.81268e+07	1.02034e+07	1.0651e+07	1.12301e+07	-	-
Zbyn002532	375.13	213.08	376.137	C16H24O10	[M-H]-	8-Epiloganic acid	8-表马钱子苷酸	Terpenoids	萜类	Monoterpenoids	倍萜	82509-41-9	3	549400	532816	530556	1.05117e+06	1.17639e+06	1.24115e+06	292854	300329	292859	528888	555368	582382	-	-
Lmhp001670	231.17	72.08	230.163	C11H22N2O3	[M+H]+	L-Valyl-L-Leucine	L-缬氨酰-L-亮氨酸	Amino acids and derivatives	氨基酸及其衍生物	Amino acids and derivatives	氨基酸及其衍生物	3989-97-7	3	182192	187335	63350	1.10995e+06	1.00358e+06	1.22274e+06	2.27516e+06	2.22802e+06	2.21806e+06	1.55315e+06	1.59349e+06	1.45011e+06	-	-
Zaxn007230	285.22	285.22	286.23	C20H30O	[M-H]-	Isopimaradieneone*	异海松二烯酮*	Terpenoids	萜类	Ditepenoids	二萜	-	3	1.43948e+06	1.75366e+06	1.74141e+06	1.39678e+06	1.44848e+06	1.50352e+06	1.61161e+06	1.78527e+06	2.02938e+06	1.83858e+06	1.72536e+06	1.89844e+06	-	-
Wbmp002714	685.31	667.31	684.305	C39H44N2O9	[M+H]+	5-Hydroxythalidasine N2-oxide	5-羟基thalidasine N2氧化物	Alkaloids	生物碱	Alkaloids	生物碱	-	2	9.16303e+06	7.7725e+06	7.84389e+06	9.33713e+06	8.87695e+06	8.18135e+06	2.88637e+06	3.05759e+06	3.01984e+06	4.85733e+06	5.23526e+06	5.32803e+06	-	-
Cmdn000784	167.02	124.01	168.028	C5H4N4O3	[M-H]-	Uric acid	尿酸	Nucleotides and derivatives	核苷酸及其衍生物	Nucleotides and derivatives	核苷酸及其衍生物	69-93-2	1	241041	250384	248823	326442	343946	334344	2.21091e+06	1.99376e+06	2.16975e+06	1.27827e+06	1.29103e+06	1.18014e+06	-	-
Zmpn000199	209.03	85.03	210.038	C6H10O8	[M-H]-	D-Galactaric acid	D-半乳糖二酸	Others	其它类	Saccharides	糖类	526-99-8	3	121543	103044	84104.8	41567.7	48873.3	49937.2	469110	378840	303660	89422.2	96208.5	87840.5	C00879	ko00053,ko01100
Zmmp000969	255.1	123.06	254.09	C11H14N2O5	[M+H]+	5-Ribofuranosylnicotinamide	5-呋喃核糖基烟酰胺	Nucleotides and derivatives	核苷酸及其衍生物	Nucleotides and derivatives	核苷酸及其衍生物	107325-67-7	1	3.23136e+06	2.56729e+06	3.09982e+06	1.45677e+07	13538219	1.64142e+07	188483	204704	184124	4.13666e+06	4.30519e+06	3.90485e+06	-	-
MW0159140	569.33	270.14	568.322	C26H44N6O8	[M+H]+	Val-Pro-Glu-Pro-Lys	Val-Pro-Glu-Pro-Lys	Amino acids and derivatives	氨基酸及其衍生物	Amino acids and derivatives	氨基酸及其衍生物	-	3	1.69296e+06	1.40412e+06	1.58586e+06	2.682e+07	2.43346e+07	2.56283e+07	74194	67593.8	212133	4.42716e+06	4.7363e+06	4.87348e+06	-	-
MWSslk208	301.22	301.22	302.225	C20H30O2	[M-H]-	Kaurenoic Acid	贝壳杉烯酸	Terpenoids	萜类	Ditepenoids	二萜	6730-83-2	1	564538	440690	538252	359874	370574	379813	409245	346007	456622	453581	468818	499125	C11874	ko00904,ko01100,ko01110
MW0158244	715.34	472.22	714.338	C38H46N6O8	[M+H]+	Trp-Ser-Phe-Tyr-Leu	Trp-Ser-Phe-Tyr-Leu	Amino acids and derivatives	氨基酸及其衍生物	Amino acids and derivatives	氨基酸及其衍生物	-	3	4.44077e+07	3.61903e+07	4.26517e+07	2.59021e+06	2.45178e+06	2.31957e+06	1.76775e+06	1.68615e+06	1.82229e+06	1.21994e+07	1.21106e+07	1.32125e+07	-	-
Saln001672	407.12	227.06	408.127	C16H24O12	[M-H]-	Eustomorusside	Eustomorusside	Terpenoids	萜类	Monoterpenoids	倍萜	-	3	146552	172449	166014	148141	147472	132617	204105	196031	208554	174452	189886	190395	-	-
MW0144710	501.27	373.21	500.259	C21H36N6O8	[M+H]+	Ala-Pro-Asp-Ala-Lys	Ala-Pro-Asp-Ala-Lys	Amino acids and derivatives	氨基酸及其衍生物	Amino acids and derivatives	氨基酸及其衍生物	-	3	3.39531e+06	3.22351e+06	1.9761e+06	9	9	9	1.23592e+07	1.34216e+07	1.34676e+07	9.60328e+06	1.01338e+07	1.05971e+07	-	-
MW0157669	358.17	340.16	357.165	C14H23N5O6	[M+H]+	Thr-His-Thr	苏氨酰-组氨酰-苏氨酸	Amino acids and derivatives	氨基酸及其衍生物	Amino acids and derivatives	氨基酸及其衍生物	-	3	2.39263e+06	2.39188e+06	2.61651e+06	2.45892e+06	2.28683e+06	2.32614e+06	2.27334e+06	2.09261e+06	2.37431e+06	2.20156e+06	2.42279e+06	2.26785e+06	-	-
Lmdn006074	223.1	179.11	224.105	C12H16O4	[M-H]-	Senkyunolide I	洋川芎内酯 I	Others	其它类	Lactones	内酯类化合物	94596-28-8	2	146232	142126	138365	179932	148384	164462	78017.6	97498.6	92151.8	113420	121056	125098	-	-
MWSmce247	135.05	91.06	136.052	C8H8O2	[M-H]-	2-Methylbenzoic acid	2-甲基苯甲酸	Phenolic acids	酚酸类	Phenolic acids	酚酸类	118-90-1	3	31259.9	26001.3	22343	26841.8	23650.1	22890.8	10672.1	14676	5820.84	19227.3	19611.8	21102.3	C07215	ko00622,ko01100,ko01120,ko01220
Lmbn013410	205.16	189.13	206.167	C14H22O	[M-H]-	2,4-Di-Tert-Butylphenol*	2,4-二叔丁基苯酚*	Phenolic acids	酚酸类	Phenolic acids	酚酸类	96-76-4	1	2.68676e+06	2.96456e+06	2.88492e+06	3.42032e+06	2.98465e+06	3.48865e+06	2.99472e+06	2.85349e+06	2.78358e+06	2.8547e+06	2.98767e+06	3.15138e+06	-	-
Lmln010063	205.16	189.13	206.167	C14H22O	[M-H]-	2,6-Di-tert-butylphenol*	2,6-二叔丁基苯酚*	Phenolic acids	酚酸类	Phenolic acids	酚酸类	128-39-2	1	2.68676e+06	2.96456e+06	2.88492e+06	3.42032e+06	2.98465e+06	3.48865e+06	2.99472e+06	2.85349e+06	2.78358e+06	2.8547e+06	2.98767e+06	3.15138e+06	-	-
MW0132545	269.05	133.03	270.053	C15H10O5	[M-H]-	3,7,4'-Trihydroxyflavone	3，7，4-三羟基黄酮	Flavonoids	黄酮	Flavones	黄酮	2034-65-3	3	293300	265593	307978	5712.93	10819.6	5875.52	785895	844751	858766	509534	461608	481805	C10037	-
Hmln003169	387.14	329.14	388.152	C21H24O7	[M-H]-	Trachelogenin	络石苷元	Lignans and Coumarins	木脂素和香豆素	Lignans	木脂素	34209-69-3	2	1.2989e+06	1.32351e+06	1.39506e+06	196624	53047.2	47024.4	4.45292e+06	4.16748e+06	4.85761e+06	3.16746e+06	3.45931e+06	3.18901e+06	C10891	-
Latp009855	235.17	179.11	234.161	C15H22O2	[M+H]+	Ligudicin D	网脉橐晋素 D	Terpenoids	萜类	Sesquiterpenoids	倍半萜	-	3	2.91299e+06	2.91637e+06	2.88823e+06	3.11743e+06	3.03518e+06	3.22675e+06	3.1592e+06	3.25202e+06	2.95177e+06	2.54664e+06	2.81329e+06	2.68933e+06	-	-
MWS201411	261.16	84.08	260.149	C10H20N4O4	[M+H]+	Lys-Asn	L-赖氨酸-L-天冬酰胺	Amino acids and derivatives	氨基酸及其衍生物	Amino acids and derivatives	氨基酸及其衍生物	19908-06-6	3	294497	315555	371487	550958	587224	542672	372222	427154	396025	395799	402164	433937	-	-
Zmfn000481	535.04	323.03	536.044	C14H22N2O16P2	[M-H]-	Uridine-5'-Diphosphate-D-Xylose	尿苷-5'-二磷酸-D-木糖	Nucleotides and derivatives	核苷酸及其衍生物	Nucleotides and derivatives	核苷酸及其衍生物	3616-06-6	3	147006	131375	125654	192217	185342	195261	5874.23	6100.94	8340	132817	146473	142250	C00190	ko00520,ko01100,ko01250
mws1429	223.13	161.1	224.141	C13H20O3	[M-H]-	Vomifoliol (Blumenol A)	催吐萝芙叶醇	Terpenoids	萜类	Monoterpenoids	倍萜	189351-15-3	3	78139.3	69449.2	82432.3	114654	101636	84387.7	60136.9	45651.1	59756.8	63948.9	66254.2	60014.5	C04166	-
Wdgp002750	367.2	349.19	366.194	C22H26N2O3	[M+H]+	Voachalotine	沃洛亭	Alkaloids	生物碱	Plumerane	吲哚类生物碱	664-25-5	2	600750	580919	382699	981040	923327	880806	416827	485761	459688	541671	589437	592859	-	-
MW0015114	419.24	157.12	360.23	C22H32O4	[M+CH3COO]-	(4Z,7S,8E,10E,12Z,14S,16Z,19Z)-7,14-dihydroxydocosa-4,8,10,12,16,19-hexaenoic acid	(4Z,7S,8E,10E,12Z,14S,16Z,19Z)-7,14-dihydroxydocosa-4,8,10,12,16,19-hexaenoic acid	Lipids	脂质	Free fatty acids	游离脂肪酸	-	3	200570	175807	225756	688871	623631	507226	220111	187669	192624	347260	380318	377589	-	-
Cmmn012461	299.2	299.2	300.209	C20H28O2	[M-H]-	Dehydroabietic acid	脱氢松香酸	Terpenoids	萜类	Ditepenoids	二萜	1740-19-8	2	6.93503e+06	6.12739e+06	6.83165e+06	6.74571e+06	6.723e+06	6.83481e+06	5.86565e+06	6.24822e+06	6.43594e+06	6.94373e+06	7.55142e+06	6.92396e+06	C12078	-
MW0150465	230.12	70.07	229.106	C9H15N3O4	[M+H]+	Gly-Pro-Gly	甘氨酸-脯氨酸-甘氨酸	Amino acids and derivatives	氨基酸及其衍生物	Amino acids and derivatives	氨基酸及其衍生物	2441-63-6	3	5.33104e+07	5.44549e+07	5.46223e+07	4.05408e+07	3.99282e+07	4.30304e+07	4.72022e+07	4.33727e+07	4.47755e+07	4.6287e+07	5.09445e+07	4.9975e+07	-	-
Hmdn006855	455.35	455.35	456.36	C30H48O3	[M-H]-	3,4-Cycloopen-cycloaltin-4(29),25-diene-24(R)-hydroxy-3-carboxylic acid	3,4-开环-环阿尔廷-4(29),25-二烯-24(R)-羟基-3-羧酸	Terpenoids	萜类	Triterpene	三萜	-	3	12415.9	19464.4	18950.8	16035.9	22593.7	21081.6	23243.1	14708.5	29297.1	15015.2	13803.9	13764.6	-	-
pmp000571	271.06	153.01	270.053	C15H10O5	[M+H]+	Apigenin; 4',5,7-Trihydroxyflavone	芹菜素	Flavonoids	黄酮	Flavones	黄酮	520-36-5	3	489405	462015	516380	28824.8	20775.8	18031.9	1.19259e+06	1.19641e+06	1.19853e+06	758610	834748	819635	C01477	ko01100,ko01110
pmb0880	482.32	341.31	481.317	C23H48NO7P	[M+H]+	LysoPE 18:0(2n isomer)	溶血磷脂酰乙醇胺 18:0(2n异构)	Lipids	脂质	LPE	溶血磷脂酰乙醇胺	-	3	118721	146202	172666	244956	438031	426868	7238.32	5146.31	4198.83	143756	156845	144204	-	-
ML10197929	130.09	88.04	131.07	C4H9N3O2	[M-H]-	Creatine	肌酸	Organic acids	有机酸	Organic acids	有机酸	57-00-1	3	633490	397197	473137	2.40991e+06	2.40901e+06	2.22496e+06	475087	505699	433336	888833	813420	887923	C00300	ko00260,ko00330,ko01100
Zadp006809	275.2	119.08	274.193	C18H26O2	[M+H]+	3β,12-dihydroxy-13-methyl-podocarpane-8,10,13-tiene	3β,12-dihydroxy-13-methyl-podocarpane-8,10,13-tiene	Terpenoids	萜类	Ditepenoids	二萜	-	3	13556.1	64585.1	54801.5	28310.4	37428.4	35949.2	233325	236792	218881	117574	129544	126737	-	-
Zmyn000268	89.02	71.02	90.0317	C3H6O3	[M-H]-	2,3-Dihydroxypropanal	2,3-二羟基丙醛; 甘油醛	Others	其它类	Saccharides	糖类	56-82-6	3	410171	448957	436630	334154	330220	338896	373987	339770	357099	411477	377658	377591	C02154	-
Wbmp002941	466.28	466.28	465.273	C25H39NO7	[M+H]+	Anthriscifoldine B	还亮草碱B	Alkaloids	生物碱	Alkaloids	生物碱	-	3	5.86333e+06	4.34428e+06	6.46224e+06	7.82598e+06	6.00976e+06	6.09015e+06	6.04071e+06	5.38467e+06	4.76134e+06	5.91164e+06	6.36018e+06	6.51933e+06	-	-
MWSHC20110	301.07	286.05	300.063	C16H12O6	[M+H]+	8-Methoxyapigenin	8-甲氧基芹菜素	Flavonoids	黄酮	Flavones	黄酮	57096-02-3	3	617156	630152	628095	109365	88997.3	97014.8	30059	13786	20396	222039	206859	228357	-	-
Lakn002786	417.11	152.01	418.111	C17H22O12	[M-H]-	Protocatechuic acid xylosyl xyloside	原儿茶酸二木糖苷	Phenolic acids	酚酸类	Phenolic acids	酚酸类	-	2	747870	784895	863824	1.24548e+06	1.16987e+06	1.19449e+06	741160	742642	701813	815324	858563	902014	-	-
MWSslk135	193.051	147.045	192.042	C10H8O4	[M+H]+	7,8-Dihydroxy-4-methylcoumarin	7,8-二羟基-4-甲基香豆素	Lignans and Coumarins	木脂素和香豆素	Coumarins	香豆素	2107-77-9	3	23705.6	40457.9	79558.1	9	9	9	129884	153048	142540	123475	132487	120219	-	-
Xmbn009362	239.13	195.14	240.126	C15H16N2O	[M-H]-	Arenarine B	Arenarine B	Alkaloids	生物碱	Alkaloids	生物碱	-	3	457510	485491	468451	789550	804385	817117	471370	528458	382161	715576	685783	758375	-	-
Wcdp006741	520.34	184.08	519.332	C26H50NO7P	[M+H]+	1-(9Z,12Z-Octadecadienoyl)-Sn-Glycero-3-Phosphocholine	1-(9Z,12Z-Octadecadienoyl)-Sn-Glycero-3-Phosphocholine	Others	其它类	Others	其它	22252-07-9	3	8.83559e+06	8.4327e+06	9.5311e+06	8.79425e+06	8.87998e+06	8.02451e+06	10345	5821.82	7212.07	4.02348e+06	4.05987e+06	3.69702e+06	-	-
pme1654	209.12	59.02	210.126	C12H18O3	[M-H]-	Jasmonic acid	茉莉酸	Organic acids	有机酸	Organic acids	有机酸	77026-92-7	3	267405	205764	223911	301842	284432	257273	149213	157422	144409	207691	218058	196922	C08491	ko00592,ko01100,ko01110
MW0158232	389.18	171.07	388.175	C19H24N4O5	[M+H]+	Trp-Pro-Ser	色氨酸-脯氨酸-丝氨酸	Amino acids and derivatives	氨基酸及其衍生物	Amino acids and derivatives	氨基酸及其衍生物	-	3	2.76254e+06	2.90593e+06	3.00931e+06	3.51643e+06	3.06133e+06	3.08201e+06	523300	463956	581269	1.33219e+06	1.45198e+06	1.46199e+06	-	-
Wbjp001169	221.09	130.06	220.085	C11H12N2O3	[M+H]+	o-Carboxy-5-hydroxytryptamine	o-Carboxy-5-hydroxytryptamine	Alkaloids	生物碱	Alkaloids	生物碱	-	1	6.73213e+06	6.81465e+06	7.15506e+06	4.572e+06	4.27038e+06	4.17425e+06	6.6285e+06	6.59958e+06	6.56793e+06	5.78573e+06	6.36274e+06	6.28865e+06	-	-
mws1292	565.16	409.09	564.148	C26H28O14	[M+H]+	Isoschaftoside	异夏佛塔苷	Flavonoids	黄酮	Flavones	黄酮	52012-29-0	3	134498	108562	106223	89091.2	36871	43213.5	82243.6	108062	103659	115446	108435	104394	-	-
MWS80007	311.22	249.22	312.23	C18H32O4	[M-H]-	13-Hydroperoxy-9Z,11E-octadecadienoic acid	13-过氧化羟基-9Z,11E-十八碳二烯酸	Lipids	脂质	Free fatty acids	游离脂肪酸	23017-93-8	2	52281.5	45086.4	44221.7	40516.4	50331.3	44312.1	46373.8	42925.8	42790.3	47920.6	43280.5	45263.6	-	-
Ysjp000315	130.1	56.05	129.079	C6H11NO2	[M+H]+	Pipecolic acid	2-哌啶甲酸	Alkaloids	生物碱	Piperidine alkaloids	哌啶类生物碱	535-75-1	2	4.00816e+07	3.74467e+07	3.60362e+07	1.12815e+07	1.1369e+07	1.26161e+07	3.05521e+07	3.143e+07	3.18157e+07	2.80729e+07	2.55841e+07	2.58878e+07	-	-
Walp007188	334.3	88.08	333.288	C18H39NO4	[M+H]+	2-Aminooctadecane-1,5,7,17-tetraol	2-氨基十八烷-1,5,7,17-四醇	Lipids	脂质	Sphingolipids	鞘脂	-	3	88728.2	194213	208710	117549	237998	261434	143075	227317	83151.5	145729	157364	143027	-	-
pme3200	74.07	57.05	73.064	C2H7N3	[M+H]+	1-Methylguanidine	1-甲基胍	Alkaloids	生物碱	Alkaloids	生物碱	471-29-4	3	212580	239976	227365	57960	325521	151369	375779	307030	318863	267872	284918	257446	C02294	-
MWSmce119	175.11	70.06	174.112	C6H14N4O2	[M+H]+	L-Arginine	L-精氨酸	Amino acids and derivatives	氨基酸及其衍生物	Amino acids and derivatives	氨基酸及其衍生物	74-79-3	1	2.7204e+06	2.92433e+06	2.87674e+06	1.23849e+06	1.20599e+06	1.2212e+06	2.71806e+06	2.49115e+06	4.08908e+06	3.12996e+06	3.43155e+06	3.15756e+06	C00062	ko00220,ko00261,ko00330,ko00331,ko00470,ko00970,ko00998,ko01100,ko01110,ko01230,ko02010,ko05142,ko05146
MWSmce096	219.17	81.07	218.167	C15H22O	[M+H]+	Nootkatone	圆柚酮	Terpenoids	萜类	Sesquiterpenoids	倍半萜	4674-50-4	3	34480.3	54081.5	108701	525727	496918	468872	114045	27623	81987	276144	293222	264761	C17914	-
MW0107651	188.09	144.11	189.1	C8H15NO4	[M-H]-	L-Allysine ethylene acetal	L-赖氨酸乙烯缩醛	Amino acids and derivatives	氨基酸及其衍生物	Amino acids and derivatives	氨基酸及其衍生物	215054-80-1	3	506386	465376	483286	580255	516467	526698	354489	461919	416956	467519	451858	499719	-	-
pmf0096	88.99	70.98	89.9953	C2H2O4	[M-H]-	Oxalic acid	草酸	Organic acids	有机酸	Organic acids	有机酸	144-62-7	3	5.12766e+06	4.82756e+06	4.77843e+06	3.89493e+06	3.77716e+06	4.11688e+06	4.24947e+06	4.00652e+06	3.94236e+06	4.95014e+06	4.59595e+06	4.48754e+06	C00209	ko00230,ko00625,ko00630,ko01100,ko01120
mws0055	373.13	343.09	372.121	C20H20O7	[M+H]+	Tangeretin (4',5,6,7,8-Pentamethoxyflavone)	桔皮素 (4',5,6,7,8-五甲氧基黄酮)	Flavonoids	黄酮	Flavones	黄酮	481-53-8	3	323815	343196	374376	338559	306535	327012	352526	345400	350842	332608	368325	356923	C10190	-
Wcdp006912	274.28	88.08	273.267	C16H35NO2	[M+H]+	Lauryldiethanolamine	N-十二烷基乙醇胺	Others	其它类	Others	其它	1541-67-9	2	3.58794e+07	3.81614e+07	2.86853e+07	2.87222e+07	2.76778e+07	3.1769e+07	1.79474e+07	1.74019e+07	1.76825e+07	2.62863e+07	2.37518e+07	2.45968e+07	-	-
Lhfp110818	309.17	231.14	308.162	C17H24O5	[M+H]+	Bakkenolide X	Bakkenolide X	Terpenoids	萜类	Sesquiterpenoids	倍半萜	-	3	183634	158161	111812	2.35866e+06	2.47401e+06	2.3789e+06	10862.1	9549.1	8633.23	597013	606566	549917	-	-
mws0059	609.15	301.04	610.153	C27H30O16	[M-H]-	Quercetin-3-O-rutinoside (Rutin)	槲皮素-3-O-芸香糖苷 (芦丁)	Flavonoids	黄酮	Flavonols	黄酮醇	153-18-4	3	33088.6	36642.9	45501	56325	59688.3	45444	62838.3	64426.8	60288	88048.9	79341.7	83375.8	C05625	ko01100,ko01110
MWS5173	112.05	70.03	111.043	C4H5N3O	[M+H]+	Isocytosine	异胞嘧啶	Nucleotides and derivatives	核苷酸及其衍生物	Nucleotides and derivatives	核苷酸及其衍生物	108-53-2	2	1.21938e+06	1.21708e+06	1.19585e+06	1.65721e+06	1.16861e+06	1.52421e+06	1.08811e+06	2252685	1.33451e+06	1.25437e+06	1.1386e+06	1.24082e+06	-	-
pmn001694	329.23	229.15	330.241	C18H34O5	[M-H]-	9,10,13-Trihydroxy-11-Octadecenoic Acid	9,10,13-三羟基-11-十八碳烯酸	Lipids	脂质	Free fatty acids	游离脂肪酸	29907-57-1	1	5.3241e+06	5.20736e+06	5.6272e+06	501228	554701	529944	2.44991e+07	2.48942e+07	2.62134e+07	1.37287e+07	1.51624e+07	1.48968e+07	C14835	ko00591
MWS201442	267.13	120.08	266.127	C13H18N2O4	[M+H]+	Phe-Thr	L-苯丙氨酸-L-苏氨酸	Amino acids and derivatives	氨基酸及其衍生物	Amino acids and derivatives	氨基酸及其衍生物	51352-44-4	3	381543	377520	397583	574359	544244	564353	9.43614e+06	9.51917e+06	9.86097e+06	5.11927e+06	5.68186e+06	5.45748e+06	-	-
pmf0557	327.04	171.06	350.034	C16H11N2NaO4S	[M-Na]-	Orange I	橙黄 I	Alkaloids	生物碱	Alkaloids	生物碱	523-44-4	2	7.39921e+06	7.33306e+06	8.08251e+06	26082.8	23149.8	13928.2	2.50865e+07	2.59887e+07	2.94954e+07	1.5224e+07	1.50849e+07	1.65668e+07	C19371	-
MWS4354	282.12	150.08	281.112	C11H15N5O4	[M+H]+	N6-methyladenosine	N6-甲基腺苷	Nucleotides and derivatives	核苷酸及其衍生物	Nucleotides and derivatives	核苷酸及其衍生物	1867-73-8	3	25005	86928.8	88996.5	63350	210225	48345	2.41384e+06	2.42148e+06	2.3625e+06	1.29075e+06	1.36703e+06	1.43381e+06	-	-
Lmmn003663	329.09	167.04	330.095	C14H18O9	[M-H]-	5-Glucosyloxy-2-Hydroxybenzoic acid methyl ester	5-葡萄糖氧基-2-羟基苯甲酸甲酯	Phenolic acids	酚酸类	Phenolic acids	酚酸类	-	3	178870	197822	266897	367324	333019	324643	168883	188356	167899	207199	229817	222856	-	-
Wbmn010746	377.23	295.23	378.241	C22H34O5	[M-H]-	Negundoin A	Negundoin A	Terpenoids	萜类	Ditepenoids	二萜	-	3	9.14487e+06	1.05994e+07	11670684	4.52959e+07	4.61663e+07	4.96482e+07	3.47497e+06	3.38093e+06	3.56957e+06	1.88583e+07	2.08173e+07	2.05285e+07	-	-
Sazp003601	387.17	207.11	388.173	C18H28O9	[M-H]-	Tuberonic acid glucoside	Tuberonic acid glucoside	Organic acids	有机酸	Organic acids	有机酸	120399-24-8	1	485830	253389	240045	14187.5	15005	11793.1	208121	229167	229605	185084	204209	188725	-	-
MWS5169	172.04	128.05	173.048	C10H7NO2	[M-H]-	Quinoline-4-carboxylic acid	喹啉-4-羧酸	Alkaloids	生物碱	Quinoline alkaloids	喹啉类生物碱	486-74-8	3	154284	136685	147888	178405	198740	190965	34102.2	25157.5	29834.1	111737	120867	109528	C06414	-
mws0884	328.05	134.05	329.053	C10H12N5O6P	[M-H]-	Cyclic 3',5'-Adenylic acid	环-3',5'-腺嘌呤核苷酸	Nucleotides and derivatives	核苷酸及其衍生物	Nucleotides and derivatives	核苷酸及其衍生物	60-92-4	1	116924	120923	151217	109697	114344	104176	1.04852e+07	9.59203e+06	1.08281e+07	5.5188e+06	5.43779e+06	5.98959e+06	C00575	ko00230,ko01100,ko02025,ko02026,ko04111,ko04113,ko04213,ko05110,ko05111,ko05133,ko05142,ko05146
pmb2799	295.23	195.14	296.235	C18H32O3	[M-H]-	12,13-Epoxy-9-Octadecenoic Acid	12,13-环氧-9-十八碳烯酸	Lipids	脂质	Free fatty acids	游离脂肪酸	6799-85-5	1	44421.1	50348.9	51737.6	194169	215576	209401	13469.3	17998.5	8250.27	74452.3	67081.6	69880	C14826	ko00591,ko01100
pmf0283	121.051	71	122.058	C4H10O4	[M-H]-	Meso-Erythritol	内消旋-赤藓醇	Others	其它类	Saccharides	糖类	149-32-6	3	41223.7	35578.7	39543.7	63267.5	60175.2	65178.5	7505.66	6318.31	7096.52	22594.6	25070.7	24295.5	-	-
pme2923	117.02	75.01	118.027	C4H6O4	[M-H]-	Acetoxyacetic acid	乙酰氧基乙酸	Organic acids	有机酸	Organic acids	有机酸	13831-30-6	3	220317	293932	288762	233918	228948	240450	231862	91960.7	238840	285723	258891	264033	-	-
MW0154272	379.08	341.11	380.101	C20H16N2O6	[M-H]-	Nap-Gly-OH	Nap-Gly-OH	Amino acids and derivatives	氨基酸及其衍生物	Amino acids and derivatives	氨基酸及其衍生物	-	3	1.39236e+06	1.49615e+06	1.42275e+06	2.37471e+06	2.5747e+06	2.40468e+06	5.24474e+06	12653775	13229470	2.8777e+06	2.96415e+06	3.18717e+06	-	-
mws0574	103.04	57.04	104.047	C4H8O3	[M-H]-	2-Hydroxyisobutyric acid*	2-羟基异丁酸*	Organic acids	有机酸	Organic acids	有机酸	594-61-6	3	995823	1.00832e+06	1.01965e+06	744593	784875	816950	913606	873442	998905	929869	875944	836788	C21297	-
mws0206	103.04	57.04	104.047	C4H8O3	[M-H]-	2-Hydroxybutyric Acid*	2-羟基丁酸*	Organic acids	有机酸	Organic acids	有机酸	3347-90-8	3	995823	1.00832e+06	1.01965e+06	744593	784875	816950	913606	873442	998905	929869	875944	836788	C05984	ko00640
mws1189	193.04	72.99	194.043	C6H10O7	[M-H]-	D-Galacturonic acid	D-半乳糖醛酸	Others	其它类	Saccharides	糖类	685-73-4	3	480087	658779	340734	252693	196706	198311	771083	704057	922046	638280	661250	707993	C00333	ko00040,ko00053,ko00520,ko01100,ko01240,ko01250,ko02010
MW0152920	563.25	474.2	562.242	C22H38N6O9S	[M+H]+	Lys-Cys-Asp-Pro-Thr	Lys-Cys-Asp-Pro-Thr	Amino acids and derivatives	氨基酸及其衍生物	Amino acids and derivatives	氨基酸及其衍生物	-	3	8.0836e+06	7.87949e+06	7.75985e+06	1.75357e+06	457895	1.51575e+06	58350	38042.5	65020	2.17174e+06	2.30746e+06	2.41548e+06	-	-
Hmln000297	179.05	59.01	180.063	C6H12O6	[M-H]-	Inositol	肌醇	Others	其它类	Saccharides	糖类	87-89-8	1	1.60342e+07	1.65449e+07	1.44933e+07	9.76433e+06	9.5071e+06	8.86665e+06	2.03375e+07	1.85599e+07	2.22659e+07	1.84596e+07	1.95975e+07	1.76299e+07	C00137	ko00052,ko00053,ko00521,ko00562,ko01100,ko01110,ko01120,ko01250,ko02010,ko04070
Lmbn000216	147.03	57.0344	148.037	C5H8O5	[M-H]-	3-Methylmalic acid*	3-甲基苹果酸*	Organic acids	有机酸	Organic acids	有机酸	152204-30-3	3	1.16348e+06	1.16321e+06	1.17347e+06	3.02033e+06	2.84499e+06	2.65934e+06	590804	610642	631352	653016	667044	721637	C06032	ko00290,ko00660,ko01100,ko01210,ko01230
MW0158104	456.21	286.14	455.192	C21H25N7O5	[M+H]+	Trp-Asn-His	色氨酸-天冬酰胺-组氨酸	Amino acids and derivatives	氨基酸及其衍生物	Amino acids and derivatives	氨基酸及其衍生物	-	3	1.32401e+07	1.39681e+07	1.3111e+07	2.21611e+07	2.5834e+07	2.50692e+07	6.21263e+06	6.68551e+06	7.31767e+06	1.11666e+07	1.07781e+07	1.19594e+07	-	-
MW0152386	430.23	260.13	407.242	C21H33N3O5	[M+Na]+	Leu-Ile-Tyr	L-亮氨酸-L-异亮氨酸-L-酪氨酸	Amino acids and derivatives	氨基酸及其衍生物	Amino acids and derivatives	氨基酸及其衍生物	-	3	7.67292e+07	7.83693e+07	6.91228e+07	3.79663e+06	3.50179e+06	4.63726e+06	6.24332e+07	5.41089e+07	5.81229e+07	5.24546e+07	5.01803e+07	4.71429e+07	-	-
MWStz070	182.08	91.05	181.074	C9H11NO3	[M+H]+	N-(2-Hydroxy-4-methoxyphenyl)acetamide	N-(2-羟基-4-甲氧基苯基)乙酰胺	Alkaloids	生物碱	Phenolamine	酚胺	58469-06-0	1	730164	661796	609663	63350	70020	108380	652095	612118	796153	598375	580651	538801	-	-
MW0156029	416.2	173.06	415.186	C20H25N5O5	[M+H]+	Pro-Tyr-His	脯氨酰-酪氨酰-组氨酸	Amino acids and derivatives	氨基酸及其衍生物	Amino acids and derivatives	氨基酸及其衍生物	-	3	1.70747e+07	1.76558e+07	1.75408e+07	2.33451e+07	2.25029e+07	2.37128e+07	1.70947e+07	17194752	1.6889e+07	1.67492e+07	1.85015e+07	1.82763e+07	-	-
pmb0752	369.12	177.05	368.111	C17H20O9	[M+H]+	3-O-Feruloylquinic acid	3-O-阿魏酰奎宁酸	Phenolic acids	酚酸类	Phenolic acids	酚酸类	1899-29-2	3	40434.6	37610	176200	160761	153553	63644.7	48196.1	156249	120320	156076	172027	158133	C02572	-
mws2108	353.09	191.06	354.095	C16H18O9	[M-H]-	Cryptochlorogenic acid (4-O-Caffeoylquinic acid)*	隐绿原酸 (4-O-咖啡酰奎宁酸)*	Phenolic acids	酚酸类	Phenolic acids	酚酸类	905-99-7	1	310865	448624	826544	265261	240573	234755	5.8507e+06	5.8828e+06	5.76357e+06	3.04504e+06	3.2353e+06	2.90811e+06	-	-
pme3154	147.07	59.01	148.074	C6H12O4	[M-H]-	Mevalonic acid	3,5-二羟基-3-甲基戊酸	Organic acids	有机酸	Organic acids	有机酸	150-97-0	1	6.22452e+06	6.13761e+06	1.64455e+07	1.66168e+06	941633	935877	7.08849e+06	1.57087e+07	1.72697e+07	4.86763e+06	4.82597e+06	4.41122e+06	C00418	ko00900,ko01100,ko01110
mws1640	205.13	58.07	204.126	C12H16N2O	[M+H]+	N-Methylcytisine	N-甲基野靛碱	Alkaloids	生物碱	Quinorisidine alkaloids	奎诺里西啶类生物碱	486-86-2	2	2.11933e+06	1.99313e+06	1.91302e+06	1.29675e+06	1.21775e+06	1.22676e+06	13340	12797.7	5137.13	927482	836107	905968	C10760	-
Smpn009230	487.34	487.34	488.35	C30H48O5	[M-H]-	2,3,23-Trihydroxyolean-12-en-28-oic acid	2,3,23-三羟基齐墩果-12-烯-28-酸	Terpenoids	萜类	Triterpene	三萜	-	3	218353	357451	209317	262190	232567	239936	162147	202238	188602	728216	764578	810477	-	-
MW0150291	284.14	130.06	283.128	C11H17N5O4	[M+H]+	Gly-Ala-His	甘氨酸-丙氨酸-组氨酸	Amino acids and derivatives	氨基酸及其衍生物	Amino acids and derivatives	氨基酸及其衍生物	-	3	1.24961e+07	1.25226e+07	1.22982e+07	1.75441e+07	1.84803e+07	1.80717e+07	8.93303e+06	9.09851e+06	8.76694e+06	1.27198e+07	1.18326e+07	1.14633e+07	-	-
MW0150400	304.15	86.1	303.143	C12H21N3O6	[M+H]+	Gly-Leu-Asp	甘氨酸-亮氨酸-天门冬氨酸	Amino acids and derivatives	氨基酸及其衍生物	Amino acids and derivatives	氨基酸及其衍生物	-	3	1.39028e+07	1.36577e+07	1.29405e+07	3.85262e+07	4.23555e+07	3.85207e+07	5.20238e+06	5.2398e+06	6.05668e+06	1.41004e+07	1.27079e+07	1.31037e+07	-	-
MW0145854	685.31	527.25	684.312	C33H44N6O10	[M+H]+	Asn-Phe-Glu-Tyr-Ile	Asn-Phe-Glu-Tyr-Ile	Amino acids and derivatives	氨基酸及其衍生物	Amino acids and derivatives	氨基酸及其衍生物	-	3	2.1135e+07	2.16281e+07	2.0542e+07	2.37742e+07	2.26765e+07	2.23067e+07	1.30692e+07	1.32317e+07	1.38147e+07	1.62684e+07	1.77295e+07	1.80136e+07	-	-
Lmhn004976	299.06	284.02	300.063	C16H12O6	[M-H]-	Aracarpene 2	9-甲氧基-6H-[1]苯并呋喃[3,2-c]色烯-3,4,7-三醇	Flavonoids	黄酮	Isoflavones	异黄酮	-	3	433986	408283	425585	77058.7	51364.5	80273.9	16936.8	25251.2	22743.5	140433	150228	135093	-	-
Wmxn004282	770.28	770.28	771.295	C35H49NO18	[M-H]-	Phyllanthusol B	Phyllanthusol B	Terpenoids	萜类	Sesquiterpenoids	倍半萜	294864-89-4	3	1.0112e+07	15666105	9.08693e+06	2.55485e+06	2.90383e+06	2.68854e+06	17024895	1.76331e+07	1.5152e+07	11706320	1.29227e+07	1.28268e+07	-	-
Wcgn005749	265.1	221.12	266.115	C14H18O5	[M-H]-	(2S,3S)-6-(1,2-dihydroxyethyl)-3-hydroxy-5-(hydroxymethyl)-2,7-dimethyl-indan-1-one	(2S,3S)-6-(1,2-dihydroxyethyl)-3-hydroxy-5-(hydroxymethyl)-2,7-dimethyl-indan-1-one	Others	其它类	Others	其它	-	2	261571	211976	251453	132089	71760.3	120669	191392	189398	195336	196980	191109	177110	-	-
Wasn006047	431.23	251.17	432.236	C21H36O9	[M-H]-	Glucosyl 10,11-dihydroxy-2,6-farneSadienoate	葡萄糖基 10,11-二羟基-2,6-法尼二烯酸	Others	其它类	Others	其它	-	2	273200	250962	265778	338862	315844	320352	218839	221435	261606	279435	274472	303497	-	-
Lmbn005172	165.06	119.05	166.063	C9H10O3	[M-H]-	2,6-Dimethoxybenzaldehyde	2,6-二甲氧基苯甲醛	Others	其它类	Aldehyde compounds	醛类化合物	3392-97-0	1	89752.6	69770.3	90622.1	111953	113873	121748	1.4721e+06	1.25316e+06	1.31716e+06	770165	744632	827566	-	-
MWS0274	165.06	119.05	166.063	C9H10O3	[M-H]-	DL-3-Phenyllactic acid	DL-3-苯基乳酸	Organic acids	有机酸	Organic acids	有机酸	828-01-3	1	89752.6	69770.3	90622.1	111953	113873	121748	1.4721e+06	1.25316e+06	1.31716e+06	770165	744632	827566	-	-
Lmjp004702	183.07	137.06	182.058	C9H10O4	[M+H]+	2,4-Dihydroxy-6-methoxyacetophenone	2,4-二羟基-6-甲氧基苯乙酮	Others	其它类	Ketone compounds	酮类化合物	3602-54-8	3	116242	129253	125623	148903	132443	129030	82489.1	77152.8	100687	103737	115369	107600	-	-
MW0110291	329.15	120.08	328.142	C18H20N2O4	[M+H]+	Tyrosylphenylalanine	酪氨酰苯丙氨酸	Amino acids and derivatives	氨基酸及其衍生物	Amino acids and derivatives	氨基酸及其衍生物	17355-11-2	3	8.05972e+06	8.99063e+06	8.11171e+06	6.27428e+06	7.12511e+06	6.94829e+06	6.98607e+06	6.80053e+06	6.79454e+06	8.06104e+06	7.2279e+06	7.6612e+06	-	-
Lmyn007622	331.25	157.12	332.256	C18H36O5	[M-H]-	9,10,18-Trihydroxystearic acid	9,10,18-三羟基硬脂酸	Lipids	脂质	Free fatty acids	游离脂肪酸	496-86-6	3	21835.3	28095.3	23234.6	3253.95	5202.38	15810.7	98074.3	91795.7	87699.7	53807.6	59974.3	57744.5	C19621	ko00073
mws0885	153.02	109.03	154.027	C7H6O4	[M-H]-	2,4-Dihydroxybenzoic acid*	2,4-二羟基苯甲酸*	Phenolic acids	酚酸类	Phenolic acids	酚酸类	89-86-1	3	633343	556014	465362	1.7761e+06	2.01576e+06	1.86806e+06	469924	487000	474338	660098	603017	667140	-	-
mws0972	131.07	85.07	132.079	C6H12O3	[M-H]-	6-Hydroxyhexanoic acid	6-羟基己酸	Organic acids	有机酸	Organic acids	有机酸	1191-25-9	3	1.71578e+06	1.6161e+06	1.64346e+06	3.81176e+06	2.43364e+06	3.49732e+06	117553	48345	73474.8	1.27164e+06	1.21174e+06	1.35109e+06	C06103	ko00930,ko01120,ko01220
Wbmp005793	480.26	462.25	479.252	C25H37NO8	[M+H]+	Anthriscifolcine C	还亮草碱C	Alkaloids	生物碱	Alkaloids	生物碱	-	3	2.66543e+06	2.87235e+06	2.49798e+06	1.4255e+06	1.43399e+06	1.26648e+06	1.07449e+06	1.00731e+06	1.04199e+06	1.65347e+06	1.60575e+06	1.48534e+06	-	-
ZbBn002068	187.06	143.08	188.069	C8H12O5	[M-H]-	3-methyl-ShikimicAcid	3-甲基莽草酸	Organic acids	有机酸	Organic acids	有机酸	-	2	409502	367357	413963	146581	181501	162511	7.65719e+06	4.39726e+06	4.30036e+06	1.89904e+06	2.02851e+06	2.11991e+06	-	-
MWSslk106	122.1	105.07	121.089	C8H11N	[M+H]+	2-Phenylethylamine	2-苯乙胺	Alkaloids	生物碱	Benzylphenylethylamine alkaloids	苄基苯乙胺类生物碱	156-28-5	3	1.00083e+06	1.08122e+06	1.13725e+06	5.38559e+06	6.34363e+06	5.5061e+06	560612	467375	483299	1.48062e+06	1.62376e+06	1.47558e+06	C05332	ko00360,ko01100
Zasn010433	307.26	307.26	308.272	C20H36O2	[M-H]-	9,12-Octadecadienoic acid,ethyl ester	9,12-亚油酸乙酯	Others	其它类	Others	其它	6114-21-2	1	33910.7	12278.7	9094.9	13956.7	19440.6	74449.9	45106.3	10615.4	10117.8	48395.2	43410.9	46837	-	-
pmn001610	307.26	307.26	308.272	C20H36O2	[M-H]-	Eicosadienoic acid	二十碳二烯酸	Lipids	脂质	Free fatty acids	游离脂肪酸	5598-38-9	3	33910.7	12278.7	9094.9	13956.7	19440.6	74449.9	45106.3	10615.4	10117.8	48395.2	43410.9	46837	C16525	ko01040
Lmmn013100	307.26	307.26	308.272	C20H36O2	[M-H]-	Ethyl linoleate*	亚油酸乙酯*	Lipids	脂质	Free fatty acids	游离脂肪酸	544-35-4	1	33910.7	12278.7	9094.9	13956.7	19440.6	74449.9	45106.3	10615.4	10117.8	48395.2	43410.9	46837	-	-
Zahp003781	223.1	149.02	222.089	C12H14O4	[M+H]+	4-hydroxy-3-(2-hydroxy-3-methylbut-3-en-1-yl)benzoic acid	4-hydroxy-3-(2-hydroxy-3-methylbut-3-en-1-yl)benzoic acid	Phenolic acids	酚酸类	Phenolic acids	酚酸类	-	2	5.89803e+06	5.4896e+06	5.91936e+06	5.50137e+06	5.52085e+06	5.37767e+06	5.14172e+06	5.24017e+06	4.43064e+06	5.37563e+06	5.52183e+06	4.95962e+06	-	-
MWSmce583	165.02	91.02	166.027	C8H6O4	[M-H]-	Piperonylic acid	胡椒酸	Organic acids	有机酸	Organic acids	有机酸	94-53-1	3	116512	112613	122142	109175	111375	117640	110595	110578	109191	125239	122565	112652	-	-
MWS201449	246.14	141.1	245.138	C10H19N3O4	[M+H]+	Asn-Leu	L-天冬酰胺-L-亮氨酸	Amino acids and derivatives	氨基酸及其衍生物	Amino acids and derivatives	氨基酸及其衍生物	22601-71-4	3	385308	813880	533718	1.24246e+06	1.1232e+06	818291	520270	492479	475867	570233	510606	538777	-	-
pme1730	117.02	73.03	118.027	C4H6O4	[M-H]-	D-Erythronolactone	D-赤酮酸内酯	Organic acids	有机酸	Organic acids	有机酸	15667-21-7	3	472470	452524	461999	154207	308137	286391	242526	412126	253671	330804	340925	367889	-	-
Zmhn001926	299.08	137.02	300.084	C13H16O8	[M-H]-	1-O-Salicyloyl-β-D-glucose	1-O-水杨酰-β-D-葡萄糖	Phenolic acids	酚酸类	Phenolic acids	酚酸类	60517-74-0	3	949116	911070	910528	1.07782e+06	1.06695e+06	1.09705e+06	834127	805711	772139	880998	956082	861912	-	-
Ymjm000154	285.1	123.05	286.105	C13H18O7	[M-H]-	Salicin	水杨苷	Phenolic acids	酚酸类	Phenolic acids	酚酸类	138-52-3	3	126587	147498	174285	184536	173714	198312	121912	120757	145675	152005	136206	142423	C01451	ko00010,ko02060
Zmyn000110	258.04	78.96	259.046	C6H14NO8P	[M-H]-	D-Glucosamine 1-phosphate	D-氨基葡萄糖-1-磷酸	Others	其它类	Saccharides	糖类	2152-75-2	2	62037.1	84363.2	62453.7	405573	370572	311294	126165	108398	97085.1	161620	172995	180577	C06156	ko00520,ko01100,ko01250
Lmhp003426	229.1	183.09	228.09	C13H12N2O2	[M+H]+	Aspernigrin A	Aspernigrin A	Alkaloids	生物碱	Pyridine alkaloids	吡啶类生物碱	773855-60-0	2	4.77628e+06	4.62221e+06	5.136e+06	6.02413e+06	5.97308e+06	6.29392e+06	4.29966e+06	4.21133e+06	4.17775e+06	4.62203e+06	5.16429e+06	4.85636e+06	-	-
mws0444	152.04	108.05	153.043	C7H7NO3	[M-H]-	3-Aminosalicylic acid	3-氨基水杨酸	Phenolic acids	酚酸类	Phenolic acids	酚酸类	570-23-0	3	628148	575206	658637	549062	689430	666214	1.17356e+06	1.17583e+06	1.24855e+06	835399	786789	879742	-	-
Zmgn005057	297.24	183.01	298.251	C18H34O3	[M-H]-	9,10-Epoxyoctadecanoic Acid	9,10-环氧十八烷酸	Lipids	脂质	Free fatty acids	游离脂肪酸	2443-39-2	1	8.71944e+06	9.25045e+06	7.64394e+06	9.78525e+06	1.0027e+07	1.02357e+07	3.33375e+06	8.79467e+06	4.1821e+06	8.96603e+06	9.73081e+06	8.76142e+06	C19418	ko00073
Wagp009079	403.14	373.09	402.132	C21H22O8	[M+H]+	3,5,6,7,8,4'-Hexamethoxyflavone	3,5,6,7,8,4'-六甲氧基黄酮	Flavonoids	黄酮	Flavones	黄酮	34170-18-8	3	137166	151852	138506	136453	179530	144354	157825	153003	179341	166460	151363	151311	-	-
Wcsp007265	425.27	109.1	424.261	C27H36O4	[M+H]+	Sargachromenol	Sargachromenol	Others	其它类	Others	其它	-	3	16885.8	16891	13321.1	108235	144086	130120	4370.77	2918.32	1652.4	44514.8	40592.3	45031.3	-	-
Lmyn000160	237.06	87.01	238.069	C8H14O8	[M-H]-	Mucic acid Dimethyl Ester	粘酸二甲酯	Phenolic acids	酚酸类	Phenolic acids	酚酸类	-	3	198185	164844	192324	98935.9	100916	96220.8	143492	228388	261406	191825	203482	181960	-	-
MEDL00397	243.2	61.99	244.204	C14H28O3	[M-H]-	3-hydroxy-tetradecanoic acid	3-羟基十四烷酸	Organic acids	有机酸	Organic acids	有机酸	1961-72-4	3	118846	112652	116155	211072	213960	181681	112035	106879	113219	155870	146003	163320	-	-
MWStz261	211.14	70.07	210.137	C11H18N2O2	[M+H]+	Cyclo(D-Leu-L-Pro)*	环(D-亮氨酸-L-脯氨酸)二肽*	Amino acids and derivatives	氨基酸及其衍生物	Amino acids and derivatives	氨基酸及其衍生物	36238-67-2	1	2.87875e+07	2.5785e+07	2.90634e+07	2.8722e+07	2.67785e+07	2.65671e+07	2.28486e+07	2.02946e+07	1.87785e+07	2.28145e+07	2.38385e+07	2.13142e+07	-	-
MWS2442	259.02	96.97	260.03	C6H13O9P	[M-H]-	D-Fructose 6-Phosphate	D-果糖-6-磷酸	Others	其它类	Saccharides	糖类	643-13-0	1	2.09158e+06	1.85862e+06	1.36415e+06	911086	982357	939206	1.63302e+06	1.61671e+06	1.00782e+06	1.81614e+06	1.63593e+06	1.79293e+06	C00085	ko00052,ko00500,ko00680,ko00710,ko01100,ko01110,ko01120,ko01200
mws0866	259.02	96.97	260.03	C6H13O9P	[M-H]-	D-Glucose 6-phosphate*	D-葡萄糖-6-磷酸*	Others	其它类	Saccharides	糖类	56-73-5	2	2.09158e+06	1.85862e+06	1.36415e+06	911086	982357	939206	1.63302e+06	1.61671e+06	1.00782e+06	1.81614e+06	1.63593e+06	1.79293e+06	C00092	ko00500,ko00521,ko00524,ko00562,ko00998,ko01100,ko01110,ko02020,ko02060,ko05111
MWStz255	245.13	120.08	244.121	C14H16N2O2	[M+H]+	Cyclo(Pro-Phe)	环(脯氨酸-苯丙氨酸)	Amino acids and derivatives	氨基酸及其衍生物	Amino acids and derivatives	氨基酸及其衍生物	3705-26-8	1	2.11947e+06	2.04084e+06	2.18237e+06	2.86517e+06	2.92713e+06	2.92229e+06	1.39168e+06	1.50273e+06	1.50716e+06	2.0258e+06	1.91632e+06	1.81068e+06	C11847	-
pmb3099	153.03	125	154.04	C4H11O4P	[M-H]-	Diethyl phosphate	磷酸二乙酯	Organic acids	有机酸	Organic acids	有机酸	598-02-7	2	194212	257478	203432	281395	234556	238425	253323	242727	215972	215064	214340	236283	C06608	ko00627
Zmjp000966	268.106	136.062	267.097	C10H13N5O4	[M+H]+	Vidarabine	阿糖腺苷	Nucleotides and derivatives	核苷酸及其衍生物	Nucleotides and derivatives	核苷酸及其衍生物	5536-17-4	3	2.09117e+06	2.10446e+06	2.32812e+06	107528	103781	94945.7	2.19896e+06	2.1368e+06	2.3255e+06	1.53814e+06	1.71847e+06	1.60387e+06	-	-
Wmtn012065	253.22	253.22	254.236	C15H30N2O	[M-H]-	Piperazirum	Piperazirum	Alkaloids	生物碱	Alkaloids	生物碱	-	2	1.66287e+06	1.6066e+06	1.53391e+06	1.04974e+07	1.08798e+07	1.15478e+07	117069	382422	149686	4.37778e+06	3.91049e+06	4.15356e+06	-	-
pmd0160	454.29	313.27	453.286	C21H44NO7P	[M+H]+	LysoPE 16:0(2n isomer)	溶血磷脂酰乙醇胺 16:0(2n异构)	Lipids	脂质	LPE	溶血磷脂酰乙醇胺	-	1	1.05774e+06	1.09282e+06	1.24293e+06	6.07615e+06	5.73919e+06	4.22951e+06	128780	183229	140960	1.24954e+06	1.39836e+06	1.3423e+06	-	-
mws0194	119.04	92.03	120.044	C5H4N4	[M-H]-	Purine	嘌呤碱	Nucleotides and derivatives	核苷酸及其衍生物	Nucleotides and derivatives	核苷酸及其衍生物	120-73-0	3	24040.6	18711.5	25415.5	38565.6	37568.7	33686.8	60556.6	54613.8	64636.7	40554.8	41032	36946.2	C15587	-
Wcjp001257	272.13	215.07	271.121	C16H17NO3	[M+H]+	1,2-Didehydrocrinan-3-ol	1,2-Didehydrocrinan-3-ol	Alkaloids	生物碱	Alkaloids	生物碱	510-67-8	2	739887	783897	743066	948953	906547	880111	2.05098e+06	1.92011e+06	1.76009e+06	1.39108e+06	1.48762e+06	1.33019e+06	-	-
pmb1754	184.07	125	184.073	C5H15NO4P+	[M]+	O-Phosphocholine	O-磷酸胆碱	Alkaloids	生物碱	Alkaloids	生物碱	107-73-3	3	592636	546704	560962	363243	411557	341422	909830	904018	984362	811688	807375	732459	C00588	ko00552,ko00564,ko01100
mws0254	156.08	110.07	155.07	C6H9N3O2	[M+H]+	L-Histidine	L-组氨酸	Amino acids and derivatives	氨基酸及其衍生物	Amino acids and derivatives	氨基酸及其衍生物	71-00-1	1	2.8726e+07	2.98311e+07	3.01402e+07	4.08235e+07	4.04495e+07	4.23334e+07	4.77207e+07	4.71448e+07	4.74718e+07	4.77113e+07	4.53445e+07	50791251	C00135	ko00340,ko00404,ko00410,ko00470,ko00970,ko01100,ko01110,ko01230,ko02010
pmb2640	199.17	199.17	200.178	C12H24O2	[M-H]-	Dodecanoic acid (Lauric acid)	十二烷酸(月桂酸)	Lipids	脂质	Free fatty acids	游离脂肪酸	143-07-7	3	839703	827919	874864	1.31661e+06	1.4888e+06	1.45911e+06	491502	559872	560538	865096	952152	862700	C02679	ko00061,ko00333,ko01100,ko01110
Lmhp009497	502.29	361.27	501.286	C25H44NO7P	[M+H]+	LysoPE 20:4	溶血磷脂酰乙醇胺 20:4	Lipids	脂质	LPE	溶血磷脂酰乙醇胺	-	2	84619.2	85749.7	63546.8	304617	282120	274404	87058.6	91255.5	87298.4	153484	138019	151586	-	-
Lmhp008801	476.28	335.26	475.27	C23H42NO7P	[M+H]+	LysoPE 18:3	溶血磷脂酰乙醇胺 18:3	Lipids	脂质	LPE	溶血磷脂酰乙醇胺	-	1	308066	316811	325964	1.50586e+06	1.40934e+06	1.62529e+06	20696.6	20747.3	23799.5	527720	494838	554847	-	-
MWStz040	116.07	70.07	115.063	C5H9NO2	[M+H]+	Pterolactam	蕨内酰胺	Alkaloids	生物碱	Pyrrole alkaloids	吡咯类生物碱	38072-88-7	1	4.0677e+07	4.04142e+07	3.95113e+07	1.3369e+07	1.32278e+07	682911	3.5598e+07	3.51476e+07	4.0865e+07	3.7024e+07	3.32133e+07	3.41324e+07	-	-
MWS00330g	116.07	70.07	115.063	C5H9NO2	[M+H]+	1-Amino-1-cyclobutane-carboxylic-acid	1-氨基-1-环丁烷羧酸	Amino acids and derivatives	氨基酸及其衍生物	Amino acids and derivatives	氨基酸及其衍生物	22264-50-2	3	4.0677e+07	4.04142e+07	3.95113e+07	1.3369e+07	1.32278e+07	682911	3.5598e+07	3.51476e+07	4.0865e+07	3.7024e+07	3.32133e+07	3.41324e+07	-	-
MW0155380	583.29	428.24	584.296	C29H40N6O7	[M-H]-	Phe-Tyr-Gln-Lys	Phe-Tyr-Gln-Lys	Amino acids and derivatives	氨基酸及其衍生物	Amino acids and derivatives	氨基酸及其衍生物	-	3	4.25088e+06	4.0997e+06	4.35063e+06	3.60714e+06	3.3728e+06	3.83371e+06	4.48146e+06	4.09936e+06	4.37921e+06	4.41628e+06	4.12311e+06	3.94272e+06	-	-
MWS20177	267.03	223.04	268.037	C15H8O5	[M-H]-	5-hydroxy-anthraquinone-2-carboxylic acid	5-羟基-2-羧基蒽醌	Quinones	醌类	Anthraquinone	蒽醌	-	3	153074	182417	193146	186060	184045	209054	177163	177299	146269	171254	170201	188333	-	-
MW0105731	361.2	271.16	360.191	C17H24N6O3	[M+H]+	Arg-Trp	精氨酸-色氨酸	Amino acids and derivatives	氨基酸及其衍生物	Amino acids and derivatives	氨基酸及其衍生物	25615-38-7	3	6.89046e+06	7.66295e+06	7.43086e+06	4916800	5179195	5852895	3805180	2.3733e+06	7.5008e+06	6.63962e+06	7.35957e+06	7.34015e+06	-	-
Zamn00402	179.06	59.01	180.063	C6H12O6	[M-H]-	sorbose	山梨糖	Others	其它类	Saccharides	糖类	-	3	1.8603e+07	1.57122e+07	1.59343e+07	19791325	21226490	19541705	1.938e+07	1.79065e+07	2.04497e+07	1.76878e+07	1.85366e+07	1.65157e+07	-	-
Lstp211202	247.13	229.08	246.126	C15H18O3	[M+H]+	Ligudentatin A	Ligudentatin A	Others	其它类	Others	其它	-	2	237160	307172	229846	359085	230443	256196	303634	102956	224189	250638	264343	281226	-	-
Lcsp000522	213.12	70.07	212.116	C10H16N2O3	[M+H]+	Prolylproline	脯氨酰脯氨酸	Amino acids and derivatives	氨基酸及其衍生物	Amino acids and derivatives	氨基酸及其衍生物	20488-28-2	2	1.31669e+06	1.77534e+06	1.49093e+06	7.5652e+06	7.8618e+06	7.83404e+06	1.29434e+06	1.19431e+06	1.20574e+06	3.09306e+06	3.42869e+06	3.42259e+06	-	-
Lmbn005487	313.24	251.24	314.246	C18H34O4	[M-H]-	12,13-DHOME; (9Z)-12,13-Dihydroxyoctadec-9-enoic acid	12,13-二羟基十八烷基-9-烯酸	Lipids	脂质	Free fatty acids	游离脂肪酸	263399-35-5	3	361068	340854	350148	346532	357957	359016	384355	364803	346119	344687	367561	387215	C14829	ko00591
Wcfp005519	163.04	133.03	162.032	C9H6O3	[M+H]+	5-hydroxyindene-1,3-dione	5-hydroxyindene-1,3-dione	Terpenoids	萜类	Sesquiterpenoids	倍半萜	131977-61-2	3	4.81109e+06	4.8424e+06	4.65395e+06	4.48056e+06	4.42602e+06	4.88706e+06	4.83457e+06	4.61133e+06	4.91675e+06	5.3186e+06	5.07368e+06	5.69373e+06	-	-
Wafp002664	293.16	147.04	292.142	C15H20N2O4	[M+H]+	1-O-p-Coumaroyllysine	1-O-对香豆酰赖氨酸	Alkaloids	生物碱	Phenolamine	酚胺	-	3	92233.1	166618	124575	55997.3	55737.5	49498.5	356085	327848	358368	195684	182090	204566	-	-
Lmdn000791	199.06	125.02	200.069	C9H12O5	[M-H]-	Rehmaglutin C	地黄素 C	Terpenoids	萜类	Terpene	萜类	103744-81-6	2	184610	202617	317253	125506	210337	201015	203424	109112	346225	173010	183655	194441	-	-
Walp007192	406.35	300.29	405.345	C22H47NO5	[M+H]+	2-aminodocoSane-1,6,19,20,21-pentaol	2-氨基二十二烷-1,6,19,20,21-戊醇	Lipids	脂质	Sphingolipids	鞘脂	-	1	1.60996e+06	2.05723e+06	1.78628e+06	1.62886e+06	1.96361e+06	1.8305e+06	1.29386e+06	4.94014e+06	1.10276e+06	1.71508e+06	1.76137e+06	1.91533e+06	-	-
mws0120	258.11	104.11	257.103	C8H20NO6P	[M+H]+	Choline Alfoscerate	甘磷酸胆碱 GPC	Lipids	脂质	PC	磷脂酰胆碱	28319-77-9	1	9961895	12571970	14350820	18708185	21351680	19098740	35972490	35425025	45195915	25599105	26662650	23740265	C00670	ko00564,ko00565
MWStz211	261.12	120.08	260.116	C14H16N2O3	[M+H]+	Cyclo(L-Phe-trans-4-hydroxy-L-Pro)	环(L-苯丙氨酰-反式-4-羟基-L-脯氨酸)	Amino acids and derivatives	氨基酸及其衍生物	Amino acids and derivatives	氨基酸及其衍生物	118477-06-8	1	1.90927e+07	1.91315e+07	1.94564e+07	4.04718e+07	4.21307e+07	3.89906e+07	1.31231e+07	1.39282e+07	1.43863e+07	2.04807e+07	1.83584e+07	1.87892e+07	-	-
MW0150366	261.12	120.08	260.112	C9H16N4O5	[M+H]+	Gly-Gly-Gln	甘氨酸-甘氨酸-谷酰胺	Amino acids and derivatives	氨基酸及其衍生物	Amino acids and derivatives	氨基酸及其衍生物	186787-32-6	3	1.90927e+07	1.91315e+07	1.94564e+07	4.04718e+07	4.21307e+07	3.89906e+07	1.31231e+07	1.39282e+07	1.43863e+07	2.04807e+07	1.83584e+07	1.87892e+07	-	-
MW0105915	203.06	145.1	204.075	C7H12N2O5	[M-H]-	Aspartylalanine	Asp-Ala-OH	Amino acids and derivatives	氨基酸及其衍生物	Amino acids and derivatives	氨基酸及其衍生物	13433-02-8	3	3.43653e+06	2.95054e+06	3.35437e+06	4.57952e+06	4.38744e+06	4.88828e+06	1.99662e+06	2.00352e+06	1.96837e+06	2.70515e+06	2.99789e+06	2.72284e+06	-	-
MW0157666	584.33	414.24	583.297	C25H41N7O9	[M+H]+	Thr-His-Leu-Val-Asp	Thr-His-Leu-Val-Asp	Amino acids and derivatives	氨基酸及其衍生物	Amino acids and derivatives	氨基酸及其衍生物	-	3	3.44286e+07	3.55944e+07	3.55634e+07	4.41489e+06	2.84948e+06	4.04648e+06	2.85372e+07	3.20997e+07	3.24886e+07	2.38954e+07	2.67691e+07	2.60688e+07	-	-
MW0107056	319.16	301.15	318.154	C12H22N4O6	[M+H]+	Gly-Asp-Lys	甘氨酸-天门冬氨酸-赖氨酸	Amino acids and derivatives	氨基酸及其衍生物	Amino acids and derivatives	氨基酸及其衍生物	-	3	7.94247e+06	8.63101e+06	7.88958e+06	8.95987e+06	7.91331e+06	8.32057e+06	6.99343e+06	6.82192e+06	7.6572e+06	7.35852e+06	8.14644e+06	8.17194e+06	-	-
Wcgn010096	315.19	141.13	316.204	C20H28O3	[M-H]-	2-ethenyl-7-hydroxy-2,4b,8,8-tetramethyl-4,4a,5,7,8a,9-hexahydro-1H-phenanthrene-3,6-dione	2-ethenyl-7-hydroxy-2,4b,8,8-tetramethyl-4,4a,5,7,8a,9-hexahydro-1H-phenanthrene-3,6-dione	Terpenoids	萜类	Ditepenoids	二萜	-	3	27194.3	27490.6	29320.5	22508.6	27618.5	24989.1	60789.2	60547.9	57995.7	37060.7	36178.4	40391.3	-	-
Lmbp000123	164.07	56.05	163.067	C6H13NO2S	[M+H]+	L-Homomethionine	L-高甲硫氨酸	Amino acids and derivatives	氨基酸及其衍生物	Amino acids and derivatives	氨基酸及其衍生物	25148-30-5	3	464253	441595	438778	502078	524907	525453	349705	350335	363718	423590	376852	406131	C17213	ko01110,ko01210
Zmhn001746	405.12	243.07	406.126	C20H22O9	[M-H]-	Piceatannol-3'-O-glucoside	白皮杉醇-3'-O-葡萄糖苷	Others	其它类	Stilbene	茋类	94356-26-0	3	210803	200888	232249	498682	426725	484404	69851.3	91019	65534	209602	208741	231204	-	-
MW0150915	541.26	387.19	540.266	C22H36N8O8	[M+H]+	His-Glu-Gln-Lys	组氨酸-谷氨酸-谷酰胺-赖氨酸	Amino acids and derivatives	氨基酸及其衍生物	Amino acids and derivatives	氨基酸及其衍生物	-	3	6.3768e+06	6.5393e+06	6.07717e+06	1.2511e+07	1.1778e+07	1.14287e+07	391732	296703	477506	4.5733e+06	4.72655e+06	5.12117e+06	-	-
MWS201381	292.13	188.07	291.122	C14H17N3O4	[M+H]+	Ser-Trp	L-丝氨酸-L-色氨酸	Amino acids and derivatives	氨基酸及其衍生物	Amino acids and derivatives	氨基酸及其衍生物	94421-70-2	3	588063	592287	600895	313570	158765	327420	1.17852e+06	1.13285e+06	1.11607e+06	885257	790078	817437	-	-
MWStz073	102.055	84.0468	101.048	C4H7NO2	[M+H]+	5-Hydroxy-2-pyrrolidinone	5-羟基-2-吡咯烷酮	Alkaloids	生物碱	Pyrrole alkaloids	吡咯类生物碱	62312-55-4	3	221230	152065	176755	203176	185033	194123	191640	151338	181743	151284	170262	161970	-	-
MW0156978	342.18	70.06	341.17	C14H23N5O5	[M+H]+	Ser-Val-His	丝氨酰-缬氨酰-组氨酸	Amino acids and derivatives	氨基酸及其衍生物	Amino acids and derivatives	氨基酸及其衍生物	-	3	1.23182e+07	4.87092e+06	6.29636e+06	1.09825e+07	8.98796e+06	9.92519e+06	1.27811e+07	1.33202e+07	1.28407e+07	1.29625e+07	1.45896e+07	1.38831e+07	-	-
MWSmce585	104.07	59.01	103.063	C4H9NO2	[M+H]+	Methyl 3-aminopropanoate	3-氨基丙酸甲酯	Amino acids and derivatives	氨基酸及其衍生物	Amino acids and derivatives	氨基酸及其衍生物	4138-35-6	2	9.22919e+06	9.2368e+06	9.12865e+06	8.93643e+06	9.43217e+06	9.97372e+06	8.07925e+06	8.08999e+06	8.41586e+06	9.54548e+06	8.6404e+06	8.61267e+06	-	-
mws1078	138.06	92.05	137.048	C7H7NO2	[M+H]+	Anthranilic Acid	邻氨基苯甲酸	Phenolic acids	酚酸类	Phenolic acids	酚酸类	118-92-3	3	3.15637e+06	2.96726e+06	3.21474e+06	9.86213e+06	9.44226e+06	9.38901e+06	100868	98052.9	91181.1	2.65631e+06	2.49755e+06	2.35895e+06	C00108	ko00380,ko00400,ko00405,ko00621,ko00627,ko00996,ko00997,ko00998,ko01100,ko01110,ko01120,ko01220,ko01230
pme2268	138.06	94.07	137.048	C7H7NO2	[M+H]+	Trigonelline	葫芦巴碱	Alkaloids	生物碱	Pyridine alkaloids	吡啶类生物碱	535-83-1	1	3.63183e+06	3.81546e+06	3.46254e+06	2.09955e+06	2.18742e+06	2.29354e+06	3.68871e+06	3.6992e+06	3.4724e+06	3.0497e+06	3.41071e+06	3.12704e+06	C01004	ko00760
pmb2991	739.21	269.2	740.216	C33H40O19	[M-H]-	Apigenin-7-O-glucoside-4'-O-rutinoside	芹菜素-7-O-葡萄糖苷-4'-O-芸香糖苷	Flavonoids	黄酮	Flavones	黄酮	-	3	107990	126223	83733.8	226849	229445	262454	23340	53907.1	61837.5	108455	96588.7	100367	-	-
Lmbn000121	113.04	96.01	114.043	C4H6N2O2	[M-H]-	3-Cyano-L-alanine	3-氰基-L-丙氨酸	Amino acids and derivatives	氨基酸及其衍生物	Amino acids and derivatives	氨基酸及其衍生物	6232-19-5	3	13152.2	11043.6	15769.6	10529.1	10836.7	10915.4	17357.6	15722.5	26301.7	17880.3	16798.8	18934.9	C02512	ko00460,ko01100,ko01110
pmc0281	400.15	136.06	399.139	C15H21N5O8	[M+H]+	Ribosyladenosine	核糖腺苷	Nucleotides and derivatives	核苷酸及其衍生物	Nucleotides and derivatives	核苷酸及其衍生物	-	3	244465	215802	213150	459385	567953	499560	97120.5	58350	78869.3	235809	252732	224484	-	-
Wcsn011332	279.23	261.23	280.24	C18H32O2	[M-H]-	Ethyl (10Z,13Z)-hexadeca-10,13-dienoate	Ethyl (10Z,13Z)-hexadeca-10,13-dienoate	Others	其它类	Others	其它	-	1	956761	941074	904185	2.38696e+06	2.52975e+06	2.1739e+06	28682.1	35253.6	34131.1	1.31097e+06	1.44185e+06	1.46875e+06	-	-
MW0158658	481.23	253.12	480.222	C22H32N4O8	[M+H]+	Tyr-Val-Ala-Glu	酪氨酸-缬氨酸-丙氨酸-谷氨酸	Amino acids and derivatives	氨基酸及其衍生物	Amino acids and derivatives	氨基酸及其衍生物	-	3	809196	795058	841279	3.09978e+07	2.8031e+07	2.71191e+07	276763	297401	351382	6.23614e+06	6.61013e+06	5.86198e+06	-	-
Lmrj002087	247.13	86.09	246.122	C10H18N2O5	[M+H]+	L-Isoleucyl-L-Aspartate	L-异亮氨酰-L-天冬氨酸	Amino acids and derivatives	氨基酸及其衍生物	Amino acids and derivatives	氨基酸及其衍生物	-	1	1.47702e+07	1.59318e+07	1.67237e+07	3.9143e+07	4.29579e+07	3.98017e+07	3.20909e+06	3.37308e+06	3.31649e+06	1.19998e+07	13524866	1.26692e+07	-	-
Zbqn003776	172.1	130.09	173.105	C8H15NO3	[M-H]-	N-acetyl-leucine	N-乙酰亮氨酸	Amino acids and derivatives	氨基酸及其衍生物	Amino acids and derivatives	氨基酸及其衍生物	-	1	995831	1.05084e+06	1.14735e+06	4.26203e+06	4.9118e+06	4.72011e+06	1.16348e+06	1.1778e+06	2649425	1.8505e+06	1.6409e+06	1.76097e+06	-	-
pme3034	131.03	87.05	132.042	C5H8O4	[M-H]-	Ethylmalonic acid	乙基丙二酸	Organic acids	有机酸	Organic acids	有机酸	601-75-2	3	488577	524059	519094	1.65572e+06	1.54319e+06	1.35084e+06	105674	18955.9	73755.7	295911	316215	333801	-	-
mws0281	191.02	111.01	192.027	C6H8O7	[M-H]-	Citric Acid	柠檬酸	Organic acids	有机酸	Organic acids	有机酸	77-92-9	1	1.80815e+07	1.88044e+07	1.68375e+07	2.73196e+06	2.90448e+06	2.85297e+06	1.96548e+07	1.85343e+07	1.81599e+07	1.43476e+07	1.57285e+07	1.61067e+07	C00158	ko00020,ko00250,ko00630,ko00720,ko01053,ko01100,ko01110,ko01120,ko01200,ko01210,ko01230,ko01240,ko02020
pme0166	167.06	110.03	166.049	C6H6N4O2	[M+H]+	1-Methylxanthine	1-甲基黄嘌呤	Nucleotides and derivatives	核苷酸及其衍生物	Nucleotides and derivatives	核苷酸及其衍生物	6136-37-4	3	482352	538134	521927	4.28996e+06	4.48241e+06	4.34578e+06	55904.6	85239.3	43121.9	999792	1.12466e+06	1.09009e+06	C16358	ko00232,ko01100,ko01110,ko01120
MWSHY0147	255.07	199.08	254.058	C15H10O4	[M+H]+	Daidzein	大豆苷元	Flavonoids	黄酮	Isoflavones	异黄酮	486-66-8	3	8.95603e+06	8.62409e+06	8.95882e+06	5.36369e+06	5.62653e+06	5.19766e+06	3.62508e+06	3.43719e+06	3.52008e+06	5.50637e+06	5.67489e+06	5.04574e+06	C10208	ko01100,ko01110
Zasp001145	110.06	65.04	109.053	C6H7NO	[M+H]+	4-Aminophenol*	4-氨基苯酚*	Alkaloids	生物碱	Phenolamine	酚胺	123-30-8	3	1.64377e+06	1.67204e+06	1.65306e+06	2.41292e+06	2.31426e+06	2.12885e+06	2.05447e+06	2.02113e+06	1.62891e+06	1.66235e+06	1.87579e+06	1.77678e+06	C02372	ko00627,ko01120
MWS0811	130.09	84.08	129.079	C6H11NO2	[M+H]+	L-Pipecolic Acid	L-哌啶酸	Organic acids	有机酸	Organic acids	有机酸	3105-95-1	1	3.57149e+06	3.45483e+06	3.42544e+06	1.84769e+06	1.85844e+06	1.93744e+06	2.77217e+06	3.21014e+06	3.57108e+06	3.06209e+06	2.73406e+06	2.80301e+06	C00408	ko00310,ko01100,ko01110
mws4163	665.21	485.15	666.222	C24H42O21	[M-H]-	Nystose	蔗果四糖	Others	其它类	Saccharides	糖类	13133-07-8	3	123028	128081	49130.3	115162	30186.5	91618.2	140284	78535	133156	105614	111093	98413.5	-	-
Lmqp006559	330.34	312.33	329.329	C20H43NO2	[M+H]+	2-Amino-1,3-eicosanediol	2-氨基-1,3-二十烷二醇	Others	其它类	Alcohol compounds	醇类化合物	-	2	1.18964e+07	1.19782e+07	1.36914e+07	1.25214e+07	1.32972e+07	1.26508e+07	7.27011e+06	1.25564e+07	1.01068e+07	9.23901e+06	1.03154e+07	1.02435e+07	-	-
MW0015555	315.16	297.15	292.167	C17H24O4	[M+Na]+	Acetylvalerenolic acid	乙酰戊烯醇酸	Terpenoids	萜类	Sesquiterpenoids	倍半萜	81397-67-3	3	2.35476e+06	2.32941e+06	2.33947e+06	4.08839e+07	3.98844e+07	3.90571e+07	150858	46005.5	33965	1.23521e+07	1.12625e+07	1.10424e+07	-	-
mws1715	252.11	136.06	251.102	C10H13N5O3	[M+H]+	Cordycepin (3'-Deoxyadenosine)	虫草素(3'-脱氧腺苷)	Nucleotides and derivatives	核苷酸及其衍生物	Nucleotides and derivatives	核苷酸及其衍生物	73-03-0	3	123249	144998	167950	179850	158681	102791	876031	849377	911287	625964	554819	601909	C08431	-
Lmhn004446	229.11	185.12	230.115	C11H18O5	[M-H]-	2-Methylene-3-(6-hydroxyhexyl)-butanedioic acid	2-亚甲基-3-(6-羟基己基)-丁二酸	Organic acids	有机酸	Organic acids	有机酸	-	2	381967	366631	405668	421303	465565	447193	435782	364024	386318	386144	435395	404409	-	-
MW0156675	492.21	345.15	491.198	C17H29N7O10	[M+H]+	Ser-Asp-Arg-Asp	Ser-Asp-Arg-Asp	Amino acids and derivatives	氨基酸及其衍生物	Amino acids and derivatives	氨基酸及其衍生物	-	3	6.28385e+06	6.502e+06	7.38171e+06	1.16616e+07	1.23844e+07	1.36784e+07	103761	83365	9	5.96362e+06	6.03564e+06	5.38927e+06	-	-
pme1712	275.12	145.1	276.132	C11H20N2O6	[M-H]-	L-Saccharopine	L-酵母氨酸	Amino acids and derivatives	氨基酸及其衍生物	Amino acids and derivatives	氨基酸及其衍生物	997-68-2	3	518285	490890	371102	413593	496462	466009	476817	261606	480751	516874	528948	579299	C00449	ko00300,ko00310,ko01100,ko01110,ko01230
Zmsp001773	268.11	136.07	267.097	C10H13N5O4	[M+H]+	(2r,3s,4r,5s)-2-(6-aminopurin-9-yl)-5-(hydroxymethyl)oxolane-3,4-diol	(2r,3s,4r,5s)-2-(6-aminopurin-9-yl)-5-(hydroxymethyl)oxolane-3,4-diol	Nucleotides and derivatives	核苷酸及其衍生物	Nucleotides and derivatives	核苷酸及其衍生物	-	1	2.08604e+06	2.25238e+06	2.48833e+06	129510	10005	108800	2.19203e+06	2.18356e+06	2.23033e+06	1.64066e+06	1.77091e+06	1.85409e+06	-	-
Hmln008119	197.12	153.12	198.126	C11H18O3	[M-H]-	Robinlin	Robinlin	Terpenoids	萜类	Terpene	萜类	-	2	33757.4	24538.9	20393.4	88077.4	70730.8	67964.7	21676.2	17863.8	13736.1	38056.5	38941.1	42665.5	-	-
Zmgn000447	184.98	78.96	185.993	C3H7O7P	[M-H]-	3-Phospho-D-glyceric acid	3-磷酸-D-甘油酸	Others	其它类	Saccharides	糖类	820-11-1	3	321386	344013	281588	509673	471487	457354	96512.6	116339	89482.6	480987	528951	472828	C00197	ko00010,ko00030,ko00260,ko00270,ko00561,ko00630,ko00680,ko00710,ko00997,ko00998,ko01100,ko01110,ko01120,ko01200,ko01230,ko01240
mws2124	154.98	78.96	155.982	C2H5O6P	[M-H]-	2-Phosphoglycolate	2-磷酸乙醇酸	Organic acids	有机酸	Organic acids	有机酸	13147-57-4	3	273816	266166	263616	112585	113280	117415	843961	902578	897752	482920	545819	510876	-	-
Lmhp010908	536.37	184.07	535.364	C27H54NO7P	[M+H]+	LysoPC 19:1	溶血磷脂酰胆碱 19:1	Lipids	脂质	LPC	溶血磷脂酰胆碱	-	1	166833	138156	168681	1.34599e+06	1.29882e+06	1.36387e+06	2825.73	1320.55	6600.15	414519	385278	367121	-	-
MWS201405	319.14	110.07	318.133	C15H18N4O4	[M+H]+	His-Tyr	L-组氨酸-L-酪氨酸	Amino acids and derivatives	氨基酸及其衍生物	Amino acids and derivatives	氨基酸及其衍生物	35979-00-1	3	541643	612705	503829	612652	332127	568127	1.01227e+06	1.04735e+06	1.04179e+06	676592	765270	725752	-	-
mws4175	175.02	85.03	176.032	C6H8O6	[M-H]-	D-Glucurono-6,3-lactone	D-葡萄糖醛酸-6,3-内酯	Others	其它类	Saccharides	糖类	32449-92-6	3	377771	362520	371345	245422	237941	271178	328744	321662	368590	361876	320845	350566	C02670	ko00053,ko01100
Lmhn002437	153.02	109.03	154.027	C7H6O4	[M-H]-	Terreic acid	土曲霉酸	Others	其它类	Ketone compounds	酮类化合物	121-40-4	3	132785	125721	151018	139361	98032.9	150279	330427	307152	297750	283485	261266	251570	-	-
Zmbp000490	158.12	112.08	157.11	C8H15NO2	[M+H]+	Valerine	缬草碱	Alkaloids	生物碱	Alkaloids	生物碱	-	2	1.81073e+06	2.04393e+06	2.11389e+06	2.12109e+06	2.27384e+06	2.16656e+06	2.32971e+06	2.668e+06	2.51795e+06	2.05832e+06	2.00946e+06	2.25533e+06	-	-
pme1002	138.09	103.05	137.084	C8H11NO	[M+H]+	L-Tyramine	L-酪胺	Alkaloids	生物碱	Alkaloids	生物碱	51-67-2	3	7.72018e+06	6.81716e+06	6.92049e+06	3.56512e+06	4.1282e+06	4.57253e+06	5.9107e+06	6.06437e+06	6.10781e+06	6.17548e+06	5.87845e+06	5.45715e+06	C00483	ko00350,ko00680,ko01100,ko01110,ko01240
pmp000344	271.06	243.06	270.053	C15H10O5	[M+H]+	3',4',7-Trihydroxyflavone	3',4',7-三羟基黄酮	Flavonoids	黄酮	Flavones	黄酮	2150-11-0	1	329269	294320	367738	12799.6	8033.63	41051.6	855859	826068	866120	511062	571820	518967	-	-
MWS201436	248.16	84.08	247.153	C10H21N3O4	[M+H]+	Lys-Thr	L-赖氨酸-L-苏氨酸	Amino acids and derivatives	氨基酸及其衍生物	Amino acids and derivatives	氨基酸及其衍生物	97791-84-9	3	764860	729488	747789	753460	804193	765783	968712	921634	882140	773253	839827	874332	-	-
Zmtp009051	217.12	161.1	216.115	C14H16O2	[M+H]+	Liguhodgsonal	Liguhodgsonal	Terpenoids	萜类	Sesquiterpenoids	倍半萜	64185-18-8	3	113703	147897	126151	502575	521446	368893	56621.6	65070.9	56831.3	177705	158554	175955	-	-
Lcsp001958	343.2	70.07	342.19	C15H26N4O5	[M+H]+	Pro-Asn-Leu	脯氨酰-天冬酰胺-亮氨酸	Amino acids and derivatives	氨基酸及其衍生物	Amino acids and derivatives	氨基酸及其衍生物	-	1	1.36012e+07	1.30849e+07	1.35288e+07	8.60883e+06	7.20405e+06	7.53471e+06	44430052	2.14748e+07	2.22803e+07	1.47433e+07	1.66877e+07	1.5935e+07	-	-
Zahp011321	228.23	228.24	227.225	C14H29NO	[M+H]+	N-isobutyl-decanamide	N-isobutyl-decanamide	Alkaloids	生物碱	Alkaloids	生物碱	73785-31-6	3	1.75601e+06	1.66792e+06	1.66796e+06	1.6801e+06	1.73733e+06	1.77159e+06	1.78858e+06	1.70718e+06	1.68657e+06	1.96649e+06	1.99765e+06	1.77788e+06	-	-
MWS201478	253.12	120.09	252.111	C12H16N2O4	[M+H]+	Phe-Ser	L-苯丙氨酸-L-丝氨酸	Amino acids and derivatives	氨基酸及其衍生物	Amino acids and derivatives	氨基酸及其衍生物	16053-39-7	2	435333	473962	445032	598483	660486	563244	4.096e+06	3.84174e+06	4.0973e+06	2.00833e+06	2.26714e+06	2.09229e+06	-	-
pmb2787	293.21	275.2	294.219	C18H30O3	[M-H]-	9-Oxo-10E,12Z-octadecadienoic acid	9-过氧-10E,12Z-十八碳二烯酸	Lipids	脂质	Free fatty acids	游离脂肪酸	54232-59-6	3	26990.9	27613.6	29084.7	117480	124359	129794	23642.6	34043.2	45290.5	59639.4	62985.8	55597.9	C14766	ko00591
MWS201415	231.1	70.07	230.09	C9H14N2O5	[M+H]+	Pro-Asp	L-脯氨酸-L-天冬氨酸	Amino acids and derivatives	氨基酸及其衍生物	Amino acids and derivatives	氨基酸及其衍生物	85227-98-1	3	5.95513e+06	6.00341e+06	5.92827e+06	5.11595e+06	5.22176e+06	5.26952e+06	4.94815e+06	4.24277e+06	4.94777e+06	5.36813e+06	6.04604e+06	5.91628e+06	-	-
Lmzp004885	331.08	315.05	330.074	C17H14O7	[M+H]+	Tricin (5,7,4'-Trihydroxy-3',5'-dimethoxyflavone)	苜蓿素(麦黄酮)	Flavonoids	黄酮	Flavones	黄酮	520-32-1	3	31607.4	37970	32229.5	35952.1	17685.1	17874.7	50092.1	70478.8	62682.8	44680.7	49533.4	44414.1	C10193	-
mws0597	190.051	146	191.058	C10H9NO3	[M-H]-	5-Hydroxyindole-3-acetic acid	5-羟基吲哚-3-乙酸	Alkaloids	生物碱	Plumerane	吲哚类生物碱	54-16-0	3	587717	606153	607561	9	9	9	422313	429181	389416	308861	339710	302799	C05635	ko00380,ko01100
Lmhp009187	440.28	299.26	439.27	C20H42NO7P	[M+H]+	LysoPE 15:0	溶血磷脂酰乙醇胺 15:0	Lipids	脂质	LPE	溶血磷脂酰乙醇胺	-	3	36112.8	28750.1	39258.5	215093	234518	236131	9	19675.4	2298.8	80537	71758.6	79620.5	-	-
Saln000462	521.17	341.11	522.174	C25H30O12	[M-H]-	7-O-coumaroyl-loganic acid	7-O-coumaroyl-loganic acid	Terpenoids	萜类	Monoterpenoids	倍萜	-	3	1.21471e+06	1.12151e+06	894567	164082	76192.1	144525	2.59908e+06	2.29621e+06	2.73263e+06	1.57765e+06	1.76921e+06	1.75327e+06	-	-
pmp000001	301.071	286.05	300.063	C16H12O6	[M+H]+	Hispidulin (5,7,4'-Trihydroxy-6-methoxyflavone)	高车前素	Flavonoids	黄酮	Flavones	黄酮	1447-88-7	3	676831	676278	691594	113479	98246.7	96747.3	15784.6	7469.48	19234.7	194876	219314	215420	C10058	-
mws1488	255.23	237.22	256.24	C16H32O2	[M-H]-	Palmitic acid	棕榈酸	Lipids	脂质	Free fatty acids	游离脂肪酸	57-10-3	2	206694	177554	172045	221878	242844	232237	130496	195158	173935	176737	179623	198056	C00249	ko00061,ko00062,ko00071,ko00073,ko01040,ko01100,ko01212
MW0105204	254.07	210.07	195.053	C9H9NO4	[M+CH3COO]-	4-Carboxyphenylglycine	4-羧苯基甘氨酸	Amino acids and derivatives	氨基酸及其衍生物	Amino acids and derivatives	氨基酸及其衍生物	7292-81-1	3	758561	743586	756923	88463.9	807055	842042	706211	659468	722719	704082	798089	749588	-	-
Ymjm000067	321.24	179.14	320.235	C20H32O3	[M+H]+	14-Hydroxyvibsanin F	14-Hydroxyvibsanin F	Terpenoids	萜类	Ditepenoids	二萜	-	3	681649	649711	681178	3.78078e+06	4.31447e+06	3.83938e+06	115457	90523.7	74532.4	1.10726e+06	1.24298e+06	1.13011e+06	-	-
mws5035	279.17	120.08	278.163	C15H22N2O3	[M+H]+	L-Leucyl-L-phenylalanine	L-亮氨酰-L-苯丙氨酸	Amino acids and derivatives	氨基酸及其衍生物	Amino acids and derivatives	氨基酸及其衍生物	56217-82-4	1	468948	354515	191532	924485	793120	779382	1.74473e+06	1.77242e+06	1.81903e+06	1.39199e+06	1.29338e+06	1.22963e+06	-	-
MW0158726	424.18	185.1	425.195	C23H27N3O5	[M-H]-	Tyr-Pro-Phe	Tyr Pro Phe	Amino acids and derivatives	氨基酸及其衍生物	Amino acids and derivatives	氨基酸及其衍生物	72122-59-9	3	1.72876e+06	1.8236e+06	1.75167e+06	110203	23149	82724.9	1.20342e+06	1.31171e+06	1.21536e+06	1.05229e+06	1.13818e+06	1.19261e+06	-	-
mws0874	346.06	211	347.063	C10H14N5O7P	[M-H]-	3'-Adenylic Acid	3'-腺嘌呤核苷酸	Nucleotides and derivatives	核苷酸及其衍生物	Nucleotides and derivatives	核苷酸及其衍生物	84-21-9	2	63338.5	159409	132692	86730.8	80295.4	107919	266600	313726	302350	210366	220970	238143	C01367	ko00230,ko01100
mws1409	579.03	403	580.034	C15H22N2O18P2	[M-H]-	Uridine-5'-diphosphoglucuronic acid	尿苷-5'-二磷酸葡萄糖醛酸	Nucleotides and derivatives	核苷酸及其衍生物	Nucleotides and derivatives	核苷酸及其衍生物	-	3	230437	227263	221180	178913	179448	136752	2241.47	897.124	3357.79	142795	145019	128858	-	-
Lmhp002153	251.14	147.04	250.132	C13H18N2O3	[M+H]+	N-p-Coumaroylhydroxyputrescine	N-对香豆酰羟基腐胺	Alkaloids	生物碱	Phenolamine	酚胺	-	3	290582	154745	223287	287268	333229	230167	149927	154740	198508	221958	222637	198804	-	-
mws3133	174.08	86.06	173.069	C7H11NO4	[M+H]+	Oxaceprol	N-乙酰-L-4-羟基脯氨酸	Amino acids and derivatives	氨基酸及其衍生物	Amino acids and derivatives	氨基酸及其衍生物	33996-33-7	3	533709	574639	569095	610951	558403	703244	1.01336e+06	971253	992301	480798	486555	538599	-	-
pme2125	503.16	179	504.169	C18H32O16	[M-H]-	Raffinose	棉子糖	Others	其它类	Saccharides	糖类	512-69-6	3	785746	868395	873727	697422	874030	809405	848238	873420	738887	866432	844087	950849	C00492	ko00052,ko01100,ko02010
MW0106855	258.15	130.09	259.153	C11H21N3O4	[M-H]-	L-Glutaminyl-L-isoleucine	Gln Ile	Amino acids and derivatives	氨基酸及其衍生物	Amino acids and derivatives	氨基酸及其衍生物	86416-45-7	3	327230	370051	379262	125094	138516	141626	623715	728945	793896	356817	405153	384904	-	-
pme3011	104.07	69.03	103.063	C4H9NO2	[M+H]+	γ-Aminobutyric acid	γ-氨基丁酸	Organic acids	有机酸	Organic acids	有机酸	56-12-2	3	960427	1.01437e+06	965300	22545	20289.4	26514.3	2.5947e+06	2.60282e+06	2.60287e+06	1.56567e+06	1.43105e+06	1.38678e+06	C00334	ko00250,ko00330,ko00410,ko00650,ko00760,ko01100,ko01120,ko02024
MWS201469	304.16	175.12	303.154	C11H21N5O5	[M+H]+	Glu-Arg	L-谷氨酸-L-精氨酸	Amino acids and derivatives	氨基酸及其衍生物	Amino acids and derivatives	氨基酸及其衍生物	7219-59-2	3	1.09266e+06	1.90723e+06	1.14194e+06	1.90006e+06	1.93799e+06	2.07186e+06	1.3416e+06	1.34338e+06	1.35987e+06	1.56954e+06	1.76862e+06	1.74317e+06	-	-
Lmhp009769	466.29	325.27	465.286	C22H44NO7P	[M+H]+	LysoPE 17:1	溶血磷脂酰乙醇胺 17:1	Lipids	脂质	LPE	溶血磷脂酰乙醇胺	-	2	460924	402768	418213	1.18345e+06	1.4096e+06	1.09545e+06	5985.36	30959.9	33413.7	606408	663837	587500	-	-
MW0156704	535.24	436.17	534.229	C20H34N6O11	[M+H]+	Ser-Gln-Asp-Val-Ser	Ser-Gln-Asp-Val-Ser	Amino acids and derivatives	氨基酸及其衍生物	Amino acids and derivatives	氨基酸及其衍生物	-	3	547918	600822	530965	469035	455414	451737	224964	173942	179356	352677	397182	392567	-	-
MW0152356	610.31	286.14	609.302	C29H39N9O6	[M+H]+	Leu-His-Gly-Phe-His	Leu-His-Gly-Phe-His	Amino acids and derivatives	氨基酸及其衍生物	Amino acids and derivatives	氨基酸及其衍生物	-	3	1.92954e+07	2.13215e+07	1.94747e+07	1.11405e+08	1.09257e+08	1.05861e+08	6.53309e+06	7.41698e+06	6.99771e+06	2.77802e+07	3.15874e+07	2.95609e+07	-	-
MWS5235	299.26	253.25	300.266	C18H36O3	[M-H]-	12-Hydroxyoctadecanoic acid	12-羟基硬脂酸	Lipids	脂质	Free fatty acids	游离脂肪酸	106-14-9	2	191086	187465	192079	167552	197952	185480	206559	245724	213001	176206	198601	196140	-	-
Lacp001431	268.15	136.06	267.147	C14H21NO4	[M+H]+	N-(3-hydroxy-4-methoxyphenethyl)-4-hydroxybutanamide	氮-(3-羟基-4-甲氧基苯基)-4-羟基丁酰胺	Alkaloids	生物碱	Phenolamine	酚胺	-	2	3.04693e+06	2.98226e+06	3.3392e+06	162100	124755	159047	3.20709e+06	3.03023e+06	3.18302e+06	2.24919e+06	2.38947e+06	2.55889e+06	-	-
MW0156629	551.24	533.23	550.242	C21H38N6O9S	[M+H]+	Ser-Ala-Lys-Asp-Met	Ser-Ala-Lys-Asp-Met	Amino acids and derivatives	氨基酸及其衍生物	Amino acids and derivatives	氨基酸及其衍生物	-	3	438767	493476	474718	137205	105158	136323	461017	489484	516875	509743	448008	476055	-	-
mws0237	187.1	125.1	188.105	C9H16O4	[M-H]-	Azelaic acid	壬二酸	Organic acids	有机酸	Organic acids	有机酸	123-99-9	1	909912	889788	882566	262643	229500	253376	813231	851630	803435	829545	736312	751737	C08261	-
Wdzp010649	471.35	121.1	470.34	C30H46O4	[M+H]+	alisol U	泽泻醇 U	Terpenoids	萜类	Triterpene	三萜	-	2	60044.2	50619.3	59794.6	44535	54548.6	56503.5	39000.1	58477	43112.5	57126.9	64783.3	62874.3	-	-
Hmsp000364	144.1	98.09	143.095	C7H13NO2	[M+H]+	L-Cyclopentylglycine	环戊基甘氨酸	Amino acids and derivatives	氨基酸及其衍生物	Amino acids and derivatives	氨基酸及其衍生物	2521-84-8	3	1.42266e+06	1.42212e+06	1.50639e+06	2.2518e+06	2.21353e+06	2.06299e+06	1.07643e+06	960567	1.01847e+06	1.24504e+06	1.31308e+06	1.41539e+06	-	-
pme3083	164.04	120.05	165.043	C8H7NO3	[M-H]-	2-(Formylamino)benzoic acid	2-(甲酰氨基)苯甲酸	Phenolic acids	酚酸类	Phenolic acids	酚酸类	3342-77-6	3	5.33763e+06	10816025	5.89538e+06	4.57962e+07	4.92867e+07	4.52987e+07	504602	541408	525954	1.22567e+07	1.24606e+07	1.10332e+07	C05653	ko00380,ko01100
MWSmce674	451.36	89.06	450.35	C31H46O2	[M+H]+	Phylloquinone (Vitamin K1)	叶绿醌 (维生素K1)	Others	其它类	Vitamin	维生素	84-80-0	3	136641	57734.5	100982	104163	74398.1	89527.9	74587	100096	76833.2	69743.8	79141.3	72801.4	-	-
mws0671	120.07	74.06	119.058	C4H9NO3	[M+H]+	L-Homoserine	L-高丝氨酸	Amino acids and derivatives	氨基酸及其衍生物	Amino acids and derivatives	氨基酸及其衍生物	672-15-1	3	2.3287e+06	2.41996e+06	2.28811e+06	645830	430384	166770	1.57122e+06	1.69298e+06	1.64773e+06	1.5791e+06	1.58236e+06	1.76529e+06	C00263	ko00260,ko00270,ko00300,ko00920,ko01100,ko01110,ko01120,ko01230
MWS4519	192.07	148.08	193.074	C10H11NO3	[M-H]-	4-Methylhippuric Acid	4-甲基马尿酸	Amino acids and derivatives	氨基酸及其衍生物	Amino acids and derivatives	氨基酸及其衍生物	27115-50-0	1	543163	541071	558523	746515	710017	756440	568962	542486	494792	531739	573820	605638	-	-
MW0109632	381.18	297.14	358.196	C14H26N6O5	[M+Na]+	Ser-Pro-Arg	L-丝氨酰-L-脯氨酰-L-精氨酸	Amino acids and derivatives	氨基酸及其衍生物	Amino acids and derivatives	氨基酸及其衍生物	-	3	3.22448e+06	2.86327e+06	2.71527e+06	4.04845e+06	4.09471e+06	4.91087e+06	881100	889127	1.25733e+06	2.12792e+06	1.94814e+06	2.21552e+06	-	-
mws5045	215.17	169.16	216.173	C12H24O3	[M-H]-	12-Hydroxydodecanoic acid	12-羟基十二酸	Lipids	脂质	Free fatty acids	游离脂肪酸	505-95-3	1	43794.6	28137.9	31432.5	43579.6	42164.4	50516.8	48444	40857.9	42123.3	61109.2	59623.2	67348.3	C08317	-
Lmxp010913	676.45	184.08	675.447	C35H66NO9P	[M+H]+	1-(9Z-Octadecenoyl)-2-(9-oxo-nonanoyl)-sn-glycero-3-phosphocholine	1-(9Z-十八烯酰基)-2-(9-氧-壬酰基)-sn-甘油-3-磷酸胆碱	Lipids	脂质	Glycerol ester	甘油酯	-	1	449687	413473	423535	237291	217913	197977	10006.5	5209.55	4070.32	223423	235756	206808	-	-
MWSmce706	129.07	56.05	128.059	C5H8N2O2	[M+H]+	Cyclo(Ala-Gly)	环(甘氨酰-L-丙氨酰)	Amino acids and derivatives	氨基酸及其衍生物	Amino acids and derivatives	氨基酸及其衍生物	4526-77-6	3	2.96398e+06	1.8421e+06	1.80656e+06	2.46258e+06	619090	2.73158e+06	1.68224e+06	669910	1.53076e+06	1.90102e+06	1.80545e+06	1.66781e+06	-	-
Wcjp001697	276.16	120.08	275.152	C16H21NO3	[M+H]+	5-methoxy-9-azatetracyclo[7.6.1.02,7.012,16]hexadeca-2,4,6-triene-4,15-diol	5-methoxy-9-azatetracyclo[7.6.1.02,7.012,16]hexadeca-2,4,6-triene-4,15-diol	Alkaloids	生物碱	Alkaloids	生物碱	-	3	994697	983259	1.01234e+06	1.08521e+06	1.15873e+06	1.07493e+06	882067	884538	867867	922314	951376	1.04424e+06	-	-
MW0013392	272.26	230.25	271.251	C16H33NO2	[M+H]+	2-Aminohexadecanoic acid	2-氨基十六烷酸	Organic acids	有机酸	Organic acids	有机酸	7769-79-1	3	234466	229023	232097	229739	224740	226377	207766	200537	169836	207857	209987	186150	-	-
MW0000410	463.25	283.2	464.268	C28H36N2O4	[M-H]-	Psychotrin	精神素	Alkaloids	生物碱	Alkaloids	生物碱	-	3	238098	215860	561110	328715	157949	181894	185219	204583	188664	195205	221071	201437	-	-
Wcsp006645	379.24	361.24	378.241	C22H34O5	[M+H]+	(6Z)-18α-Acetoxy-4α-hydroxydictyo-19-al	(6Z)-18α-乙酰氧基-4α-羟基二甲基-19-醛	Others	其它类	Others	其它	-	1	189068	198246	208322	1.40415e+06	1.50711e+06	1.42247e+06	98020	36114.9	42869.3	413654	440072	385875	-	-
Zaxn007436	285.22	285.22	286.23	C20H30O	[M-H]-	Pimaradienone*	海松二烯酮*	Terpenoids	萜类	Ditepenoids	二萜	-	3	1.3303e+06	1.57058e+06	1.54253e+06	1.26428e+06	1.34795e+06	1.43326e+06	1.37115e+06	1.61474e+06	1.70035e+06	1.68608e+06	1.4972e+06	1.67624e+06	-	-
MWS201451	255.15	156.08	254.138	C11H18N4O3	[M+H]+	Val-His	L-缬氨酸-L-组氨酸	Amino acids and derivatives	氨基酸及其衍生物	Amino acids and derivatives	氨基酸及其衍生物	13589-07-6	2	196967	220142	231081	9	9	9	597171	655918	449724	468897	443617	411117	-	-
pme0120	118.09	101.06	117.079	C5H11NO2	[M+H]+	5-Aminovaleric acid	5-氨基戊酸	Organic acids	有机酸	Organic acids	有机酸	660-88-8	3	1.07241e+06	1.1386e+06	1.02605e+06	858079	758882	832893	960199	950560	946921	912113	1.03019e+06	933044	C00431	ko00310,ko00330,ko00470,ko01100,ko01120
MW0106898	404.2	230.1	403.207	C16H29N5O7	[M+H]+	Glu-Gln-Lys	古氨酸-谷酰胺-赖氨酸	Amino acids and derivatives	氨基酸及其衍生物	Amino acids and derivatives	氨基酸及其衍生物	-	3	14955300	21143730	17367930	37393315	44214045	28135840	339458	423891	393262	43955600	39334450	44376905	-	-
Wbmp002283	146.06	118.06	145.053	C9H7NO	[M+H]+	Α-hydroxyquinoline	Α-羟基喹啉	Alkaloids	生物碱	Alkaloids	生物碱	-	1	5.55759e+06	5.3522e+06	4.91586e+06	2.1255e+06	2.1965e+06	2.27079e+06	5.62542e+06	5.8515e+06	5.579e+06	5.43146e+06	4.86185e+06	4.84823e+06	-	-
MW0110247	308.12	130.06	309.132	C14H19N3O5	[M-H]-	Tyrosyl-Glutamine	酪氨酰谷氨酰胺	Amino acids and derivatives	氨基酸及其衍生物	Amino acids and derivatives	氨基酸及其衍生物	28252-40-6	3	624123	663063	578493	1.17394e+06	1.27324e+06	1.34869e+06	360826	369981	321372	605549	681864	680015	-	-
Lcsp001705	344.18	70.06	343.174	C15H25N3O6	[M+H]+	Pro-Ile-Asp	脯氨酰-异亮氨酰-天冬氨酸	Amino acids and derivatives	氨基酸及其衍生物	Amino acids and derivatives	氨基酸及其衍生物	-	2	1.52502e+06	1.81238e+06	1.82301e+06	9	9	9	3.88736e+06	9.2074e+06	9.35393e+06	5.50704e+06	6.29044e+06	5.8574e+06	-	-
mws0601	110.02	66.03	111.032	C5H5NO2	[M-H]-	Pyrrole-2-carboxylic acid	吡咯-2-羧酸	Organic acids	有机酸	Organic acids	有机酸	634-97-9	3	839803	873769	852285	818795	795688	890689	509976	554339	605951	572906	654522	623130	C05942	ko00470
Lmhp009129	482.32	184.07	481.317	C23H48NO7P	[M+H]+	LysoPC 15:0(2n isomer)	溶血磷脂酰胆碱 15:0(2n异构)	Lipids	脂质	LPC	溶血磷脂酰胆碱	-	3	80782.2	111350	92002.5	488231	469857	438873	277981	256828	235337	260430	296465	271695	-	-
MWSmce413	251.036	207.048	252.042	C15H8O4	[M-H]-	Anthraquinone-2-carboxylic acid	蒽醌-2-羧酸	Quinones	醌类	Anthraquinone	蒽醌	117-78-2	3	169952	157334	156813	333286	339463	319102	106914	96961.8	112458	169770	193877	179829	-	-
mws0724	298.08	208.05	299.087	C10H13N5O6	[M-H]-	8-Hydroxyguanosine	8-羟基鸟苷	Nucleotides and derivatives	核苷酸及其衍生物	Nucleotides and derivatives	核苷酸及其衍生物	3868-31-3	2	206310	204128	266002	280904	263725	213654	381428	409897	453114	301212	309051	341253	-	-
MWS201480	253.12	136.08	252.111	C12H16N2O4	[M+H]+	Tyr-Ala	L-酪氨酸-L-丙氨酸	Amino acids and derivatives	氨基酸及其衍生物	Amino acids and derivatives	氨基酸及其衍生物	730-08-5	3	510326	618905	650285	655532	584650	700914	1.01312e+06	1.04272e+06	1.02385e+06	908556	794327	855992	-	-
Wbtn010362	393.14	393.14	394.142	C23H22O6	[M-H]-	6,8,12-trihydroxy-2,2-dimethyl-7-(3-methylbut-2-en-1-yl)-1,10-dioxatetraphen-5-one	6,8,12-三羟基-2,2-二甲基-7-(3-甲基-2-烯-1-基)-1,10-二氧杂萘-5-酮	Others	其它类	Ketone compounds	酮类化合物	-	3	479413	387207	378360	358187	361666	345443	474162	481320	431558	386378	399732	439090	-	-
MWS0205	157.04	97	158.044	C4H6N4O3	[M-H]-	Allantoin	尿囊素	Organic acids	有机酸	Organic acids	有机酸	97-59-6	3	146797	145714	141462	107354	116218	128868	269155	262862	215332	191076	190597	169466	C01551	-
Lsjp211254	423.36	203.18	422.355	C30H46O	[M+H]+	Lupa-1,20(29)-dien-3-one (Glochidone)	羽扇豆烷-1,20(29)-二烯-3-酮 (算盘子酮)	Terpenoids	萜类	Triterpene	三萜	-	2	694071	1.02198e+06	1.21192e+06	256324	287704	188121	663536	637478	965353	822205	937564	860210	-	-
mws0017	146.17	72.08	145.158	C7H19N3	[M+H]+	Spermidine	亚精胺	Alkaloids	生物碱	Alkaloids	生物碱	124-20-9	3	6.26905e+07	6.89148e+07	6.88264e+07	109201342	1.12638e+08	109331044	5.64089e+06	3.37063e+06	2.76158e+06	4.27068e+07	4.88003e+07	4.51253e+07	C00315	ko00330,ko00410,ko00480,ko01053,ko01100,ko02010
Hmtn001302	299.078	137.024	300.084	C13H16O8	[M-H]-	Glucosyloxybenzoic acid	葡萄糖氧基苯甲酸	Phenolic acids	酚酸类	Phenolic acids	酚酸类	-	3	992113	879668	889306	997074	984142	1.10761e+06	715034	800149	750346	801704	866649	917588	-	-
mws0639	153.02	109.03	154.027	C7H6O4	[M-H]-	2,3-Dihydroxybenzoic Acid*	2,3-二羟基苯甲酸*	Phenolic acids	酚酸类	Phenolic acids	酚酸类	303-38-8	3	625825	408914	360491	1.35623e+06	1.22707e+06	1.23799e+06	138608	147374	135806	391191	343767	381761	C00196	ko00362,ko00627,ko01053,ko01110,ko01120
mws1587	132.1	86.1	131.095	C6H13NO2	[M+H]+	L-Norleucine	L-正亮氨酸	Amino acids and derivatives	氨基酸及其衍生物	Amino acids and derivatives	氨基酸及其衍生物	327-57-1	1	3.97052e+06	3.95498e+06	3.80906e+06	737048	844120	824502	6.1897e+06	6.43459e+06	7.07176e+06	5.59025e+06	4.88784e+06	5.33499e+06	C01933	-
MW0110228	492.21	127.09	491.206	C27H29N3O6	[M+H]+	Tyrosyl-tyrosyl-phenylalanine	Tyr Tyr Phe	Amino acids and derivatives	氨基酸及其衍生物	Amino acids and derivatives	氨基酸及其衍生物	108322-11-8	3	2.36772e+06	2.41817e+06	2.57106e+06	1.80611e+07	1.80516e+07	1.76971e+07	106066	194778	290503	3.59852e+06	4.11379e+06	3.8066e+06	-	-
MWS2984	153.05	136.03	152.045	C4H4N6O	[M+H]+	8-Azaguanine	8-氮鸟嘌呤	Nucleotides and derivatives	核苷酸及其衍生物	Nucleotides and derivatives	核苷酸及其衍生物	134-58-7	3	576778	513413	392699	837322	1.20356e+06	1.83523e+06	4.2397e+06	4.39111e+06	5.20177e+06	3.42813e+06	2.99384e+06	3.22629e+06	-	-
pmb0374	136.06	119.04	135.054	C5H5N5	[M+H]+	2-Aminopurine	2-氨基嘌呤	Nucleotides and derivatives	核苷酸及其衍生物	Nucleotides and derivatives	核苷酸及其衍生物	452-06-2	3	1.7958e+06	2.10511e+06	1.93365e+06	258360	168199	111834	2.16747e+06	1.74711e+06	1.70876e+06	1.43874e+06	1.58838e+06	1.64176e+06	-	-
mws0180	153.019	109.029	154.027	C7H6O4	[M-H]-	2,5-Dihydroxybenzoic acid; Gentisic Acid*	2,5-二羟基苯甲酸; 龙胆酸*	Phenolic acids	酚酸类	Phenolic acids	酚酸类	490-79-9	3	181229	91628.6	98973.6	125060	286109	124345	295616	273682	289213	243617	226665	212858	C00628	ko00350,ko00362,ko00626,ko01100,ko01120
MW0150594	329.19	175.12	328.186	C13H24N6O4	[M+H]+	Gly-Pro-Arg	甘氨酸-脯氨酸-精氨酸	Amino acids and derivatives	氨基酸及其衍生物	Amino acids and derivatives	氨基酸及其衍生物	47295-77-2	3	5.40987e+07	6.44383e+07	5.17204e+07	1.82942e+07	1.77198e+07	1.80722e+07	1.96876e+07	1.81903e+07	1.77586e+07	3.03835e+07	3.36492e+07	3.46515e+07	-	-
Zmdp001857	311.12	165.05	310.116	C14H18N2O6	[M+H]+	γ-Glutamyltyrosine	γ-谷氨酰胺酪氨酸	Amino acids and derivatives	氨基酸及其衍生物	Amino acids and derivatives	氨基酸及其衍生物	7432-23-7	3	587919	605317	606310	544163	674002	564701	1.09618e+06	1.16093e+06	831884	725815	815332	727116	-	-
mws1080	341.11	179.06	342.116	C12H22O11	[M-H]-	Galactinol	肌醇半乳糖苷	Others	其它类	Saccharides	糖类	3687-64-7	3	641938	697986	611442	2.21611e+06	2.8201e+06	2.11396e+06	1.47869e+06	1.25421e+06	1.12951e+06	1.43171e+06	1.48119e+06	1.62941e+06	C01235	ko00052,ko01100
Zamn006847	227.13	183.14	228.136	C12H20O4	[M-H]-	glycoric acid	glycoric acid	Others	其它类	Others	其它	-	3	181419	176129	181104	42362.9	61459.2	55566.2	226570	255666	241160	235638	207255	213610	-	-
mws4134	611.14	306.08	612.152	C20H32N6O12S2	[M-H]-	Oxiglutatione	氧化谷胱甘肽	Amino acids and derivatives	氨基酸及其衍生物	Amino acids and derivatives	氨基酸及其衍生物	27025-41-8	1	2.97747e+06	2.76195e+06	2.34133e+06	1.99232e+06	2.07788e+06	2.26261e+06	26284.1	24015.9	14881.8	1.3677e+06	1.3796e+06	1.54198e+06	C00127	ko00480,ko01100,ko01240
MW0106862	336.12	301.09	277.11	C10H19N3O4S	[M+CH3COO]-	Gln-Met	甘氨酸蛋氨酸	Amino acids and derivatives	氨基酸及其衍生物	Amino acids and derivatives	氨基酸及其衍生物	114659-59-5	3	3.95453e+06	3.93769e+06	3.96991e+06	8.50341e+06	8.46126e+06	8.22591e+06	1.05544e+06	1.09468e+06	1.176e+06	3.23284e+06	3.57642e+06	3.69223e+06	-	-
Lmrj002793	277.12	120.08	276.111	C14H16N2O4	[M+H]+	Cyclo(Phe-Glu)	环(苯丙氨酸-谷氨酸)	Amino acids and derivatives	氨基酸及其衍生物	Amino acids and derivatives	氨基酸及其衍生物	-	1	6.11072e+06	6.59096e+06	6.28003e+06	15061475	1.64932e+07	1.55841e+07	3.993e+06	3.74909e+06	3.87062e+06	6.87305e+06	6.0275e+06	6.26398e+06	-	-
pmp000284	223.06	208.04	222.053	C11H10O5	[M+H]+	Fraxidin (8-Hydroxy-6,7-dimethoxycoumarin)	秦皮啶	Lignans and Coumarins	木脂素和香豆素	Coumarins	香豆素	525-21-3	3	228785	212713	239347	273890	236475	243726	189962	194645	184977	196642	225283	214967	C17479	-
MWS2076	110.06	65.0414	109.053	C6H7NO	[M+H]+	2-Aminophenol*	2-氨基苯酚*	Alkaloids	生物碱	Phenolamine	酚胺	95-55-6	3	1.95823e+06	1.96333e+06	2.0289e+06	2.02733e+06	2.13722e+06	2.14022e+06	1.89528e+06	1.59617e+06	1.61796e+06	1.74191e+06	1.94514e+06	1.98148e+06	C01987	ko00380,ko00627,ko01100,ko01120
pme0137	187.07	125.07	188.08	C7H12N2O4	[M-H]-	N-Acetyl-L-Glutamine	N-乙酰-L-谷氨酰胺	Amino acids and derivatives	氨基酸及其衍生物	Amino acids and derivatives	氨基酸及其衍生物	2490-97-3	3	3.29422e+06	3.381e+06	3.3538e+06	7.76562e+06	5.33632e+06	2.66088e+06	1.21259e+06	1.19164e+06	1.17155e+06	2.1598e+06	2.36257e+06	2.4746e+06	-	-
pmp001235	195.14	79.05	194.131	C12H18O2	[M+H]+	Cnidilide	蛇床内脂	Others	其它类	Lactones	内酯类化合物	-	2	127084	119180	107432	394456	356644	290875	122290	226622	72842.5	125258	140422	124746	-	-
Lmhn010314	233.15	217.12	234.162	C15H22O2	[M-H]-	Aspergillusene A	Aspergillusene A	Terpenoids	萜类	Sesquiterpenoids	倍半萜	-	3	116381	113880	108755	131348	122901	128449	108756	122243	118834	99400.6	111974	112447	-	-
MWS201391	246.15	166.09	245.138	C10H19N3O4	[M+H]+	Asn-Ile	L-天冬酰胺-L-异亮氨酸	Amino acids and derivatives	氨基酸及其衍生物	Amino acids and derivatives	氨基酸及其衍生物	438533-59-6	3	2.58748e+06	2.58409e+06	2.6662e+06	5.47231e+06	4.95846e+06	4.16067e+06	668432	1.55709e+06	1.60719e+06	2.5445e+06	2.60522e+06	2.88865e+06	-	-
MWS201187	342.16	156.08	341.149	C17H19N5O3	[M+H]+	Trp-His	L-色氨酸-L-组氨酸	Amino acids and derivatives	氨基酸及其衍生物	Amino acids and derivatives	氨基酸及其衍生物	-	2	1.16294e+06	802519	623281	125406	122595	124560	1.40391e+06	1.57142e+06	1.48725e+06	1.03776e+06	1.14368e+06	1.00383e+06	-	-
Lskp211278	245.11	84.04	244.106	C10H16N2O5	[M+H]+	Oxypinnatanine A	Oxypinnatanine A	Alkaloids	生物碱	Alkaloids	生物碱	-	2	1.44927e+06	1.21216e+06	1.1526e+06	1.67284e+06	1.70928e+06	2.69362e+06	997952	938016	1.33444e+06	1.58422e+06	1.78966e+06	1.59908e+06	-	-
mws2628	118.09	87.05	117.079	C5H11NO2	[M+H]+	N-Methyl-4-aminobutyric acid	N-甲基-4-氨基丁酸	Organic acids	有机酸	Organic acids	有机酸	1119-48-8	3	73426.5	62954.4	135070	44062.2	73450.6	64033	51063.4	62558.9	66685	64345.7	63658.3	56653.5	C15987	ko00760,ko01100,ko01120
mws0675	335.06	123.06	334.057	C11H15N2O8P	[M+H]+	β-Nicotinamide mononucleotide	β-烟酰胺单核苷酸	Nucleotides and derivatives	核苷酸及其衍生物	Nucleotides and derivatives	核苷酸及其衍生物	1094-61-7	3	562595	553958	564199	474046	528822	609946	7679.12	5005	21675	229388	249091	263471	C00455	ko00760,ko01100
mws0028	167.03	108.02	168.042	C8H8O4	[M-H]-	Vanillic acid	香草酸	Phenolic acids	酚酸类	Phenolic acids	酚酸类	121-34-6	2	956155	959784	957572	871278	739096	758146	145657	150459	176635	459561	514899	523122	C06672	ko00627,ko01120
MWSmce713	151.08	106.04	152.084	C9H12O2	[M-H]-	3-(4-Hydroxyphenyl)-1-propanol	3-(4-羟基苯基)-1-丙醇	Phenolic acids	酚酸类	Phenolic acids	酚酸类	10210-17-0	2	9	9	9	9	9	9	9624.29	6684.51	8007.95	242965	249701	276560	-	-
mws2104	193.07	59.01	194.079	C7H14O6	[M-H]-	D-Pinitol	D-松醇	Others	其它类	Saccharides	糖类	10284-63-6	3	906087	992041	967851	341888	370402	335219	1.14888e+06	1.15946e+06	1.19837e+06	1.02909e+06	896935	950202	C03844	-
Wbsp001110	175.09	70.07	174.079	C10H10N2O	[M+H]+	hupcrispatine	hupcrispatine	Alkaloids	生物碱	Alkaloids	生物碱	-	2	7.10019e+07	6.85769e+07	6.53027e+07	3.4747e+07	3.96363e+07	3.45741e+07	8.8702e+07	9.5518e+07	1.18192e+08	9.19578e+07	8.02871e+07	8.88604e+07	-	-
Cmmn013378	301.22	301.22	302.225	C20H30O2	[M-H]-	Levopimaric acid*	左旋海松酸*	Terpenoids	萜类	Ditepenoids	二萜	79-54-9	2	379786	244322	288450	265522	292902	311198	245540	366090	386163	332559	373164	378590	-	-
Lcsp002477	288.19	129.1	287.185	C13H25N3O4	[M+H]+	Gly-Val-Leu	甘氨酸-缬氨酸-亮氨酸	Amino acids and derivatives	氨基酸及其衍生物	Amino acids and derivatives	氨基酸及其衍生物	-	2	611289	653651	742294	406183	242452	408106	994294	1.1633e+06	966207	941294	992468	863101	-	-
Lajp004824	433.15	271.1	432.142	C22H24O9	[M+H]+	Medicarpinglucoside	美迪紫檀素葡萄糖苷	Others	其它类	Alcohol compounds	醇类化合物	-	2	913704	610160	958410	20969.8	28593	23232.9	1.14284e+07	1.14799e+07	1.0994e+07	6.0937e+06	6.67508e+06	7.00808e+06	-	-
MW0152909	545.26	375.15	544.249	C22H36N6O10	[M+H]+	Lys-Asp-Pro-Ala-Asp	Lys-Asp-Pro-Ala-Asp	Amino acids and derivatives	氨基酸及其衍生物	Amino acids and derivatives	氨基酸及其衍生物	-	3	1.71529e+07	1.4618e+07	1.44831e+07	1.07313e+07	1.08478e+07	1.07088e+07	5.34755e+06	5.09876e+06	5.07262e+06	8.01732e+06	8.37012e+06	9.18688e+06	-	-
Walp007214	290.27	88.08	289.262	C16H35NO3	[M+H]+	2-Aminohexadecane-1,5,6-triol	2-氨基十六烷-1,5,6-三醇	Lipids	脂质	Sphingolipids	鞘脂	-	1	517137	777733	821737	571774	840798	732657	700541	678934	490171	604933	674139	693079	-	-
Zbqn001667	227.1	183.12	228.111	C10H16N2O4	[M-H]-	Prolylhydroxyproline	脯氨酸羟基脯氨酸	Amino acids and derivatives	氨基酸及其衍生物	Amino acids and derivatives	氨基酸及其衍生物	18684-24-7	1	432748	362130	362526	825596	922183	802393	285049	218987	194183	377122	385551	429405	-	-
WaYp007548	230.25	62.06	229.241	C14H31NO	[M+H]+	2-Aminotetradecan-1-ol*	2-氨基十四烷-1-醇*	Lipids	脂质	Sphingolipids	鞘脂	-	2	248390	321520	364794	247503	306861	303642	201452	364016	151375	294846	338511	308981	-	-
MWS201388	246.11	141.07	245.101	C9H15N3O5	[M+H]+	Asn-Hyp	L-天冬酰胺-L-羟脯氨酸	Amino acids and derivatives	氨基酸及其衍生物	Amino acids and derivatives	氨基酸及其衍生物	844640-50-2	3	315537	328326	251636	292593	285290	253819	236296	222929	279160	290199	263240	302891	-	-
pme0257	111.02	67.03	112.027	C4H4N2O2	[M-H]-	Uracil	尿嘧啶	Nucleotides and derivatives	核苷酸及其衍生物	Nucleotides and derivatives	核苷酸及其衍生物	66-22-8	3	937786	1.02359e+06	965044	278482	253975	274446	1.16717e+06	1.15988e+06	1.07088e+06	816392	938975	901603	C00106	ko00240,ko00410,ko00770,ko01100,ko01232
pme2828	140.03	98.96	139.027	C6H5NO3	[M+H]+	4-Nitrophenol	4-硝基苯酚	Phenolic acids	酚酸类	Phenolic acids	酚酸类	100-02-7	3	3.89794e+07	2.52916e+07	3.6226e+07	3.61719e+07	4.01304e+07	3.20784e+07	3.70557e+07	3.12535e+07	3.83224e+07	3.85574e+07	3.35142e+07	3.54453e+07	C00870	ko00627,ko01120
MWS20645	239.1	136.08	238.095	C11H14N2O4	[M+H]+	Gly-Tyr	甘氨酸-酪氨酸	Amino acids and derivatives	氨基酸及其衍生物	Amino acids and derivatives	氨基酸及其衍生物	658-79-7	1	2.02303e+06	2.85554e+06	1.94506e+06	2.09418e+06	2.59214e+06	1.99902e+06	1.49414e+07	1.76793e+07	1.60783e+07	8.1046e+06	7.31471e+06	7.0859e+06	-	-
MW0144704	258.15	199.11	257.138	C11H19N3O4	[M+H]+	Ala-Pro-Ala	L-丙氨酰-L-脯氨酰-L-丙氨酸	Amino acids and derivatives	氨基酸及其衍生物	Amino acids and derivatives	氨基酸及其衍生物	-	3	1.97584e+06	1.92757e+06	1.56671e+06	3.11369e+06	2.76278e+06	2.66747e+06	1.67169e+06	1.40045e+06	1.78235e+06	1.85341e+06	1.97187e+06	2.13546e+06	-	-
Wbmn011269	377.23	295.23	378.241	C22H34O5	[M-H]-	Vitexilactone	牡荆内酯	Terpenoids	萜类	Ditepenoids	二萜	61263-49-8	1	8.98871e+06	1.03389e+07	1.24885e+07	4.65437e+07	49068383	4.76336e+07	3.43048e+06	3.79646e+06	3.48233e+06	2.08755e+07	2.17752e+07	1.89137e+07	-	-
pmf0470	132.07	86.06	131.058	C5H9NO3	[M+H]+	cis-4-Hydroxy-D-proline*	顺式-4-羟基-D-脯氨酸*	Amino acids and derivatives	氨基酸及其衍生物	Amino acids and derivatives	氨基酸及其衍生物	2584-71-6	3	3.85899e+06	3.76603e+06	3.64408e+06	1.41634e+06	1.61227e+06	1.57111e+06	4.1769e+06	4.00321e+06	4.40108e+06	4.23351e+06	3.78585e+06	3.72077e+06	C03440	ko00470,ko01100
MWS3017	141.02	69.03	142.027	C6H6O4	[M-H]-	5-Hydroxymethyl-2-furancarboxylic acid	5-羟甲基-2-呋喃甲酸	Organic acids	有机酸	Organic acids	有机酸	6338-41-6	3	384411	386141	347045	308289	356053	360787	187298	157449	157756	253874	292755	277848	-	-
mws4170	179.06	59.01	180.063	C6H12O6	[M-H]-	D-Glucose	D-葡萄糖	Others	其它类	Saccharides	糖类	50-99-7	1	1.59212e+07	1.57351e+07	1.44834e+07	7.89519e+06	7.53996e+06	8.1385e+06	1.94789e+07	1.2695e+07	1.93846e+07	1.77788e+07	1.61318e+07	1.54967e+07	C00031	ko00010,ko00030,ko00052,ko00500,ko00520,ko00521,ko00524,ko00901,ko01100,ko01110,ko02010,ko02020,ko02060,ko04113,ko05111
mws0014	193.05	134.04	194.058	C10H10O4	[M-H]-	Ferulic acid*	阿魏酸*	Phenolic acids	酚酸类	Phenolic acids	酚酸类	537-98-4	1	405557	393925	400482	28292.4	46861.7	46680	3.11924e+06	2.86417e+06	2.90571e+06	1.67147e+06	1.63613e+06	1.45917e+06	C01494	ko01100,ko01110
mws0097	357.13	151.04	358.142	C20H22O6	[M-H]-	Pinoresinol*	松脂醇*	Lignans and Coumarins	木脂素和香豆素	Lignans	木脂素	487-36-5	3	47458.5	44674.8	57267.8	25947.4	31583.6	17731.5	24759.9	17279.2	26656.4	30434	34907	31639.1	C05366	ko00999,ko01100,ko01110
pmf0293	269.29	209.23	270.292	C18H38O	[M-H]-	1-Octadecanol	正十八醇	Lipids	脂质	Free fatty acids	游离脂肪酸	112-92-5	3	2.29477e+06	2.45981e+06	2.40971e+06	2.30596e+06	2.4826e+06	2.34427e+06	2.5688e+06	2.60218e+06	2.64033e+06	2.26227e+06	2.58219e+06	2.55162e+06	-	-
pmp001172	531.32	513.31	530.31	C28H42N4O6	[M+H]+	Kukoamine A	地骨皮甲素	Alkaloids	生物碱	Phenolamine	酚胺	75288-96-9	2	6.89352e+06	5.147e+06	7.14962e+06	9.77044e+06	9.68908e+06	8.71606e+06	4.79115e+06	4.68351e+06	4.77964e+06	5.48156e+06	6.3294e+06	5.95245e+06	C17615	-
Wbmp008021	478.28	337.27	477.273	C26H39NO7	[M+H]+	(14-Ethyl-4,6,19-trimethoxy-9,11-dioxa-14-azaheptacyclo[10.7.2.12,5.01,13.03,8.08,12.016,20]docosan-21-yl)acetate	(14-乙基-4,6,19-三甲氧基-9,11-二氧杂-14-氮七环[10.7.2.12,501,13.03,8.08,12.016,20]二十二烷-21-基)乙酸酯	Alkaloids	生物碱	Alkaloids	生物碱	-	2	4.0249e+06	4.96295e+06	3.95596e+06	1.36976e+07	1.57233e+07	1.74042e+07	8451.75	10962	5306.5	6.84894e+06	5.99972e+06	6.14445e+06	-	-
Wcdp005264	246.24	88.08	245.236	C14H31NO2	[M+H]+	Tetradecasphinganine	Tetradecasphinganine	Others	其它类	Others	其它	-	3	4.28085e+06	4.74686e+06	4.78649e+06	4.01683e+06	4.53833e+06	4.45923e+06	2.635e+06	2.31774e+06	2.09128e+06	3.58842e+06	4.13745e+06	3.80536e+06	-	-
pmb0613	757.22	577.2	756.211	C33H40O20	[M+H]+	Apigenin-6,8-di-C-glucoside-4'-O-glucoside	芹菜素-6,8-二-C-葡萄糖苷-4'-O-葡萄糖苷	Flavonoids	黄酮	Flavones	黄酮	-	3	14778	121921	59704	75943.9	59067.2	30010	700306	701847	623808	369484	427230	399276	-	-
pme3511	287.05	243.06	288.059	C10H12N2O8	[M-H]-	Orotidine	乳清苷	Others	其它类	Vitamin	维生素	314-50-1	3	1.02885e+06	1.08554e+06	1.21821e+06	1.26391e+06	1.36233e+06	1.29687e+06	882792	1.00676e+06	976518	1.02105e+06	1.0634e+06	1.17357e+06	-	-
mws0126	524.37	184.07	523.364	C26H54NO7P	[M+H]+	LysoPC 18:0	溶血磷脂酰胆碱 18:0	Lipids	脂质	LPC	溶血磷脂酰胆碱	19420-57-6	3	238557	217735	281700	314686	289743	275033	90740.4	199338	144649	182722	208326	185886	-	-
Walp004752	218.21	88.08	217.204	C12H27NO2	[M+H]+	2-Aminododecane-1,4-diol	2-氨基十二烷-1,4-二醇	Lipids	脂质	Sphingolipids	鞘脂	-	1	3.22682e+06	3.58775e+06	3.1249e+06	3.5407e+06	3.90934e+06	3.84856e+06	1.65659e+06	1.68413e+06	1.55959e+06	3.09428e+06	3.00809e+06	2.69018e+06	-	-
Wcdp003967	218.21	88.08	217.204	C12H27NO2	[M+H]+	Deacetylclavaminol H	Deacetylclavaminol H	Others	其它类	Others	其它	-	2	3.22682e+06	3.58775e+06	3.1249e+06	3.5407e+06	3.90934e+06	3.84856e+06	1.65659e+06	1.68413e+06	1.55959e+06	3.09428e+06	3.00809e+06	2.69018e+06	-	-
pmn001338	445.08	283	446.085	C21H18O11	[M-H]-	Rhein-8-O-glucoside	大黄酸-8-O-葡萄糖苷	Quinones	醌类	Anthraquinone	蒽醌	34298-86-7	3	153260	86440.5	152218	33753.5	41667.8	41774	203680	525048	476545	202924	219766	234780	-	-
Hmlp005443	255.07	137.02	254.058	C15H10O4	[M+H]+	6,7-Dihydroxyflavone	6,7-二羟基黄酮	Flavonoids	黄酮	Flavones	黄酮	38183-04-9	1	3.39982e+06	3.27124e+06	3.33136e+06	2.06381e+06	2.09176e+06	1.93697e+06	1.34372e+06	1.37591e+06	1.29673e+06	2.11826e+06	2.15225e+06	1.87861e+06	-	-
MW0151083	572.27	357.18	571.26	C23H37N7O10	[M+H]+	His-Ser-Leu-Ser-Glu	His-Ser-Leu-Ser-Glu	Amino acids and derivatives	氨基酸及其衍生物	Amino acids and derivatives	氨基酸及其衍生物	-	3	5.95317e+07	6.00468e+07	6.01254e+07	1.78534e+06	1.87495e+06	1.74211e+06	2.63645e+06	3.34861e+06	3.29396e+06	1.6348e+07	1.88829e+07	1.80765e+07	-	-
MWSmce632	195.06	93.03	194.058	C10H10O4	[M+H]+	Vanillin acetate	香兰素乙酸酯	Phenolic acids	酚酸类	Phenolic acids	酚酸类	881-68-5	3	277923	297969	311114	151328	147314	126517	933675	950613	887133	688124	636635	594681	-	-
pme0026	147.11	84.08	146.106	C6H14N2O2	[M+H]+	L-Lysine	L-赖氨酸	Amino acids and derivatives	氨基酸及其衍生物	Amino acids and derivatives	氨基酸及其衍生物	56-87-1	1	5.48523e+06	5.45521e+06	5.55521e+06	4.69158e+06	4.58342e+06	4.44154e+06	5.82227e+06	5.73879e+06	5.49967e+06	5.65854e+06	6.08014e+06	5.24986e+06	C00047	ko00300,ko00310,ko00470,ko00780,ko00970,ko00997,ko01100,ko01110,ko01120,ko01210,ko01230,ko02010
Lmzn106829	453.34	453.34	454.345	C30H46O3	[M-H]-	3-Oxolup-20(29)-en-28-oic acid (Betulonic acid)	3-羰基羽扇豆-20(29)-烯-28-酸 (白桦脂酮酸)	Terpenoids	萜类	Triterpene	三萜	4481-62-3	3	66987.5	61386	35378.6	78493.4	66248.4	97187.4	24733.2	60865.5	65142.1	63143.1	66440.8	72872	-	-
Wbhp007574	353.23	335.22	352.225	C20H32O5	[M+H]+	Talascortene C	Talascortene C	Terpenoids	萜类	Terpene	萜类	-	2	306777	269352	380310	166207	59228.1	35753.5	860317	993851	1.03145e+06	709353	612486	659050	-	-
MW0152336	414.22	155.08	413.227	C18H31N5O6	[M+H]+	Leu-Gly-Ala-Pro-Gly	Leu-Gly-Ala-Pro-Gly	Amino acids and derivatives	氨基酸及其衍生物	Amino acids and derivatives	氨基酸及其衍生物	-	3	6.14883e+06	5.16044e+06	4.89752e+06	965873	2.31964e+06	1.62607e+06	4.05604e+07	3.8378e+07	3.91475e+07	2.07969e+07	2.40816e+07	2.28097e+07	-	-
MW0149998	636.33	485.24	635.317	C30H45N5O10	[M+H]+	Glu-Glu-Phe-Leu-Val	谷氨酸-谷氨酸-苯丙氨酸-亮氨酸-缬氨酸	Amino acids and derivatives	氨基酸及其衍生物	Amino acids and derivatives	氨基酸及其衍生物	-	3	983796	429327	382185	9	9	9	1.18192e+07	8.24752e+06	1.05937e+07	5.29656e+06	6.0821e+06	5.47054e+06	-	-
Lmbn005287	311.22	249.22	312.23	C18H32O4	[M-H]-	7S,8S-DiHODE; (9Z,12Z)-(7S,8S)-Dihydroxyoctadeca-9,12-dienoic acid	7,8-二羟基-9,12-十八碳二烯酸	Lipids	脂质	Free fatty acids	游离脂肪酸	143288-65-7	2	42619.9	44082.4	48349.9	46898.8	44687.6	44337.6	41738.3	42227.9	49335.7	39917.9	44717.9	39098	C07354	ko00591
Zahp004567	236.13	131.05	235.121	C13H17NO3	[M+H]+	N-(2,4-dihydroxybutyl)-3-phenylprop-2-enamide	N-(2,4-dihydroxybutyl)-3-phenylprop-2-enamide	Alkaloids	生物碱	Alkaloids	生物碱	-	2	196876	197958	187071	253087	242244	253556	184114	165118	172701	194059	186557	167906	-	-
Lmtn004049	263.13	204.12	264.136	C15H20O4	[M-H]-	Abscisic acid	脱落酸	Organic acids	有机酸	Organic acids	有机酸	21293-29-8	3	63905.3	49960.2	65974.3	73361.3	53083.3	68219.1	53414.8	57370.4	64512.1	51596.3	59701	57166.5	C06082	ko00906,ko01100,ko01110
pmp001270	494.32	184.07	493.317	C24H48NO7P	[M+H]+	LysoPC 16:1	溶血磷脂酰胆碱 16:1	Lipids	脂质	LPC	溶血磷脂酰胆碱	76790-27-7	1	2.88064e+06	2.91499e+06	3.30444e+06	2.1955e+07	2.07676e+07	2.17645e+07	834096	838566	815463	6.18661e+06	6.64647e+06	7.17054e+06	-	-
Cmzn005251	433.11	271.06	434.121	C21H22O10	[M-H]-	6-O-Caffeoylarbutin	6-O-咖啡酰熊果苷	Phenolic acids	酚酸类	Phenolic acids	酚酸类	136172-60-6	3	43345	51263.1	19907.1	25005	13485.9	14927.8	38345	72837.8	52461	62783.1	58460.7	54114.4	-	-
MW0151565	414.2	286.14	391.211	C20H29N3O5	[M+Na]+	Ile-Pro-Tyr	L-异亮氨酸-L-脯氨酸-L-酪氨酸	Amino acids and derivatives	氨基酸及其衍生物	Amino acids and derivatives	氨基酸及其衍生物	-	3	2.24493e+07	2.30704e+07	2.29235e+07	1.18039e+08	122848264	1.17824e+08	1.1499e+07	1.27141e+07	1.41671e+07	3.50539e+07	3.93413e+07	4.04292e+07	-	-
MW0146261	462.19	432.19	463.191	C17H29N5O10	[M-H]-	Asp-Ser-Lys-Asp	Asp-Ser-Lys-Asp	Amino acids and derivatives	氨基酸及其衍生物	Amino acids and derivatives	氨基酸及其衍生物	-	3	33124.9	28199.4	39856	489944	398716	438613	38179.9	31989.9	24433.5	147808	157615	135807	-	-
Wcsn009782	251.2	251.21	252.209	C16H28O2	[M-H]-	(E)-12-hydroxy-2,6,10-trimethyltrideca-2,5-dien-4-one	(E)-12-hydroxy-2,6,10-trimethyltrideca-2,5-dien-4-one	Others	其它类	Others	其它	-	1	1.23677e+06	1.27643e+06	1.23545e+06	1.47562e+07	1.43506e+07	1.43755e+07	170886	258921	121927	3.87296e+06	4.49596e+06	4.16518e+06	-	-
MW0109179	277.16	130.09	278.163	C15H22N2O3	[M-H]-	Phenylalanylleucine	苯丙氨酸亮氨酸	Amino acids and derivatives	氨基酸及其衍生物	Amino acids and derivatives	氨基酸及其衍生物	3303-55-7	3	307511	287764	264998	650001	734388	607246	88340.7	107817	100028	301450	312718	270196	-	-
Zmyn014236	309.17	96.96	310.181	C14H30O5S	[M-H]-	2-Dodecoxyethyl Hydrogen Sulfate	2-Dodecoxyethyl Hydrogen Sulfate	Phenolic acids	酚酸类	Phenolic acids	酚酸类	48073-44-5	2	107654	98735.5	126562	177991	242526	172580	9	9	9	143764	144366	163550	-	-
MW0105065	217.11	171.11	218.115	C10H18O5	[M-H]-	3-Hydroxydecanedioic acid	3-羟基癸二酸	Organic acids	有机酸	Organic acids	有机酸	73141-46-5	3	1.04952e+06	1.27729e+06	1.248e+06	1.05901e+06	1.28259e+06	1.25442e+06	951274	990949	923945	1.08668e+06	1.07399e+06	946524	-	-
pmd0130	468.31	184.07	467.301	C22H46NO7P	[M+H]+	LysoPC 14:0	溶血磷脂酰胆碱 14:0	Lipids	脂质	LPC	溶血磷脂酰胆碱	20559-16-4	1	101319	93168.6	104831	274658	245552	284763	792718	670101	793023	504996	486189	560717	-	-
mws0520	224.09	136.08	223.084	C11H13NO4	[M+H]+	N-Acetyl-L-tyrosine	N-乙酰-L-酪氨酸	Amino acids and derivatives	氨基酸及其衍生物	Amino acids and derivatives	氨基酸及其衍生物	537-55-3	3	121914	150509	149730	833216	764361	835855	55159.7	56265.9	64151	187370	204109	175902	-	-
mws1051	399.14	250.09	399.144	C15H23N6O5S+	[M]+	S-Adenosylmethionine	S-腺苷蛋氨酸	Amino acids and derivatives	氨基酸及其衍生物	Amino acids and derivatives	氨基酸及其衍生物	485-80-3	3	1.15516e+07	1.18455e+07	1.19811e+07	8.58492e+06	8.37502e+06	2.91154e+06	12369.8	22555.3	43383.7	4.95383e+06	5.55509e+06	5.72822e+06	-	-
MW0158451	426.14	344.06	425.143	C18H23N3O9	[M+H]+	Tyr-Glu-Asp	酪氨酸-谷氨酸-天冬氨酸	Amino acids and derivatives	氨基酸及其衍生物	Amino acids and derivatives	氨基酸及其衍生物	-	3	703405	596250	731880	2936645	2394975	2595105	315618	400565	325217	807285	728530	845845	-	-
MWSmce268	333.22	315.21	334.214	C20H30O4	[M-H]-	Lathyrol	千金子二萜醇	Terpenoids	萜类	Ditepenoids	二萜	34420-19-4	3	15453.1	21050.8	22256.3	29869.7	32503.5	38161.5	73127	77595.2	80262.7	57614.9	50629.9	50757.3	C09125	-
pmn001606	309.28	309.28	310.287	C20H38O2	[M-H]-	Eicosenoic acid	二十碳烯酸	Lipids	脂质	Free fatty acids	游离脂肪酸	26764-41-0	3	6.04423e+06	5.57218e+06	5.02802e+06	5.56627e+06	6.0632e+06	5.01381e+06	1.23997e+07	8.77613e+06	5.88466e+06	5.44516e+06	5.03037e+06	5.85123e+06	C16526	ko01040
Wcdp004275	230.25	57.07	229.241	C14H31NO	[M+H]+	Lauramine oxide	月桂基二甲基氧化胺	Others	其它类	Others	其它	1643-20-5	1	703230	749400	921933	632867	642812	792754	561679	822605	451026	703113	817567	772409	-	-
MW0144700	423.2	191.07	422.195	C23H26N4O4	[M+H]+	Ala-Phe-Trp	L-丙氨酰-L-苯丙氨酰-L-色氨酸	Amino acids and derivatives	氨基酸及其衍生物	Amino acids and derivatives	氨基酸及其衍生物	-	3	6.25404e+06	6.08125e+06	5.9628e+06	1.50131e+06	1.75368e+06	1.66465e+06	8.68767e+06	8.25265e+06	8.16781e+06	5.75567e+06	6.66895e+06	6.05905e+06	-	-
mws0277	191.06	85.03	192.063	C7H12O6	[M-H]-	Quinic Acid	奎宁酸	Organic acids	有机酸	Organic acids	有机酸	77-95-2	1	1.39282e+06	1.44317e+06	1.4003e+06	222705	213725	231314	2.03441e+06	2.23903e+06	2.15669e+06	1.41638e+06	1.38061e+06	1.22583e+06	C00296	ko00400,ko01100
MW0156054	302.17	132.07	301.164	C13H23N3O5	[M+H]+	Pro-Val-Ser	脯氨酰-缬氨酰-丝氨酸	Amino acids and derivatives	氨基酸及其衍生物	Amino acids and derivatives	氨基酸及其衍生物	-	3	7.43428e+06	8.50233e+06	7.3693e+06	1.79054e+06	1.96858e+06	1.86254e+06	3.74679e+06	4.17166e+06	4.98202e+06	4.3726e+06	4.94895e+06	5.04195e+06	-	-
Sayp009743	293.18	163.08	292.168	C17H24O4	[M+H]+	phomophyllin L	phomophyllin L	Terpenoids	萜类	Sesquiterpenoids	倍半萜	-	3	12805.1	14390.7	20779.7	69168	52832.8	81016.2	123098	136858	131751	89534.7	97408.5	83786.3	-	-
pmn001421	337.09	191.06	338.1	C16H18O8	[M-H]-	3-O-p-Coumaroylquinic acid*	3-O-对香豆酰奎宁酸*	Phenolic acids	酚酸类	Phenolic acids	酚酸类	87099-71-6	3	7283.64	22926.3	70467.5	23340	18340	18340	79982.8	97568.2	102924	58158.4	60393.8	52021	-	-
Wmzn000227	145.06	109.04	146.058	C6H10O4	[M-H]-	2,2-Dimethylsuccinic acid	2,2-二甲基琥珀酸	Organic acids	有机酸	Organic acids	有机酸	597-43-3	1	308988	309427	345593	757620	705321	814862	5005	5005	607.69	245569	275065	285000	-	-
MW0151076	684.36	399.22	683.346	C26H45N13O9	[M+H]+	His-Ser-Glu-Arg-Arg	His-Ser-Glu-Arg-Arg	Amino acids and derivatives	氨基酸及其衍生物	Amino acids and derivatives	氨基酸及其衍生物	-	3	2.61963e+06	2.28596e+06	2.46714e+06	3.56984e+06	3.46861e+06	3.30896e+06	1.39777e+06	1.44305e+06	1.50948e+06	2.01179e+06	2.27562e+06	2.32516e+06	-	-
pma3101	256.08	124.04	256.082	C11H14NO6+	[M]+	Nicotinate D-ribonucleoside	烟酸核糖核苷	Others	其它类	Vitamin	维生素	17720-18-2	3	349155	376304	412774	2.32865e+06	2.65274e+06	1.94078e+06	47566.5	81695	57680.6	695255	791204	801008	C05841	ko00760,ko01100
Lmgp002452	331.1	132.04	330.095	C14H18O9	[M+H]+	2-Glucosyloxy-(4-hydroxyphenyl)acetic acid (Dhurrin acid)	2-葡萄糖基氧基-(4-羟苯基)乙酸(杜林酸)	Phenolic acids	酚酸类	Phenolic acids	酚酸类	-	3	111715	54332.6	76444.7	538351	485246	569539	41531	25156.5	20416.9	130028	121144	141150	-	-
Smcp001137	188.07	118.06	187.063	C11H9NO2	[M+H]+	naphthisoxazol A	naphthisoxazol A	Alkaloids	生物碱	Alkaloids	生物碱	-	3	935192	902041	803948	302086	349829	347296	868728	910383	923136	850858	739137	756937	-	-
Wayn001257	292.14	130.09	293.147	C12H23NO7	[M-H]-	N-(1-Deoxy-1-fructosyl)Leucine	N-(1-脱氧-1-果糖基)亮氨酸	Nucleotides and derivatives	核苷酸及其衍生物	Nucleotides and derivatives	核苷酸及其衍生物	-	1	3.07333e+07	2.77118e+07	2.96568e+07	3.06151e+07	3.318e+07	4.23456e+07	3.96533e+07	3.76214e+07	3.07995e+07	3.71982e+07	3.20818e+07	3.61341e+07	-	-
mws0208	145.051	101	146.058	C6H10O4	[M-H]-	Adipic Acid	己二酸	Organic acids	有机酸	Organic acids	有机酸	124-04-9	3	90645	80784.5	92615.3	830059	820325	924153	53684.5	103475	80165.7	137970	142408	122684	C06104	ko00930,ko01100,ko01120,ko01220
mws0124	247.11	130.06	246.1	C13H14N2O3	[M+H]+	N-(3-Indolylacetyl)-L-alanine	N-(3-吲哚乙酰基)-L-丙氨酸	Amino acids and derivatives	氨基酸及其衍生物	Amino acids and derivatives	氨基酸及其衍生物	57105-39-2	3	69114.2	91074.8	193470	223868	175727	200130	15146.4	70046.3	79011.8	100498	110345	94833.4	-	-
MWS0552	239.2	223.03	240.209	C15H28O2	[M-H]-	Cis-10-Pentadecenoic Acid(C15:1)	顺-10-十五碳烯酸	Lipids	脂质	Free fatty acids	游离脂肪酸	84743-29-3	2	1.88953e+06	646249	621178	789711	3.35966e+06	734491	1.36594e+06	2.3054e+06	1.46921e+06	2.11879e+06	2.45988e+06	2.22253e+06	-	-
Wcgn005582	161.06	117.04	162.068	C10H10O2	[M-H]-	3-Hydroxy-7-methyl-2,3-dihydroinden-1-one	3-Hydroxy-7-methyl-2,3-dihydroinden-1-one	Others	其它类	Others	其它	-	3	162006	179611	182447	506473	476775	587996	19993.7	27532.7	25763.6	181674	211987	195382	-	-
MW0155334	508.24	227.14	509.249	C23H35N5O8	[M-H]-	Phe-Ser-Lys-Glu	Phe-Ser-Lys-Glu	Amino acids and derivatives	氨基酸及其衍生物	Amino acids and derivatives	氨基酸及其衍生物	-	3	520358	582071	642403	108318	101929	95687.5	562935	617803	668844	503792	579845	513683	-	-
Hmgp002327	188.07	118.06	187.063	C11H9NO2	[M+H]+	3-amino-2-naphthoic acid	3-氨基-2-萘甲酸	Alkaloids	生物碱	Alkaloids	生物碱	-	1	954297	989827	998161	343141	356669	368273	1.00607e+06	987779	1.15803e+06	940904	805158	873988	-	-
Lmqn000213	665.21	341.11	666.222	C24H42O21	[M-H]-	Stachyose	水苏糖	Others	其它类	Saccharides	糖类	470-55-3	3	117628	111813	130342	147233	179645	164593	132128	132150	122277	133986	144902	124015	C01613	ko00052,ko01100
MW0157777	332.15	242.12	331.138	C13H21N3O7	[M+H]+	Thr-Pro-Asp	苏氨酸-脯氨酸-天冬氨酸	Amino acids and derivatives	氨基酸及其衍生物	Amino acids and derivatives	氨基酸及其衍生物	-	3	2.30359e+06	1.92138e+06	2.25955e+06	2.83191e+06	3.05755e+06	2.83421e+06	1.75858e+06	1.85144e+06	1.61983e+06	2.41412e+06	2.17545e+06	2.07807e+06	-	-
Lmmn005702	313.14	251.11	314.152	C19H22O4	[M-H]-	Alnusdiol	赤杨二醇	Phenolic acids	酚酸类	Phenolic acids	酚酸类	56973-51-4	2	110052	109558	104885	1.0168e+06	912252	997227	31743.9	24334.2	12337.4	272829	284880	316724	-	-
MW0063477	365.27	283.27	306.256	C20H34O2	[M+CH3COO]-	Sciadonic acid	癸二酸	Lipids	脂质	Free fatty acids	游离脂肪酸	7019-85-4	3	6.56592e+06	1.27805e+07	1.14425e+07	1.00616e+07	1.11546e+07	6.59984e+06	1.28902e+07	5.52197e+06	6.71221e+06	1.24049e+07	1.28302e+07	1.43624e+07	-	-
MWSmce486	503.16	383.12	504.169	C18H32O16	[M-H]-	Manninotriose	甘露三糖	Others	其它类	Saccharides	糖类	13382-86-0	3	155726	149651	167708	49458.1	47033.7	42826.3	83356.2	108118	49434.3	181192	171554	199835	C05404	ko00052,ko01100
Wcdp005613	185.07	167.06	184.064	C11H8N2O	[M+H]+	1,2-dihydro-1-oxo-β-carboline	1,2-dihydro-1-oxo-β-carboline	Alkaloids	生物碱	Alkaloids	生物碱	-	2	1.21718e+06	1.09572e+06	1.23412e+06	1.21547e+06	1.23709e+06	1.19854e+06	945890	873195	876469	1.18346e+06	1.09695e+06	1.01197e+06	-	-
Zbzp011453	279.16	149.03	278.152	C16H22O4	[M+H]+	de-O-methyllasiodiplodin	de-O-methyllasiodiplodin	Quinones	醌类	Quinones	醌类	-	3	1.98791e+06	4.14808e+06	2.90298e+06	3.79548e+06	4.14524e+06	379925	2.15967e+06	1.90036e+06	2.03004e+06	2.49998e+06	2.7599e+06	2.92305e+06	-	-
MWSmce341	279.16	149.03	278.152	C16H22O4	[M+H]+	Butyl isobutyl phthalate*	邻苯二甲酸-1-丁酯-2-异丁酯*	Phenolic acids	酚酸类	Phenolic acids	酚酸类	17851-53-5	1	1.98791e+06	4.14808e+06	2.90298e+06	3.79548e+06	4.14524e+06	379925	2.15967e+06	1.90036e+06	2.03004e+06	2.49998e+06	2.7599e+06	2.92305e+06	-	-
Qmxn081807	409.22	331.19	410.231	C22H34O7	[M-H]-	Albopilosin F	Albopilosin F	Terpenoids	萜类	Ditepenoids	二萜	-	3	62151.1	51932.2	70142.6	3668.75	1833.83	2924.99	124801	105327	126041	71956.2	69183.7	80297.1	-	-
Zmpn000095	261.04	78.96	262.045	C6H15O9P	[M-H]-	Sorbitol-6-phosphate	山梨糖醇-6-磷酸	Others	其它类	Saccharides	糖类	20479-58-7	2	1.11192e+06	1.17511e+06	902166	202147	177195	176176	3.59741e+06	3.28823e+06	2.69158e+06	2.01128e+06	2.35101e+06	2.23071e+06	C01096	ko00051,ko01100,ko02060
Lmyn012331	281.25	281.25	282.256	C18H34O2	[M-H]-	Petroselinic acid*	岩芹酸*	Lipids	脂质	Free fatty acids	游离脂肪酸	593-39-5	1	2.05923e+07	2.00624e+07	2.35206e+07	6.05818e+07	6.37234e+07	6.52811e+07	1.09716e+06	1.3404e+06	1.18659e+06	3.10186e+07	2.97696e+07	3.45778e+07	C08363	-
MWSslk108	204.13	85.03	203.116	C9H17NO4	[M+H]+	O-Acetyl-L-carnitine	O-乙酰左旋肉碱	Alkaloids	生物碱	Alkaloids	生物碱	3040-38-8	1	70648675	67601635	71267365	123294075	123680525	104943865	197776	258501	205450	57175675	65680075	65779190	-	-
pma6298	96.04	68.05	95.0371	C5H5NO	[M+H]+	3-Hydroxypyridine	3-羟基吡啶	Alkaloids	生物碱	Pyridine alkaloids	吡啶类生物碱	109-00-2	3	385025	359015	390425	352414	720155	429264	469070	523790	417774	372858	413206	354664	-	-
Hmsp005892	249.14	137.06	248.141	C15H20O3	[M+H]+	[4]-Shogaol	[4]-姜烯酚	Phenolic acids	酚酸类	Phenolic acids	酚酸类	-	2	46968.8	46455.9	55593	474581	526030	463929	4281.85	10079.7	7651.41	178578	208874	191446	-	-
Zmyn000083	338.99	78.96	339.996	C6H14O12P2	[M-H]-	D-Glucose 1,6-bisphosphate	D-葡萄糖-1,6-二磷酸	Others	其它类	Saccharides	糖类	10139-18-1	3	128986	152121	138642	35042.7	36060.6	34201.6	249548	290545	275497	164510	155602	181717	C01231	ko00500,ko01100
Zjjp092612	253.18	119.08	252.173	C15H24O3	[M+H]+	Dendrobane A	Dendrobane A	Terpenoids	萜类	Sesquiterpenoids	倍半萜	-	3	64109.7	73417.5	48004.5	127584	176249	165002	27465	23225.1	21306.3	73712.9	80184.2	86435.5	-	-
mws0145	151.04	93.03	152.047	C8H8O3	[M-H]-	O-Anisic acid (2-Methoxybenzoic acid)	邻茴香酸(2-甲氧基苯甲酸)	Phenolic acids	酚酸类	Phenolic acids	酚酸类	529-75-9	3	86819.8	79857.6	75290.3	109246	99409.8	90882	49274.1	17208.1	19121.6	63505.9	70770.7	60774.4	-	-
Zmxp003624	273.08	255.07	272.068	C15H12O5	[M+H]+	Thunberginol C	Thunberginol C	Lignans and Coumarins	木脂素和香豆素	Coumarins	香豆素	147517-06-4	2	543854	667229	530418	1.07415e+06	1.19091e+06	955779	378302	393546	359252	551497	523162	470777	-	-
mws0609	344.04	150.04	345.047	C10H12N5O7P	[M-H]-	Guanosine 3',5'-cyclic monophosphate	鸟苷 3',5'-环单磷酸	Nucleotides and derivatives	核苷酸及其衍生物	Nucleotides and derivatives	核苷酸及其衍生物	7665-99-8	1	152012	178054	150914	99002.6	123794	116343	1.10063e+07	1.08454e+07	1.10522e+07	5.36652e+06	5.42589e+06	6.17362e+06	C00942	ko00230,ko01100
Waln010449	552.33	253.22	553.338	C26H52NO9P	[M-H]-	1-(2,3-dihydroxypropoxy)-3-(((2-(dimethylamino)ethoxy)(hydroxy)phosphoryl)oxy)propan-2-yl (E)-hexadec-9-enoate	1-(2,3-二羟基丙氧基)-3-(((2-(二甲基氨基)乙氧基)(羟基)磷酰基)氧基)丙-2-基 (E)-9-十六碳烯酸	Lipids	脂质	LPE	溶血磷脂酰乙醇胺	-	1	48679.2	42133.7	36009.1	211600	368348	360508	8581.3	22628.3	8484.94	138418	155283	133725	-	-
Zmyn004676	293.21	113.1	294.219	C18H30O3	[M-H]-	17-Hydroxylinolenic acid	17-羟基亚麻酸	Lipids	脂质	Free fatty acids	游离脂肪酸	-	1	832814	791966	880485	3.87416e+06	4.02404e+06	3.39695e+06	938101	844448	986595	1.61125e+06	1.62361e+06	1.85118e+06	C16346	ko00592
MW0149705	587.3	417.2	586.298	C26H38N10O6	[M+H]+	Gln-His-Phe-Arg	谷酰氨-组氨酸-苯丙氨酸-精氨酸	Amino acids and derivatives	氨基酸及其衍生物	Amino acids and derivatives	氨基酸及其衍生物	-	3	4.07604e+07	3.96918e+07	4.6568e+07	2.59418e+07	3.12273e+07	2.96566e+07	4.12165e+06	4.00985e+06	4.10183e+06	2.02401e+07	1.74895e+07	1.79066e+07	-	-
WaYn010475	552.33	253.22	553.338	C26H52NO9P	[M-H]-	2-(2,3-dihydroxypropoxy)-3-(((2-(dimethylamino)ethoxy)(hydroxy)phosphoryl)oxy)propan-2-yl (E)-hexadec-9-enoate	2-(2,3-二羟基丙氧基)-3-(((2-(二甲基氨基)乙氧基)(羟基)磷酰基)氧基)丙-2-基 (E)-9-十六碳烯酸	Lipids	脂质	LPE	溶血磷脂酰乙醇胺	-	1	52474.7	64457.4	48035.5	301201	256880	321678	14376.1	3156.62	9461.19	112058	96989.5	111560	-	-
pmp001085	411.2	249.15	410.194	C21H30O8	[M+H]+	Onitin-2'-O-glucoside	金粉蕨素-2'-O-葡萄糖苷	Terpenoids	萜类	Sesquiterpenoids	倍半萜	76947-60-9	3	9971.29	51680	15591.3	28330.1	58059.7	65562	153615	198672	243710	138518	153078	162625	-	-
mws1329	463.09	301.04	464.096	C21H20O12	[M-H]-	Quercetin-7-O-glucoside*	槲皮素-7-O-葡萄糖苷*	Flavonoids	黄酮	Flavonols	黄酮醇	491-50-9	3	30991.8	68397.1	723323	42988.6	24213.3	13340	45612	23340	44436.1	114600	106094	97584	C12639	-
MWSmce460	100.08	56.05	99.0684	C5H9NO	[M+H]+	2-Piperidone	2-哌啶酮	Alkaloids	生物碱	Piperidine alkaloids	哌啶类生物碱	675-20-7	2	1.89536e+06	1.93232e+06	2.13574e+06	2.30402e+06	2.31669e+06	2.26015e+06	1.59176e+06	1.55732e+06	1.59162e+06	1.65539e+06	1.89431e+06	1.92131e+06	-	-
MW0155889	322.17	70.07	299.185	C14H25N3O4	[M+Na]+	Pro-Ile-Ala	脯氨酰-异亮氨酰-丙氨酸	Amino acids and derivatives	氨基酸及其衍生物	Amino acids and derivatives	氨基酸及其衍生物	-	3	1.65994e+07	1.75597e+07	1.84908e+07	6.69054e+06	7.36144e+06	4.91451e+06	3.79004e+06	3.5854e+06	3.51067e+06	7.06643e+06	8.30103e+06	7.71918e+06	-	-
Wcgn008207	223.1	179.11	224.105	C12H16O4	[M-H]-	Aspidinol	绵马酚	Others	其它类	Others	其它	519-40-4	3	31987.4	38071.4	39395.3	30448.4	24090.7	25490.4	31749.2	23669.5	31212.1	29419.7	34494.7	31471.6	-	-
mws0178	353.09	191.06	354.095	C16H18O9	[M-H]-	Chlorogenic acid (3-O-Caffeoylquinic acid)*	绿原酸 (3-O-咖啡酰奎宁酸)*	Phenolic acids	酚酸类	Phenolic acids	酚酸类	327-97-9	1	406040	384269	1.51199e+06	322939	299763	303703	7.64468e+06	6.83009e+06	7.40298e+06	3.75333e+06	3.92873e+06	3.35198e+06	C00852	ko01110
MW0145884	565.22	379.16	564.203	C20H32N6O13	[M+H]+	Asn-Ser-Glu-Asp-Thr	Asn-Ser-Glu-Asp-Thr	Amino acids and derivatives	氨基酸及其衍生物	Amino acids and derivatives	氨基酸及其衍生物	-	3	1.44871e+07	1.86667e+07	1.59493e+07	1.82545e+07	1.86379e+07	1.89423e+07	4.9011e+06	4.51123e+06	8213690	1.04394e+07	1.19166e+07	1.21465e+07	-	-
MWS201455	262.14	84.08	261.132	C10H19N3O5	[M+H]+	Asp-Lys	L-天冬氨酸-L-赖氨酸	Amino acids and derivatives	氨基酸及其衍生物	Amino acids and derivatives	氨基酸及其衍生物	5891-51-0	2	3.95205e+06	4.1516e+06	3.24483e+06	3.28997e+06	3.16796e+06	3.79628e+06	3.88483e+06	3.28844e+06	3.56904e+06	3.80862e+06	3.37862e+06	3.95427e+06	-	-
MWS201412	262.14	84.08	261.132	C10H19N3O5	[M+H]+	Lys-Asp	L-赖氨酸-L-天冬氨酸	Amino acids and derivatives	氨基酸及其衍生物	Amino acids and derivatives	氨基酸及其衍生物	20556-18-7	2	3.95205e+06	4.1516e+06	3.24483e+06	3.28997e+06	3.16796e+06	3.79628e+06	3.88483e+06	3.28844e+06	3.56904e+06	3.80862e+06	3.37862e+06	3.95427e+06	-	-
MW0145459	644.32	187.11	643.319	C28H41N11O7	[M+H]+	Arg-Phe-Asn-Ala-His	Arg-Phe-Asn-Ala-His	Amino acids and derivatives	氨基酸及其衍生物	Amino acids and derivatives	氨基酸及其衍生物	-	3	8.56873e+06	8.03533e+06	8.80069e+06	1.42099e+07	1.25731e+07	1.54687e+07	4.76651e+06	5.82633e+06	5.38491e+06	6.6603e+06	7.81261e+06	7.11801e+06	-	-
Walp007137	378.32	286.28	377.314	C20H43NO5	[M+H]+	2-AminoicoSane-1,6,18,19,20-pentaol	2-氨基二十烷-1,6,18,19,20-戊醇	Lipids	脂质	Sphingolipids	鞘脂	-	2	162750	644317	766297	245675	781717	883898	537577	697845	183969	477737	428111	502521	-	-
MW0155760	531.28	361.17	530.27	C22H38N6O9	[M+H]+	Pro-Ala-Asp-Lys-Thr	Pro-Ala-Asp-Lys-Thr	Amino acids and derivatives	氨基酸及其衍生物	Amino acids and derivatives	氨基酸及其衍生物	-	3	8.71449e+07	8.18269e+07	8.10614e+07	1.54118e+07	1.37072e+07	1.4017e+07	3.40251e+07	3.02802e+07	3.09405e+07	3.96693e+07	4.5561e+07	4.59884e+07	-	-
MW0153176	638.31	454.23	637.307	C28H43N7O10	[M+H]+	Lys-Tyr-Gln-Glu-Ala	Lys-Tyr-Gln-Glu-Ala	Amino acids and derivatives	氨基酸及其衍生物	Amino acids and derivatives	氨基酸及其衍生物	-	3	654258	602299	710556	1.54027e+07	1.62923e+07	1.54991e+07	180683	75025	237579	3.1304e+06	3.66556e+06	3.5297e+06	-	-
MWS00327g	106.05	60.04	105.043	C3H7NO3	[M+H]+	L-Isoserine	L-异丝氨酸	Amino acids and derivatives	氨基酸及其衍生物	Amino acids and derivatives	氨基酸及其衍生物	632-13-3	3	574227	794403	547300	618388	417900	490311	553241	414959	514413	640170	562422	554496	-	-
MW0158132	470.22	189.09	469.207	C22H27N7O5	[M+H]+	Trp-Gln-His	色氨酸-谷氨酸-组氨酸	Amino acids and derivatives	氨基酸及其衍生物	Amino acids and derivatives	氨基酸及其衍生物	-	3	1.17851e+07	9.70736e+06	1.34803e+07	1.84629e+07	1.56807e+07	1.85023e+07	6.82122e+06	8.41042e+06	9.48422e+06	1.06806e+07	9.63906e+06	1.13361e+07	-	-
Zasn010461	269.25	269.25	270.256	C17H34O2	[M-H]-	Pentadecanoic acid,14-methyl-,methyl ester	14-甲基十五烷酸甲酯	Others	其它类	Others	其它	5129-60-2	2	65454.1	65076.4	66621.7	51221.9	49095.6	65922.8	60247.1	71850.8	56626.9	70360.3	73068.8	82014.6	-	-
MWS5083	455.1	96.97	456.105	C17H21N4O9P	[M-H]-	Flavin Single Nucleotide(FMN)	黄素单核苷酸(FMN)	Nucleotides and derivatives	核苷酸及其衍生物	Nucleotides and derivatives	核苷酸及其衍生物	6184-17-4	2	1.0987e+06	1.18716e+06	1.32691e+06	1.77924e+06	1.9126e+06	1.91317e+06	52227	53339.8	63186.9	667879	628281	736991	C00061	ko00190,ko00740,ko00998,ko01057,ko01100,ko01110,ko01240
MW0150353	537.28	312.16	536.259	C24H36N6O8	[M+H]+	Gly-Glu-Gly-Phe-Lys	甘氨酸-谷氨酸-甘氨酸-苯丙氨酸-赖氨酸	Amino acids and derivatives	氨基酸及其衍生物	Amino acids and derivatives	氨基酸及其衍生物	-	3	1.99465e+06	2.44925e+06	2.44213e+06	429421	435537	452363	4.02953e+06	4.11232e+06	4.02384e+06	2.51081e+06	2.65649e+06	2.94334e+06	-	-
mws0255	112.05	95.02	111.043	C4H5N3O	[M+H]+	Cytosine	胞嘧啶	Nucleotides and derivatives	核苷酸及其衍生物	Nucleotides and derivatives	核苷酸及其衍生物	71-30-7	2	1.47244e+06	1.48251e+06	1.53419e+06	1.54288e+06	1.58489e+06	1.53505e+06	2.72299e+06	2.4885e+06	3.37318e+06	2.0436e+06	2.35721e+06	2.36754e+06	C00380	ko00240,ko01100,ko01232
MWS1983	343.12	89.03	344.132	C12H24O11	[M-H]-	Maltitol	麦芽糖醇	Others	其它类	Saccharides	糖类	585-88-6	3	1514685	1784450	1703465	2.52762e+06	2.14131e+06	2.08806e+06	831575	838977	1.00201e+06	1.10301e+06	1.26335e+06	1.09716e+06	-	-
MWSmce040	153.05	65.04	152.047	C8H8O3	[M+H]+	Isovanillin	异香草醛	Others	其它类	Aldehyde compounds	醛类化合物	621-59-0	3	31962.2	21133.8	33668.4	46215.4	33933.3	54394.4	83681.1	89853.6	72190.1	58028.7	60431.7	67765.7	-	-
pme0193	147.08	84.04	146.069	C5H10N2O3	[M+H]+	L-Glutamine	L-谷氨酰胺	Amino acids and derivatives	氨基酸及其衍生物	Amino acids and derivatives	氨基酸及其衍生物	56-85-9	2	4.59649e+06	5.12428e+06	5.35004e+06	4.7062e+06	4.95677e+06	4.95124e+06	6.27541e+06	6.55416e+06	6.46566e+06	4.7993e+06	5.57126e+06	5.52586e+06	C00064	ko00220,ko00230,ko00240,ko00250,ko00470,ko00630,ko00750,ko00910,ko00970,ko01100,ko01120,ko01230,ko01232,ko01240,ko02010,ko02020
mws1550	162.06	73.01	161.051	C6H11NO2S	[M+H]+	S-Allyl-L-cysteine	S-烯丙基-L-半胱氨酸	Amino acids and derivatives	氨基酸及其衍生物	Amino acids and derivatives	氨基酸及其衍生物	21593-77-1	3	935100	921987	880058	156844	229065	260592	7182.03	9425.3	21675	223275	215011	190273	C16759	-
MEDL00444	227.14	183.15	228.147	C11H20N2O3	[M-H]-	Pro-Ile	脯氨酸-异亮氨酸	Amino acids and derivatives	氨基酸及其衍生物	Amino acids and derivatives	氨基酸及其衍生物	-	3	190226	185643	145983	101897	182767	163545	530415	430267	421197	622221	724707	714826	-	-
pme3007	402.99	158.93	404.002	C9H14N2O12P2	[M-H]-	Uridine 5'-diphosphate	尿苷 5'-二磷酸	Nucleotides and derivatives	核苷酸及其衍生物	Nucleotides and derivatives	核苷酸及其衍生物	27821-45-0	3	368646	408650	356270	436871	424499	443036	46680	15268.9	18426.9	152393	178252	159034	C00015	ko00240,ko01100,ko01232,ko01240
MWS1777	128.03	93.06	127.019	C6H6ClN	[M+H]+	3-Chloroaniline	3-氯苯胺	Alkaloids	生物碱	Alkaloids	生物碱	108-42-9	3	1.99502e+07	1.83252e+07	1.87899e+07	1.95738e+07	1.98151e+07	1.86059e+07	1.64165e+07	1.57606e+07	1.55162e+07	1.98871e+07	1.79547e+07	1.69141e+07	-	-
pme1598	463.12	301.07	464.132	C22H24O11	[M-H]-	Hesperetin-5-O-glucoside	橙皮素-5-O-葡萄糖苷	Flavonoids	黄酮	Flavanones	二氢黄酮	69651-80-5	3	31711.9	74592.1	549720	49820.8	26915.7	60928.8	21191.8	35010	36675	69879.3	82413.4	77846.1	-	-
MWSslk183	255.07	181.07	254.058	C15H10O4	[M+H]+	7,8-Dihydroxy-4-phenylcoumarin	7,8-二羟基-4-苯基香豆素	Lignans and Coumarins	木脂素和香豆素	Coumarins	香豆素	842-01-3	2	6.40711e+06	6.39826e+06	6.73686e+06	7.57566e+06	7.84221e+06	7.41151e+06	6.16699e+06	6.31757e+06	6.46771e+06	6.18146e+06	7.06049e+06	7.23603e+06	-	-
Lmhn004756	455.1	233.04	456.106	C23H20O10	[M-H]-	Cinnamoylferuloyltartaric acid	肉桂酰阿魏酰酒石酸	Phenolic acids	酚酸类	Phenolic acids	酚酸类	-	3	13262.4	16015.4	10329.9	3908.79	14054.9	2040.45	36145.6	38832	34216.8	25702.1	22210.2	22480.6	-	-
Zmmp002106	120.08	77.04	119.07	C3H9N3O2	[M+H]+	4-methyl-1,5,2,3-dioxadiazinan-2-amine	4-甲基-1,5,2,3-二恶二嗪-2-胺	Nucleotides and derivatives	核苷酸及其衍生物	Nucleotides and derivatives	核苷酸及其衍生物	-	1	938477	1.01463e+06	935538	178894	172165	156563	1.44028e+06	1.53406e+06	1.61019e+06	950455	1.06565e+06	1.11996e+06	-	-
pme3207	141.02	59.01	142.027	C6H6O4	[M-H]-	Muconic acid	己二烯二酸	Organic acids	有机酸	Organic acids	有机酸	1119-72-8	1	1.35213e+07	1.32866e+07	1.38324e+07	1.55743e+07	1.75123e+07	1.7571e+07	1.26627e+07	1.29603e+07	1.2462e+07	1.42589e+07	1.22288e+07	1.40623e+07	C02480	ko00362,ko01100,ko01120,ko01220
Lmln008320	407.28	345.28	408.288	C24H40O5	[M-H]-	Cholic acid	胆酸	Organic acids	有机酸	Organic acids	有机酸	81-25-4	2	43399.6	36142.8	48776.6	53264.9	59734.4	57930.3	37202.6	45694.9	43537	37330.4	41503.7	44052.3	C00695	ko00121,ko01100
pme0170	217.13	158.08	216.122	C8H16N4O3	[M+H]+	N-Acetyl-L-Arginine	N-乙酰-L-精氨酸	Amino acids and derivatives	氨基酸及其衍生物	Amino acids and derivatives	氨基酸及其衍生物	155-84-0	3	7055640	3.72511e+06	3.7138e+06	2.05424e+06	5003060	5414375	4243995	3859960	7399110	5880675	5419565	6397255	-	-
Lmtn002565	329.11	167.03	330.095	C14H18O9	[M-H]-	1-O-Vanilloyl-D-Glucose	1-O-香草酰-D-葡萄糖	Phenolic acids	酚酸类	Phenolic acids	酚酸类	-	3	255329	278806	274843	415197	388718	366647	207476	191143	213456	227048	267537	254916	C20470	-
Zjyp102908	235.17	105.07	234.162	C15H22O2	[M+H]+	Ligucyperonol	橐吾香附酮醇	Terpenoids	萜类	Sesquiterpenoids	倍半萜	105108-20-1	3	18521.1	37999.1	51572.1	906634	914550	799997	7339.53	17978.6	16983.9	205017	241834	220749	-	-
MW0108176	379.21	295.17	378.194	C15H30N4O5S1	[M+H]+	Met-Thr-Lys	甲硫氨酰-苏氨酰-赖氨酸	Amino acids and derivatives	氨基酸及其衍生物	Amino acids and derivatives	氨基酸及其衍生物	-	3	5.76886e+06	5.58568e+06	6.10654e+06	6.85888e+06	6.39949e+06	6.23978e+06	1.98519e+06	1.96285e+06	1.96432e+06	3.61535e+06	4.16966e+06	4.20961e+06	-	-
Zmyn002323	151.04	107.05	152.047	C8H8O3	[M-H]-	2-Hydroxyphenylacetic acid	2-羟基苯乙酸	Organic acids	有机酸	Organic acids	有机酸	614-75-5	2	2.85744e+06	2.53719e+06	2.87493e+06	9	9	9	97153.8	107678	119433	3.16275e+06	3.44785e+06	2.92022e+06	C05852	ko00360,ko00643,ko01100,ko01120
pme1313	237.09	192.07	236.08	C11H12N2O4	[M+H]+	N'-Formylkynurenine	N'-甲酰基犬尿氨酸	Amino acids and derivatives	氨基酸及其衍生物	Amino acids and derivatives	氨基酸及其衍生物	1022-31-7	3	4.57116e+06	5.0946e+06	4.9395e+06	1.8271e+06	1.77939e+06	1.722e+06	955518	977382	856592	1.98205e+06	2.22448e+06	1.89816e+06	C02700	ko00380,ko01100,ko01240
MW0155795	359.16	255.11	358.149	C14H22N4O7	[M+H]+	Pro-Asn-Glu	脯氨酰-天冬酰胺酰-谷氨酸	Amino acids and derivatives	氨基酸及其衍生物	Amino acids and derivatives	氨基酸及其衍生物	-	3	1.8764e+06	1.95698e+06	1.9048e+06	4.16293e+06	4.30706e+06	3.63548e+06	1.28977e+06	1.24028e+06	1.46007e+06	1.88129e+06	1.89547e+06	2.1752e+06	-	-
MW0151377	536.27	492.29	537.28	C25H39N5O8	[M-H]-	Ile-Asp-Tyr-Lys	Ile-Asp-Tyr-Lys	Amino acids and derivatives	氨基酸及其衍生物	Amino acids and derivatives	氨基酸及其衍生物	-	3	860375	660174	774742	245652	268609	248466	737276	563036	602807	630772	603778	535082	-	-
Hmqp005411	297.24	81.07	296.235	C18H32O3	[M+H]+	9-Oxo-12Z-Octadecenoic acid	9-氧代-12Z-十八碳烯酸	Lipids	脂质	Free fatty acids	游离脂肪酸	112543-32-5	2	75661.3	98313.4	62585.3	346628	339706	379391	33138.6	151999	25422.7	156953	163270	138620	-	-
Hmqp005455	297.24	81.07	296.235	C18H32O3	[M+H]+	15(R)-Hydroxylinoleic Acid	15(R)-羟基亚油酸	Lipids	脂质	Free fatty acids	游离脂肪酸	177931-23-6	3	75661.3	98313.4	62585.3	346628	339706	379391	33138.6	151999	25422.7	156953	163270	138620	-	-
MWS1903	173.09	116.07	174.1	C7H14N2O3	[M-H]-	Glycyl-L-valine	甘氨酰-L-缬氨酸	Amino acids and derivatives	氨基酸及其衍生物	Amino acids and derivatives	氨基酸及其衍生物	1963-21-9	2	41680	70020	56685	30010	9328.66	85030	1998935	1953310	1801325	1178190	1282420	1393455	-	-
pme0274	132.1	69.07	131.095	C6H13NO2	[M+H]+	6-Aminocaproic acid	6-氨基己酸	Organic acids	有机酸	Organic acids	有机酸	60-32-2	1	1.36704e+06	1.38888e+06	1.25013e+06	186796	196657	218344	1.6881e+06	1.55385e+06	1.66773e+06	1.32314e+06	1.4977e+06	1.28124e+06	C02378	ko00930,ko01100,ko01120
pmp000970	319.23	301.22	318.219	C20H30O3	[M+H]+	Hispanolone	夏罗草酮	Terpenoids	萜类	Ditepenoids	二萜	18676-07-8	3	147597	180521	222522	725269	849030	950059	171910	131971	145125	271008	304727	259706	-	-
pma0633	349.26	203.22	348.252	C19H32N4O2	[M+H]+	N-p-Coumaroylspermine	N-对香豆酰精胺	Alkaloids	生物碱	Phenolamine	酚胺	130210-35-4	3	213094	173511	189248	193785	189539	197542	290300	141126	116211	138074	162914	155940	-	-
MW0108175	407.21	129.1	406.2	C15H30N6O5S1	[M+H]+	Met-Thr-Arg	甲硫氨酰-苏氨酰-精氨酸	Amino acids and derivatives	氨基酸及其衍生物	Amino acids and derivatives	氨基酸及其衍生物	-	3	5.39359e+06	5.31473e+06	5.62576e+06	2.67266e+07	2.57886e+07	2.41378e+07	2.83436e+06	2.59582e+06	2.43565e+06	6.24423e+06	7.3842e+06	6.73501e+06	-	-
Lmlp005572	433.11	271.06	432.106	C21H20O10	[M+H]+	Galangin-7-O-glucoside	高良姜素-7-O-葡萄糖苷	Flavonoids	黄酮	Flavones	黄酮	-	1	763089	1.03463e+06	944385	38345	19643.1	30155.6	1.04796e+07	1.13189e+07	1.20192e+07	7.18375e+06	7.82788e+06	8.50466e+06	-	-
MWSHC20163	255.24	255.24	256.24	C16H32O2	[M-H]-	Cetostearic acid	十六烷酸	Lipids	脂质	Free fatty acids	游离脂肪酸	-	3	5.12385e+07	4.96731e+07	5.23117e+07	6.28418e+07	5.77741e+07	5.69484e+07	4.76058e+07	4.99202e+07	5.20904e+07	4.6527e+07	5.41093e+07	5.40379e+07	-	-
MW0152498	625.3	471.22	624.294	C28H44N6O8S	[M+H]+	Leu-Ser-Phe-Met-Gln	Leu-Ser-Phe-Met-Gln	Amino acids and derivatives	氨基酸及其衍生物	Amino acids and derivatives	氨基酸及其衍生物	-	3	2.6259e+07	2.75107e+07	2.67668e+07	7.28971e+06	6.93987e+06	7.4257e+06	1.10313e+07	1.1477e+07	1.17774e+07	1.2499e+07	1.43034e+07	1.46887e+07	-	-
pme0490	124.04	78.03	123.032	C6H5NO2	[M+H]+	Nicotinic acid (Vitamin B3)	烟酸 (维生素 B3)	Others	其它类	Vitamin	维生素	59-67-6	2	8.36946e+06	7.93065e+06	8.55217e+06	5.06339e+06	5.21582e+06	5.38233e+06	1.03896e+07	9.60072e+06	1.01834e+07	9.78524e+06	8.82931e+06	8.28453e+06	C00253	ko00760,ko01100,ko01110,ko01120,ko01240,ko05133
Walp008158	346.33	88.08	345.324	C20H43NO3	[M+H]+	2-AminoicoSane-1,5,19-triol	2-氨基二十烷-1,5,19-三醇	Lipids	脂质	Sphingolipids	鞘脂	-	1	2.86226e+06	3.55573e+06	2.93999e+06	3.31919e+06	2.87114e+06	3.05667e+06	1.9278e+06	1.44441e+06	1.85317e+06	2.22437e+06	2.55726e+06	2.6176e+06	-	-
MW0155404	506.23	476.23	507.233	C23H33N5O8	[M-H]-	Phe-Val-Gln-Asp	Phe-Val-Gln-Asp	Amino acids and derivatives	氨基酸及其衍生物	Amino acids and derivatives	氨基酸及其衍生物	-	3	135731	142103	66685	378546	283833	355853	49644.4	62635.6	47778.5	147262	129326	152916	-	-
NK10246260	162.06	116.05	161.048	C9H7NO2	[M+H]+	2,4-Dihydroxyquinoline	2,4-二羟基喹啉	Alkaloids	生物碱	Quinoline alkaloids	喹啉类生物碱	86-95-3	3	26977.5	65020	22676	43872.2	26408.6	32858.1	22241.8	14277.4	5959.65	38149.9	34477.8	32182.8	C16716	ko00996
Lmzn001582	387.17	207.1	388.173	C18H28O9	[M-H]-	5'-Glucosyloxyjasmanic acid	5'-葡萄糖基氧代茉莉酸	Phenolic acids	酚酸类	Phenolic acids	酚酸类	-	2	211473	238051	243618	11768.5	16581.6	21093.5	202839	197191	216107	180950	214551	193885	-	-
MW0107090	301.18	70.06	300.18	C13H24N4O4	[M+H]+	Glycyl-L-prolyl-L-lysine	甘氨酰-L-脯氨酰-L-赖氨酸	Amino acids and derivatives	氨基酸及其衍生物	Amino acids and derivatives	氨基酸及其衍生物	52766-29-7	3	1.01268e+07	1.05732e+07	9.75214e+06	1.20342e+07	9.26607e+06	1.24843e+07	23983155	24136135	1.686e+07	1.37181e+07	1.1536e+07	1.26936e+07	-	-
MW0151367	360.21	247.13	359.206	C16H29N3O6	[M+H]+	Ile-Asp-Ile	L-异亮氨酸-L-天冬氨酸-L-异亮氨酸	Amino acids and derivatives	氨基酸及其衍生物	Amino acids and derivatives	氨基酸及其衍生物	-	3	2.5973e+06	2.54359e+06	2.61854e+06	3.00252e+06	3.31604e+06	2.95795e+06	1.7773e+06	2.12552e+06	1.40305e+06	2.46015e+06	2.32825e+06	2.07169e+06	-	-
MW0144352	491.21	461.21	492.222	C23H32N4O8	[M-H]-	Ac-Yvad-cho	Ac-Yvad-cho	Amino acids and derivatives	氨基酸及其衍生物	Amino acids and derivatives	氨基酸及其衍生物	143313-51-3	3	1.85911e+07	2.1571e+07	2.10503e+07	3.1994e+07	2.72896e+07	3.16572e+07	2.07029e+07	1.70188e+07	1.94713e+07	2.2227e+07	2.3658e+07	2.63289e+07	-	-
pme0278	191.1	128.07	190.095	C7H14N2O4	[M+H]+	2,6-Diaminooimelic acid	2,6-二氨基庚二酸	Organic acids	有机酸	Organic acids	有机酸	583-93-7	3	783995	729503	709899	563358	567141	610571	170398	162839	137233	367867	436511	415990	C00666	ko00300,ko00470,ko01100,ko01110,ko01120,ko01230
mws0289	480.31	339.29	479.301	C23H46NO7P	[M+H]+	LysoPE 18:1	溶血磷脂酰乙醇胺 18:1	Lipids	脂质	LPE	溶血磷脂酰乙醇胺	89576-29-4	3	1.04829e+07	1.11166e+07	1.37896e+07	2.5676e+07	3.1403e+07	3.54716e+07	74785.1	92038.1	66197.3	1.04069e+07	1.21034e+07	1.22064e+07	-	-
Lmqn008024	520.27	153	521.275	C24H44NO9P	[M-H]-	PS(18:2)	磷脂酰丝氨酸(18:2)	Lipids	脂质	Glycerol ester	甘油酯	-	3	3.18482e+06	3.1939e+06	3.32802e+06	1.24331e+06	9.51456e+06	6.26451e+06	6602.65	3769.68	3045.84	3.1674e+06	2.7809e+06	3.29875e+06	-	-
Lhmp101302	439.14	277.09	438.137	C17H26O13	[M+H]+	Ranunculinin derivative	Ranunculinin derivative	Others	其它类	Others	其它	-	3	3.34832e+06	3.92612e+06	3.68399e+06	2.81365e+06	2.69041e+06	2.9078e+06	3.00979e+06	3.36514e+06	3.10487e+06	3.17431e+06	3.31077e+06	3.74507e+06	-	-
MWS1840	102.13	58.07	101.12	C6H15N	[M+H]+	Triethylamine	三乙胺	Alkaloids	生物碱	Alkaloids	生物碱	121-44-8	1	54595.1	80025	33340	207789	214103	203653	54562.5	53304.1	63522.5	125894	116131	105620	C14691	-
Lmqn000432	333.06	333.06	334.067	C9H19O11P	[M-H]-	1-(sn-Glycero-3-phospho)-1D-myo-inositol	1-(sn-甘油-3-磷酸)-1D-肌醇	Others	其它类	Saccharides	糖类	-	3	1.05729e+06	1.15906e+06	1.30915e+06	8800605	3.09321e+06	7836625	3.5932e+06	10493130	10425050	6744415	7622095	8026800	-	-
mws0677	219.113	160.076	218.106	C12H14N2O2	[M+H]+	N-Acetyl-5-hydroxytryptamine	N-乙酰-5-羟基色胺	Alkaloids	生物碱	Plumerane	吲哚类生物碱	1210-83-9	3	85237.6	59203.7	84016	283039	301888	322834	4474.46	14570.4	14517.6	98101.4	86575.2	102976	C00978	ko00380,ko01100,ko01110
mws0042	305.07	169.01	306.074	C15H14O7	[M-H]-	Epigallocatechin	表没食子儿茶素	Flavonoids	黄酮	Flavanols	黄烷醇类	970-74-1	3	55030.8	58491.3	55533.8	84301.1	70839.2	83915.4	32906.7	21675	20685.8	55040.1	54075.5	46693.4	C12136	ko01110
HJN083	521.2	359.15	522.21	C26H34O11	[M-H]-	Lariciresinol-4'-O-glucoside	落叶松脂素-4'-O-葡萄糖苷	Lignans and Coumarins	木脂素和香豆素	Lignans	木脂素	143663-00-7	3	50015	40607.3	42179	26022.4	18416.3	14063.1	58417.9	61297.8	53488	45010	52947.8	46416.4	-	-
Hmln003754	521.2	359.15	522.21	C26H34O11	[M-H]-	Icariside E5	淫羊藿次苷 E5	Others	其它类	Ketone compounds	酮类化合物	126176-79-2	3	50015	40607.3	42179	26022.4	18416.3	14063.1	58417.9	61297.8	53488	45010	52947.8	46416.4	-	-
pmb0492	584.28	325	583.268	C34H37N3O6	[M+H]+	N',N'',N'''-p-Coumaroyl-cinnamoyl-caffeoyl spermidine	N',N'',N'''-对香豆酰肉桂酰咖啡酰亚精胺	Alkaloids	生物碱	Phenolamine	酚胺	-	3	2.41791e+06	3.05421e+06	2.89716e+06	2.58729e+06	2.85415e+06	2.4735e+06	1.23191e+06	905655	509828	1.79564e+06	1.72187e+06	1.51122e+06	-	-
Wcsn009636	357.2	275.2	358.214	C22H30O4	[M-H]-	Mediterraneone	Mediterraneone	Others	其它类	Others	其它	133301-13-0	3	176604	164738	177583	346500	308412	326972	131656	152783	145473	194534	225340	229615	-	-
mws0474	229.14	211.13	230.152	C12H22O4	[M-H]-	Dodecanedioic aicd	十二烷二酸	Lipids	脂质	Free fatty acids	游离脂肪酸	693-23-2	1	18274.6	18273.1	18027.8	14607.3	15526.7	14171.6	19258	20710.7	23372.8	21982.3	25110	26125.4	C02678	-
Wbsp000191	226.19	180.18	225.184	C12H23N3O	[M+H]+	3,7,11-trimethyl-2-oxa-6,10,13-triazatricyclo[7.3.1.05,13]tridecane	3,7,11-三甲基-2-氧代-6,10,13-三氮杂三环[7.3.1.05,13]十三烷	Alkaloids	生物碱	Alkaloids	生物碱	-	2	698870	603403	640927	699509	656331	556946	564784	719606	509863	1.01274e+06	908095	850151	-	-
MWS1872	225.05	105.03	224.047	C14H8O3	[M+H]+	1-Hydroxyanthraquinone	1-羟基蒽醌	Quinones	醌类	Anthraquinone	蒽醌	129-43-1	3	87252.5	84215.2	84935.2	373092	381751	350986	71775	79643.9	70096.4	164764	154578	137800	C02980	-
MW0107996	272.11	175.12	249.115	C9H19N3O3S1	[M+Na]+	Lys-Cys	L-赖氨酸-L-半胱氨酸	Amino acids and derivatives	氨基酸及其衍生物	Amino acids and derivatives	氨基酸及其衍生物	106325-92-2	3	7.22834e+06	7.14487e+06	7.1774e+06	2.46024e+06	2.67773e+06	2.82374e+06	4.44496e+06	5.87675e+06	4.58094e+06	4.83371e+06	4.44292e+06	4.03895e+06	-	-
Hmcn001884	463.09	301.03	464.096	C21H20O12	[M-H]-	6-Hydroxyluteolin 5-glucoside	6-羟基木犀草素-5-葡萄糖苷	Flavonoids	黄酮	Flavones	黄酮	-	3	34819.5	37198.6	651816	29533.3	40110.4	40874.7	34823.3	48267.1	42130.7	99259.6	84429.8	98798.9	-	-
pmb2221	318.3	60.04	317.293	C18H39NO3	[M+H]+	4-Hydroxysphinganine; Phytosphingosine	4-羟基鞘氨醇; 植物鞘氨醇	Lipids	脂质	Sphingolipids	鞘脂	554-62-1	3	243250	227141	259735	178396	216761	160484	24114	30906.2	28310.6	140388	120480	120816	C12144	ko00600,ko01100
Zmhn003257	299.06	284.04	300.063	C16H12O6	[M-H]-	5,7,2'-Trihydroxy-8-methoxyflavone	韧黄芩素 II	Flavonoids	黄酮	Flavones	黄酮	-	3	510209	498643	518669	81609.2	76746.1	77091.8	16381.9	18766.3	18149.2	159141	160947	186204	-	-
pme0195	120.01	74.01	121.02	C3H7NO2S	[M-H]-	L-Cysteine	L-半胱氨酸	Amino acids and derivatives	氨基酸及其衍生物	Amino acids and derivatives	氨基酸及其衍生物	52-90-4	3	19097	25063.4	31627.4	14695.2	15817.4	2632.01	20615.2	24298.4	9609.79	15043.6	12703.2	14734.4	C00097	ko00260,ko00270,ko00311,ko00332,ko00430,ko00460,ko00470,ko00480,ko00730,ko00770,ko00920,ko00970,ko01100,ko01110,ko01120,ko01200,ko01230,ko01240,ko04122
Wcsn009520	357.2	275.2	358.214	C22H30O4	[M-H]-	Cystomexicone A	Cystomexicone A	Others	其它类	Others	其它	-	3	158565	163083	149551	272018	288863	307519	107748	128552	124568	187881	207029	225052	-	-
MW0013542	177.04	89.02	178.048	C6H10O6	[M-H]-	2-Keto-3-deoxygluconate	2-酮-3-脱氧-D-葡萄糖酸	Organic acids	有机酸	Organic acids	有机酸	17510-99-5	3	9.50827e+06	9.09787e+06	8.4702e+06	3.02509e+06	2.58435e+06	3.28228e+06	7.52664e+06	5.52673e+06	7.19561e+06	6.25791e+06	7.39561e+06	7.29026e+06	C00204	ko00030,ko00040,ko01100,ko01120,ko01200
Lmrj001698	219.13	60.04	218.127	C9H18N2O4	[M+H]+	L-Seryl-L-Isoleucine	L-丝氨酰-L-异亮氨酸	Amino acids and derivatives	氨基酸及其衍生物	Amino acids and derivatives	氨基酸及其衍生物	91086-51-0	1	2.16452e+06	630472	594172	188743	225479	180528	1.38024e+06	1.46969e+06	1.46149e+06	1.28864e+06	1.43386e+06	1.5441e+06	-	-
pmd0147	548.37	184.07	547.364	C28H54NO7P	[M+H]+	LysoPC 20:2	溶血磷脂酰胆碱 20:2	Lipids	脂质	LPC	溶血磷脂酰胆碱	-	3	17622.5	62791.4	57299.3	90894.7	71815.9	64687.4	24547.4	5054.79	11090.8	34880.1	39065.2	41790.2	-	-
Zmyn000453	191.02	111.01	192.027	C6H8O7	[M-H]-	Isocitric Acid	异柠檬酸	Organic acids	有机酸	Organic acids	有机酸	320-77-4	1	2.13239e+07	2.03511e+07	1.86206e+07	3.29211e+06	3.10201e+06	3.43465e+06	3.15909e+07	3.23354e+07	3.29759e+07	2.09315e+07	2.02117e+07	1.75738e+07	C00311	ko00020,ko00630,ko00720,ko01100,ko01110,ko01120,ko01200,ko01210,ko01230,ko01240
MWS0434	287.2	269.21	288.209	C19H28O2	[M-H]-	Trans-dehydrorosinone	反式脱氢松香酮	Others	其它类	Ketone compounds	酮类化合物	53-43-0	3	91314.7	96253.6	93795.7	2.07487e+06	1.81346e+06	1.73404e+06	7715.86	12985.4	4918.75	454995	545282	511945	-	-
Zmjn012003	471.34	471.34	472.355	C30H48O4	[M-H]-	Gypensapogenin F	绞股蓝皂苷元 F	Terpenoids	萜类	Triterpene	三萜	-	3	122397	516287	168813	112149	54848.9	50077	118854	104282	83781.4	1.97151e+06	1.90179e+06	1.65396e+06	-	-
MWSHY0146	285.08	242.06	284.068	C16H12O5	[M+H]+	Glycitein	黄豆黄素	Flavonoids	黄酮	Isoflavones	异黄酮	40957-83-3	3	464297	419426	442097	95670.9	80891.9	86509.5	408434	417060	426771	307450	335085	368427	C14536	ko01110
pmn001722	634.3	472.25	635.305	C31H45N3O11	[M-H]-	Lycibarbarspermidine I*	枸杞亚精胺 I*	Alkaloids	生物碱	Phenolamine	酚胺	-	2	1.28783e+06	1.18384e+06	1.20563e+06	9	9	9	239724	394812	178420	603456	503081	560160	-	-
Ymmg000006	281.14	123.08	282.147	C15H22O5	[M-H]-	Rugosic acid A	玫瑰酸A	Others	其它类	Others	其它	-	2	141740	53682.4	50898.7	89663.1	84043.7	113097	40259.7	56611	48747.9	65540.2	68218.7	57153.8	-	-
MWS04455	132.065	86.0607	131.058	C5H9NO3	[M+H]+	Cis-L-3-hydroxyproline*	顺式-L-3-羟基脯氨酸*	Amino acids and derivatives	氨基酸及其衍生物	Amino acids and derivatives	氨基酸及其衍生物	567-35-1	3	3.86382e+06	3.7629e+06	3.98735e+06	1.55997e+06	1.70242e+06	1.72443e+06	4.53193e+06	4.52967e+06	4.48366e+06	4.42706e+06	3.93472e+06	3.71297e+06	-	-
pme1306	250.05	134.06	249.04	C8H12NO6P	[M+H]+	Pyridoxine-5'-phosphate	吡哆醇-5'-磷酸	Others	其它类	Vitamin	维生素	447-05-2	3	247104	302979	252265	338005	441727	448942	213900	280128	247298	257144	222176	218876	C00627	ko00750,ko01100,ko01240
Wayn000815	308.1	146.04	309.105	C11H19NO9	[M-H]-	N-(1-Deoxy-1-fructosyl)Glutamic acid	N-(1-脱氧-1-果糖基)谷氨酸	Nucleotides and derivatives	核苷酸及其衍生物	Nucleotides and derivatives	核苷酸及其衍生物	-	1	282680	273669	316235	463675	271930	431776	665719	710752	784498	459093	439917	522462	-	-
Qmyp101414	313.24	109.1	312.23	C18H32O4	[M+H]+	Septemlobin D	Septemlobin D	Terpenoids	萜类	Sesquiterpenoids	倍半萜	-	3	37215.4	32163	26298.2	3162.53	8874.82	7382.36	262203	195059	237735	179812	165277	149702	-	-
pmp001269	286.31	268.3	285.303	C18H39NO	[M+H]+	Hexadecyl ethanolamine	十六烷基乙醇胺	Alkaloids	生物碱	Alkaloids	生物碱	-	2	215815	236210	316831	153958	216186	186714	158241	244128	175846	127066	129308	149566	-	-
pmb0789	332.13	152.07	331.127	C14H21NO8	[M+H]+	Pyridoxine-5'-O-glucoside	吡哆醇-5'-O-葡萄糖苷	Others	其它类	Vitamin	维生素	-	3	1.26734e+06	1.24929e+06	1.16866e+06	105211	165208	103253	1.15177e+06	1.35023e+06	1.40398e+06	1.1043e+06	920230	999168	C03996	-
Wcjp001060	284.1	152.06	283.084	C16H13NO4	[M+H]+	Asiaticumine A	Asiaticumine A	Alkaloids	生物碱	Alkaloids	生物碱	-	3	1.11436e+07	1.03051e+07	1.19688e+07	6.36191e+06	5.54268e+06	5.64715e+06	7.22968e+07	7.60091e+07	9.68728e+07	5.10837e+07	4.95913e+07	5.86757e+07	-	-
mws0344	165.04	75.01	166.048	C5H10O6	[M-H]-	D-Xylonic acid	D-木糖酸	Others	其它类	Saccharides	糖类	526-91-0	1	1.39379e+07	1.47626e+07	1.2791e+07	1.37911e+07	1.41298e+07	1.28782e+07	1.43535e+07	1.31865e+07	1.46053e+07	1.31938e+07	1.45131e+07	1.20802e+07	C00502	ko00040,ko01100
mws1077	355.1	193.05	354.095	C16H18O9	[M+H]+	Scopoletin-7-O-glucoside (Scopolin)	东莨菪内酯-7-O-葡萄糖苷 (东莨菪苷)	Lignans and Coumarins	木脂素和香豆素	Coumarins	香豆素	531-44-2	3	105045	162081	152439	262555	299986	266073	170105	101012	62549	123037	139852	147624	C01527	ko00999,ko01110
pme2596	184.06	148.04	183.053	C8H9NO4	[M+H]+	4-Pyridoxic acid	4-吡哆酸	Others	其它类	Vitamin	维生素	82-82-6	3	196993	178588	206220	327865	312848	385116	155819	135834	166340	218397	184920	189340	C00847	ko00750,ko01100,ko01120
MW0150475	272.16	70.06	271.153	C12H21N3O4	[M+H]+	Gly-Pro-Val	甘氨酸-脯氨酸-缬氨酸	Amino acids and derivatives	氨基酸及其衍生物	Amino acids and derivatives	氨基酸及其衍生物	-	3	1.25848e+07	7.68815e+06	1.31963e+07	9.30429e+06	8.17423e+06	1.03855e+07	2.37466e+07	2.05353e+07	1.93611e+07	1.39034e+07	1.55491e+07	1.67255e+07	-	-
mws0889	135.03	75.01	136.037	C4H8O5	[M-H]-	D-Threonic Acid	D-苏糖酸	Others	其它类	Saccharides	糖类	3909-12-4	2	664985	605592	611386	649134	766293	652949	466693	461035	514820	521732	587387	627566	C21649	-
Lmhp002764	211.13	70.07	210.137	C11H18N2O2	[M+H]+	Cyclo(Pro-Leu)*	环(脯氨酸-亮氨酸)*	Amino acids and derivatives	氨基酸及其衍生物	Amino acids and derivatives	氨基酸及其衍生物	5654-86-4	1	2.53287e+07	2.47181e+07	2.85091e+07	2.59872e+07	2.40795e+07	2.47682e+07	2.02361e+07	1.84373e+07	1.75477e+07	2.04631e+07	2.27753e+07	1.8977e+07	-	-
MWS201400	304.17	188.07	303.158	C16H21N3O3	[M+H]+	Val-Trp	L-缬氨酸-L-色氨酸	Amino acids and derivatives	氨基酸及其衍生物	Amino acids and derivatives	氨基酸及其衍生物	24587-37-9	3	74199.1	62106.8	18448.6	104212	164507	157682	201919	184827	179944	158361	188847	165981	-	-
pme1184	268.1	152.06	267.097	C10H13N5O4	[M+H]+	2'-Deoxyguanosine	2'-脱氧鸟苷	Nucleotides and derivatives	核苷酸及其衍生物	Nucleotides and derivatives	核苷酸及其衍生物	961-07-9	3	482470	447051	118757	247342	258230	297360	307049	640644	507099	488496	405739	444253	C00330	ko00230,ko01100,ko01232,ko02010
Wcdp007645	295.23	151.11	294.219	C18H30O3	[M+H]+	9-Oxo-10,12-Octadecadienoic Acid	9-Oxo-10,12-Octadecadienoic Acid	Lipids	脂质	Free fatty acids	游离脂肪酸	54665-32-6	1	312731	437896	541900	1.42541e+06	2.18797e+06	2.23018e+06	59721.3	39958.6	41775.2	721347	698168	603108	-	-
MWSHC2069	253.18	119.09	252.173	C15H24O3	[M+H]+	(2R,5S,8S)-3,4,5,6,7,8-Hexahydro-2,5-dihydroxy-2,5-dimethyl-8-(1-methylethyl)-1(2H)-naphthalenone	(2R,5S,8S)-3,4,5,6,7,8-六氢-2,5-二羟基-2,5-二甲基-8-(1-甲基乙基)-1(2H)-萘酮	Others	其它类	Others	其它	953425-61-1	2	108973	132794	91135.4	179473	186575	229067	26063.9	48535.9	57752.3	128030	106455	121317	-	-
MWS20627g	181.1	136.08	180.09	C9H12N2O2	[M+H]+	L-Tyrosinamide	L-酪氨酰胺	Amino acids and derivatives	氨基酸及其衍生物	Amino acids and derivatives	氨基酸及其衍生物	4985-46-0	3	404513	345398	314987	399157	438822	416278	303558	392526	497209	373361	321035	383479	-	-
MW0157910	357.18	70.07	334.185	C13H26N4O6	[M+Na]+	Thr-Ser-Lys	苏氨酸-丝氨酸-赖氨酸	Amino acids and derivatives	氨基酸及其衍生物	Amino acids and derivatives	氨基酸及其衍生物	71730-64-8	3	1.12471e+07	1.35032e+07	1.1063e+07	5.08507e+06	1.36541e+06	5.82483e+06	1.34293e+07	1.2473e+07	1.37226e+07	1.01585e+07	1.18021e+07	1.21412e+07	-	-
Wcgp010436	275.2	105.07	274.193	C18H26O2	[M+H]+	3-(Cyclohexen-1-yl)-2-hydroxy-4a,5-dimethyl-2,3,4,5,6,8a-hexahydronaphthalen-1-one	3-(Cyclohexen-1-yl)-2-hydroxy-4a,5-dimethyl-2,3,4,5,6,8a-hexahydronaphthalen-1-one	Others	其它类	Others	其它	-	3	27262.8	18046.3	34630.9	141612	167414	204990	20502	33102.2	29703.5	65437.1	61401.9	54294.3	-	-
mws1595	163.06	59.01	164.069	C6H12O5	[M-H]-	D-Fucose	D-岩藻糖	Others	其它类	Saccharides	糖类	3615-37-0	3	90461.9	96004.5	79069.3	70665.5	64451.5	64590.9	42509.1	45204.2	40668.9	56475.3	68144.7	62922.5	C01018	-
Rfmb320	144.102	84.0813	143.095	C7H13NO2	[M+H]+	1-Methylpiperidine-2-carboxylic acid	1-甲基哌啶-2-羧酸	Organic acids	有机酸	Organic acids	有机酸	7730-87-2	3	923132	856147	811381	1.15244e+06	1.17348e+06	1.21475e+06	817371	682864	756715	1.00948e+06	845141	984633	-	-
MW0158621	565.26	490.23	566.281	C24H38N8O8	[M-H]-	Tyr-Thr-Gln-Arg	酪氨酸-苏氨酸-谷氨酰胺-精氨酸	Amino acids and derivatives	氨基酸及其衍生物	Amino acids and derivatives	氨基酸及其衍生物	-	3	55582.1	48022.9	69335.7	12793.1	14255.1	7921.07	112078	118679	112483	61157.8	65308.3	73444.8	-	-
pmn001721	634.3	472.25	635.305	C31H45N3O11	[M-H]-	Lycibarbarspermidine H*	枸杞亚精胺 H*	Alkaloids	生物碱	Phenolamine	酚胺	-	2	941926	878753	939922	9	9	9	108510	180328	119569	395277	330358	347983	-	-
MW0158570	593.23	290.09	594.244	C29H34N6O8	[M-H]-	Tyr-Phe-His-Glu	酪氨酸-苯丙氨酸-组氨酸-谷氨酸	Amino acids and derivatives	氨基酸及其衍生物	Amino acids and derivatives	氨基酸及其衍生物	-	3	3.1649e+06	2.56774e+06	2.99454e+06	4.25227e+06	3.07767e+06	3.73658e+06	2.22804e+06	2.82398e+06	2.3264e+06	2.94111e+06	2.90887e+06	3.4268e+06	-	-
pmb3074	337.09	191.06	338.1	C16H18O8	[M-H]-	5-O-p-Coumaroylquinic acid*	5-O-对香豆酰奎宁酸*	Phenolic acids	酚酸类	Phenolic acids	酚酸类	1899-30-5	3	5046.72	29637.6	69364.6	6670	7293.62	10005	89539.8	129176	121028	68376.8	79960	81592.5	C12208	ko01110
Hmhn003518	355.104	175.04	356.111	C16H20O9	[M-H]-	4-O-β-D-glucopyranosylferulic acid	4-O-β-D-葡萄糖基阿魏酸	Phenolic acids	酚酸类	Phenolic acids	酚酸类	-	3	30433.7	9057.02	7199.6	4698.71	18215.6	26429.2	66311.1	59088.2	67653.1	38859.1	34648.5	41871.1	-	-
pmb3023	449.11	287.06	450.116	C21H22O11	[M-H]-	Eriodictyol-8-C-glucoside	圣草酚-8-C-葡萄糖苷	Flavonoids	黄酮	Flavanones	二氢黄酮	1023271-51-3	3	46453.6	48385	56392.8	23340	17137.1	23340	49140	39393.8	47547.4	41712.9	48049.2	40379	-	-
MW0108503	184.11	70.07	183.101	C8H13N3O2	[M+H]+	N,N-Dimethyl-L-histidine	N，N-二甲基组氨酸	Amino acids and derivatives	氨基酸及其衍生物	Amino acids and derivatives	氨基酸及其衍生物	24940-57-6	3	1.04926e+07	1.05572e+07	1.02109e+07	1.79212e+07	1.80281e+07	1.72076e+07	7.66757e+06	8876601	9.68442e+06	1.21537e+07	1.02673e+07	1.04661e+07	C04259	-
Wbmp003608	480.3	462.29	479.288	C26H41NO7	[M+H]+	Delcorine	光飞燕草碱	Alkaloids	生物碱	Alkaloids	生物碱	52358-55-1	2	3.70231e+06	3.81629e+06	4.2111e+06	1.87983e+06	3.05071e+06	1.68575e+06	1.75228e+06	1.55423e+06	1.61272e+06	2.15592e+06	2.34609e+06	2.60264e+06	-	-
Lmhp009349	502.29	361.27	501.286	C25H44NO7P	[M+H]+	LysoPE 20:4(2n isomer)	溶血磷脂酰乙醇胺 20:4(2n异构)	Lipids	脂质	LPE	溶血磷脂酰乙醇胺	-	2	73142.4	71922.1	76445.2	289688	262368	273154	97089.7	90465.2	96580.9	129164	153925	151872	-	-
Wcgp011616	265.22	81.07	264.209	C17H28O2	[M+H]+	albicanylacetate	albicanylacetate	Terpenoids	萜类	Sesquiterpenoids	倍半萜	-	3	73876.5	80231.3	121455	345069	401870	471526	53563.5	30051.3	26136.3	145919	173901	151082	-	-
Zbqp000676	203.15	116.07	202.143	C8H18N4O2	[M+H]+	3-(triazan-2-yl)propyl L-prolinate	3-(三氮杂-2-基)丙基L-脯氨酸	Amino acids and derivatives	氨基酸及其衍生物	Amino acids and derivatives	氨基酸及其衍生物	-	1	917286	794452	837528	2.62927e+06	2.3446e+06	2.37386e+06	503130	988425	507919	1.16818e+06	1.31616e+06	1.09354e+06	-	-
MWS1846	151.04	93.0347	152.047	C8H8O3	[M-H]-	Phenoxyacetic acid	苯氧乙酸	Phenolic acids	酚酸类	Phenolic acids	酚酸类	122-59-8	3	99092.8	132292	117965	119381	122520	139698	41760.9	32387.9	28340	85031.1	101123	100474	C02181	-
Zmln002252	223.03	149.03	224.032	C10H8O6	[M-H]-	Sideretin (5,7,8-Trihydroxy-6-methoxycoumarin)	5,7,8-三羟基-6-甲氧基香豆素	Lignans and Coumarins	木脂素和香豆素	Coumarins	香豆素	-	3	126811	119928	125007	48919.2	38167.9	42463.2	246580	232674	247844	152330	166542	184280	C22007	ko00999,ko01110
pmb0197	298.11	166.07	297.107	C11H15N5O5	[M+H]+	N7-Methylguanosine	N7-甲基鸟苷	Nucleotides and derivatives	核苷酸及其衍生物	Nucleotides and derivatives	核苷酸及其衍生物	20244-86-4	3	279798	146842	120209	1.1561e+06	901693	1.02569e+06	65439.4	80359.4	88778.6	216464	195450	236870	C20674	-
MWS0559	161.05	71.01	162.053	C6H10O5	[M-H]-	1,6-anhydro-β-D-glucose	1,6-脱水-β-D-葡萄糖	Others	其它类	Saccharides	糖类	498-07-7	2	1.00633e+06	1406920	911206	157764	202533	174072	1.0579e+06	1.3481e+06	1.22793e+06	831596	839678	982404	-	-
Cmsn002813	317.07	165.02	318.074	C16H14O7	[M-H]-	Methyl 2-O-(4-hydroxybenzoyl)-2,4,6-trihydroxyphenylacetate	2-O-(4-羟基苯甲酰酯)-2,4,6-三羟基苯乙酸甲酯	Phenolic acids	酚酸类	Phenolic acids	酚酸类	-	3	46696.2	43939	52503.5	38662.8	37708	27349.1	13340	35362.3	24680.1	38818.8	37602	32278.4	-	-
Wbmn009702	487.342	487.34	488.35	C30H48O5	[M-H]-	2,3,23-Trihydroxyurs-12-en-28-oic acid	2,3,23-三羟基熊果烷-12-烯-28-酸	Terpenoids	萜类	Triterpene	三萜	-	3	237096	376446	213011	327074	282048	279282	194110	203890	214932	1.04118e+06	946666	858980	-	-
Hmdp000626	166.08	148.07	165.079	C9H11NO2	[M+H]+	Polygonatine A	黄精素 A	Alkaloids	生物碱	Alkaloids	生物碱	-	2	265250	375341	408189	1.33716e+06	1.39821e+06	1.17582e+06	68674.4	76064	78142.7	428262	518319	490852	-	-
Lhyp102020	239.16	151.11	238.157	C14H22O3	[M+H]+	Oxyphyllenodiol A	益智仁烯酮二醇 A	Terpenoids	萜类	Sesquiterpenoids	倍半萜	363610-30-4	3	86605.4	102192	95962.2	101521	114062	123752	7273.64	6714.98	7346.84	46992	46439.6	54984.5	-	-
MWS201470	306.16	175.12	305.152	C11H23N5O3S	[M+H]+	Met-Arg	L-蛋氨酸-L-精氨酸	Amino acids and derivatives	氨基酸及其衍生物	Amino acids and derivatives	氨基酸及其衍生物	60461-10-1	3	985260	985647	1.00141e+06	930678	942978	884158	894520	1.01725e+06	1.01244e+06	854280	1.03264e+06	917808	-	-
MWS201458	279.17	120.09	278.163	C15H22N2O3	[M+H]+	Phe-Ile	L-苯丙氨酸-L-异亮氨酸	Amino acids and derivatives	氨基酸及其衍生物	Amino acids and derivatives	氨基酸及其衍生物	22951-94-6	3	139217	109334	162490	343642	434522	319964	348230	391608	367867	259694	315520	292514	-	-
MW0114174	165.04	75.01	166.048	C5H10O6	[M-H]-	Arabinonic acid	D-阿拉伯酸	Organic acids	有机酸	Organic acids	有机酸	488-30-2	3	5.58187e+06	5.49636e+06	5.28719e+06	5.60488e+06	5.55065e+06	5.26407e+06	6.58555e+06	6.08895e+06	6.58191e+06	6.0854e+06	7.3715e+06	6.58488e+06	C00878	ko00053,ko01100
MW0010749	209.12	59.02	210.126	C12H18O3	[M-H]-	(+)-7-iso-Jasmonic acid	7-表茉莉酮酸	Organic acids	有机酸	Organic acids	有机酸	62653-85-4	3	2.91163e+06	2.91021e+06	2.92104e+06	2.86157e+06	2.91253e+06	2.93165e+06	3.03452e+06	3.15346e+06	3.22568e+06	2.64024e+06	3.06279e+06	3.1905e+06	-	-
Lmxp000939	136.06	119.04	135.054	C5H5N5	[M+H]+	Zarzissine	1H-咪唑并(4,5-D)哒嗪-2-胺	Alkaloids	生物碱	Alkaloids	生物碱	160568-14-9	1	1.36362e+06	1.21905e+06	1.15676e+06	173445	117766	108417	2.51042e+06	2.47304e+06	2.55121e+06	2.1271e+06	1.90146e+06	1.75473e+06	-	-
Zmgn002106	206.08	58.03	207.089	C11H13NO3	[M-H]-	N-Acetyl-L-phenylalanine	N-乙酰-L-苯丙氨酸	Amino acids and derivatives	氨基酸及其衍生物	Amino acids and derivatives	氨基酸及其衍生物	2018-61-3	1	185361	190301	171524	6.86095e+06	271031	243836	9	9	9	168985	199311	202638	C03519	ko00360,ko01100
Lmhn008988	389.2	329.18	390.204	C22H30O6	[M-H]-	Kadangustin H	狭叶南五味子素 H	Lignans and Coumarins	木脂素和香豆素	Lignans	木脂素	-	3	33519.9	39846.5	35560	55447.1	51709	54205.5	32680.8	10468.8	38598.7	31994.7	33638.7	27754.6	-	-
MWS201464	294.18	84.08	293.174	C15H23N3O3	[M+H]+	Lys-Phe	L-赖氨酸-L-苯丙氨酸	Amino acids and derivatives	氨基酸及其衍生物	Amino acids and derivatives	氨基酸及其衍生物	6235-35-4	3	1059837	1.2852e+06	1.28786e+06	1.47071e+06	1.07388e+06	1.0706e+06	1.6841e+06	1.55855e+06	1.48021e+06	1.33428e+06	1.61233e+06	1.42255e+06	-	-
Lmhp003958	211.14	70.06	210.137	C11H18N2O2	[M+H]+	Deoxymutaaspergillic acid	脱氧变曲霉酸	Alkaloids	生物碱	Alkaloids	生物碱	17004-73-8	1	2.66421e+07	2.54651e+07	2.90513e+07	2.75938e+07	2.65508e+07	2.52638e+07	2.16939e+07	1.95945e+07	1.83954e+07	2.21001e+07	2.4191e+07	1.98854e+07	-	-
mws0805	308.1	87.01	309.106	C11H19NO9	[M-H]-	N-Acetylneuraminic acid	N-乙酰神经氨酸	Amino acids and derivatives	氨基酸及其衍生物	Amino acids and derivatives	氨基酸及其衍生物	131-48-6	3	299254	312247	249851	194504	179104	90840.6	240483	248718	263688	244824	240544	203967	C00270	ko00520,ko00541,ko01100,ko01250
Lmhn001386	299.04	167.03	300.048	C12H12O9	[M-H]-	Vnilloyltartaric acid	香草酰酒石酸	Phenolic acids	酚酸类	Phenolic acids	酚酸类	-	3	191962	196903	222338	194103	201015	201076	215045	179281	162578	179840	192259	217585	-	-
MWSslk140	192.07	56.05	191.062	C7H13NO3S	[M+H]+	N-Acetyl-L-Methionine	N-乙酰-L-蛋氨酸	Amino acids and derivatives	氨基酸及其衍生物	Amino acids and derivatives	氨基酸及其衍生物	65-82-7	3	66887.9	74384.8	70608.4	511175	474194	536801	27465.2	22837.2	15944.6	100875	111409	91585.8	C02712	-
pme1266	167.06	124.05	166.049	C6H6N4O2	[M+H]+	3-Methylxanthine	3-甲基黄嘌呤	Nucleotides and derivatives	核苷酸及其衍生物	Nucleotides and derivatives	核苷酸及其衍生物	1076-22-8	3	126555	122286	150749	79784.5	89925	81329.8	131730	120820	85942.9	101919	120270	101959	C16357	ko00232,ko01100,ko01110,ko01120
Zahp013600	282.28	69.07	281.272	C18H35NO	[M+H]+	Octadec-2-enamide	十八碳-2-烯酰胺	Alkaloids	生物碱	Alkaloids	生物碱	-	1	3.78622e+06	2.55356e+06	2.26442e+06	2.81082e+06	3.46467e+06	4.39305e+06	4.40132e+06	2.43616e+06	5.10385e+06	7.29239e+06	7.63076e+06	6.29776e+06	-	-
Wccp011838	282.28	69.07	281.272	C18H35NO	[M+H]+	Octadec-8-enamide	Octadec-8-enamide	Alkaloids	生物碱	Alkaloids	生物碱	-	3	3.78622e+06	2.55356e+06	2.26442e+06	2.81082e+06	3.46467e+06	4.39305e+06	4.40132e+06	2.43616e+06	5.10385e+06	7.29239e+06	7.63076e+06	6.29776e+06	-	-
MWSmce294	209.11	153.05	208.11	C12H16O3	[M+H]+	Elemicin	榄香素	Phenolic acids	酚酸类	Phenolic acids	酚酸类	487-11-6	2	114604	116320	118055	743836	739242	722039	80814.6	85228	73705.7	239541	271550	224349	C10451	-
MW0155157	409.17	120.08	408.164	C18H24N4O7	[M+H]+	Phe-Gln-Asp	苯丙氨酰-谷氨酰胺-天冬氨酸	Amino acids and derivatives	氨基酸及其衍生物	Amino acids and derivatives	氨基酸及其衍生物	-	3	569780	651652	630752	2.73286e+06	2.36104e+06	2.42667e+06	272823	176983	153507	567990	662581	687073	-	-
Smcp000882	328.13	310.12	327.132	C15H21NO7	[M+H]+	N-benzoyl-2-aminoethyl-β-D-glucopyranoside	N-苯甲酰基-2-氨基乙基-β-D-吡喃葡萄糖苷	Alkaloids	生物碱	Alkaloids	生物碱	-	1	5.42898e+06	5.49832e+06	6.04969e+06	5.91597e+06	5.21548e+06	6.16335e+06	5.22882e+06	5.20828e+06	5.73894e+06	4.44901e+06	5.40446e+06	5.12943e+06	-	-
Zjxp110301	295.23	151.11	294.219	C18H30O3	[M+H]+	3-Hydroxy-3,7,11-trimethyldodeca-1,6E,10-trien-9-yl isobutyrate	3-Hydroxy-3,7,11-trimethyldodeca-1,6E,10-trien-9-yl isobutyrate	Terpenoids	萜类	Sesquiterpenoids	倍半萜	-	3	360245	348180	453279	1.44471e+06	1.53634e+06	1.98231e+06	57600.1	55251.4	35101.6	507277	618392	563722	-	-
Wdsp002492	342.13	147.04	341.126	C19H19NO5	[M+H]+	12-hydroxy-11-methoxy-7-methyl-6,7,7a,8-tetrahydro-5H-[1,3]dioxolo[4',5':4,5]benzo[1,2,3-de]benzo[g]quinoline 7-oxide	12-羟基-11-甲氧基-7-甲基-6,7,7a,8-四氢-5H-[1,3]二氧杂环[4,5':4,5]苯并[1,2,3-de]苯并并[g]喹啉7-氧化物	Alkaloids	生物碱	Aporphine alkaloids	阿朴啡型生物碱	-	2	30010	26875.8	65020	31039.9	23766.2	22562.5	1.23905e+06	993592	1.03746e+06	661787	598410	729265	-	-
pmb0981	348.07	136.06	347.063	C10H14N5O7P	[M+H]+	Adenosine 5'-monophosphate	腺苷-5'-单磷酸	Nucleotides and derivatives	核苷酸及其衍生物	Nucleotides and derivatives	核苷酸及其衍生物	61-19-8	3	5.66343e+06	5.74751e+06	5.62373e+06	4.34862e+06	5.2857e+06	5.39071e+06	1.0287e+06	1.20623e+06	1.25247e+06	3.13291e+06	2.62584e+06	3.13196e+06	C00020	ko00230,ko01100,ko01110,ko01232,ko01240
Wcsn011125	361.24	279.23	362.246	C22H34O4	[M-H]-	Ethyl (4E,6E,8E,10E,13Z)-15,16-dihydroxy-5,9-dimethyloctadeca-4,6,8,10,13-pentaenoate	Ethyl (4E,6E,8E,10E,13Z)-15,16-dihydroxy-5,9-dimethyloctadeca-4,6,8,10,13-pentaenoate	Others	其它类	Others	其它	-	3	7.18119e+06	7.38275e+06	8.28923e+06	1.90549e+07	2.02906e+07	1.9716e+07	201848	206556	165337	1.1264e+07	1.17524e+07	1.35516e+07	-	-
pmf0314	289.25	157.16	290.261	C20H34O	[M-H]-	cis-Abienol	顺式泛醇	Terpenoids	萜类	Ditepenoids	二萜	17990-16-8	3	66665.8	56109.5	62286.8	51158	56663.9	71667.6	57221.5	59282.5	65462.1	47322.1	47645.9	56106.6	-	-
mws0906	341.12	179.07	342.132	C16H22O8	[M-H]-	Coniferin	松柏苷	Phenolic acids	酚酸类	Phenolic acids	酚酸类	531-29-3	3	219522	204885	223128	223584	155045	159183	240634	185108	202887	214799	176408	192761	C00761	ko01110
Hmmn004283	195.067	136.05	196.074	C10H12O4	[M-H]-	Dihydroferulic Acid	二氢阿魏酸	Phenolic acids	酚酸类	Phenolic acids	酚酸类	1135-23-5	3	114420	126175	116387	46817.6	74216.6	52638.6	91839.8	98839.6	96492.9	106195	87749.8	102761	-	-
mws0183	153.02	109.03	154.027	C7H6O4	[M-H]-	3,4-Dihydroxybenzoic acid (Protocatechuic acid)*	3,4-二羟基苯甲酸; 原儿茶酸*	Phenolic acids	酚酸类	Phenolic acids	酚酸类	99-50-3	3	730844	628613	651473	853933	849363	807873	613221	597382	612113	593363	711061	706061	C00230	ko00362,ko00623,ko00624,ko00627,ko01053,ko01100,ko01110,ko01120,ko01220
MWS1962	153.13	83.05	152.12	C10H16O	[M+H]+	cis-Citral	柠檬醛	Terpenoids	萜类	Monoterpenoids	倍萜	5392-40-5	3	261757	239757	270621	217044	177173	181413	268386	224906	286579	279232	245418	230416	C09847	ko00281,ko01110
Cmsp004086	303.09	229.08	302.079	C16H14O6	[M+H]+	Dihydrokaempferide	二氢山柰素	Flavonoids	黄酮	Flavanonols	二氢黄酮醇	137225-59-3	3	345194	407313	354204	454552	525533	459627	327630	303380	266438	333269	342643	283514	-	-
Lsjp211221	277.18	235.17	276.173	C17H24O3	[M+H]+	Buddledin A	Buddledin A	Terpenoids	萜类	Sesquiterpenoids	倍半萜	-	3	6.60866e+06	6.93404e+06	6.7698e+06	5.06194e+06	4.93614e+06	5.14009e+06	7.26079e+06	7.85278e+06	6.58844e+06	6.12874e+06	6.004e+06	5.08387e+06	-	-
HX1348	133.05	69.03	132.042	C5H8O4	[M+H]+	2-hydroxymethyl-D-ribono-γ-lactone	2-羟甲基-D-核糖基-γ-内酯	Others	其它类	Others	其它	-	3	642320	744119	733645	442534	435870	385298	597040	602041	580662	540415	659506	596676	-	-
pmb0034	277.1	148.06	276.096	C10H16N2O7	[M+H]+	L-α-Glutamyl-L-Glutamic Acid	L-谷氨酰-L-谷氨酸	Amino acids and derivatives	氨基酸及其衍生物	Amino acids and derivatives	氨基酸及其衍生物	3929-61-1	3	304468	310833	243839	222518	178953	255416	241531	249417	247212	264995	309466	258815	C01425	-
MWS4285	89.02	71.02	90.0317	C3H6O3	[M-H]-	L-Lactic Acid	L-乳酸	Organic acids	有机酸	Organic acids	有机酸	79-33-4	3	407172	425132	440837	359086	348001	367247	385863	356351	354974	427142	399600	350102	C00186	ko00010,ko00051,ko00620,ko00640,ko00643,ko01100,ko01110,ko01120
Walp006011	246.24	88.08	245.236	C14H31NO2	[M+H]+	2-Aminotetradecane-1,4-diol	2-氨基十四烷-1,4-二醇	Lipids	脂质	Sphingolipids	鞘脂	-	1	4.62164e+06	4.45464e+06	4.6702e+06	3.3367e+06	4.33572e+06	4.08292e+06	2.48469e+06	2.23871e+06	2.21284e+06	4.54279e+06	4.18005e+06	3.71899e+06	-	-
pme0033	137.05	119.04	136.038	C5H4N4O	[M+H]+	Hypoxanthine	次黄嘌呤	Nucleotides and derivatives	核苷酸及其衍生物	Nucleotides and derivatives	核苷酸及其衍生物	68-94-0	3	518758	498704	501758	1777700	743295	2208670	3.53502e+06	3.5563e+06	4.16046e+06	2.78008e+06	2.2758e+06	2.55477e+06	C00262	ko00230,ko01100,ko01232
mws0005	161.11	144.08	160.1	C10H12N2	[M+H]+	Tryptamine	色胺	Alkaloids	生物碱	Plumerane	吲哚类生物碱	61-54-1	3	1.60793e+06	1.41295e+06	1.28954e+06	220788	164126	201805	2.28224e+06	2.58784e+06	2.21292e+06	2.14378e+06	1.87173e+06	1.77256e+06	C00398	ko00380,ko00901,ko01100,ko01110
Zmkn012864	455.35	455.35	456.36	C30H48O3	[M-H]-	5,19-Epoxycucurbita-6,23-diene-3,25-diol (Momordicoside I Aglycone)	5,19-环氧葫芦烷-6,23-二烯-3,25-二醇 (苦瓜皂苷 I 苷元)	Terpenoids	萜类	Triterpene	三萜	81910-41-0	3	26274.5	22172.8	50862.5	32926.3	38793.1	35443.1	15097.8	39395.1	21659.2	16378.2	19684.1	16970.2	-	-
Wasn003641	291.01	247.03	292.021	C13H8O8	[M-H]-	Phyllanthusiin E	叶下苷 E	Others	其它类	Others	其它	-	3	224437	221481	193487	273957	246343	234849	184234	149599	184139	184840	223028	193604	-	-
Zmgp004297	281.15	107.05	280.146	C19H20O2	[M+H]+	1-phenyl-7-(4-hydroxyphenyl)-4-ene-3-heptanone	1-苯基-7-(4-羟基苯基)-4-烯-3-庚酮	Others	其它类	Ketone compounds	酮类化合物	-	2	324733	313413	365257	231211	294320	365184	206391	257951	192266	737602	603297	672747	-	-
MW0158347	653.3	437.22	652.282	C27H40N8O11	[M+H]+	Tyr-Ala-Arg-Asp-Glu	酪氨酸-丙氨酸-精氨酸-天冬氨酸	Amino acids and derivatives	氨基酸及其衍生物	Amino acids and derivatives	氨基酸及其衍生物	-	3	208250	235478	222694	1.92063e+06	1.74009e+06	1.632e+06	45010	71690	28391.1	435233	385209	471006	-	-
YC512118	282.28	247.24	281.272	C18H35NO	[M+H]+	Oleamide (9-Octadecenamide)	油酸酰胺 (9-十八碳烯酰胺)	Lipids	脂质	Free fatty acids	游离脂肪酸	301-02-0	1	546258	415920	349929	476308	581456	788187	707858	395303	796727	1.22149e+06	1.20625e+06	1.0152e+06	C19670	-
Lmzn001840	399.13	355.14	400.137	C18H24O10	[M-H]-	Synargentolide E	Synargentolide E	Others	其它类	Lactones	内酯类化合物	-	2	2.18419e+06	439134	465595	632247	836458	797700	876726	305577	339727	405339	341432	411110	-	-
Qatp010618	343.15	105.03	342.147	C20H22O5	[M+H]+	Lignans Machilin F	Lignans Machilin F	Lignans and Coumarins	木脂素和香豆素	Lignans	木脂素	-	3	482448	482047	548983	480709	893821	566751	348656	1.11846e+06	151734	520550	461427	564482	-	-
pma0948	138.09	120.08	137.084	C8H11NO	[M+H]+	Phenylethanolamine	苯基乙醇胺	Alkaloids	生物碱	Alkaloids	生物碱	7568-93-6	3	123381	82305.4	112927	143603	171796	149877	487202	490450	447241	302005	336706	275690	C02735	-
Hmqp006235	516.3	184.07	515.301	C26H46NO7P	[M+H]+	LysoPC 18:4	溶血磷脂酰胆碱 18:4	Lipids	脂质	LPC	溶血磷脂酰胆碱	-	3	37999	39289.1	33402.9	227095	188006	190078	1526.19	2080.58	14087.4	56384.9	68895.2	61753.7	-	-
pme2827	239.24	223.24	240.245	C16H32O	[M-H]-	Palmitaldehyde	棕榈醛	Lipids	脂质	Free fatty acids	游离脂肪酸	629-80-1	3	1.93568e+06	8.47999e+06	2.06852e+06	1.51195e+07	1.4731e+07	1.38801e+07	7.07965e+06	1.37375e+07	7.42184e+06	2.22878e+07	1.89256e+07	1.86871e+07	C00517	ko00071
pme0376	271.06	151	272.068	C15H12O5	[M-H]-	Naringenin (5,7,4'-Trihydroxyflavanone)	柚皮素	Flavonoids	黄酮	Flavanones	二氢黄酮	480-41-1	2	179985	175174	167609	38446	34187.4	31749.8	42218.1	47105.9	37524.5	80151.6	98170.6	89665.8	C00509	ko01100,ko01110
Lcsp000959	246.14	72.08	245.138	C10H19N3O4	[M+H]+	Gly-Val-Ala	甘氨酸-缬氨酸-丙氨酸	Amino acids and derivatives	氨基酸及其衍生物	Amino acids and derivatives	氨基酸及其衍生物	-	1	1.66537e+06	994394	960155	897537	919857	912735	7.99062e+06	9.74393e+06	8.58633e+06	5.29552e+06	4.9985e+06	4.33387e+06	-	-
pmf0512	88	44.01	89.0113	C2H3NO3	[M-H]-	Oxamic acid	草氨酸	Amino acids and derivatives	氨基酸及其衍生物	Amino acids and derivatives	氨基酸及其衍生物	471-47-6	3	68220.5	105089	85596.1	40378.1	15005	53075	70888.2	70505.5	50703.8	65007.5	57493.8	53311.3	C01444	ko00230,ko01100,ko01120
Zbqp001029	203.15	70.07	202.143	C8H18N4O2	[M+H]+	riazan-2-yl)propyl L-prolinate	三氮杂-2-基)丙基L-脯氨酸	Amino acids and derivatives	氨基酸及其衍生物	Amino acids and derivatives	氨基酸及其衍生物	-	1	1.48904e+06	1.33471e+06	1.33081e+06	2.29984e+06	2.02461e+06	1.02833e+06	1.14455e+06	1.03361e+06	1.11087e+06	1.38325e+06	1.23717e+06	1.516e+06	-	-
Lmmn009932	469.369	469.369	470.376	C31H50O3	[M-H]-	Ambolic acid	阿波醇酸	Terpenoids	萜类	Triterpene	三萜	13878-93-8	3	48402.5	53387.8	52802.5	50330.1	55866	49108.9	57073.6	65911.2	60803.3	38036.7	46198.6	40380.5	-	-
Lszp210010	325.14	191.08	324.132	C15H20N2O6	[M+H]+	Tatarine	Tatarine	Alkaloids	生物碱	Alkaloids	生物碱	-	3	455432	520437	439316	9	9	9	314701	316936	334622	342335	350703	289574	-	-
Lcsn000415	267.07	59.01	268.079	C9H16O9	[M-H]-	Keto-Deoxy-Nonulonic acid	酮脱氧壬酸	Organic acids	有机酸	Organic acids	有机酸	153666-19-4	1	89551.7	86916.6	72843.4	73950.4	87099.2	67149.5	232012	128127	154704	86440	105678	94250.6	C20934	ko00520,ko01100,ko01250
pme2935	115.04	69.03	116.047	C5H8O3	[M-H]-	2-Oxovaleric acid	2-戊酮酸	Organic acids	有机酸	Organic acids	有机酸	1821-02-9	3	27119.2	17465.5	24467.7	31598.5	36732.2	35267.5	5496.72	2207.8	3901.79	19449.3	23615.7	20598.9	C06255	-
ML10179289	105.07	77.04	122.073	C8H10O	[M-H2O+H]+	2-Phenylethanol	2-苯乙醇	Phenolic acids	酚酸类	Phenolic acids	酚酸类	60-12-8	2	3.13869e+06	3.39277e+06	3.66628e+06	1.70939e+07	1.89929e+07	1.44558e+07	2.03348e+06	1.60797e+06	1.92476e+06	4.60058e+06	5.61851e+06	4.97698e+06	C05853	ko00360
Lahp002608	188.07	118.07	187.063	C11H9NO2	[M+H]+	3,5-Dihydro-2H-Furo[3,2-C]Quinolin-4-One	3,5-二氢-2H-呋喃[3,2-C]喹啉-4-酮	Alkaloids	生物碱	Quinoline alkaloids	喹啉类生物碱	-	1	912288	1.0303e+06	845217	322730	377574	333764	918292	897456	967144	927040	781242	780483	-	-
mws0236	124.01	79.96	125.015	C2H7NO3S	[M-H]-	2-Aminoethanesulfonic acid	2-氨基乙烷磺酸	Organic acids	有机酸	Organic acids	有机酸	107-35-7	3	834400	779260	887219	915195	855258	923666	889720	867117	862960	846519	749871	920041	C00245	ko00430,ko00920,ko01100,ko02010
MW0144664	470.23	189.09	469.228	C19H31N7O7	[M+H]+	Ala-Lys-His-Asp	Ala-Lys-His-Asp	Amino acids and derivatives	氨基酸及其衍生物	Amino acids and derivatives	氨基酸及其衍生物	-	3	1.1939e+07	9.06277e+06	8.0846e+06	1.79006e+07	1.47181e+07	1.7201e+07	8.64029e+06	7.55308e+06	7.67895e+06	9.45353e+06	1.14577e+07	9.92403e+06	-	-
mws1333	341.11	113.02	342.116	C12H22O11	[M-H]-	Melibiose	蜜二糖	Others	其它类	Saccharides	糖类	585-99-9	3	9.63916e+06	1.00786e+07	8.77865e+06	2.91933e+07	2.98536e+07	2.9317e+07	1.28794e+07	1.32216e+07	1.27272e+07	1.53297e+07	1.7066e+07	1.88126e+07	C05402	ko00052,ko01100,ko02010
Yamp002097	194.08	136.07	193.074	C10H11NO3	[M+H]+	1-[2-(Furan-2-yl)-2-oxoethyl]pyrrolidin-2-One	1-[2-(Furan-2-yl)-2-oxoethyl]pyrrolidin-2-One	Alkaloids	生物碱	Alkaloids	生物碱	-	1	538250	557992	547425	1.20522e+06	1.2508e+06	1.25568e+06	721830	334258	649815	548140	457081	549985	-	-
ML10198895	88.04	88.04	89.0477	C3H7NO2	[M-H]-	N-Methylglycine	N-甲基甘氨酸	Amino acids and derivatives	氨基酸及其衍生物	Amino acids and derivatives	氨基酸及其衍生物	107-97-1	3	14713.5	16390.7	21483.7	20005	26675	14356.3	19874.6	30651.5	19211.1	23182.9	22639.2	19098.3	C00213	ko00260,ko00330,ko01100
pmn001695	371.1	249.06	372.106	C16H20O10	[M-H]-	Trihydroxycinnamoylquinic acid	三羟基肉桂酰奎宁酸	Phenolic acids	酚酸类	Phenolic acids	酚酸类	-	3	7720.25	26113.7	5539.44	11670	6187.09	6290.03	63014.6	64773.2	63184.3	38792.7	47713.3	43378.1	-	-
Zmhn001358	299.08	137.02	300.084	C13H16O8	[M-H]-	4-O-Glucosyl-4-hydroxybenzoic acid	4-O-葡萄糖基-4-羟基苯甲酸	Phenolic acids	酚酸类	Phenolic acids	酚酸类	-	3	940091	932967	914420	975306	1208652	1.16271e+06	766527	797574	779296	869976	784991	964926	-	-
Wayn000918	515.12	111.01	516.133	C18H28O17	[M-H]-	Isocitric acid-1-O-diglucoside	异柠檬酸 1-O-二葡萄糖苷	Organic acids	有机酸	Organic acids	有机酸	-	3	44932.3	41760.4	51492	8340	47213.8	55550.3	52771.6	44162.2	49982.9	47884.7	56669	58320.2	-	-
pmb0532	349.05	137.05	348.047	C10H13N4O8P	[M+H]+	Inosine 5'-monophosphate	5'-肌苷酸	Nucleotides and derivatives	核苷酸及其衍生物	Nucleotides and derivatives	核苷酸及其衍生物	131-99-7	3	383318	466427	425641	370657	430768	465110	109029	153120	191800	234787	205985	253489	C00130	ko00230,ko01100,ko01110,ko01232,ko01240
Zmhn001793	341.09	179.03	342.095	C15H18O9	[M-H]-	6-O-Caffeoyl-D-glucose*	6-O-咖啡酰-D-葡萄糖*	Phenolic acids	酚酸类	Phenolic acids	酚酸类	-	3	182761	169821	186589	141743	163798	183300	173257	164854	157943	144606	119252	124327	-	-
Hmfn000531	175.02	87.01	176.032	C6H8O6	[M-H]-	L-Ascorbic acid (Vitamin C)	抗坏血酸 (维生素 C)	Others	其它类	Vitamin	维生素	50-81-7	3	490778	359469	344732	695187	727716	622452	239939	751427	691828	954500	790624	814746	C00072	ko00053,ko00480,ko01100,ko01110,ko01120,ko01240,ko02060
Lmqp000427	146.08	82.07	145.074	C6H11NO3	[M+H]+	N-Methyl-Trans-4-Hydroxy-L-Proline	N-甲基-反式-4-羟基-L-脯氨酸	Amino acids and derivatives	氨基酸及其衍生物	Amino acids and derivatives	氨基酸及其衍生物	4252-82-8	3	698893	672832	732415	856823	717142	757415	644781	539759	579237	583844	568167	685227	-	-
pmb1912	474.173	327.12	473.166	C20H23N7O7	[M+H]+	10-Formyltetrahydrofolic Acid	10-甲酰四氢叶酸	Alkaloids	生物碱	Alkaloids	生物碱	2800-34-2	3	182887	276303	191060	377796	117444	174357	363632	338808	125060	341061	304029	277520	C00234	ko00670,ko00720,ko00970,ko01100,ko01120,ko01200,ko01240
Hmsn002948	417.14	109.03	418.147	C18H26O11	[M-H]-	2-Hydroxyphenol-1-O-glucosyl(6→1)rhamnoside	2-间苯二酚-1-O-葡萄糖基(6→1)鼠李糖苷	Phenolic acids	酚酸类	Phenolic acids	酚酸类	-	3	190873	210724	197776	326750	283467	287295	171880	149248	145976	195375	209540	239080	-	-
Hmjp000572	265.08	103.04	264.084	C10H16O8	[M+H]+	Kinsenoside	金线莲苷	Others	其它类	Lactones	内酯类化合物	151870-74-5	2	281950	144821	128801	55287.8	50203.5	54571.8	171062	175415	190732	191399	189308	157926	-	-
Lmxn000398	341.11	89.02	342.116	C12H22O11	[M-H]-	D-Lactose	D-乳糖	Others	其它类	Saccharides	糖类	63-42-3	1	1.23514e+06	702472	826312	2.17851e+06	3.21272e+06	2.93465e+06	1.00423e+06	1.27528e+06	1.4594e+06	1.56523e+06	1.74247e+06	1.93081e+06	C01970	-
pme0295	146.08	86.06	145.074	C6H11NO3	[M+H]+	4-Acetamidobutyric acid	4-乙酰氨基丁酸	Organic acids	有机酸	Organic acids	有机酸	3025-96-5	3	3.69441e+06	3.87028e+06	4.3998e+06	904503	1.26438e+06	1.37257e+06	3.12944e+06	3.00188e+06	3.0065e+06	3.39367e+06	4.17551e+06	3.70074e+06	C02946	ko00330,ko01100
Lmfn006097	183.1	139.11	184.11	C10H16O3	[M-H]-	Oleuropeic acid	Oleuropeic acid	Organic acids	有机酸	Organic acids	有机酸	5027-76-9	2	33854.5	35106.7	28080.1	82720.9	83226.7	86594.8	8127.85	14486.1	19035.4	27501.5	28459.5	23253.1	-	-
Wasn002902	355.07	209.03	356.074	C15H16O10	[M-H]-	O-p-Coumaroylgalactaric acid	O-对香豆酰半乳糖酸	Phenolic acids	酚酸类	Phenolic acids	酚酸类	-	3	46680	49549.2	70020	59769.5	73715.2	74399.7	486367	478347	528292	230223	191828	193803	-	-
pma0675	153.05	135.04	152.047	C8H8O3	[M+H]+	o-Anisic acid	茴香酸(邻甲氧基苯甲酸 )	Phenolic acids	酚酸类	Phenolic acids	酚酸类	579-75-9	3	225154	217178	178297	182471	210618	189372	204722	201659	210312	180316	222195	197204	-	-
MWSmce613	489.12	264.04	488.107	C14H26N4O11P2	[M+H]+	Citicoline	胞磷胆碱	Nucleotides and derivatives	核苷酸及其衍生物	Nucleotides and derivatives	核苷酸及其衍生物	987-78-0	3	66937.2	261113	261315	124141	202455	108709	40310.4	13823	13825.2	119297	139093	114315	C00307	ko00552,ko00564,ko01100
ML10176345	171.03	109.03	172.037	C7H8O5	[M-H]-	3-Dehydroshikimic acid	3-脱氢莽草酸	Organic acids	有机酸	Organic acids	有机酸	2922-42-1	2	165474	213208	153659	198891	240257	249660	124813	153515	108762	183948	159046	150514	C02637	ko00400,ko00999,ko01053,ko01100,ko01110,ko01230,ko01240
pmb2319	482.32	184.07	481.317	C23H48NO7P	[M+H]+	LysoPC 15:0	溶血磷脂酰胆碱 15:0	Lipids	脂质	LPC	溶血磷脂酰胆碱	108273-89-8	3	82428.7	52192.7	76901.9	416656	419059	383186	192814	187801	194163	211363	258062	222541	-	-
Lsjp211255	441.37	215.18	440.365	C30H48O2	[M+H]+	1-Hydroxylup-20(29)-en-3-one (Glochidonol)	1-羟基羽扇豆-20(29)-烯-3-酮 (算盘子酮醇)	Terpenoids	萜类	Triterpene	三萜	23963-54-4	2	100411	138670	180379	31528.7	56858.9	42220.1	88310.9	84271.6	99108.2	111624	105959	129453	-	-
MW0107273	371.2	116.07	370.196	C15H26N6O5	[M+H]+	His-Ser-Lys	L-组氨酸-L-丝氨酸-L-赖氨酸	Amino acids and derivatives	氨基酸及其衍生物	Amino acids and derivatives	氨基酸及其衍生物	-	3	2.3983e+06	2.62903e+06	2.3905e+06	9.2666e+06	1.0059e+07	1.09372e+07	279685	314369	310441	2.59565e+06	2.4491e+06	2.99792e+06	-	-
Lcrp000445	339.16	149.06	338.152	C21H22O4	[M+H]+	Pycnanthulignene B	Pycnanthulignene B	Lignans and Coumarins	木脂素和香豆素	Lignans	木脂素	-	2	73526.5	68175.7	72192.4	177093	216358	239589	11222	1868.29	29437.4	64186.2	66906.9	78138.1	-	-
Hmqp001042	237.13	98.97	236.126	C10H20O6	[M+H]+	Butyl beta-D-glucoside	丁基-葡萄糖苷	Others	其它类	Saccharides	糖类	5391-18-4	3	471629	478938	514176	171139	203070	174835	137077	86675.7	93025.6	231026	186826	207596	-	-
Zmdp000917	160.11	114.04	159.101	C6H13N3O2	[M+H]+	δ-Guanidinovaleric acid	δ-胍基新戊酸	Organic acids	有机酸	Organic acids	有机酸	462-93-1	3	266911	175783	254419	221127	162935	179720	156861	173614	171775	191910	213484	172620	-	-
MW0150917	698.32	680.31	697.314	C27H43N11O11	[M+H]+	His-Glu-Glu-Arg-Gln	组氨酸-谷氨酸-谷氨酸-精氨酸-谷酰胺	Amino acids and derivatives	氨基酸及其衍生物	Amino acids and derivatives	氨基酸及其衍生物	-	3	1.039e+07	7.95346e+06	8.57102e+06	6.5899e+06	6.24109e+06	7.51451e+06	4.68351e+06	3.82777e+06	4.22958e+06	8.54272e+06	6.92166e+06	8.06878e+06	-	-
MW0150118	316.16	129.1	315.143	C13H21N3O6	[M+H]+	Glu-Pro-Ala	谷氨酸-脯氨酸-丙氨酸	Amino acids and derivatives	氨基酸及其衍生物	Amino acids and derivatives	氨基酸及其衍生物	-	3	647666	642632	764787	1.40071e+06	1.40103e+06	1.36588e+06	611353	536154	636160	847294	702528	714775	-	-
MW0110209	430.16	341.11	309.169	C15H23N3O4	[M-H]-	Tyr-Lys	酪氨酸-赖氨酸	Amino acids and derivatives	氨基酸及其衍生物	Amino acids and derivatives	氨基酸及其衍生物	54925-88-1	3	2.4232e+06	2.37013e+06	1.78465e+06	3.46848e+06	3.95189e+06	3.40596e+06	728530	215266	260245	1.43762e+06	1.65875e+06	1.77944e+06	-	-
pma1303	492.31	184.07	491.301	C24H46NO7P	[M+H]+	LysoPC 16:2	溶血磷脂酰胆碱 16:2	Lipids	脂质	LPC	溶血磷脂酰胆碱	-	1	450002	474381	486503	4.4608e+06	4.53224e+06	4.5717e+06	8676.44	29881.6	15326.1	1.09265e+06	1.31585e+06	1.33003e+06	-	-
pme3186	168.99	78.96	169.998	C3H7O6P	[M-H]-	DL-Glyceraldehyde-3-phosphate	DL-甘油醛-3-磷酸	Organic acids	有机酸	Organic acids	有机酸	591-59-3	3	85053.9	96420.1	141802	134719	96025.8	87692.9	117052	99266.7	114504	94443.4	91769.7	77006.3	C00661	-
Lmdn004267	357.134	151.044	358.142	C20H22O6	[M-H]-	Epipinoresinol*	表松脂醇*	Lignans and Coumarins	木脂素和香豆素	Lignans	木脂素	24404-50-0	3	70044.1	61570.3	58129.1	18295.9	13377.4	24454.3	29245.9	20715.7	25046.4	31999.7	36101.6	39706.2	-	-
MW0006821	223.1	149.02	222.089	C12H14O4	[M+H]+	Diethyl phthalate	邻苯二甲酸二乙酯	Phenolic acids	酚酸类	Phenolic acids	酚酸类	-	3	553155	684414	848642	1.05404e+06	1.12372e+06	1.23564e+06	968571	1.33498e+06	1.22932e+06	650518	616551	526223	C14175	-
pme0422	193.058	134	194.058	C10H10O4	[M-H]-	Isoferulic Acid*	异阿魏酸*	Phenolic acids	酚酸类	Phenolic acids	酚酸类	25522-33-2	1	423213	377571	322216	36779.1	83365	65020	2.81318e+06	5750515	2.77373e+06	1.33237e+06	1.434e+06	1.64251e+06	C10470	-
MW0109625	349.17	70.07	348.164	C13H24N4O7	[M+H]+	Seryl-lysyl-aspartic acid	Ser Lys Asp	Amino acids and derivatives	氨基酸及其衍生物	Amino acids and derivatives	氨基酸及其衍生物	111245-28-4	3	1.899e+06	1.50964e+06	2.22744e+06	3.28891e+06	2.91033e+06	2.40275e+06	1.41206e+06	1.67581e+06	1.5562e+06	1.85014e+06	1.50564e+06	1.6014e+06	-	-
Sadp008019	269.12	223.11	268.11	C17H16O3	[M+H]+	5-formyl-2,7-dihydroxy-1,6-dimethyl-9,10-dihydrophenanthrene	5-甲酰基-2,7-二羟基-1,6-二甲基-9,10-二氢菲	Terpenoids	萜类	Ditepenoids	二萜	-	3	857504	803090	764051	939154	970322	990969	683919	656874	719485	899244	836019	724569	-	-
Lmmn006306	293.21	293.21	294.219	C18H30O3	[M-H]-	Machilusolide D	润楠丁内酯 D	Others	其它类	Lactones	内酯类化合物	-	3	3.49058e+06	3678094	5.17564e+06	1.03943e+07	1.26822e+07	1.40861e+07	247994	2.58841e+06	265915	3.5565e+06	4.09194e+06	4.41627e+06	-	-
WaYp006462	290.27	228.23	289.262	C16H35NO3	[M+H]+	2-Aminohexadecane-1,5,15-triol	2-氨基十六烷-1,5,15-三醇	Lipids	脂质	Sphingolipids	鞘脂	-	1	1.14177e+07	1.24104e+07	1.09655e+07	1.02703e+07	9.88929e+06	1.01794e+07	5.99088e+06	4.99634e+06	5.13192e+06	9.40293e+06	9.70303e+06	7.88754e+06	-	-
MW0012723	361.23	279.24	362.246	C22H34O4	[M-H]-	19,20-DiHDPA	19,20-二羟基-4Z，7Z，10Z，13Z，16Z-二十二碳五烯酸	Lipids	脂质	Free fatty acids	游离脂肪酸	-	3	9.1066e+06	7.87908e+06	8.26667e+06	1.8865e+07	2.00154e+07	1.92737e+07	330850	218682	196042	1.28156e+07	1.12145e+07	1.39395e+07	-	-
MW0113976	1193.39	1133.37	1134.37	C42H70O35	[M+CH3COO]-	beta-CYCLODEXTRIN	β-环糊精	Others	其它类	Saccharides	糖类	7585-39-9	3	1.21491e+06	1.52032e+06	1.75106e+06	1.49794e+06	1.53502e+06	1.79763e+06	1.12328e+06	1.54694e+06	1.33435e+06	1.35228e+06	1.38635e+06	1.64172e+06	-	-
pmn001700	455.35	455.35	456.36	C30H48O3	[M-H]-	24,30-Dihydroxy-12(13)-ene-lupeol	24,30-二羟基-12(13)烯-羽扇豆醇	Terpenoids	萜类	Triterpene	三萜	-	3	110583	110576	127878	35423.7	35855.6	362734	19210.4	21456.7	50562.2	188074	174840	151336	-	-
mws1389	455.35	455.35	456.36	C30H48O3	[M-H]-	3-Hydroxyolean-12-en-28-oic acid (Oleanolic acid)	3-羟基齐墩果-12-烯-28-酸 (齐墩果酸)	Terpenoids	萜类	Triterpene	三萜	508-02-1	3	110583	110576	127878	35423.7	35855.6	362734	19210.4	21456.7	50562.2	188074	174840	151336	C17148	-
pmb0881	478.29	337.27	477.286	C23H44NO7P	[M+H]+	LysoPE 18:2	溶血磷脂酰乙醇胺 18:2	Lipids	脂质	LPE	溶血磷脂酰乙醇胺	-	1	4.13259e+06	3.74832e+06	4.02391e+06	1.4872e+07	1.57452e+07	1.52839e+07	9521.13	11800.9	5490.47	6.77859e+06	6.23491e+06	5.44938e+06	-	-
MWS0952	380.26	78.96	381.264	C18H40NO5P	[M-H]-	Dihydrosphingosine-1-Phosphate	二氢鞘氨醇-1-磷酸	Lipids	脂质	Sphingolipids	鞘脂	19794-97-9	3	72696.3	53342.1	75390.9	33900.7	32789.9	32879.8	1816.2	525.445	841.688	16761.9	19324.9	20838.4	C01120	ko00600,ko01100
mws5037	203.14	86.1	202.132	C9H18N2O3	[M+H]+	L-Alanyl-L-leucine	L-丙氨酰-L-亮氨酸	Amino acids and derivatives	氨基酸及其衍生物	Amino acids and derivatives	氨基酸及其衍生物	3303-34-2	3	767497	2.40482e+06	529551	977713	1.03002e+06	960370	1.14316e+06	354243	1.69009e+06	1063965	897825	876025	-	-
MW0146083	375.19	315.17	374.18	C15H26N4O7	[M+H]+	Asp-Gln-Ile	L-天冬氨酰-L-谷氨酰胺-L-异亮氨酸	Amino acids and derivatives	氨基酸及其衍生物	Amino acids and derivatives	氨基酸及其衍生物	-	3	1.02393e+06	939102	914693	2.52987e+06	1.75906e+06	1.89739e+06	651934	596911	423434	860254	717915	882996	-	-
Lmbn005923	277.22	59.01	278.225	C18H30O2	[M-H]-	Crepenynic acid	顺式十八碳-9-烯-12-炔酸	Lipids	脂质	Free fatty acids	游离脂肪酸	2277-31-8	1	36867.7	48459.9	61833.5	226350	260104	238090	11681.5	14259.9	16758.5	86735.5	75344.3	93779.3	C07289	ko00591
MWSmce692	277.22	59.01	278.225	C18H30O2	[M-H]-	γ-Linolenic Acid	γ-亚麻酸	Lipids	脂质	Free fatty acids	游离脂肪酸	506-26-3	3	36867.7	48459.9	61833.5	226350	260104	238090	11681.5	14259.9	16758.5	86735.5	75344.3	93779.3	C06426	ko00591,ko01040,ko01100
MW0109110	427.2	261.12	426.19	C22H26N4O5	[M+H]+	2-[[2-[[2-[(2-Amino-3-phenylpropanoyl)amino]acetyl]amino]-3-phenylpropanoyl]amino]acetic acid	Phe Gly Phe Gly	Amino acids and derivatives	氨基酸及其衍生物	Amino acids and derivatives	氨基酸及其衍生物	59005-83-3	3	5.37475e+06	4.13575e+06	4.45497e+06	1.24014e+07	1.24517e+07	1.23277e+07	178481	216945	248815	3.56527e+06	3.0165e+06	2.92539e+06	-	-
mws0895	431.1	269.05	432.106	C21H20O10	[M-H]-	Genistein-7-O-Glucoside (Genistin)	染料木苷(金雀异黄苷)	Flavonoids	黄酮	Isoflavones	异黄酮	529-59-9	3	32510.4	56531.8	48060.7	3873.76	6486.57	17539.5	647164	655520	472854	260275	322872	284143	C09126	-
ZbWn000383	188.09	116.08	189.1	C8H15NO4	[M-H]-	(2-carboxyethyl)-L-valine	(2-羧乙基)-L-缬氨酸	Amino acids and derivatives	氨基酸及其衍生物	Amino acids and derivatives	氨基酸及其衍生物	-	1	717878	759962	646269	785552	891881	844731	587901	622403	627309	850311	683388	759845	-	-
MWS0687	153.07	108.04	152.059	C7H8N2O2	[M+H]+	1-Methyl-6-Oxo-1,6-Dihydropyridine-3-Carboxamide	1-甲基-6-氧-1,6-二氢吡啶-3-羧酰胺	Alkaloids	生物碱	Pyridine alkaloids	吡啶类生物碱	701-44-0	3	359276	338727	424801	442801	438799	383320	346108	294418	339367	406816	398851	331369	-	-
Wcfn005424	373.19	59.02	374.194	C18H30O8	[M-H]-	2-[2-[(Z)-pent-2-enyl]-3-[3,4,5-trihydroxy-6-(hydroxymethyl)oxan-2-yl]oxycyclopentyl]acetic acid	2-[2-[(Z)-pent-2-enyl]-3-[3,4,5-trihydroxy-6-(hydroxymethyl)oxan-2-yl]oxycyclopentyl]acetic acid	Others	其它类	Others	其它	-	3	100795	73883.4	104797	10063.2	24079.8	13340	126576	110534	134061	81839.5	101138	87666.1	-	-
Zaxn006988	301.22	301.22	302.225	C20H30O2	[M-H]-	Isopimaric acid*	异海松酸*	Terpenoids	萜类	Ditepenoids	二萜	5835-26-7	2	627704	547349	598400	357121	394286	471140	391443	476233	613974	450532	475432	554283	-	-
pme3382	160.06	98.02	161.069	C6H11NO4	[M-H]-	N-Acetyl-L-threonine	N-乙酰-L-苏氨酸	Amino acids and derivatives	氨基酸及其衍生物	Amino acids and derivatives	氨基酸及其衍生物	17093-74-2	3	224605	237875	223013	774218	860317	984796	134093	141529	165467	488463	396275	420674	-	-
Lmcn009539	293.25	293.25	294.256	C19H34O2	[M-H]-	E,E,Z-1,3,12-Nonadecatriene-5,14-diol	E,E,Z-1,3,12-十九碳三烯-5,14-二醇	Lipids	脂质	Free fatty acids	游离脂肪酸	-	2	8.13577e+06	2.22108e+06	6.41627e+06	3.60177e+06	3.75859e+06	3.14575e+06	2.43757e+06	9.39373e+06	1.88477e+06	3.90481e+06	3.82609e+06	4.64815e+06	-	-
Zmyn005252	285.24	239.24	286.251	C17H34O3	[M-H]-	3-Hydroxy-palmitic acid methyl ester	3-羟基-棕榈酸甲酯	Lipids	脂质	Free fatty acids	游离脂肪酸	51883-36-4	3	85879.6	79975.9	83093.3	91631.4	96407.6	95007.5	33047.3	101163	63761.9	69905.3	69349	83803	C11849	ko02020
Lmbp000668	124.04	78.03	123.032	C6H5NO2	[M+H]+	Isonicotinic acid	异烟酸	Others	其它类	Vitamin	维生素	55-22-1	2	3.77983e+06	3.70524e+06	3.7028e+06	3.04044e+06	3.3524e+06	3.45894e+06	3.1989e+06	3.41434e+06	3.62699e+06	3.9899e+06	3.23643e+06	3.42934e+06	C07446	ko00983
Hmcn002743	417.15	181.04	418.163	C22H26O8	[M-H]-	Lirioresinol A	鹅掌揪树脂醇 A	Lignans and Coumarins	木脂素和香豆素	Lignans	木脂素	-	3	43605.6	61309.7	51898.7	59970.7	61845	70991.6	33989.5	45303.3	32257	41995.5	52294.9	46223.1	-	-
Wmzn000627	363.25	281.25	364.261	C22H36O4	[M-H]-	Ajugalaevigatic acid	Ajugalaevigatic acid	Terpenoids	萜类	Ditepenoids	二萜	-	3	3.70296e+06	3.85063e+06	3.73948e+06	7.28297e+06	8.01923e+06	8.09378e+06	224854	359884	251062	5.4163e+06	5.27947e+06	6.43472e+06	-	-
MWS201421	297.13	104.06	296.12	C14H20N2O3S	[M+H]+	Met-Phe	L-蛋氨酸-L-苯丙氨酸	Amino acids and derivatives	氨基酸及其衍生物	Amino acids and derivatives	氨基酸及其衍生物	14492-14-9	3	6852.45	11200.8	14065.5	217413	174333	251399	67485.9	57652.6	66155.7	99583.5	86885.8	80159.5	-	-
Lmgp009053	235.17	175.15	234.162	C15H22O2	[M+H]+	2β-Methoxy-14-nor-β-patchoulane-1(5)-ene-4-one	2β-甲氧基-14-降-β-广藿香烷-1(5)-烯-4-酮	Terpenoids	萜类	Sesquiterpenoids	倍半萜	-	3	127903	134226	103079	578139	268331	168072	20703.1	23633.7	20914.8	168938	203893	169005	-	-
mws0976	243.06	153.03	244.07	C9H12N2O6	[M-H]-	β-Pseudouridine	β-假尿苷	Nucleotides and derivatives	核苷酸及其衍生物	Nucleotides and derivatives	核苷酸及其衍生物	1445-07-4	3	336899	601270	649815	545026	538223	388949	537484	509991	557087	405073	447368	506045	C02067	ko00240,ko01100
Lmgn000224	145.01	57.03	146.022	C5H6O5	[M-H]-	2-Methyl-3-oxosuccinic acid	2-甲基-3-氧代琥珀酸	Organic acids	有机酸	Organic acids	有机酸	-	3	217319	312799	273060	73657.7	77165.9	11568.9	68081.3	97575.6	38345	119568	125887	147634	C06030	ko00660
pme3193	116.04	74.02	117.043	C4H7NO3	[M-H]-	N-Acetyl-L-glycine	N-乙酰-L-甘氨酸	Amino acids and derivatives	氨基酸及其衍生物	Amino acids and derivatives	氨基酸及其衍生物	543-24-8	3	258104	260915	275279	505960	560702	583253	84658.3	69649.4	56872.5	307143	376668	317410	-	-
Wasn000410	245.04	153	246.05	C6H15O8P	[M-H]-	sn-glycero-3-phospho-(1'-sn-glycerol)	sn-glycero-3-phospho-(1'-sn-glycerol)	Others	其它类	Others	其它	-	3	197375	175243	211473	304001	321902	300632	964769	1.2306e+06	999137	574589	484067	603522	-	-
MWS00353g	178.09	86.02	179.095	C10H13NO2	[M-H]-	Alpha-Methyl-DL-Phenylalanine	α-甲基-DL-苯丙氨酸	Amino acids and derivatives	氨基酸及其衍生物	Amino acids and derivatives	氨基酸及其衍生物	1132-26-9	3	107464	120769	134096	144893	120951	142856	117235	114859	117002	107840	129696	133721	-	-
Zmyp000878	284.1	152.06	283.092	C10H13N5O5	[M+H]+	Crotonoside; 2-Hydroxyadenosine	巴豆苷; 2-羟基腺苷	Nucleotides and derivatives	核苷酸及其衍生物	Nucleotides and derivatives	核苷酸及其衍生物	1818-71-9	1	1.25733e+07	1.05923e+07	1.15355e+07	4.84718e+06	5.34613e+06	6.46589e+06	8.93469e+07	8.87153e+07	8.15458e+07	4.70236e+07	4.82662e+07	5.75384e+07	C08432	-
Wcsn010254	277.22	277.22	278.225	C18H30O2	[M-H]-	4-[3-(4,8-dimethylnona-3,7-dienyl)-3-methyloxiran-2-yl]butan-2-one	4-[3-(4,8-dimethylnona-3,7-dienyl)-3-methyloxiran-2-yl]butan-2-one	Others	其它类	Others	其它	-	3	1.17025e+06	1.15933e+06	1.16764e+06	7.01745e+06	7.02145e+06	7.62516e+06	183057	168764	234945	2.16633e+06	2.08957e+06	2.56738e+06	-	-
Zmzn002575	138.02	108.02	139.027	C6H5NO3	[M-H]-	2-Nitrophenol	2-硝基苯酚	Phenolic acids	酚酸类	Phenolic acids	酚酸类	88-75-5	3	512447	528757	315728	322256	483710	341274	428360	303757	372363	414551	343038	342671	C01988	-
Hasp011675	289.25	107.08	288.245	C20H32O	[M+H]+	12,13-Dehydrogeranylgeraniol	12,13-去氢牻牛儿基牻牛儿醇	Terpenoids	萜类	Monoterpenoids	倍萜	352274-18-1	3	74015	68111.6	66082.7	174010	179475	157140	40582.8	38376.8	42409	82343.8	83906.1	67902.2	-	-
mws1350	181.05	151	182.058	C9H10O4	[M-H]-	Syringaldehyde; 4-Hydroxy-3,5-Dimethoxybenzaldehyde	丁香醛; 4-羟基-3,5-二甲氧基苯甲醛	Others	其它类	Aldehyde compounds	醛类化合物	134-96-3	3	17503.5	24009.2	16675	17381.1	18819.8	14283.2	107619	121131	135421	71894.8	73150.5	87676.4	-	-
mws0872	280.11	148.06	281.112	C11H15N5O4	[M-H]-	1-Methyladenosine	1-甲基腺苷	Nucleotides and derivatives	核苷酸及其衍生物	Nucleotides and derivatives	核苷酸及其衍生物	15763-06-1	3	109571	111557	82216	244725	239111	236536	91628.7	61685	104082	131906	119531	105055	C02494	-
Zblp001009	272.11	110.06	271.106	C12H17NO6	[M+H]+	3-pyridine-methanol-O-β-D-glucopyranosyl	3-吡啶-甲醇-O-β-D-吡喃葡萄糖基	Alkaloids	生物碱	Pyridine alkaloids	吡啶类生物碱	-	3	900523	1.00944e+06	964890	1.10898e+06	1.15502e+06	1.01007e+06	924896	856652	926389	908802	869833	1.07313e+06	-	-
pme0040	136.062	119	135.054	C5H5N5	[M+H]+	Adenine	腺嘌呤	Nucleotides and derivatives	核苷酸及其衍生物	Nucleotides and derivatives	核苷酸及其衍生物	73-24-5	3	1.35623e+06	1.16241e+06	1.17692e+06	85648.1	124022	96438.9	2.52615e+06	2.72196e+06	2.66285e+06	2.30123e+06	1.91441e+06	1.88822e+06	C00147	ko00230,ko01100,ko01110,ko01232
Lmsp004632	287.06	269.04	286.048	C15H10O6	[M+H]+	Scutellarein (5,6,7,4'-Tetrahydroxyflavone)	野黄芩素	Flavonoids	黄酮	Flavones	黄酮	529-53-3	3	178577	260017	165129	307885	426703	328458	134658	233530	143308	175999	155237	195140	C10184	-
MW0157606	376.18	245.09	375.175	C14H25N5O7	[M+H]+	Thr-Gln-Gln	苏氨酰-谷氨酰胺-谷氨酰胺	Amino acids and derivatives	氨基酸及其衍生物	Amino acids and derivatives	氨基酸及其衍生物	-	3	4.14087e+06	4.69277e+06	3.82678e+06	8.5478e+06	7.66868e+06	8.14631e+06	767210	821703	728442	3.56233e+06	3.02152e+06	2.88233e+06	-	-
Lmsn000381	341.11	89.02	342.116	C12H22O11	[M-H]-	D-Maltose	D-麦芽糖	Others	其它类	Saccharides	糖类	69-79-4	3	297369	318872	231089	937518	882871	1.11752e+06	1183235	1087475	379474	497870	568427	626149	C01971	-
MWS3149	151.04	107.05	152.047	C8H8O3	[M-H]-	3-Methoxybenzoic acid	3-甲氧基苯甲酸	Phenolic acids	酚酸类	Phenolic acids	酚酸类	586-38-9	3	87370	91413.9	92025.7	94343.3	69824.2	88901.1	98842.5	83042.5	48252.9	66749.3	81345.7	82416.8	-	-
Wafn002827	357.12	195.07	358.126	C16H22O9	[M-H]-	Dihydroferulic acid glucoside	二氢阿魏酸 葡萄糖苷	Phenolic acids	酚酸类	Phenolic acids	酚酸类	-	3	52073.9	45286.6	55513.7	16570.5	34395.5	35398.5	51834.3	47470.5	50285.2	45417.1	38668.1	36657.5	-	-
Latp011219	149.096	121.064	148.088	C10H12O	[M+H]+	3,5-Dimethyl-2,3-dihydrobenzofuran	3,5-二甲基-5-甲基-2,3-二氢苯并呋喃	Others	其它类	Others	其它	-	3	5.67877e+06	9.98187e+06	3.71368e+06	5.81946e+06	6.92137e+06	7.09513e+06	7.35964e+06	7.62439e+06	4.17235e+06	3.8337e+06	3.35696e+06	4.22529e+06	-	-
mws2523	421.08	241.01	422.082	C12H23O14P	[M-H]-	Trehalose 6-phosphate	海藻糖-6-磷酸	Others	其它类	Saccharides	糖类	4484-88-2	3	81132.5	91459.7	85331.2	102353	87456.6	103352	104877	121455	100779	82279.5	100243	101801	C00689	ko00500,ko01100,ko01110,ko02060
MW0113143	325.09	119.05	326.1	C15H18O8	[M-H]-	4-O-beta-D-glucosyl-4-coumaric acid	香豆酸-O-葡萄糖苷	Organic acids	有机酸	Organic acids	有机酸	14364-05-7	3	399795	451076	394727	572661	610054	598964	364072	403763	374592	403354	487727	400982	C04415	-
pmb2855	307.11	145.06	308.122	C11H20N2O8	[M-H]-	L-Glutamine-O-glycoside	L-谷氨酰胺-O-葡萄糖苷	Amino acids and derivatives	氨基酸及其衍生物	Amino acids and derivatives	氨基酸及其衍生物	-	3	8.11694e+06	8.13866e+06	8.15203e+06	8.92417e+06	8.8521e+06	7.99447e+06	1.36531e+07	1.40817e+07	1.41926e+07	1.03308e+07	9.62906e+06	8.2133e+06	-	-
MWS5209	235.16	118.09	117.079	C5H11NO2	[2M+H]+	N-Methyl-α-aminoisobutyric acid	N-甲基-α-氨基异丁酸	Amino acids and derivatives	氨基酸及其衍生物	Amino acids and derivatives	氨基酸及其衍生物	2566-34-9	3	25221.2	46571.6	20300.5	42342	39937.1	63350	9	9	9	26451.8	32727.7	27682.4	-	-
Walp007095	230.25	62.06	229.241	C14H31NO	[M+H]+	2-Amino-7-methyltridecan-1-ol*	2-氨基-7-甲基十三烷-1-醇*	Lipids	脂质	Sphingolipids	鞘脂	-	2	203893	326317	323841	253926	318477	300127	216877	329910	148595	328466	322430	264847	-	-
Zmjn001813	159.07	97.06	160.074	C7H12O4	[M-H]-	Pimelic acid*	庚二酸*	Organic acids	有机酸	Organic acids	有机酸	111-16-0	3	180590	197596	197019	429620	497308	420772	131929	140313	127422	216045	232751	184847	C02656	ko00780,ko01100,ko01240
Yamp002343	208.1	120.08	207.089	C11H13NO3	[M+H]+	1-[2-(Furan-2-yl)-2-oxoethyl]piperidin-2-one	1-[2-(Furan-2-yl)-2-oxoethyl]piperidin-2-one	Alkaloids	生物碱	Alkaloids	生物碱	-	1	4.44913e+06	4.27379e+06	4.51107e+06	2.79541e+07	2.46428e+07	2.36455e+07	1.72084e+06	1.63515e+06	1.33765e+06	5.37349e+06	5.63735e+06	4.49851e+06	-	-
MW0153186	585.29	399.23	584.281	C25H40N6O10	[M+H]+	Lys-Tyr-Thr-Ser-Ser	Lys-Tyr-Thr-Ser-Ser	Amino acids and derivatives	氨基酸及其衍生物	Amino acids and derivatives	氨基酸及其衍生物	-	3	8.05691e+06	7.60226e+06	8.16029e+06	7.5185e+06	7.03737e+06	7.11551e+06	6.59787e+06	5.77444e+06	6.01365e+06	5.80893e+06	7.3276e+06	6.59987e+06	-	-
Qatp009254	219.17	119.08	218.167	C15H22O	[M+H]+	Cyclocolorenone	Cyclocolorenone	Terpenoids	萜类	Sesquiterpenoids	倍半萜	489-45-2	3	297122	310326	355506	556358	568699	557456	300857	279130	283648	333851	414561	351866	-	-
MW0107274	385.22	301.12	384.212	C16H28N6O5	[M+H]+	His-Thr-Lys	L-组氨酸-L-苏氨酸-L-赖氨酸	Amino acids and derivatives	氨基酸及其衍生物	Amino acids and derivatives	氨基酸及其衍生物	-	3	4.54243e+06	5.3504e+06	4.67762e+06	1.43695e+07	1.53392e+07	1.20204e+07	999503	1.11446e+06	1.01021e+06	4.12124e+06	3.33118e+06	3.46951e+06	-	-
MWS201429	237.09	104.05	236.083	C8H16N2O4S	[M+H]+	Met-Ser	L-蛋氨酸-L-丝氨酸	Amino acids and derivatives	氨基酸及其衍生物	Amino acids and derivatives	氨基酸及其衍生物	14517-43-2	3	14501.3	16007.2	16675	13823	20471.7	45429	184807	248628	88365	83522.2	94913.8	105507	-	-
MW0159061	594.31	298.14	593.306	C28H43N5O9	[M+H]+	Val-Leu-Glu-Ser-Phe	Val-Leu-Glu-Ser-Phe	Amino acids and derivatives	氨基酸及其衍生物	Amino acids and derivatives	氨基酸及其衍生物	-	3	557548	447426	518434	1.20271e+06	3.91816e+06	3.14823e+06	298357	48197.6	138215	1.28278e+06	1.10812e+06	1023372	-	-
Zmhn002301	325.093	163.039	326.1	C15H18O8	[M-H]-	p-Coumaric acid-4-O-glucoside*	对香豆酸-4-O-葡萄糖苷*	Phenolic acids	酚酸类	Phenolic acids	酚酸类	117405-48-8	3	100456	142401	115882	91356.5	82039.7	89534.1	110154	105919	84334.8	103499	120475	96287.9	C06739	-
pmn001419	325.09	163.04	326.1	C15H18O8	[M-H]-	1-O-p-Coumaroyl-β-D-glucose*	1-O-对香豆酰-β-D-葡萄糖*	Phenolic acids	酚酸类	Phenolic acids	酚酸类	7139-64-2	3	100456	142401	115882	91356.5	82039.7	89534.1	110154	105919	84334.8	103499	120475	96287.9	C16827	-
pmb3068	337.09	163.04	338.1	C16H18O8	[M-H]-	1-O-p-Coumaroylquinic acid	1-O-对香豆酰奎宁酸	Phenolic acids	酚酸类	Phenolic acids	酚酸类	-	3	19796	19041.8	67275.8	21907.7	4047.36	15072.2	131727	112717	129913	61439	76391	75117	-	-
Hmqn004825	293.21	275.2	294.219	C18H30O3	[M-H]-	Rabdosia acid A	冬凌草酸 A	Lipids	脂质	Free fatty acids	游离脂肪酸	-	2	22864.8	51950.4	49362.3	146832	185300	179244	70060.6	25767.2	45453.2	78874.1	62656.3	74805.1	-	-
Hmcp009963	180.14	123.07	180.138	C11H18NO+	[M]+	Candicine	N-甲基大麦芽碱	Alkaloids	生物碱	Phenolamine	酚胺	6656-13-9	1	3.64231e+06	3.55426e+06	3.4756e+06	2.48587e+07	2.54956e+07	2.3634e+07	934050	950392	918864	7.61071e+06	6.67072e+06	6.03269e+06	C10575	-
Hayp002810	287.1	227.08	286.095	C15H14N2O4	[M+H]+	Dichotomine C	Dichotomine C	Alkaloids	生物碱	Alkaloids	生物碱	-	3	43654.3	26338.6	23496.3	342685	413312	351979	8584.82	13758.4	14395.7	146714	116177	137470	-	-
pme0428	237.08	103.02	238.084	C12H14O5	[M-H]-	3,4,5-Trimethoxycinnamic acid	3,4,5-三甲氧基肉桂酸	Phenolic acids	酚酸类	Phenolic acids	酚酸类	90-50-6	3	63162.9	73646.5	62856.9	77530.2	84880.1	75825.5	36060.7	38853.4	36673.3	55786.8	49104.4	62198.3	-	-
MW0119586	253.14	209.16	254.152	C14H22O4	[M-H]-	(2S,3R)-4-methylidene-2-octyl-5-oxooxolane-3-carboxylic acid	(2S,3R)-4-亚甲基-2-辛基-5-氧代氧戊环-3-羧酸	Organic acids	有机酸	Organic acids	有机酸	-	3	1.69938e+06	1.70264e+06	1.92294e+06	1.08881e+06	1.01515e+06	1.02357e+06	799934	775501	799194	896009	1.1276e+06	1.07518e+06	-	-
MW0149846	539.28	521.27	538.275	C24H38N6O8	[M+H]+	Gln-Tyr-Thr-Lys	谷酰氨-酪氨酸-苏氨酸-赖氨酸	Amino acids and derivatives	氨基酸及其衍生物	Amino acids and derivatives	氨基酸及其衍生物	-	3	1.08252e+06	1.02556e+06	1.11416e+06	1.19554e+06	1.20233e+06	1.00466e+06	892900	628595	836856	1.18371e+06	1.13378e+06	941647	-	-
Lcsn000341	487.18	145.06	488.174	C18H32O15	[M-H]-	3'-Fucosyllactose	3'-岩藻糖半乳糖	Others	其它类	Saccharides	糖类	41312-47-4	1	7.72456e+06	7.48412e+06	5.93309e+06	2.5842e+07	1.77135e+07	2.15479e+07	1.72139e+06	2.46414e+06	2.53257e+06	8.6446e+06	7.24436e+06	9.14279e+06	-	-
mws0902	255.07	135.01	256.074	C15H12O4	[M-H]-	Liquiritigenin	甘草苷元	Flavonoids	黄酮	Flavanones	二氢黄酮	578-86-9	3	95401.7	88308.4	83562.2	51934.9	60161.5	49209.6	25375.6	28714.8	40686	46839.6	57949.6	48331.5	C09762	ko01100,ko01110
MWSmce349	282.28	114.09	281.272	C18H35NO	[M+H]+	Laurocapram	月桂氮卓酮	Alkaloids	生物碱	Alkaloids	生物碱	59227-89-3	2	1.0533e+06	706098	658412	807140	1.06639e+06	1.29369e+06	1.50938e+06	884326	1.49752e+06	2.2742e+06	2.36402e+06	1.88107e+06	-	-
Lmtn002796	449.11	287.06	450.116	C21H22O11	[M-H]-	Aromadendrin-7-O-glucoside	香橙素-7-O-葡萄糖苷	Flavonoids	黄酮	Flavanonols	二氢黄酮醇	28189-90-4	3	70963.4	60024.2	81994	30376.3	44145.3	31801.1	65008.8	79086.1	84317.5	62945	64430.7	51500.9	-	-
Hmcp001578	641.17	479.11	640.164	C28H32O17	[M+H]+	Isorhamnetin-3,7-O-diglucoside	异鼠李素-3,7-O-二葡萄糖苷	Flavonoids	黄酮	Flavonols	黄酮醇	6758-51-6	3	86700	36825.9	74799.9	516291	310634	498742	92038.9	106180	87860.7	163897	136762	132228	-	-
MWSHC20168	153.02	109.03	154.027	C7H6O4	[M-H]-	Methyl cumalate	香豆酸甲酯	Phenolic acids	酚酸类	Phenolic acids	酚酸类	6018-41-3	3	75358	72895.9	75825.4	45522.7	86949.2	122866	262711	272182	299632	214878	170964	207922	-	-
WaYp007721	290.27	242.25	289.262	C16H35NO3	[M+H]+	2-Aminohexadecane-1,16,16-triol	2-氨基十六烷-1,16,16-三醇	Lipids	脂质	Sphingolipids	鞘脂	-	1	2.45627e+06	3.50766e+06	3.25134e+06	2.49106e+06	3.80207e+06	3.44768e+06	2.64191e+06	2.89636e+06	2.01836e+06	3.25364e+06	3.32599e+06	2.65688e+06	-	-
MWS1839	165.06	92.03	166.063	C9H10O3	[M-H]-	Ethylparaben	4-羟基苯甲酸乙酯	Phenolic acids	酚酸类	Phenolic acids	酚酸类	120-47-8	3	21631.9	52672.5	36440.9	31269.5	35450.6	49264.4	49199.2	29948	35986.6	22836.1	20881.2	26404.2	-	-
Wchn004079	355.11	175.04	356.111	C16H20O9	[M-H]-	Juglanoside D	Juglanoside D	Others	其它类	Others	其它	-	2	169997	178625	182674	25838.2	45202.5	25053.9	199974	166331	190540	124548	145547	158489	-	-
MWS0442	527.16	365.1	504.169	C18H32O16	[M+Na]+	Maltotriose	麦芽三糖	Others	其它类	Saccharides	糖类	1109-28-0	1	1.64195e+07	1.44982e+07	1.55936e+07	1.13325e+07	1.10761e+07	1.17764e+07	1.74435e+07	1.58724e+07	1.85726e+07	1.26039e+07	1.52108e+07	1.59278e+07	C01835	ko02010
MW0152461	322.18	70.07	299.185	C14H25N3O4	[M+Na]+	Leu-Pro-Ala	L-亮氨酸-L-脯氨酸-L-丙氨酸	Amino acids and derivatives	氨基酸及其衍生物	Amino acids and derivatives	氨基酸及其衍生物	-	3	2.64911e+06	2.90972e+06	3.20933e+06	1.2397e+06	783501	1.55605e+06	6.35063e+06	7.47796e+06	7.909e+06	4.0755e+06	4.85952e+06	5.17192e+06	-	-
Wayn002083	326.12	164.07	327.131	C15H21NO7	[M-H]-	N-(1-Deoxy-1-fructosyl)Phenylalanine	N-(1-脱氧-1-果糖基)苯丙氨酸	Nucleotides and derivatives	核苷酸及其衍生物	Nucleotides and derivatives	核苷酸及其衍生物	-	1	1.64701e+07	1.42381e+07	1.7394e+07	1.79408e+07	1.62456e+07	2.0785e+07	1.83435e+07	1.76839e+07	1.69414e+07	1.88213e+07	2.23898e+07	1.79104e+07	-	-
Zbln000478	335.13	155.07	336.143	C14H24O9	[M-H]-	2-(4-hydroxy-1-((3,4,5-trihydroxy-6-(hydroxymethyl)tetrahydro-2H-pyran-2-yl)oxy)cyclohexyl)acetic acid	2-(4-hydroxy-1-((3,4,5-trihydroxy-6-(hydroxymethyl)tetrahydro-2H-pyran-2-yl)oxy)cyclohexyl)acetic acid	Others	其它类	Saccharides	糖类	-	2	112382	92436.2	55015	129785	26833.9	23677.9	147361	250225	205155	125299	115921	146275	-	-
Lmrn003201	204.07	158.06	205.074	C11H11NO3	[M-H]-	Indole-3-lactic acid	吲哚-3-乳酸	Alkaloids	生物碱	Plumerane	吲哚类生物碱	1821-52-9	3	337466	367734	370851	417143	418583	423731	326229	325066	350036	344228	353298	426655	C02043	-
Lmzn006284	471.35	471.35	472.355	C30H48O4	[M-H]-	2-Hydroxyursolic acid	2-羟基熊果酸	Terpenoids	萜类	Triterpene	三萜	-	3	163537	583408	384721	130904	62534	319562	207744	167943	142692	1.97989e+06	1.74553e+06	1.55509e+06	-	-
mws1610	471.348	471.348	472.355	C30H48O4	[M-H]-	Maslinic acid	山楂酸	Terpenoids	萜类	Triterpene	三萜	4373-41-5	3	163537	583408	384721	130904	62534	319562	207744	167943	142692	1.97989e+06	1.74553e+06	1.55509e+06	C16939	-
Zbsn004020	191.07	147.08	192.079	C11H12O3	[M-H]-	Isoshinanolone	异柿萘醇酮	Quinones	醌类	Quinones	醌类	39626-91-0	3	33311.7	70347	23389.1	77814.9	28340	9450.22	90989.1	82747.8	111715	90516.5	73012.1	74842.3	C12343	-
pmp001232	191.11	135.08	190.099	C12H14O2	[M+H]+	Neoligustilide	新藁本内脂	Others	其它类	Lactones	内酯类化合物	-	2	56356.3	53615.5	56647	176741	161882	267905	27351.5	30736.9	25283.8	96634.5	75805.9	90051.9	-	-
pmf0289	336.17	148.06	335.159	C15H21N5O4	[M+H]+	Riboprine	利波腺苷	Nucleotides and derivatives	核苷酸及其衍生物	Nucleotides and derivatives	核苷酸及其衍生物	7724-76-7	3	76435.3	70560.9	84785.8	138442	107702	119864	210986	191997	197295	156352	172175	134608	C16427	ko01110
mws0018	203.22	84.08	202.216	C10H26N4	[M+H]+	Spermine	精胺	Alkaloids	生物碱	Alkaloids	生物碱	71-44-3	3	1.6917e+06	1.78366e+06	2.83745e+06	2.1983e+06	2.24425e+06	2.47818e+06	1.28412e+06	852751	1.57408e+06	1.61564e+06	1.6253e+06	1.9909e+06	C00750	ko00330,ko00410,ko00480,ko00770,ko01100,ko01240
Hmtn001288	181.05	135.04	182.058	C9H10O4	[M-H]-	Methyl 2,4-dihydroxyphenylacetate	2,4-二羟基苯乙酸甲酯	Phenolic acids	酚酸类	Phenolic acids	酚酸类	67828-42-6	3	16675	16845.4	8367.44	28420.2	27583.4	33524.1	172626	193331	194117	112378	103196	131034	-	-
MW0168254	359.22	203.06	358.214	C22H30O4	[M+H]+	Cafestol acetate	乙酸咖啡醇	Terpenoids	萜类	Ditepenoids	二萜	81760-48-7	3	175075	164023	272842	107419	121298	122172	12836.8	1939.05	2536.65	97894.7	124506	107109	-	-
pme1178	284.1	152.06	283.092	C10H13N5O5	[M+H]+	Guanosine	鸟苷	Nucleotides and derivatives	核苷酸及其衍生物	Nucleotides and derivatives	核苷酸及其衍生物	118-00-3	1	6.94404e+06	7.82051e+06	7.61565e+06	4.16433e+06	4.08022e+06	4.28957e+06	5.74293e+07	5.84806e+07	5.40807e+07	3.30694e+07	3.63861e+07	2.83962e+07	C00387	ko00230,ko01100,ko01232,ko02010
MW0158129	705.29	357.18	704.277	C30H40N8O12	[M+H]+	Trp-Gln-Gln-Asp-Glu	Trp-Gln-Gln-Asp-Glu	Amino acids and derivatives	氨基酸及其衍生物	Amino acids and derivatives	氨基酸及其衍生物	-	3	3.12692e+07	1.28097e+07	2.55191e+07	1.62575e+07	6.96589e+06	2.45429e+07	2.92706e+06	7.23512e+06	4.94516e+06	1.63243e+07	1.31411e+07	1.64886e+07	-	-
Hmcn006267	181.05	107.01	182.058	C9H10O4	[M-H]-	2,6-Dimethoxybenzoic acid	2,6-二甲氧基苯甲酸	Phenolic acids	酚酸类	Phenolic acids	酚酸类	1466-76-8	3	35523.1	48184.5	28299.4	36071.1	40172	34055.3	22231.4	36382.5	30549.2	46525.1	36496.1	40291	-	-
Wbwp010459	343.15	163.07	342.147	C20H22O5	[M+H]+	5-[(2r,3s,4s,5s)-5-(2h-1,3-benzodioxol-5-yl)-3,4-dimethyloxolan-2-yl]-2-methoxyphenol	5-[(2r,3s,4s,5s)-5-(2h-1,3-苯并二氧代醇-5-基)-3,4-二甲基氧代烷-2-基]-2-甲氧基苯酚	Lignans and Coumarins	木脂素和香豆素	Lignans	木脂素	-	3	109810	486417	119359	949129	417388	883283	529616	582944	771675	615973	776270	760813	-	-
Sazp011041	343.15	163.07	342.147	C20H22O5	[M+H]+	Phyllnirurin	Phyllnirurin	Lignans and Coumarins	木脂素和香豆素	Lignans	木脂素	120396-53-4	3	109810	486417	119359	949129	417388	883283	529616	582944	771675	615973	776270	760813	-	-
Waln011009	578.34	279.23	579.354	C28H54NO9P	[M-H]-	2-(2,3-dihydroxypropoxy)-3-(((2-(dimethylamino)ethoxy)(hydroxy)phosphoryl)oxy)propyl (11Z,14Z)-octadeca-11,14-dienoate*	2-(2,3-二羟基丙氧基)-3-(((2-(二甲基氨基)乙氧基)(羟基)磷酰基)氧基)丙基 (11Z,14Z)-十八碳-11,14-二烯酸*	Lipids	脂质	LPE	溶血磷脂酰乙醇胺	-	1	4.1498e+06	4.27756e+06	2.92105e+06	1.19379e+07	1.44151e+07	1.3082e+07	27315.6	18444.2	18864.7	8.16385e+06	6.57129e+06	8.25154e+06	-	-
MW0131367	475.12	253.05	416.111	C21H20O9	[M+CH3COO]-	4H-1-Benzopyran-4-one, 7-(beta-D-glucopyranosyloxy)-3-(4-hydroxyphenyl)-	3-(4-羟基苯基)-7-{[3，4，5-三羟基-6-(羟甲基）恶烷-2-基]氧}-4H-色烯-4-酮	Others	其它类	Ketone compounds	酮类化合物	-	3	33291.4	24412.5	18976.6	6051.02	41504	10759.8	226090	347878	399106	92018.3	114399	93810.5	-	-
pme1021	177.14	99	178.048	C6H10O6	[M-H]-	D-Glucono-1,5-lactone	D-葡萄糖酸-1,5-内酯	Others	其它类	Saccharides	糖类	90-80-2	3	919167	920936	807957	147955	49420.6	51534.8	1.34992e+06	1.24438e+06	1.29082e+06	984087	826511	777707	C00198	ko00030,ko01100,ko01110,ko01120,ko01200
pme3351	144.07	126.06	145.074	C6H11NO3	[M-H]-	Allysine(6-Oxo DL-Norleucine)	醛赖氨酸	Amino acids and derivatives	氨基酸及其衍生物	Amino acids and derivatives	氨基酸及其衍生物	1962-83-0	3	168876	164895	117726	128009	47307.3	95944	187521	206824	200527	134242	160416	172285	C04076	ko00300,ko00310,ko01100,ko01110,ko01230
Yhhn000821	431.1	88.99	432.106	C21H20O10	[M-H]-	kwanzoquinone C	kwanzoquinone C	Quinones	醌类	Anthraquinone	蒽醌	-	3	1.18488e+06	906866	1305539	5.77588e+06	5.88107e+06	6.12537e+06	458928	542268	488542	1.57547e+06	1.26094e+06	1.58524e+06	-	-
MWSmce389	209.12	179.07	208.11	C12H16O3	[M+H]+	Beta-asarone	β-细辛脑	Phenolic acids	酚酸类	Phenolic acids	酚酸类	5273-86-9	2	75254.5	85842	66599.2	104267	101387	106282	68695.7	64689.3	85119.8	111891	86930.6	101435	C10430	-
Lmsn003619	645.11	169.01	646.117	C29H26O17	[M-H]-	1,4-Di-O-galloyl-3-O-caffeoyl-β-D-glucose	1,4-二-O-没食子酰-3-O-咖啡酰-β-D-葡萄糖	Phenolic acids	酚酸类	Phenolic acids	酚酸类	-	3	31675.5	35802.3	18874.9	28726.9	27233.5	28101.4	3076.14	5474.8	5803.95	17512.2	15172.7	19528.4	-	-
MW0146080	590.25	572.24	589.234	C22H35N7O12	[M+H]+	Asp-Gln-Gln-Ala-Glu	Asp-Gln-Gln-Ala-Glu	Amino acids and derivatives	氨基酸及其衍生物	Amino acids and derivatives	氨基酸及其衍生物	-	3	2.36484e+06	2.29085e+06	2.15839e+06	7.43636e+06	9.29921e+06	7.31199e+06	1.87073e+06	1.80521e+06	1.92523e+06	3.01121e+06	3.83705e+06	3.26573e+06	-	-
mws5038	341.11	89.02	342.116	C12H22O11	[M-H]-	Isomaltulose	异麦芽酮糖	Others	其它类	Saccharides	糖类	13718-94-0	3	206597	286755	190022	1.03656e+06	1.01227e+06	853415	357181	363456	345666	644226	505545	546749	C01742	-
mws0251	127.05	110.02	126.043	C5H6N2O2	[M+H]+	Thymine	胸腺嘧啶	Nucleotides and derivatives	核苷酸及其衍生物	Nucleotides and derivatives	核苷酸及其衍生物	65-71-4	3	759899	739312	892654	183466	198061	169583	6.08619e+06	5.71188e+06	5.79713e+06	3.02701e+06	3.89556e+06	3.42306e+06	C00178	ko00240,ko01100,ko01232
Lcsp001834	274.18	129.1	273.169	C12H23N3O4	[M+H]+	Gly-Val-Val	甘氨酸-缬氨酸-缬氨酸	Amino acids and derivatives	氨基酸及其衍生物	Amino acids and derivatives	氨基酸及其衍生物	79672-11-0	1	320010	263209	202478	301546	101743	137667	5.46784e+06	5.30656e+06	6.53329e+06	4.22585e+06	3.51068e+06	3.34979e+06	-	-
Zmbn005559	349.09	187.03	350.094	C16H18N2O5S	[M-H]-	Indole-3-cyano-2-O-glucoside	吲哚-3-氰基-2-O-葡萄糖苷	Alkaloids	生物碱	Plumerane	吲哚类生物碱	-	3	90152.7	124790	143998	38345	30010	20721.1	139014	118044	167629	137508	108367	134367	-	-
Lhlp120627	195.14	67.05	194.131	C12H18O2	[M+H]+	Carvylacetate	乙酸香芹酯	Terpenoids	萜类	Monoterpenoids	倍萜	97-42-7	3	87975	103637	81689	99284	80914	79788.2	102012	91161.1	100842	116521	108503	90517.8	-	-
mws1013	177.02	133.03	178.027	C9H6O4	[M-H]-	Esculetin (6,7-Dihydroxycoumarin)	秦皮乙素; 6,7-二羟基香豆素	Lignans and Coumarins	木脂素和香豆素	Coumarins	香豆素	305-01-1	3	9	9	9	30331.1	45010	28787.7	115542	166770	81246.6	51777	66633.1	58051.6	C09263	ko00999,ko01110
Lmmp002013	267.17	179.07	266.163	C14H22N2O3	[M+H]+	Dihydroferuloylputrescine	二氢阿魏酰腐胺	Alkaloids	生物碱	Phenolamine	酚胺	-	3	487663	458888	473129	687987	614469	576754	410126	345797	447480	519093	526026	415780	-	-
pmb0889	279.23	95.09	278.225	C18H30O2	[M+H]+	Punicic acid (9Z,11E,13Z-octadecatrienoic acid)	石榴酸 (9Z,11E,13Z-十八碳三烯酸)	Lipids	脂质	Free fatty acids	游离脂肪酸	544-72-9	3	5.68567e+06	5.76746e+06	7.2611e+06	2.98556e+07	3.2924e+07	3.53787e+07	1.73866e+06	1.75506e+06	1.56859e+06	1.20602e+07	1.01887e+07	9.46148e+06	C08364	-
pma2987	142.1	124.09	141.09	C6H11N3O	[M+H]+	Histidinol	组氨醇	Alkaloids	生物碱	Alkaloids	生物碱	501-28-0	3	8.76396e+06	8.01099e+06	6.8428e+06	5.7027e+06	5.39717e+06	6.00742e+06	7.38522e+06	7.44782e+06	6.5779e+06	9.2446e+06	7.7824e+06	1.00554e+07	C00860	ko00340,ko01100,ko01110,ko01230
Zmhn003082	357.08	173.04	358.09	C15H18O10	[M-H]-	5-O-Galloyl-methyl quinine ester	5-O-没食子酰-奎宁酸甲酯	Phenolic acids	酚酸类	Phenolic acids	酚酸类	-	3	34093.6	43066.8	37507.6	32148.5	26726	12825.9	96969.7	117161	128875	69805.6	70278.2	86749	-	-
pme3732	244.09	112.05	243.085	C9H13N3O5	[M+H]+	Cytidine	胞苷	Nucleotides and derivatives	核苷酸及其衍生物	Nucleotides and derivatives	核苷酸及其衍生物	65-46-3	2	341405	321077	352306	284025	303954	224890	3.68389e+06	4.41797e+06	4.00491e+06	2.58771e+06	2.11148e+06	2.70769e+06	C00475	ko00240,ko01100,ko01232,ko02010
Ymmg000001	237.18	123.12	236.178	C15H24O2	[M+H]+	11-Hydroxy-12-hydroisodaucenal	11-羟基-12-氢化异胡萝卜烯醛	Terpenoids	萜类	Sesquiterpenoids	倍半萜	-	3	85130	83002.3	84413.8	119524	127529	126367	64831.7	80731.7	68577.3	105257	82814.3	87894.7	-	-
Zmdp000972	136.04	91.05	135.035	C4H9NO2S	[M+H]+	S-Methyl-L-cysteine	S-甲基-L-半胱氨酸	Amino acids and derivatives	氨基酸及其衍生物	Amino acids and derivatives	氨基酸及其衍生物	1187-84-4	2	1.31721e+06	1.55808e+06	1.57005e+06	136133	152989	137727	1.79762e+06	1.84592e+06	2.1659e+06	1.11083e+06	1.23414e+06	1.43013e+06	C22040	ko02010
pmb2928	331.07	313.06	332.074	C13H16O10	[M-H]-	Gallic acid-4-O-glucoside	没食子酸-4-O-葡萄糖苷	Phenolic acids	酚酸类	Phenolic acids	酚酸类	84274-52-2	3	192030	184736	177447	137786	31252.4	26671.8	212783	202862	204139	176073	148928	192738	-	-
Hmbp003234	255.09	163.03	254.079	C12H14O6	[M+H]+	1-O-Caffeoylglycerol	1-O-咖啡酰单甘油	Phenolic acids	酚酸类	Phenolic acids	酚酸类	-	3	195716	141767	153311	334324	271634	261663	116800	149418	119532	173828	197679	152754	-	-
MW0054786	267.2	185.16	268.204	C16H28O3	[M-H]-	(2E,4E)-11-Methoxy-3,7,11-trimethyldodeca-2,4-dienoic acid	甲戊二烯酸	Terpenoids	萜类	Sesquiterpenoids	倍半萜	53092-52-7	3	1.11532e+06	1.06107e+06	1.05108e+06	1.82837e+06	1.83491e+06	1.98043e+06	1.00947e+06	887026	1.26371e+06	1.66297e+06	1.35747e+06	1.32478e+06	-	-
mws0091	463.09	300.03	464.096	C21H20O12	[M-H]-	Quercetin-3-O-glucoside (Isoquercitrin)	槲皮素-3-O-葡萄糖苷(异槲皮苷)	Flavonoids	黄酮	Flavonols	黄酮醇	482-35-9	3	22575.4	34135.8	910425	33747	25698.4	21675	28428.3	24031.2	30978.7	96568.3	77459.1	78104	C05623	ko01100,ko01110
Wmmn002441	183.03	124.017	184.11	C10H16O3	[M-H]-	(E)-Linalool-1-oic acid	(E)-芳樟醇-1-酸	Lipids	脂质	Free fatty acids	游离脂肪酸	-	3	22455.1	18115.7	14439.7	21073.5	29945.2	17963.2	12467	8324.99	9980.24	14422.5	12738.2	11117.2	-	-
Wcgp011536	263.2	95.09	262.193	C17H26O2	[M+H]+	6-hydroxy-4b,8,8-trimethyl-3,4,4a,5,6,7,8a,9-octahydro-1H-phenanthren-2-one	6-hydroxy-4b,8,8-trimethyl-3,4,4a,5,6,7,8a,9-octahydro-1H-phenanthren-2-one	Others	其它类	Others	其它	-	3	202558	215570	228969	440664	514050	520829	191761	29249.1	53322.5	161938	204696	168058	-	-
MWS2910	242.11	126.07	241.106	C10H15N3O4	[M+H]+	5-Methyl-2'-Deoxycytidine	5-甲基-2'-脱氧胞苷	Nucleotides and derivatives	核苷酸及其衍生物	Nucleotides and derivatives	核苷酸及其衍生物	838-07-3	3	296741	155498	164961	318910	415890	367046	252551	342896	270989	308508	264529	239068	C03592	-
MW0155408	556.3	504.31	557.307	C26H39N9O5	[M-H]-	Phe-Val-His-Arg	Phe-Val-His-Arg	Amino acids and derivatives	氨基酸及其衍生物	Amino acids and derivatives	氨基酸及其衍生物	-	3	83515.3	83517.4	61146.1	480739	276746	325823	9	9	9	161980	167667	130658	-	-
MW0155878	310.16	86.06	309.144	C13H19N5O4	[M+H]+	Pro-His-Gly	脯氨酰-组氨酰-甘氨酸	Amino acids and derivatives	氨基酸及其衍生物	Amino acids and derivatives	氨基酸及其衍生物	-	3	1.08368e+06	1.26465e+06	1.08984e+06	1.06782e+06	1.06553e+06	1.41754e+06	690980	664715	653758	793235	703130	911959	-	-
Lmdn003662	389.22	165.06	390.225	C19H34O8	[M-H]-	Rehmaionoside A	地黄紫罗兰苷 A	Terpenoids	萜类	Monoterpenoids	倍萜	104112-06-3	3	34568.4	37270.8	44940.3	34955.2	72311.1	56649.3	21488.9	29972.4	35865	37144.1	33401.1	43222.5	C17450	-
pme2074	322.2	130.05	323.21	C18H29NO4	[M-H]-	Jasmonoyl-L-Isoleucine	茉莉酰-L-异亮氨酸	Amino acids and derivatives	氨基酸及其衍生物	Amino acids and derivatives	氨基酸及其衍生物	120330-93-0	3	34010.5	33363.3	35586.6	50897.3	44926.9	55218.1	40101.4	45243.7	48885.7	40846.8	50963.9	41025.7	C18699	-
mws0061	463.09	300.03	464.096	C21H20O12	[M-H]-	Quercetin-3-O-galactoside (Hyperin)	槲皮素-3-O-半乳糖苷 (金丝桃苷)	Flavonoids	黄酮	Flavonols	黄酮醇	482-36-0	3	8351.14	34770.9	1.08528e+06	14860.6	20529.1	25005	17337.2	40010	14764.8	105224	80807.4	95463.4	C10073	-
MWS201440	235.09	148.06	234.085	C8H14N2O6	[M+H]+	Ser-Glu	丝氨酸-谷氨酸	Amino acids and derivatives	氨基酸及其衍生物	Amino acids and derivatives	氨基酸及其衍生物	6403-16-3	3	83363.7	43648.6	89568.3	79635.6	91061.9	94192.8	128101	107571	111016	78851.2	94114.3	102592	-	-
pme2743	194.08	91.05	193.074	C10H11NO3	[M+H]+	N-Phenylacetylglycine	N-苯乙酰甘氨酸	Amino acids and derivatives	氨基酸及其衍生物	Amino acids and derivatives	氨基酸及其衍生物	500-98-1	3	177515	157002	159738	315160	307821	354758	115404	121911	139606	146090	166249	189918	C05598	ko00360
pmp000316	473.363	455.346	472.355	C30H48O4	[M+H]+	16α-Hydroxytrametenolic acid	16α-羟基栓菌酸	Terpenoids	萜类	Triterpene	三萜	176390-68-4	3	40250.5	106956	65927.5	314804	314700	391496	18836.6	34257.9	23163.5	123204	120020	96064.8	-	-
mws0367	277.22	277.22	278.225	C18H30O2	[M-H]-	α-Linolenic Acid	α-亚麻酸	Lipids	脂质	Free fatty acids	游离脂肪酸	463-40-1	1	8.83241e+06	9.48427e+06	1.01693e+07	6.21667e+07	5.19827e+07	5.88193e+07	1.66294e+06	1.74941e+06	1.78818e+06	1.85324e+07	1.80645e+07	2.27857e+07	C06427	ko00592,ko01040,ko01100,ko01110
Zmzp005934	284.3	102.09	283.288	C18H37NO	[M+H]+	Stearamide	硬脂酰胺	Alkaloids	生物碱	Alkaloids	生物碱	124-26-5	3	71545.1	50251.5	50478.1	45344.3	50501.9	44052.6	44685.7	80709.2	71500.1	135678	108244	138699	C13846	-
MW0153546	711.37	430.23	710.342	C31H50N8O9S	[M+H]+	Met-Glu-Leu-Tyr-Arg	Met-Glu-Leu-Tyr-Arg	Amino acids and derivatives	氨基酸及其衍生物	Amino acids and derivatives	氨基酸及其衍生物	-	3	3.25519e+06	3.57145e+06	4.35957e+06	120474	80025	95035	3.52827e+06	4.18465e+06	4.52035e+06	4.86981e+06	3.89685e+06	3.9149e+06	-	-
pmb0856	480.31	339.29	479.301	C23H46NO7P	[M+H]+	LysoPE 18:1(2n isomer)	溶血磷脂酰乙醇胺 18:1(2n异构)	Lipids	脂质	LPE	溶血磷脂酰乙醇胺	-	3	8.18414e+06	8.40222e+06	1.25558e+07	6.21989e+06	8.32128e+06	5.82768e+06	42020.1	12545.6	9472.46	2.88772e+06	3.40394e+06	2.63495e+06	-	-
Cmmn012997	301.22	301.22	302.225	C20H30O2	[M-H]-	Abietic acid	松香酸	Terpenoids	萜类	Ditepenoids	二萜	514-10-3	3	300643	347687	300859	350480	358647	363189	311740	274267	345661	308762	389623	393977	C06087	ko00904,ko01100,ko01110
Lmmp002334	773.21	303.05	772.206	C33H40O21	[M+H]+	Quercetin-3-O-rutinoside-7-O-glucoside	槲皮素-3-O-芸香糖苷-7-O-葡萄糖苷	Flavonoids	黄酮	Flavonols	黄酮醇	-	3	108437	97254.3	86695.5	140295	134546	134531	119705	103023	110360	140692	108387	120968	-	-
MW0012052	339.25	321.24	338.246	C20H34O4	[M+H]+	5,8,14-Eicosatrienoic acid, 11,12-dihydroxy-, (5Z,8Z,14Z)-	5,8,14-二十碳三烯酸，11,12-二羟基-，(5Z,8Z,14Z)-	Lipids	脂质	Free fatty acids	游离脂肪酸	-	3	428025	375964	380185	2.98713e+06	3.28478e+06	3.1589e+06	102509	57555	55591.9	938617	922448	732860	-	-
MWSslk015	101.04	57.99	102.043	C3H6N2O2	[M-H]-	L-Cycloserine	L-环丝氨酸	Amino acids and derivatives	氨基酸及其衍生物	Amino acids and derivatives	氨基酸及其衍生物	339-72-0	3	9990.28	12756.7	9991.87	1213.57	3621.62	1670	19217.9	16575	23193.9	17112.8	19327.2	22288.5	C06682	-
pme1228	221.09	204.07	220.085	C11H12N2O3	[M+H]+	5-Hydroxy-L-tryptophan	5-羟基-L-色氨酸	Amino acids and derivatives	氨基酸及其衍生物	Amino acids and derivatives	氨基酸及其衍生物	4350-09-8	3	881389	1.01595e+06	891077	583215	381149	655395	758629	841761	686330	685832	896032	795174	C00643	ko00380,ko01100
Lmjn003620	321.1	137.02	322.105	C16H18O7	[M-H]-	Catalpin	梓实糖苷	Terpenoids	萜类	Terpene	萜类	1390-72-3	3	3340	10737.1	11670	6864.16	8441.55	12359.6	13045.4	6670	15832.7	12129.9	10005	13037.1	-	-
MW0158656	444.21	288.12	443.206	C23H29N3O6	[M+H]+	Tyr-Tyr-Val	酪氨酸-酪氨酸-缬氨酸	Amino acids and derivatives	氨基酸及其衍生物	Amino acids and derivatives	氨基酸及其衍生物	-	3	2.03184e+06	1.97028e+06	2.27113e+06	1.29834e+07	1.26394e+07	1.22283e+07	133486	233989	328011	2.95975e+06	3.07968e+06	3.76389e+06	-	-
Wbhp008068	353.23	353.23	352.225	C20H32O5	[M+H]+	(1R,4aS,4bR,7R,8R,8aR,9S,10aR)-7-ethenyl-8,8a,9-trihydroxy-1,4a,7-trimethyl-2,3,4,4b,5,6,8,9,10,10a-decahydrophenanthrene-1-carboxylic acid	(1R,4aS,4bR,7R,8R,8aR,9S,10aR)-7-乙烯基-8,8a,9-三羟基-1,4a,7-三甲基-2,3,4,4b,5,6,8,9,10,10-二氢苯蒽-1-羧酸	Terpenoids	萜类	Terpene	萜类	-	1	5.65775e+06	5.77102e+06	5.91274e+06	1.00929e+07	9.55486e+06	9.76167e+06	1.16982e+07	9.86414e+06	1.06302e+07	1.22596e+07	9.81704e+06	9.81124e+06	-	-
MW0144555	489.24	147.12	488.234	C18H32N8O8	[M+H]+	Ala-Glu-Asn-Arg	Ala-Glu-Asn-Arg	Amino acids and derivatives	氨基酸及其衍生物	Amino acids and derivatives	氨基酸及其衍生物	-	3	166770	136735	79553.6	126252	100938	136735	92569.8	98390.7	108639	122093	110045	93370	-	-
pme3967	312.13	180.09	311.123	C12H17N5O5	[M+H]+	2-(Dimethylamino)guanosine	2-(二甲基氨基)鸟苷	Nucleotides and derivatives	核苷酸及其衍生物	Nucleotides and derivatives	核苷酸及其衍生物	2140-67-2	3	101123	125365	131207	1.30577e+06	1.40904e+06	1.15883e+06	971427	949750	1.03654e+06	935915	798011	721114	-	-
Zmsp000758	158.12	70.07	158.117	C8H15NO2	[M+H]+	1-(Hydroxymethyl)hexahydro-1h-pyrrolizin-2-ol	1-(Hydroxymethyl)hexahydro-1h-pyrrolizin-2-ol	Alkaloids	生物碱	Pyrrole alkaloids	吡咯类生物碱	-	2	1092515	1045495	882730	983390	941440	983390	581190	519285	897825	1099230	844165	948150	-	-
Wcsn010224	277.22	277.22	278.225	C18H30O2	[M-H]-	(5Z,10E)-14-hydroxy-2,6,10-trimethylpentadeca-2,5,10-trien-4-one	(5Z,10E)-14-hydroxy-2,6,10-trimethylpentadeca-2,5,10-trien-4-one	Others	其它类	Others	其它	-	1	1.10925e+06	990051	1.0883e+06	6.51665e+06	7.19066e+06	7.10116e+06	154181	157880	154449	2.08238e+06	2.19124e+06	2.66437e+06	-	-
Qahn011632	299.16	117.04	300.173	C19H24O3	[M-H]-	Biondinin C	望春玉兰脂素 C	Terpenoids	萜类	Monoterpenoids	倍萜	55511-08-5	3	65798.4	61273.5	60029.7	79845.5	83928.8	84147.8	29064.3	37042.1	36853.2	71211.3	55668	58512.2	-	-
MW0011468	328.25	275.2	327.241	C18H33NO4	[M+H]+	10-nitro-9E-octadecenoic acid	（9E)-10-硝基十八烯酸	Lipids	脂质	Free fatty acids	游离脂肪酸	-	3	902978	863356	908111	1.66971e+06	1.50681e+06	1.49627e+06	3201.06	1763.32	3173.16	512402	670637	619145	-	-
MW0113970	297.13	183.1	240.1	C12H16O5	[M+CH3COO]-	Benzyl beta-D-Arabinopyranoside	苄基 β-D-阿拉伯吡喃糖苷	Others	其它类	Others	其它	5329-50-0	3	139429	137839	148931	1.03358e+06	1.12027e+06	1.15958e+06	4137.5	10005	13434	278820	322407	365638	-	-
pme2601	89.02	59.01	90.0317	C3H6O3	[M-H]-	3-Hydroxypropanoic acid	3-羟基丙酸	Organic acids	有机酸	Organic acids	有机酸	503-66-2	3	138374	166477	137975	88621.3	119928	123473	120544	105877	140707	148957	122694	115976	C01013	ko00240,ko00410,ko00640,ko00720,ko01100,ko01120,ko01200
MW0155786	458.26	288.16	457.244	C22H31N7O4	[M+H]+	Pro-Arg-Trp	脯氨酰-精氨酰-色氨酸	Amino acids and derivatives	氨基酸及其衍生物	Amino acids and derivatives	氨基酸及其衍生物	-	3	2.45771e+07	2.049e+07	2.3993e+07	480815	294851	414734	8.88281e+06	9.01468e+06	8.10113e+06	1.01901e+07	1.30393e+07	1.06725e+07	-	-
Lmhp002501	281.15	177.05	280.142	C14H20N2O4	[M+H]+	N-Feruloylhydroxyputrescine	N-阿魏酰羟基腐胺	Alkaloids	生物碱	Phenolamine	酚胺	-	3	140362	226621	282663	343329	414115	371476	243573	229994	113545	203425	224159	265019	-	-
Wagp009552	295.13	175.04	294.126	C19H18O3	[M+H]+	3-(1-Phenyl-2-methylprop-1-yl)-4-hydroxycoumarin	3-(1-苯基-2-甲基丙烷-1-基)-4-羟基香豆素	Lignans and Coumarins	木脂素和香豆素	Coumarins	香豆素	-	3	46907.9	56169.4	59050.2	49046.4	36094.8	45732.9	121456	147789	34144.5	100344	80625.5	79282.2	-	-
pmn001420	341.09	179.04	342.095	C15H18O9	[M-H]-	1-O-Caffeoyl-β-D-glucose*	1-O-咖啡酰-β-D-葡萄糖*	Phenolic acids	酚酸类	Phenolic acids	酚酸类	14364-08-0	3	198745	141440	208046	193280	101431	122000	222196	184827	178871	168477	219806	209991	C10433	-
pmp000476	240.2	57.1	239.189	C14H25NO2	[M+H]+	N-Isobutyl-4,5-epoxy-2E-decaenamide	N-异丁基-4,5-环氧-2E-癸酰胺	Alkaloids	生物碱	Alkaloids	生物碱	-	3	91787.7	59793.5	54867	70007.2	65264	93558	93054.2	123817	80131.6	48012.4	60721	62202.1	-	-
Lwhp010633	160.075	115.053	159.068	C10H9NO	[M+H]+	Echinopsine	1-甲基-4(1H)-喹诺酮	Alkaloids	生物碱	Quinoline alkaloids	喹啉类生物碱	83-54-5	3	172972	205582	260900	174793	191744	190153	248098	213537	266751	183458	182198	229979	-	-
MW0150875	384.19	338.19	383.18	C16H25N5O6	[M+H]+	His-Asp-Leu	组氨酸-天门冬氨酸-亮氨酸	Amino acids and derivatives	氨基酸及其衍生物	Amino acids and derivatives	氨基酸及其衍生物	-	3	726498	687434	633605	952341	1.00368e+06	895218	479165	583791	478688	799931	636150	634693	-	-
mws3141	235.11	176.07	234.1	C12H14N2O3	[M+H]+	5-Methoxy-DL-tryptophan	DL-5-甲氧基色氨酸	Amino acids and derivatives	氨基酸及其衍生物	Amino acids and derivatives	氨基酸及其衍生物	28052-84-8	3	81043.3	110442	71916.3	33528.1	13393.6	104220	59113	81442.3	133369	103032	97237.3	78556.3	-	-
mws0596	154.05	136.04	153.043	C7H7NO3	[M+H]+	3-Hydroxyanthranilic acid	3-羟基-2-氨基苯甲酸	Alkaloids	生物碱	Phenolamine	酚胺	548-93-6	3	96477.4	69206.2	94993.5	87748	62792.9	103528	69209.2	66515.7	67780.9	67228.4	70011.9	86269.6	C00632	ko00380,ko00627,ko01100,ko01120,ko01240
MA10074217	144.05	115.04	145.053	C9H7NO	[M-H]-	4-Hydroxyquinoline	4-羟基喹啉	Alkaloids	生物碱	Quinoline alkaloids	喹啉类生物碱	611-36-9	2	76394.3	73001.6	85469.7	36595.8	47676.5	53650.8	494531	506968	508463	248504	298679	328243	C06343	-
MWS1113	232.15	57.03	231.147	C11H21NO4	[M+H]+	Isobutyryl carnitine	异丁酰肉碱	Alkaloids	生物碱	Alkaloids	生物碱	25518-49-4	1	913106	987867	1.03383e+06	812903	942823	806489	3435.43	11792.9	3513.51	362519	479456	427793	-	-
MWSmce283	149.07	92.03	150.068	C9H10O2	[M-H]-	4'-Hydroxypropiophenone	4'-羟基苯丙酮	Others	其它类	Ketone compounds	酮类化合物	70-70-2	3	60293.3	49848.1	61202.4	68773.8	55524	65736.7	46071.2	49469.9	47967.4	46470	55918.1	61510.4	C13342	-
Zmpn008194	471.348	471.348	472.355	C30H48O4	[M-H]-	Corosolic acid	科罗索酸	Terpenoids	萜类	Triterpene	三萜	4547-24-4	3	188789	624214	150148	243345	129801	107023	145873	138042	216414	2.2915e+06	1.93219e+06	1.74544e+06	-	-
pme2566	217.08	199.07	218.09	C8H14N2O5	[M-H]-	5-L-Glutamyl-L-amino acid	5-L-谷氨酰-L-氨基酸	Amino acids and derivatives	氨基酸及其衍生物	Amino acids and derivatives	氨基酸及其衍生物	5875-41-2	3	440534	427754	463528	281192	309419	304680	73231.2	78904.9	103449	224875	295765	280244	-	-
HX1341	163.04	89.04	162.032	C9H6O3	[M+H]+	7-hydroxy-2H-1-benzopyran-2-one	7-羟基-2H-1-苯并吡喃-2-酮	Lignans and Coumarins	木脂素和香豆素	Coumarins	香豆素	-	3	7983.14	17614.1	31664.3	15005	20005	39484.7	166044	118640	190037	173839	148235	131839	-	-
MW0150011	318.17	143.12	317.159	C13H23N3O6	[M+H]+	Glu-Gly-Ile	谷氨酸-甘氨酸-异亮氨酸	Amino acids and derivatives	氨基酸及其衍生物	Amino acids and derivatives	氨基酸及其衍生物	-	3	4.77282e+07	4.91725e+07	5.11018e+07	9917265	3.3294e+06	8.38044e+06	9.37819e+07	9.49268e+07	8.45263e+07	6.53376e+07	5.52862e+07	4.96338e+07	-	-
Wbsp000963	294.17	276.16	293.163	C16H23NO4	[M+H]+	Annotinidine E	Annotinidine E	Alkaloids	生物碱	Alkaloids	生物碱	-	3	1.64768e+07	1.70379e+07	1.61068e+07	1.68298e+07	1.54433e+07	1.53999e+07	1.25509e+07	1.23694e+07	1.55602e+07	1.79509e+07	1.47765e+07	1.37896e+07	-	-
MWSHC2030	261.12	136.08	260.116	C14H16N2O3	[M+H]+	Cyclo (L-Prolyl-L-tyrosine	环(L-脯氨酸-L-酪氨酸)	Amino acids and derivatives	氨基酸及其衍生物	Amino acids and derivatives	氨基酸及其衍生物	4549-02-4	3	640713	533894	656758	896965	901272	1.02403e+06	546311	545540	557344	506143	630378	667095	-	-
mws2623	281.25	281.25	282.256	C18H34O2	[M-H]-	11-Octadecanoic acid(Vaccenic acid)*	11-十八碳烯酸*	Lipids	脂质	Free fatty acids	游离脂肪酸	506-17-2	1	2.04337e+07	2.15311e+07	2.09157e+07	6.17354e+07	6.69746e+07	6.91516e+07	1.19852e+06	1.47176e+06	1.21946e+06	2.93414e+07	2.77759e+07	3.59831e+07	C21944	-
mws0362	269.25	269.24	270.256	C17H34O2	[M-H]-	Heptadecanoic acid	十七烷酸	Lipids	脂质	Free fatty acids	游离脂肪酸	506-12-7	2	9	9	9	557399	1.03816e+06	693326	9	9	9	683524	751829	897513	-	-
pme2060	204.12	136.06	203.117	C10H13N5	[M+H]+	N6-Isopentenyladenine	N6-异戊烯腺嘌呤	Nucleotides and derivatives	核苷酸及其衍生物	Nucleotides and derivatives	核苷酸及其衍生物	2365-40-4	3	153548	147937	122120	205579	186902	225787	133449	114154	121483	173004	141171	133220	C04083	ko01110
mws1401	175.11	84.04	174.1	C7H14N2O3	[M+H]+	L-Theanine	L-茶氨酸	Amino acids and derivatives	氨基酸及其衍生物	Amino acids and derivatives	氨基酸及其衍生物	3081-61-6	3	490644	212432	238718	665398	663157	648610	9	889165	126730	530170	647081	495977	C01047	-
Zbfn007626	504.31	279.23	505.317	C25H48NO7P	[M-H]-	1-Linoleoyl-2-Lysophosphatidic Acid Monobutylamine Ester	1-亚油酰-2-溶血磷脂酸单丁胺酯	Lipids	脂质	Glycerol ester	甘油酯	-	1	625416	734221	662488	2.89478e+06	2.72701e+06	3.17303e+06	4430.3	5677.36	4835.82	1.47855e+06	1.26509e+06	1.11417e+06	-	-
Yaap009385	415.21	119.09	414.204	C24H30O6	[M+H]+	Myrtucommulone B	Myrtucommulone B	Others	其它类	Others	其它	54247-23-3	3	2.08788e+06	1.65405e+06	2.27279e+06	1.62089e+06	1.79032e+06	1.77161e+06	1.43427e+06	1.67864e+06	1.15937e+06	4.35437e+06	3.88156e+06	3.26555e+06	-	-
MW0107785	257.08	128.03	198.064	C8H10N2O4	[M+CH3COO]-	Mimosine	含羞草素	Amino acids and derivatives	氨基酸及其衍生物	Amino acids and derivatives	氨基酸及其衍生物	2116-55-4	3	1.53963e+07	1.16385e+07	1.0032e+07	8.26997e+06	8.53823e+06	9.61517e+06	1.84737e+07	1.88295e+07	1.25425e+07	1.21506e+07	1.56973e+07	1.57854e+07	-	-
Hmlp001270	485.09	153.01	484.085	C20H20O14	[M+H]+	2,3-Di-O-Galloyl-β-D-glucose	2,3-二-O-没食子酰-β-D-葡萄糖	Phenolic acids	酚酸类	Phenolic acids	酚酸类	-	3	465417	398700	400449	78281.7	75132.3	67183.3	1.26105e+06	1.55192e+06	972691	750945	956166	755228	-	-
MWS201439	303.15	156.08	302.138	C15H18N4O3	[M+H]+	Phe-His	L-苯丙氨酸-L-组氨酸	Amino acids and derivatives	氨基酸及其衍生物	Amino acids and derivatives	氨基酸及其衍生物	16874-81-0	3	394514	340283	332660	354010	390646	386091	310871	298969	292499	372308	281650	354514	-	-
Smpn011792	471.35	471.34	472.355	C30H48O4	[M-H]-	2,3-Dihydroxy-12-ursen-28-oic acid	2,3-二羟基-12-熊果烯-28-酸	Terpenoids	萜类	Triterpene	三萜	-	3	155052	640135	185988	171522	61384.3	132698	188698	167874	131395	2.42818e+06	2.07779e+06	1.8275e+06	-	-
MWS2070	179.07	92.03	180.079	C10H12O3	[M-H]-	Propyl 4-hydroxybenzoate	4-羟基苯甲酸丙酯	Phenolic acids	酚酸类	Phenolic acids	酚酸类	94-13-3	3	91024.5	83152.5	93153.8	157336	144191	141267	63067.3	67243	75911.6	89703.1	86441.1	111708	-	-
pme2617	166.05	102.06	165.046	C5H11NO3S	[M+H]+	L-Methionine Sulfoxide	蛋氨酸亚砜	Amino acids and derivatives	氨基酸及其衍生物	Amino acids and derivatives	氨基酸及其衍生物	3226-65-1	3	316123	325604	280562	230952	241429	197979	263930	270120	298910	309996	233047	289950	C02989	ko00270,ko01100
Lmbp000728	121.06	77.04	120.058	C8H8O	[M+H]+	(S)-2-Phenyloxirane	(S)-2-苯基环氧乙烷	Phenolic acids	酚酸类	Phenolic acids	酚酸类	20780-54-5	1	1.24725e+06	1.09696e+06	1.03118e+06	504625	586324	591359	1.00214e+06	1.06073e+06	1.25536e+06	1.19198e+06	921344	955132	C20782	ko00643,ko01100,ko01120
Lmhp011388	353.27	261.22	352.261	C21H36O4	[M+H]+	2-α-Linolenoyl-glycerol*	2-α-亚麻酸甘油酯*	Lipids	脂质	Glycerol ester	甘油酯	55268-58-1	3	35802.4	35423.3	51793.2	493625	461506	507012	14528	15473.1	14812.7	144444	155558	116572	-	-
Wayn000597	515.12	111.01	516.133	C18H28O17	[M-H]-	Citric acid-1-O-diglucoside	柠檬酸 1-O-二葡萄糖苷	Organic acids	有机酸	Organic acids	有机酸	-	3	81441.2	87474.2	101424	99027.2	108674	126817	66958.3	104976	103841	79718.4	99561.9	106199	-	-
pmn001427	471.35	471.34	472.355	C30H48O4	[M-H]-	16,23:16,30-Diepoxydammar-24-ene-3,20-diol (Jujubogenin)	16,23:16,30-二环氧达玛烷-24-烯-3,20-二醇 (酸枣仁皂苷元)	Terpenoids	萜类	Triterpene	三萜	54815-36-0	3	84204.4	362641	108372	63918.7	34972	47617.9	78873.8	80919.8	61751.4	1.25937e+06	1.4289e+06	1.06659e+06	-	-
pmn001525	477.14	169	478.147	C23H26O11	[M-H]-	3,5-Digalloylshikimic acid	3,5-二没食子酰莽草酸	Phenolic acids	酚酸类	Phenolic acids	酚酸类	95753-52-9	3	112488	82266.1	16453.1	26777.1	71034	42645.4	125254	129392	132376	142366	106256	130355	-	-
MWSslk257	324.06	112.05	323.052	C9H14N3O8P	[M+H]+	Cytidine 5'-monophosphate(Cytidylic acid)	胞苷-5'-单磷酸	Nucleotides and derivatives	核苷酸及其衍生物	Nucleotides and derivatives	核苷酸及其衍生物	63-37-6	3	180597	225211	281090	126587	127318	135102	624443	1.07439e+06	664676	352978	472454	435763	C00055	ko00240,ko01100,ko01232
Cmsn004064	183.07	139.08	184.074	C9H12O4	[M-H]-	Decumbic acid	Decumbic acid	Organic acids	有机酸	Organic acids	有机酸	390401-25-9	2	8275.51	8340	17929	24271.1	13773.2	20311.6	10918.5	30010	10255.8	19190.8	15281.7	20369	-	-
Wcfn008271	239.03	223.02	240.042	C14H8O4	[M-H]-	Danthron; 1,8-Dihydroxyanthraquinone	丹蒽醌; 1,8-二羟基蒽醌	Quinones	醌类	Anthraquinone	蒽醌	117-10-2	3	1.45637e+06	6.38877e+06	1.41607e+06	1.18986e+07	1.05338e+07	9.998e+06	5.06366e+06	1.02232e+07	5.2744e+06	1.7564e+07	1.40994e+07	1.35007e+07	C10312	-
Wbsp000307	525.38	525.38	524.371	C30H52O7	[M+H]+	Serratane I-3α,14α,15α,20β,21β,24,29-heptaol	Serratane I-3α,14α,15α,20β,21β,24,29-heptaol	Terpenoids	萜类	Terpene	萜类	-	2	3.29357e+06	3.10941e+06	3.77124e+06	7.53294e+06	6.47187e+06	7.4709e+06	3.95722e+06	1.1527e+06	2.40997e+06	2.62475e+06	3.42682e+06	2.76072e+06	-	-
Zapn005388	135.04	91.06	136.052	C8H8O2	[M-H]-	phenylacetic acid	苯乙酸	Organic acids	有机酸	Organic acids	有机酸	103-82-2	2	39423	68277	45831.9	205883	194858	229793	21166.8	22629.5	21639.6	56211.1	74627.9	71536.2	C07086	ko00360,ko00643,ko01100,ko01120
Lmzn006829	453.34	453.34	454.345	C30H46O3	[M-H]-	3-Oxours-12-en-28-oic acid (Ursonic Acid)	3-氧代熊果-12-烯-28-酸 (熊果酮酸)	Terpenoids	萜类	Triterpene	三萜	-	3	43403.2	75740.5	62700.9	94683.5	115028	59070.2	81873.2	76446.6	30682.8	68392.6	91495.8	85245.8	-	-
Lmzn206829	453.34	453.34	454.345	C30H46O3	[M-H]-	3-Oxoolean-12-en-28-oic Acid (Oleanonic acid)	3-氧代齐墩果-12-烯-28-酸 (齐墩果酮酸)	Terpenoids	萜类	Triterpene	三萜	17990-42-0	3	43403.2	75740.5	62700.9	94683.5	115028	59070.2	81873.2	76446.6	30682.8	68392.6	91495.8	85245.8	-	-
Lmmn009550	453.34	453.34	454.345	C30H46O3	[M-H]-	3-Oxo-9,19-cyclolanost-24-en-26-oic acid (Mangiferonic acid)	3-氧代-9,19-环羊毛甾-24-烯-26-酸 (杧果酮酸)	Terpenoids	萜类	Triterpene	三萜	13878-90-5	3	43403.2	75740.5	62700.9	94683.5	115028	59070.2	81873.2	76446.6	30682.8	68392.6	91495.8	85245.8	-	-
Lmzn001983	375.13	135.05	376.137	C16H24O10	[M-H]-	D-Threo-guaiacylglycerol-7-O-β-D-glucoside	D-苏式-愈创木基甘油-7-O-β-D-葡萄糖苷	Phenolic acids	酚酸类	Phenolic acids	酚酸类	-	3	104398	103482	93334.4	104627	127451	114720	344353	371527	386823	237003	232565	299734	-	-
pmb0874	478.29	337.27	477.286	C23H44NO7P	[M+H]+	LysoPE 18:2(2n isomer)	溶血磷脂酰乙醇胺 18:2(2n异构)	Lipids	脂质	LPE	溶血磷脂酰乙醇胺	-	1	4.84258e+06	3.91974e+06	3.86838e+06	1.8072e+07	1.47823e+07	1.41981e+07	6609	4413.21	6912.39	6.65061e+06	5.09238e+06	5.34427e+06	-	-
Zmzp000145	189.16	84.08	188.153	C9H20N2O2	[M+H]+	Trimethyllysine	三甲基赖氨酸	Amino acids and derivatives	氨基酸及其衍生物	Amino acids and derivatives	氨基酸及其衍生物	23284-33-5	1	7.95009e+06	6.56405e+06	7.42749e+06	7.04294e+07	6.78109e+07	6.66941e+07	5.58328e+06	5.83276e+06	5.10375e+06	4.06071e+07	3.0793e+07	3.99075e+07	C03793	ko00310,ko01100
MWS3036	147.03	85.03	148.037	C5H8O5	[M-H]-	3-Hydroxyglutaric acid	3-羟基戊二酸	Organic acids	有机酸	Organic acids	有机酸	638-18-6	2	332998	544669	353775	9	259220	594720	518407	494135	495646	321988	388790	292254	-	-
ML10172161	103	59.01	104.011	C3H4O4	[M-H]-	Hydroxypyruvic acid	羟基丙酮酸	Organic acids	有机酸	Organic acids	有机酸	1113-60-6	3	55902.9	54434.2	61380.8	6670	39876.5	39876.5	50001.8	64838.6	37724.9	50644.4	48108.3	63051.4	C00168	ko00260,ko00630,ko00680,ko01100,ko01110,ko01120,ko01200
MW0103015	367.21	329.24	368.22	C20H32O6	[M-H]-	7-[4,6-Dihydroxy-2-(3-hydroxyocta-1,5-dienyl)oxan-3-yl]hept-5-enoic acid	7-[4,6-Dihydroxy-2-(3-hydroxyocta-1,5-dienyl)oxan-3-yl]hept-5-enoic acid	Lipids	脂质	Free fatty acids	游离脂肪酸	71953-80-5	3	18299.5	7324.13	20465.6	833.664	763.784	561.795	50274.2	58710.8	95088.5	11949.9	14015.2	16120.7	-	-
mws2608	222.1	84.05	221.09	C8H15NO6	[M+H]+	N-Acetyl-D-galactosamine	N-乙酰-D-半乳糖胺	Others	其它类	Saccharides	糖类	1811-31-0	3	397421	215571	382197	447557	653732	421612	431114	471114	431841	476929	364526	381146	C01132	ko00052,ko00520,ko01100,ko01250,ko02060
Zmjn004133	311.22	293.21	312.23	C18H32O4	[M-H]-	9S-Hydroperoxy-10E,12Z-octadecadienoic acid	9S-氢过氧-10E,12Z-十八碳二烯酸	Lipids	脂质	Free fatty acids	游离脂肪酸	5502-91-0	3	622567	547346	861147	2.37478e+06	2.66334e+06	2.598e+06	1.02175e+06	1.14015e+06	1.05785e+06	1.24082e+06	1.49086e+06	1.67811e+06	C14827	ko00591,ko01100
MW0151393	388.22	171.08	387.212	C16H29N5O6	[M+H]+	Ile-Gln-Gln	L-异亮氨酸-L-谷氨酰胺-L-谷氨酰胺	Amino acids and derivatives	氨基酸及其衍生物	Amino acids and derivatives	氨基酸及其衍生物	-	3	1.73633e+06	1.92663e+06	1.82862e+06	1.69913e+06	541699	847745	214114	749701	288792	1.28836e+06	1.17715e+06	953934	-	-
Wayp001024	280.14	216.12	279.132	C11H21NO7	[M+H]+	N-(1-Deoxy-1-fructosyl)Valine	N-(1-脱氧-1-果糖基)缬氨酸	Nucleotides and derivatives	核苷酸及其衍生物	Nucleotides and derivatives	核苷酸及其衍生物	-	1	5.46959e+06	6.51024e+06	8.38629e+06	5.37356e+06	8.0191e+06	7.06658e+06	4.69346e+06	6.11555e+06	7.01835e+06	5.49832e+06	6.85982e+06	5.22379e+06	-	-
pme0057	136.04	118.03	135.035	C4H9NO2S	[M+H]+	L-Homocysteine	L-高半胱氨酸	Amino acids and derivatives	氨基酸及其衍生物	Amino acids and derivatives	氨基酸及其衍生物	6027-13-0	3	1.9983e+06	1.84337e+06	1.64089e+06	120080	133770	141165	2.46752e+06	2.33434e+06	2.56709e+06	2.1259e+06	1.65849e+06	1.65404e+06	C00155	ko00270,ko00920,ko01100,ko01110,ko01230,ko04621
Zmdp000376	130.091	84.0806	129.09	C5H11N3O	[M+H]+	4-Guanidinobutanal	4-胍基丁醛	Others	其它类	Aldehyde compounds	醛类化合物	-	3	1.63879e+07	1.59227e+07	1.131e+07	4.56816e+06	4.51853e+06	3.60581e+06	1.37644e+07	1.47252e+07	1.80388e+07	1.40786e+07	1.04606e+07	1.19312e+07	-	-
pma0134	121.05	93.06	120.042	C4H8O4	[M+H]+	D-Threose	D-苏阿糖	Others	其它类	Saccharides	糖类	95-43-2	3	2.5244e+06	2.43217e+06	2.39708e+06	1.3093e+06	1.41342e+06	1.483e+06	1.99281e+06	1.94482e+06	2.35887e+06	2.27675e+06	1.68552e+06	2.08642e+06	C06463	-
Wmmp000182	301	301	302.006	C14H6O8	[M-H]-	ellagicacid	鞣质	Phenolic acids	酚酸类	Phenolic acids	酚酸类	-	3	108475	136543	149830	141847	165642	186123	91919	124569	142387	107149	120195	143739	-	-
MWSHC20158	127.04	53.04	126.032	C6H6O3	[M+H]+	5-Methoxyfurfural	5-甲氧基糠醛	Others	其它类	Aldehyde compounds	醛类化合物	21300-07-2	3	26048.4	28340	16843.4	27549.6	43450.9	28551.1	135920	138250	256905	75014.8	91570.4	68792.4	-	-
pmb0706	713.16	465.1	712.149	C30H32O20	[M+H]+	Quercetin-3-O-(6''-O-malonyl)glucosyl-5-O-glucoside	槲皮素-3-O-(6''-O-丙二酰)葡萄糖苷-5-O-葡萄糖苷	Flavonoids	黄酮	Flavonols	黄酮醇	-	3	353026	207985	351373	602115	556453	538058	110491	107190	121177	199427	249754	268994	-	-
Wcsn009756	333.2	251.2	334.214	C20H30O4	[M-H]-	Epoxyeleganolactone	Epoxyeleganolactone	Others	其它类	Others	其它	-	1	3.3088e+06	3.34864e+06	3.36407e+06	3.89961e+07	3.84975e+07	3.68059e+07	158439	182674	177165	1.02852e+07	1.23742e+07	1.39419e+07	-	-
Wcdp000380	104.11	60.08	103.1	C5H13NO	[M+H]+	L-Valinol	L-Valinol	Amino acids and derivatives	氨基酸及其衍生物	Amino acids and derivatives	氨基酸及其衍生物	2026-48-4	1	1.57425e+06	1.63005e+06	1.38932e+06	1.48757e+06	1.38864e+06	1.40097e+06	1.07957e+06	1.05953e+06	1.11731e+06	1.78746e+06	1.55994e+06	1.31927e+06	-	-
pmb0484	104.11	60.08	104.107	C5H14NO+	[M]+	Choline	胆碱	Alkaloids	生物碱	Alkaloids	生物碱	62-49-7	3	1.57425e+06	1.63005e+06	1.38932e+06	1.48757e+06	1.38864e+06	1.40097e+06	1.07957e+06	1.05953e+06	1.11731e+06	1.78746e+06	1.55994e+06	1.31927e+06	C00114	ko00260,ko00552,ko00564,ko01100,ko02010
pme0266	201.11	139.11	202.12	C10H18O4	[M-H]-	Sebacic acid	癸二酸	Organic acids	有机酸	Organic acids	有机酸	111-20-6	1	21195.5	9538.81	16556.5	756.176	4916.46	12981.7	21149.9	14481.8	12416.8	18023	13394	16999.1	C08277	-
Walp013004	337.27	263.24	336.266	C21H36O3	[M+H]+	Glycidyl Linoleate	亚油酸缩水甘油酯	Lipids	脂质	Glycerol ester	甘油酯	24305-63-3	1	58338.2	60924.6	58744.8	555802	531117	566268	2874.38	4657.54	2696.6	197337	206744	154088	-	-
Jmgn004021	449.11	269.05	450.116	C21H22O11	[M-H]-	6-C-Glucosyl-2-Hydroxynaringenin	6-碳葡萄糖基-2-羟基柚皮素	Flavonoids	黄酮	Flavanones	二氢黄酮	-	3	451383	494668	649862	1263920	912094	955656	477034	488795	526774	500988	524463	658047	-	-
Zmzn003953	309.2	227.2	310.214	C18H30O4	[M-H]-	13(s)-hydroperoxy-(9z,11e,15z)-octadecatrienoic acid	13-氢过氧化-9z,11e,15z-十八碳三烯酸	Lipids	脂质	Free fatty acids	游离脂肪酸	67597-26-6	1	8.5115e+06	8.2282e+06	9.52115e+06	9.66158e+06	8.3574e+06	9.12102e+06	9.51564e+06	1.08668e+07	1.16331e+07	8.72548e+06	8.43127e+06	1.10248e+07	C04785	ko00592,ko01100,ko01110
Wbmp000338	371.21	175.12	370.202	[C22H28NO4]+	[M+H]+	N-Methylglaucine	N-Methylglaucine	Alkaloids	生物碱	Alkaloids	生物碱	-	2	531254	540391	455776	347240	281818	280050	390024	364643	424382	327133	436585	357061	-	-
Qmqp102515	247.13	187.11	246.126	C15H18O3	[M+H]+	Leucodin	去乙酰氧母菊素	Terpenoids	萜类	Sesquiterpenoids	倍半萜	17946-87-1	3	133641	122790	124344	143950	121176	114675	76587.2	93785.5	139929	119958	120952	91278.9	-	-
Wcdp010432	280.26	245.23	279.256	C18H33NO	[M+H]+	Linoleamide	Linoleamide	Others	其它类	Others	其它	3999-01-7	3	194173	133501	124412	1.98795e+06	2.02308e+06	1.83505e+06	284239	148102	215821	753651	726021	561073	-	-
Wbtn002952	300.11	138.06	301.116	C13H19NO7	[M-H]-	1-(β-D-Glucopyranosyl)-3-ethyl-4-methyl-1H-pyrrole-2,5-dione	1-(β-D-吡喃葡萄糖基)-3-乙基-4-甲基-1H-吡咯-2,5-二酮	Others	其它类	Ketone compounds	酮类化合物	-	3	111052	97944.7	89714.7	125958	140822	134290	82443	92418.2	103000	112243	97280.3	82405.2	-	-
Rfmb318	144.1	84.08	144.102	C7H14NO2+	[M]+	D-Proline betaine	脯氨酸甜菜碱	Amino acids and derivatives	氨基酸及其衍生物	Amino acids and derivatives	氨基酸及其衍生物	1195-94-4	3	310893	298998	287482	566894	496573	426771	312347	286841	274361	270353	353146	361363	C21514	-
pmp001198	132.1	57.03	131.095	C6H13NO2	[M+H]+	6-Deoxyfagomine	6-脱氧荞麦碱	Alkaloids	生物碱	Piperidine alkaloids	哌啶类生物碱	197449-09-5	1	9.38539e+06	9.07059e+06	8.39963e+06	1.32269e+06	1.57491e+06	2.0224e+06	9.07439e+06	1.03979e+07	1.27266e+07	1.12852e+07	8.36707e+06	9.36445e+06	-	-
pme3311	338.99	96.97	339.996	C6H14O12P2	[M-H]-	D-Fructose-1,6-biphosphate	D-果糖-1,6-二磷酸	Others	其它类	Saccharides	糖类	488-69-7	3	183097	173816	177228	99773.8	99532.3	143410	350435	417280	176815	174848	186906	137713	C00354	ko00400,ko00680,ko00710,ko01100,ko01110,ko01120,ko01200
Wmqn000812	191.03	176.01	192.042	C10H8O4	[M-H]-	Scopoletin (7-Hydroxy-6-methoxycoumarin)	东莨菪内酯	Lignans and Coumarins	木脂素和香豆素	Coumarins	香豆素	92-61-5	3	86789.9	95962.6	95995.5	108818	225185	103600	223310	192053	219908	134011	179318	175427	C01752	ko00999,ko01110
MW0110191	410.19	136.08	409.185	C19H27N3O7	[M+H]+	Tyr-Asp-Leu	酪氨酸-天冬氨酸-亮氨酸	Amino acids and derivatives	氨基酸及其衍生物	Amino acids and derivatives	氨基酸及其衍生物	-	3	3.22199e+06	3.74678e+06	4.27e+06	5.23322e+06	5.81145e+06	5.14144e+06	924047	995653	952237	1.72358e+06	2.35466e+06	2.07211e+06	-	-
MWS2430	241.22	241.21	242.225	C15H30O2	[M-H]-	13-methylmyristic acid	13-甲基十四烷酸	Lipids	脂质	Free fatty acids	游离脂肪酸	2485-71-4	3	1.10614e+06	1.06343e+06	1.0275e+06	1.23748e+06	1.12746e+06	1.20181e+06	605676	848040	641401	1.06534e+06	895975	1.22427e+06	-	-
mws1336	138.06	120.04	137.048	C7H7NO2	[M+H]+	4-Aminobenzoic acid	4-氨基苯甲酸	Phenolic acids	酚酸类	Phenolic acids	酚酸类	150-13-0	3	198163	160852	154531	116426	109919	124834	26846.9	38345	13428	64971.3	50806	69005.2	C00568	ko00627,ko00790,ko01100,ko01120,ko01240
Wdtp010604	383.2	267.12	382.199	C20H30O7	[M+H]+	3,4,5-trihydroxy-6-(4-octylphenoxy)oxane-2-carboxylic acid	3,4,5-三羟基-6-(4-辛基苯氧基)氧烷-2-羧酸	Phenolic acids	酚酸类	Phenolic acids	酚酸类	-	1	610209	621373	620242	598975	614384	608339	624981	572358	551848	639691	681803	501342	-	-
pmn001681	165.09	149.06	166.099	C10H14O2	[M-H]-	1-(4-Methoxyphenyl)-1-propanol	1-(4-甲氧苯基)-1-丙醇	Phenolic acids	酚酸类	Phenolic acids	酚酸类	5349-60-0	3	32720.7	75406.4	27940.8	144029	126312	138177	57609.2	133531	60849.8	219624	176458	164200	-	-
Walp012785	337.27	263.24	336.266	C21H36O3	[M+H]+	(Oxiran-2-yl)methyl octadeca-9,12-dienoate	(Oxiran-2-yl)methyl octadeca-9,12-dienoate	Lipids	脂质	Glycerol ester	甘油酯	856386-19-1	1	195158	242910	206475	1.28501e+06	986401	919913	5618.89	3533.28	17722.2	320795	387599	285612	-	-
Lmap001821	285.1	123.04	284.09	C13H16O7	[M+H]+	Helicide	豆腐果苷	Phenolic acids	酚酸类	Phenolic acids	酚酸类	80154-34-3	3	77123.1	57198.7	45893.5	62373.3	43345	60645.5	40010	61012.4	68978	68417.7	50869.4	55397.4	-	-
pme2890	269.06	136.04	268.055	C8H16N2O4S2	[M+H]+	L-Homocystine	L-高胱氨酸	Amino acids and derivatives	氨基酸及其衍生物	Amino acids and derivatives	氨基酸及其衍生物	626-72-2	3	155546	194475	157823	346207	391895	139460	559974	329526	480101	336766	370342	270188	C01817	ko00270
MWS2673	339.25	121.1	338.246	C20H34O4	[M+H]+	5,6-DiHETrE[(±)5,6-dihydroxy-8Z,11Z,14Z-eicosatrienoic acid]	5,6-二羟基-8Z,11Z,14Z-二十碳三烯酸	Lipids	脂质	Free fatty acids	游离脂肪酸	213382-49-1	3	654706	616812	838474	475292	500613	529001	26342.5	21610.3	6430.74	165548	223397	216441	C14772	ko00590,ko01100
Zaxn005652	315.2	315.2	316.204	C20H28O3	[M-H]-	Pisiferic acid	日本花柏酸	Terpenoids	萜类	Ditepenoids	二萜	67494-15-9	3	625311	703913	688169	4.60614e+06	4.94679e+06	4.48863e+06	282490	291955	306633	1.19953e+06	1.63636e+06	1.53628e+06	C09163	ko00904,ko01110
Zaxn005783	315.2	315.2	316.24	C21H32O2	[M-H]-	Methyl neoabietate	新枞酸甲酯	Terpenoids	萜类	Ditepenoids	二萜	3310-97-2	3	625311	703913	688169	4.60614e+06	4.94679e+06	4.48863e+06	282490	291955	306633	1.19953e+06	1.63636e+06	1.53628e+06	-	-
MW0151016	415.21	143.12	414.205	C17H30N6O4S1	[M+H]+	His-Lys-Met	组氨酸-赖氨酸-蛋氨酸	Amino acids and derivatives	氨基酸及其衍生物	Amino acids and derivatives	氨基酸及其衍生物	-	3	1.54453e+06	1.82925e+06	1.75228e+06	1.63903e+06	1.51338e+07	3776085	3.26902e+06	2.90615e+06	2.93311e+06	1.02345e+06	1.40424e+06	1.2094e+06	-	-
MW0146126	497.2	479.2	498.207	C20H30N6O9	[M-H]-	Asp-His-Leu-Asp	Asp-His-Leu-Asp	Amino acids and derivatives	氨基酸及其衍生物	Amino acids and derivatives	氨基酸及其衍生物	-	3	134978	141740	168913	1.05802e+06	1.05884e+06	914099	9	9	9	314640	415454	325454	-	-
Zahn007990	197.12	153.13	198.126	C11H18O3	[M-H]-	5-hydroxy-3,4-dimeth-yl-5-pentylfuran-2(5H)-one	5-羟基-3,4-二甲基-5-戊基呋喃-2(5H)-酮	Others	其它类	Others	其它	-	2	27105.3	26443.2	24389.1	84939.6	85375.6	83668.4	20590.2	17778	22630.8	42472.7	31343.7	40935.2	-	-
Hmjp000461	265.08	103.04	264.084	C10H16O8	[M+H]+	3-O-Glucoside-3-hydroxy-y-butyrolactone	3-O-葡萄糖苷-(S)-3-羟基-γ-丁内酯	Others	其它类	Lactones	内酯类化合物	-	2	300320	225185	286960	69060.7	47290.5	91289.7	298650	380515	348765	380515	276940	347095	-	-
pmb2653	649.22	145.05	650.227	C24H42O20	[M-H]-	DMelezitose O-rhamnoside	松三糖 O-鼠李糖苷	Others	其它类	Saccharides	糖类	-	3	35016	13890.4	22203.1	33543.6	30342.7	39407.6	11457.5	14896.7	7347	22596.3	25813.8	18748.9	-	-
Wcdp010708	263.24	81.07	262.23	C18H30O	[M+H]+	(2E,9E,12E,15E)-octadeca-2,9,12,15-tetraen-1-ol	(2E,9E,12E,15E)-octadeca-2,9,12,15-tetraen-1-ol	Others	其它类	Others	其它	-	1	774510	767531	847435	8.22582e+06	8.14725e+06	8.57019e+06	39108.5	38845.8	22802.7	2.81916e+06	3.08472e+06	2.24461e+06	-	-
mws0072	433.11	271.06	432.106	C21H20O10	[M+H]+	Apigenin-5-O-glucoside	芹菜素-5-O-葡萄糖苷	Flavonoids	黄酮	Flavones	黄酮	28757-27-9	1	818126	737259	704665	19171.5	23001.1	23232.9	1.23578e+07	1.48064e+07	1.16181e+07	7.07199e+06	8.77249e+06	6.50601e+06	-	-
MWS04515	305.15	200.09	304.138	C11H20N4O6	[M+H]+	Nopaline	胭脂氨酸	Amino acids and derivatives	氨基酸及其衍生物	Amino acids and derivatives	氨基酸及其衍生物	22350-70-5	3	124433	115104	89531.8	152626	66927	92600.1	83820.7	46556.8	37938.2	108072	143385	145417	C01682	ko00330,ko01100,ko02010
Zahp006511	280.25	67.05	279.256	C18H33NO	[M+H]+	N-((9E,11E)-13-methylpentadeca-9,11-dien-1-yl)acetamide	N-((9E,11E)-13-methylpentadeca-9,11-dien-1-yl)acetamide	Alkaloids	生物碱	Alkaloids	生物碱	-	2	222370	159647	143232	2.14706e+06	2.20183e+06	1.8167e+06	300592	165934	273081	854463	894777	656647	-	-
Zamp005390	342.14	342.17	341.126	C19H19NO5	[M+H]+	gnetifolin T	gnetifolin T	Others	其它类	Stilbene	茋类	-	3	529214	360816	598561	538963	484643	474021	579230	305131	351334	587298	465726	438920	-	-
Lahp001956	188.07	118.07	187.063	C11H9O2N	[M+H]+	Pyran[3,4-b]indole-2-ketone	吡喃[3,4-b]吲哚-2-酮	Alkaloids	生物碱	Plumerane	吲哚类生物碱	-	1	882176	992419	883056	310811	322684	276563	911924	987103	1.04184e+06	956118	693241	862731	-	-
Wcgp003252	179.07	109.06	178.063	C10H10O3	[M+H]+	6-ethyl-3-hydroxy-3H-2-benzofuran-1-one	6-ethyl-3-hydroxy-3H-2-benzofuran-1-one	Others	其它类	Others	其它	-	3	88626.4	121086	140269	264288	256974	311764	110314	43021.4	114921	172030	124607	150781	-	-
pme0253	174.11	86.1	173.105	C8H15NO3	[M+H]+	N-Acetyl-L-leucine	N-乙酰-L-亮氨酸	Amino acids and derivatives	氨基酸及其衍生物	Amino acids and derivatives	氨基酸及其衍生物	1188-21-2	3	271886	251124	280902	1.80539e+06	1.76984e+06	1.68026e+06	191897	210975	213875	525949	386019	430776	C02710	-
MWS20194	149.06	103.06	148.052	C9H8O2	[M+H]+	Cinnamic acid	肉桂酸	Phenolic acids	酚酸类	Phenolic acids	酚酸类	140-10-3	3	627696	721391	526554	290842	288117	307699	637778	581930	474993	522058	439579	606635	C00423	ko00130,ko00360,ko00996,ko00999,ko01100,ko01110,ko01120,ko01220
Yajn003045	443.19	59.01	444.2	C21H32O10	[M-H]-	Ebuloside	Ebuloside	Terpenoids	萜类	Monoterpenoids	倍萜	-	3	18219.6	53350	17715.1	13935	25803.6	23772.9	20285.6	20245.6	15194.6	20245.6	15510.1	15503.2	-	-
MWS201054	162.08	56.05	161.069	C6H11NO4	[M+H]+	O-Acetyl-L-homoserine	O-乙酰-L-高丝氨酸	Amino acids and derivatives	氨基酸及其衍生物	Amino acids and derivatives	氨基酸及其衍生物	250736-84-6	3	1.56596e+06	1.36371e+06	1.56068e+06	586210	567037	624217	208419	240418	257788	829262	635209	867293	-	-
pmd0136	524.37	184.07	523.364	C26H54NO7P	[M+H]+	LysoPC 18:0(2n isomer)	溶血磷脂酰胆碱 18:0(2n异构)	Lipids	脂质	LPC	溶血磷脂酰胆碱	-	3	246014	213312	256168	287621	291743	265741	97636.9	219234	149814	184829	240089	182849	-	-
HJKP000649	136.07	91.05	135.068	C8H9NO	[M+H]+	N-benzylformamide	正苄基甲酰胺	Alkaloids	生物碱	Alkaloids	生物碱	6343-54-0	2	1.52472e+06	1.50337e+06	1.38133e+06	101713	129252	92569.8	1.63481e+06	1.53226e+06	1.7194e+06	1.55665e+06	1.24437e+06	1.15344e+06	C15561	-
mws0221	241.03	151.98	240.024	C6H12N2O4S2	[M+H]+	L-Cystine	L-胱氨酸	Amino acids and derivatives	氨基酸及其衍生物	Amino acids and derivatives	氨基酸及其衍生物	56-89-3	3	210526	189808	222168	189006	142669	174224	123127	149699	207188	182532	132909	171841	C00491	ko00270,ko01100,ko02010
HX1349	133.05	69.04	132.042	C5H8O4	[M+H]+	dihydro-4-hydroxy-5-hydroxymethyl-2(3H)-furanone	二氢-4-羟基-5-羟甲基-2(3H)-呋喃酮	Others	其它类	Others	其它	-	2	623340	598122	539313	183455	230940	257414	732890	707870	754229	781065	575909	628800	-	-
pmb0998	364.07	152.06	363.058	C10H14N5O8P	[M+H]+	Guanosine 5'-monophosphate	鸟苷 5'-单磷酸	Nucleotides and derivatives	核苷酸及其衍生物	Nucleotides and derivatives	核苷酸及其衍生物	85-32-5	3	370341	305908	360799	408798	613548	592646	520265	898891	532163	273277	369483	295502	C00144	ko00230,ko01100,ko01232
MW0158566	458.19	189.09	457.185	C23H27N3O7	[M+H]+	Tyr-Phe-Glu	酪氨酸-苯丙氨酸-谷氨酸	Amino acids and derivatives	氨基酸及其衍生物	Amino acids and derivatives	氨基酸及其衍生物	-	3	8.46201e+06	1.0071e+07	9.07664e+06	5.80483e+06	4.86946e+06	5.37899e+06	2.82185e+07	2.91877e+07	2.59459e+07	1.73041e+07	2.11542e+07	1.54818e+07	-	-
MW0109233	352.17	120.08	351.158	C20H21N3O3	[M+H]+	Phe-Trp	Phe-Trp	Amino acids and derivatives	氨基酸及其衍生物	Amino acids and derivatives	氨基酸及其衍生物	-	3	804834	736944	869865	2.84325e+06	2.60591e+06	2.06735e+06	195724	195140	149499	1.16182e+06	840711	1.0663e+06	-	-
Wbmn012283	553.35	471.35	554.361	C34H50O6	[M-H]-	2,3-Diacetoxy-18-hydroxyoleana-5,12-dien-28-oic acid	2,3-二乙酰氧基-18-羟基齐墩果烷-5,12-二烯-28-酸	Terpenoids	萜类	Triterpene	三萜	-	3	41691.3	177094	80633.1	32364.6	12901.2	29939.2	40303	36177.3	27747.2	724582	667837	523863	-	-
Ladp008157	321.24	109.1	320.235	C20H32O3	[M+H]+	Pilosanone A	Pilosanone A	Terpenoids	萜类	Monoterpenoids	倍萜	-	3	22536.6	12961.2	14227.9	143790	156524	160920	5474.13	5608.83	8683.99	47405.8	50266.1	36505	-	-
ML10180524	244.09	112.05	243.085	C9H13N3O5	[M+H]+	Cytarabine	胞嘧啶阿拉伯糖苷	Nucleotides and derivatives	核苷酸及其衍生物	Nucleotides and derivatives	核苷酸及其衍生物	147-94-4	2	1.02461e+06	1.27883e+06	1.1716e+06	1.22672e+06	1.21505e+06	843082	1.4156e+07	1.70441e+07	5.89136e+06	3.55569e+06	4.64021e+06	4.89135e+06	C02961	-
Lamp000484	116.07	70.06	115.063	C5H9NO2	[M+H]+	4-Methylazetidine-2-Carboxylic acid	4-甲基吖啶-2-羧酸	Alkaloids	生物碱	Alkaloids	生物碱	1779725-63-1	1	2.01487e+06	1.91226e+06	1.76934e+06	971637	755430	840367	1.4684e+06	1.5322e+06	1.51011e+06	1.80208e+06	1.40946e+06	1.34483e+06	-	-
Wmbp000583	379.21	335.22	380.22	C21H32O6	[M-H]-	Ajugalide D	Ajugalide D	Terpenoids	萜类	Ditepenoids	二萜	853247-65-1	3	61023.9	49543.4	41578.5	54284.8	77403.7	72703.3	45377.9	64768.5	47758	64774.2	53575	46949.6	-	-
MWSmce468	151.04	77.04	152.047	C8H8O3	[M-H]-	2-hydroxymethyl benzoic acid	2-(羟基甲基)苯甲酸	Phenolic acids	酚酸类	Phenolic acids	酚酸类	612-20-4	3	23407.8	56685	34120.3	28517.4	34730.6	25146.7	13943.9	14539.6	11183.9	20129	27440.3	26850.1	C10804	-
MWSmce490	167.04	123.05	168.042	C8H8O4	[M-H]-	2',4',6'-Trihydroxyacetophenone	2',4',6'-三羟基苯乙酮	Phenolic acids	酚酸类	Phenolic acids	酚酸类	480-66-0	3	30010	21300.6	24099.2	25208	11400.1	15482.4	52170.4	56372.8	49688.3	40356.3	50867.3	37503.9	C21895	-
Sacp008038	221.19	147.12	220.183	C15H24O	[M+H]+	acorenone	菖蒲螺烯酮	Terpenoids	萜类	Sesquiterpenoids	倍半萜	5956-05-8	3	142068	150688	134266	161824	174691	188576	21261.1	44492	32680.6	91384	116913	87001	-	-
Qmdp112410	337.27	263.24	336.266	C21H36O3	[M+H]+	Vitetrifolin H	Vitetrifolin H	Terpenoids	萜类	Ditepenoids	二萜	-	3	62566.4	62685.4	55217.8	521585	505620	529982	4547.7	11052.3	1757.04	188856	198036	143438	-	-
Lmmn001294	331.1	153.02	332.111	C14H20O9	[M-H]-	Koaburaside	3,5-二甲氧基-4-羟基苯酚-1-O-葡萄糖苷	Phenolic acids	酚酸类	Phenolic acids	酚酸类	41653-73-0	3	36675	76745.7	87540.2	111103	116033	119185	43215.6	60853.5	96056.6	86013.6	101568	72800.4	-	-
Cmxp000455	254.09	136.06	253.081	C9H11N5O4	[M+H]+	Eritadenine	香菇嘌呤	Nucleotides and derivatives	核苷酸及其衍生物	Nucleotides and derivatives	核苷酸及其衍生物	23918-98-1	3	82177.9	255935	251839	149515	157853	164712	171528	236474	256692	216150	294318	291860	-	-
Zapn004520	419.13	257.08	420.142	C21H24O9	[M-H]-	gnetifolin E	买麻藤戊素	Others	其它类	Stilbene	茋类	140671-07-4	3	31875.4	55208.3	43475.6	31129.5	7803.9	22729.3	148849	120068	152610	101920	88646.7	72720.4	-	-
Lmdn005719	239.09	177.09	240.1	C12H16O5	[M-H]-	Senkyunolide R	洋川芎内酯 R	Others	其它类	Lactones	内酯类化合物	172549-37-0	3	12212.2	19649.8	28600	25005	8903.11	18340	30771.7	41008.1	29981	21802.3	29940	23997.2	-	-
pmf0139	179.06	59.01	180.063	C6H12O6	[M-H]-	D-Galactose	D-半乳糖	Others	其它类	Saccharides	糖类	59-23-4	3	1.57595e+07	1.94196e+07	1.85678e+07	7.17756e+06	8.96456e+06	8.82458e+06	2.0914e+07	2.20043e+07	1.95404e+07	1.82423e+07	2.50217e+07	1.99017e+07	C00124	ko00052,ko01100,ko02030,ko02060
Lmsn000363	325.13	145.07	326.137	C16H22O7	[M-H]-	Raspberryketone glucoside	覆盆子酮葡萄糖苷	Phenolic acids	酚酸类	Phenolic acids	酚酸类	38963-94-9	2	1.93144e+06	1.31819e+06	1.42428e+06	111850	76187.2	139135	2.21325e+06	2.63972e+06	2.68088e+06	2.2699e+06	1.62315e+06	2113056	-	-
MWS201430	251.11	104.05	250.099	C9H18N2O4S	[M+H]+	Met-Thr	L-蛋氨酸-L-苏氨酸	Amino acids and derivatives	氨基酸及其衍生物	Amino acids and derivatives	氨基酸及其衍生物	40883-16-7	3	25295	13340	12146.6	16735.9	8340	24583.1	235200	197738	148764	88638.7	123385	100932	-	-
pme1373	306.05	110.04	307.057	C9H14N3O7P	[M-H]-	2'-Deoxycytidine-5'-monophosphate	2'-脱氧胞苷-5'-单磷酸	Nucleotides and derivatives	核苷酸及其衍生物	Nucleotides and derivatives	核苷酸及其衍生物	1032-65-1	3	63709	84308.1	70920.6	53350	47636.5	25314.7	75387.2	83036.9	104094	71466	50658.7	63451.3	C00239	ko00240,ko01100,ko01232
MWS201397	231.13	86.06	230.127	C10H18N2O4	[M+H]+	Hyp-Val	L-羟脯氨酸-L-缬氨酸	Amino acids and derivatives	氨基酸及其衍生物	Amino acids and derivatives	氨基酸及其衍生物	-	3	961700	798988	1.14642e+06	1.27241e+06	1.76251e+06	1.59696e+06	669367	791428	741962	946198	1.3304e+06	1.11328e+06	-	-
pme1419	164.07	104.07	163.067	C6H13NO2S	[M+H]+	L-Methionine methyl ester	L-甲硫氨酸甲酯	Amino acids and derivatives	氨基酸及其衍生物	Amino acids and derivatives	氨基酸及其衍生物	10332-17-9	3	77914.8	65695	77891.2	143068	161181	171260	17749.3	14549.6	28993.9	87604.7	74872.3	105184	-	-
Zahn004036	159.04	115.05	160.052	C10H8O2	[M-H]-	2,3-Dihydro-1,4-naphthoquinone	2,3-二氢-1,4-萘醌	Quinones	醌类	Quinones	醌类	21545-31-3	3	50343.1	50095.6	60131.8	152213	175214	165100	36434.7	31464	32695.9	79109.8	56976.3	63372.4	-	-
Lmhp008763	452.28	311.26	451.27	C21H42NO7P	[M+H]+	LysoPE 16:1(2n isomer)	溶血磷脂酰乙醇胺 16:1(2n异构)	Lipids	脂质	LPE	溶血磷脂酰乙醇胺	-	1	451203	423706	449520	2.62201e+06	2.28398e+06	2.40002e+06	90545.4	88532.3	98003.7	853860	923892	655688	-	-
Wchn003237	151.04	77.04	152.047	C8H8O3	[M-H]-	3-hydroxy-5-methoxybenzaldehyde	3-羟基-5-甲氧基苯甲醛	Phenolic acids	酚酸类	Phenolic acids	酚酸类	57179-35-8	3	13029.7	15309.1	18340	17760.5	30010	19401.4	49371.3	39471.6	40986.7	29603.7	20997.1	27617.2	-	-
pmb2406	510.36	184.07	509.348	C25H52NO7P	[M+H]+	LysoPC 17:0	溶血磷脂酰胆碱 17:0	Lipids	脂质	LPC	溶血磷脂酰胆碱	50930-23-9	2	49480.5	43936.8	57218.7	148369	141952	135614	13132.1	32587.5	25480.5	71968.4	59810.1	50932.6	-	-
pme0500	503.16	323.1	504.169	C18H32O16	[M-H]-	D-Melezitose	D-松三糖	Others	其它类	Saccharides	糖类	597-12-6	3	162668	137984	156879	90947.5	97735.3	123176	172324	211392	227185	120961	166112	128836	C08243	-
Wcjp001032	269.09	137.05	268.081	C10H12N4O5	[M+H]+	9-[(2S,3S,4S,5R)-3,4-dihydroxy-5-(hydroxymethyl)oxolan-2-yl]-1H-purin-6-one	9-[(2S,3S,4S,5R)-3,4-dihydroxy-5-(hydroxymethyl)oxolan-2-yl]-1H-purin-6-one	Alkaloids	生物碱	Alkaloids	生物碱	-	3	971005	595126	703782	486519	507178	985065	5.21421e+06	4020990	5.21294e+06	3.07239e+06	2.87955e+06	2.17321e+06	-	-
Lmmn000214	487.17	341.11	488.174	C18H32O15	[M-H]-	Solatriose	茄三糖	Others	其它类	Saccharides	糖类	528-40-5	1	1.56216e+06	1.64702e+06	1.26421e+06	2.67497e+06	2.82623e+06	3.5108e+06	2931540	585078	290213	1.71456e+06	1.90647e+06	2.39502e+06	-	-
Zbqn004234	250.07	164.07	251.079	C12H13NO5	[M-H]-	N-(malonyl)phenylalanine	N-(丙二酰基)苯丙氨酸	Amino acids and derivatives	氨基酸及其衍生物	Amino acids and derivatives	氨基酸及其衍生物	-	2	152316	146100	156212	393615	375625	373809	105645	95395.5	52660.1	157456	176936	220667	-	-
Zahp007439	177.05	149.02	176.047	C10H8O3	[M+H]+	3,4-Methylenedioxycinnamaldehyde	3,4-亚甲基二氧肉桂醛	Others	其它类	Aldehyde compounds	醛类化合物	58095-77-5	3	238913	255988	246708	412068	384967	384386	191603	211906	198552	301782	235244	218434	-	-
MWStz079	445.21	224.11	444.205	C27H28N2O4	[M+H]+	Aurantiamide acetate	橙黄胡椒酰胺乙酸酯	Alkaloids	生物碱	Alkaloids	生物碱	56121-42-7	1	16561.6	11571.6	6376.09	7720.53	4590.16	10853.5	5717.79	21028.6	737929	1.39907e+06	1.79168e+06	1.295e+06	-	-
pmn001642	503.08	459.1	504.09	C23H20O13	[M-H]-	Kaempferol-3-O-(2''-O-acetyl)glucuronide	山柰酚-3-O-(2''-O-乙酰)葡萄糖醛酸苷	Flavonoids	黄酮	Flavonols	黄酮醇	-	3	45227.5	178217	91744.5	50380.2	62461.8	74060.9	265959	192658	184359	187450	132352	154539	-	-
Cmsn000131	175.04	103.06	176.043	C5H8N2O5	[M-H]-	Dencichin	三七素	Amino acids and derivatives	氨基酸及其衍生物	Amino acids and derivatives	氨基酸及其衍生物	5302-45-4	3	19097	13672.6	12617	10871.2	4690.05	31656.7	22158.3	16924.9	15825.8	17456.7	24006.7	18551.8	C04209	-
MWS2069	139.08	77.04	138.068	C8H10O2	[M+H]+	2-Methoxy-4-methylphenol	2-甲氧基-4-甲基苯酚	Phenolic acids	酚酸类	Phenolic acids	酚酸类	93-51-6	3	166548	165760	169599	95315.8	97455.8	81341.3	199318	229165	204501	161976	209915	152774	-	-
pmp000461	296.16	250.1	295.157	C19H21NO2	[M+H]+	Nuciferine	荷叶碱	Alkaloids	生物碱	Aporphine alkaloids	阿朴啡型生物碱	475-83-2	2	649009	557800	594915	1.98012e+06	606329	1.79662e+06	69677.8	29510	57282.7	793391	612154	577342	-	-
MW0105474	377.19	129.1	376.189	C14H28N6O4S1	[M+H]+	Ala-Met-Arg	L-丙氨酰-L-甲硫氨酰-L-精氨酸	Amino acids and derivatives	氨基酸及其衍生物	Amino acids and derivatives	氨基酸及其衍生物	-	3	946130	1.15524e+06	1.39472e+06	4.27883e+06	2.92885e+06	4.53534e+06	597925	270721	522630	647025	568533	800436	-	-
Zmhn002227	385.11	223.06	386.121	C17H22O10	[M-H]-	4-O-Glucosyl-sinapate	4-O-葡萄糖基芥子酸	Phenolic acids	酚酸类	Phenolic acids	酚酸类	-	3	59514.4	30389.1	29375.9	48595.9	35691	50631.9	64024	85075.4	86109.3	83566.2	59882.8	81877.7	C02919	-
Wcsn011371	349.23	267.23	350.246	C21H34O4	[M-H]-	1-Stearidonoyl-Glycerol	单酰甘油酯(18:4)	Lipids	脂质	Glycerol ester	甘油酯	-	1	242919	247825	271798	1.36028e+06	1.43439e+06	1.184e+06	22999.4	30479.4	20622.8	471651	528377	662077	-	-
Hamp011640	256.26	102.09	255.256	C16H33NO	[M+H]+	Hexadecanamide	十六碳酰胺	Alkaloids	生物碱	Alkaloids	生物碱	629-54-9	1	2.20888e+06	2.16536e+06	2.2463e+06	3.14452e+06	2.83977e+06	2.98241e+06	2.33533e+06	2.0905e+06	2.18248e+06	4.0929e+06	4.3716e+06	3.07868e+06	-	-
Lmbn000198	133.01	71.01	134.022	C4H6O5	[M-H]-	3-Dehydro-L-Threonic Acid	3-脱氢-L-苏糖酸	Others	其它类	Saccharides	糖类	-	1	5.72242e+06	6.10417e+06	6.01746e+06	3702525	3671745	3717920	5.58086e+06	5.66006e+06	5.31839e+06	4.6246e+06	4.68541e+06	6.24536e+06	C03064	ko00053,ko01100
Waln011222	554.34	255.23	555.354	C26H54NO9P	[M-H]-	2-(2,3-dihydroxypropoxy)-3-(((2-(dimethylamino)ethoxy)(hydroxy)phosphoryl)oxy)propyl palmitate*	2-(2,3-二羟基丙氧基)-3-(((2-(二甲基氨基)乙氧基)(羟基)磷酰基)氧基) 棕榈酸丙酯*	Lipids	脂质	LPE	溶血磷脂酰乙醇胺	-	1	8622.67	12257.2	3208.56	19641.8	16012.1	19269.8	17354.2	11526.7	10869.3	12305.4	13516.4	9455.75	-	-
Lmbn001034	147.07	85.03	148.074	C6H12O4	[M-H]-	2,3-Dihydroxy-3-methylpentanoic acid	2,3-二羟基-3-甲基戊酸	Organic acids	有机酸	Organic acids	有机酸	562-43-6	3	100983	109280	158222	61849.8	120896	123634	14457.3	34728.7	26070.5	141834	107121	104331	C06007	ko00290,ko01100,ko01110,ko01210,ko01230
Wcsn010524	265.22	265.22	266.225	C17H30O2	[M-H]-	(8Z,11Z)-8,11-Heptadecadienoic acid	(8Z,11Z)-8,11-Heptadecadienoic acid	Others	其它类	Others	其它	-	3	1.98147e+06	1.81915e+06	2.18138e+06	1.39224e+07	1.36028e+07	1.21537e+07	152029	223253	9	3.75856e+06	4.14888e+06	5.26056e+06	-	-
MWSmce689	293.25	95.09	292.24	C19H32O2	[M+H]+	Methyl linolenate	亚麻酸甲酯	Lipids	脂质	Free fatty acids	游离脂肪酸	301-00-8	1	73546.3	72630.5	97367.4	361005	368587	353185	97929	92558.9	85849.4	182575	178503	130282	-	-
mws0393	325.19	160.08	324.184	C20H24O2N2	[M+H]+	Quinine	奎宁	Alkaloids	生物碱	Quinoline alkaloids	喹啉类生物碱	130-95-0	3	216835	118007	89537.2	338740	168958	188279	100441	92564.8	95585.1	86129.9	122226	116040	C06526	-
Lmxp011770	279.16	149.02	278.152	C16H22O4	[M+H]+	Diisobutyl phthalate*	邻苯二甲酸二异丁酯*	Phenolic acids	酚酸类	Phenolic acids	酚酸类	84-69-5	1	1.97163e+06	3.37251e+06	1.87152e+06	2.91429e+06	2.73757e+06	3.29266e+06	2.37437e+06	2.24056e+06	2.71256e+06	3.65063e+06	2.54497e+06	3.30716e+06	C15205	-
MWSHC20164	279.16	149.02	278.152	C16H22O4	[M+H]+	Dibutyl phthalate*	邻苯二甲酸二丁酯*	Phenolic acids	酚酸类	Phenolic acids	酚酸类	84-74-2	1	1.97163e+06	3.37251e+06	1.87152e+06	2.91429e+06	2.73757e+06	3.29266e+06	2.37437e+06	2.24056e+06	2.71256e+06	3.65063e+06	2.54497e+06	3.30716e+06	-	-
Lmsp102219	271.06	197.06	270.053	C15H10O5	[M+H]+	Aloe emodin	芦荟大黄素	Quinones	醌类	Anthraquinone	蒽醌	481-72-1	3	86313.1	121162	96484.9	15303.9	12317.6	22473	268536	244357	285093	123446	136288	173197	C10294	-
MW0150942	344.14	308.11	343.131	C13H21N5O4S1	[M+H]+	His-Gly-Met	组氨酸-甘氨酸-蛋氨酸	Amino acids and derivatives	氨基酸及其衍生物	Amino acids and derivatives	氨基酸及其衍生物	-	3	1.03735e+07	1.25759e+07	9.5119e+06	6.41985e+06	8.19964e+06	6.93584e+06	5186105	1.26582e+07	9.61898e+06	1.22306e+07	8.77756e+06	9.46576e+06	-	-
pmb0530	664.12	136.06	663.109	C21H27N7O14P2	[M+H]+	Nicotinic acid adenine dinucleotide	烟酸腺嘌呤二核苷酸	Nucleotides and derivatives	核苷酸及其衍生物	Nucleotides and derivatives	核苷酸及其衍生物	53-84-9	3	4.30442e+06	3.39304e+06	3.3257e+06	5.07699e+06	5.9598e+06	6.64766e+06	9	9	9	1.50601e+06	1.37437e+06	1.9283e+06	C00003	ko00190,ko00730,ko00760,ko00983,ko01100,ko01240
Lmhn002926	279.05	163.04	280.058	C13H12O7	[M-H]-	p-Coumaroylmalic acid	对香豆酰苹果酸	Phenolic acids	酚酸类	Phenolic acids	酚酸类	-	3	18842.1	25005	65050.1	47688.1	24366.9	81307.7	84240.6	143969	106545	123299	85714.5	112607	-	-
Hmqp000191	505.18	127.03	504.169	C18H32O16	[M+H]+	Planteose	植物糖	Others	其它类	Saccharides	糖类	470-57-5	3	200666	178914	233140	201662	212622	236519	132989	117737	152455	171108	202274	245790	C03848	-
MWStz103	399.15	250.09	398.137	C15H22N6O5S	[M+H]+	S-(5'-Adenosyl)-L-methionine	S-(5'-腺苷基)-L-蛋氨酸	Amino acids and derivatives	氨基酸及其衍生物	Amino acids and derivatives	氨基酸及其衍生物	29908-03-0	1	3.97875e+06	3.09616e+06	3.19505e+06	2.75776e+06	2.88324e+06	2.80421e+06	9	9	9	1.39782e+06	1.89489e+06	2.00507e+06	C00019	ko00261,ko00270,ko00330,ko00999,ko01100,ko01110,ko01230,ko01240,ko04122
Latp002299	601.21	277.07	600.205	C27H36O15	[M+H]+	Glucosyl sec-O-Glucosylhamaudol	葡萄糖基-亥茅酚苷	Others	其它类	Chromone	色酮类	-	3	101620	83843.3	105982	27715.5	20639.8	71835	103809	100384	59160.4	37763.5	53578.5	52234.2	-	-
MWS4309	262.12	188.07	261.111	C13H15N3O3	[M+H]+	Glycyl-tryptophan	甘氨酰-色氨酸	Amino acids and derivatives	氨基酸及其衍生物	Amino acids and derivatives	氨基酸及其衍生物	2390-74-1	3	153946	117515	85590.4	169249	163633	150579	463023	733604	691422	560465	584847	408927	-	-
pme2266	245.1	227.08	244.088	C10H16N2O3S	[M+H]+	Biotin	D-生物素	Others	其它类	Vitamin	维生素	58-85-5	3	284056	183913	170286	3.67688e+06	3.54637e+06	3.39935e+06	43337.1	86031.3	63350	540515	621014	427067	C00120	ko00780,ko01100,ko01240,ko02010
[truncated: 277 more rows]

## Sheet: Fig.2C
Index	PA-3	PA-2	PA-1	Fu-3	Fu-2	Fu-1	CK-3	CK-2	CK-1
MWS80007	-0.297778	1.31044	-1.3119	-0.321935	-0.0908844	1.83151	-0.704381	-0.668158	0.253078
Lmzn001840	0.0584228	0.125917	-0.229696	-0.519902	-0.565982	2.47285	-0.739087	-0.798557	0.196038
[truncated: 1,771 more rows]

## Sheet: Fig.2D
Sample	PC1	PC2	PC3	PC4	PC5	PC6	PC7	PC8	PC9	PC10	PC11	PC12
[truncated: 12 more rows]
