# Supplementary material for: Study on the metabolic process of phthalic acid driven proliferation of Rhizoctonia solani
Source: Front Plant Sci. 2023 Oct 11;14:1266916. doi: 10.3389/fpls.2023.1266916 (PMC10598758; doi:10.3389/fpls.2023.1266916)
Supplement: Supplementary file 7 [file Table_7.xlsx]

## Sheet: CK_vs_Fungi_OPLS-DA_VIP
Index	VIP
mws0242	0.945086
pmd0132	1.19153
mws1155	1.2158
Zmyn002323	1.21617
pme1313	1.21493
MW0155795	1.17326
MW0151377	0.783584
Hmqp005411	0.428262
Hmqp005455	0.428262
MWS1903	1.21279
pme0274	1.12666
pmp000970	0.693116
pma0633	0.266588
Lmxn006423	1.21456
MW0108175	1.20726
Lmlp005572	1.21358
MWSHC20163	0.456852
MW0152498	1.21558
pme0490	1.15386
Walp008158	1.13538
MW0155404	0.987685
NK10246260	0.861649
Lmzn001582	0.912625
MW0107090	1.1582
pme0282	0.216759
MW0151367	1.0382
MW0144352	0.515441
pme0278	1.21203
mws0289	1.21578
Lmqn008024	1.21433
Lhmp101302	0.954735
MWS1840	0.183753
Lmqn000432	1.13214
mws0677	1.1292
mws0042	1.14583
MW0152490	1.21652
HJN083	1.06111
Hmln003754	1.06111
pmb0492	1.11251
Wcsn009636	1.07686
mws0474	0.960503
Wbsp000191	0.451836
MWS1872	1.06639
MW0107996	1.10185
Hmcn001884	0.477062
pmb2221	1.21391
mws0832	0.0718034
Zmhn003257	1.21697
pme0195	0.62221
Wcsn009520	1.11188
MW0013542	1.00461
Lmrj001698	0.555194
pmd0147	0.878041
Zmyn000453	1.1991
MWS0434	1.18704
Zmjn012003	0.797258
MWSHY0146	0.805216
MW0145761	1.21733
pmn001722	1.16645
Ymmg000006	0.625791
MWS04455	1.18843
pme1306	0.45164
Wayn000815	1.20498
Qmyp101414	1.20662
pmp001269	0.776071
pmb0789	0.47177
Wcjp001060	1.21111
mws0344	0.188408
mws0224	1.21602
mws1077	0.508462
pme2596	1.04034
MW0150475	1.06731
mws0889	1.15107
Lmhp002764	1.14397
MWS201400	1.04291
pme1184	0.498894
Wcdp007645	1.19687
MWSHC2069	1.06743
MWS20627g	0.35912
MWSslk132	1.18156
MW0157910	0.727235
Wcgp010436	0.141112
mws1595	1.19811
Rfmb320	0.894807
MW0158621	1.16237
pmn001721	1.20161
MW0158570	0.805367
pmb3074	0.880363
Hmhn003518	1.06653
pmb3023	0.617029
Zasp102439	1.15144
MW0108503	0.967214
Wbmp003608	1.20846
Lmhp009349	1.18533
Wcgp011616	1.05882
Zbqp000676	0.660988
MWS1846	1.18637
Zmln002252	1.21363
pmb0197	1.00321
MWS0559	0.392967
Cmsn002813	0.960143
Zmdp000292	1.21117
Wbmn009702	0.734662
Hmdp000626	1.19828
Lhyp102020	1.21621
MWS201470	0.254029
MWS201458	1.1838
MW0114174	1.13894
MW0010749	1.09463
Lmxp000939	1.20555
Zmgn002106	1.21731
Lmhn008988	0.558545
Lmrj001341	0.20415
pmf0348	0.578381
MWS201464	1.06056
Lmhp003958	1.12991
mws0805	0.809509
Lmhn001386	0.562531
MWSslk140	1.1738
pme1266	0.634251
Zahp013600	0.592482
Wccp011838	0.592482
MWSmce294	1.18637
MW0155157	1.16295
Wcop009181	1.2015
Smcp000882	0.5594
Zjxp110301	1.19955
Wdsp002492	1.20014
pmb0981	1.21388
Wcsn011125	1.21608
pmf0314	0.150798
mws0906	0.255281
Hmmn004283	1.1521
mws0183	0.877611
MWS1962	0.0459014
Zmdn001564	1.20768
Cmsp004086	0.972073
Lsjp211221	0.631222
HX1348	1.06385
pmb0034	0.830107
MWS4285	1.09816
Walp006011	1.20921
pme0033	1.21548
mws0005	1.15928
Zmkn012864	0.420797
Wasn003641	0.955886
mws0192	1.21675
Zmgp004297	1.10392
MW0158347	1.15294
YC512118	0.685129
Lmzn001840	0.475924
Qatp010618	0.261985
pma0948	1.20072
Hmqp006235	1.04625
pme2827	0.846009
pme0376	1.2116
Lcsp000959	1.19686
mws0470	1.21675
pmf0512	0.805623
Zbqp001029	1.12621
Lmmn009932	1.04209
Lszp210010	1.16915
Lcsn000415	1.07376
pme2935	1.15778
ML10179289	1.17349
Lahp002608	0.0105224
mws0236	0.640062
MW0144664	0.732106
Wcgp010223	1.21421
mws1333	1.17482
Yamp002097	0.0397009
ML10198895	0.713023
pmn001695	1.08011
Zmhn001358	1.20148
Wayn000918	0.437787
pmb0532	1.15673
Zmhn001793	0.886491
Hmfn000531	0.361538
Lmqp000427	1.02456
MW0158567	0.0472641
pmb1912	0.252445
Hmsn002948	1.10222
Hmjp000572	0.0697701
Lmxn000398	0.758878
pme0295	1.1285
Lmfn006097	1.05437
Wasn002902	1.20895
pma0675	0.0112616
MWSmce613	1.06988
ML10176345	0.911699
MW0146283	1.21717
pmb2319	1.17235
Lsjp211255	0.922186
MW0107273	1.21609
Lcrp000445	0.968996
Hmqp001042	1.19648
Zmdp000917	0.918453
MW0150917	1.17661
MW0150118	0.823659
MW0110209	1.12004
pma1303	1.19117
mws0628	1.21689
pme3186	0.166576
Lmdn004267	1.18255
MW0006821	1.04917
pme0422	1.18776
MW0109625	0.72691
Sadp008019	1.07834
Lmmn006306	0.957684
WaYp006462	1.19909
MW0012723	1.21201
MW0113976	0.446318
MW0148056	0.908624
pmn001700	1.11858
mws1389	1.11858
pmb0881	1.2139
MWS0952	1.19858
mws5037	0.110223
MW0146083	1.09396
Lmbn005923	1.16712
MWSmce692	1.16712
MW0109110	1.21346
mws0895	1.20353
Wayn000341	1.04783
mws0154	0.343571
ZbWn000383	0.986943
MWS0687	0.754559
Wcfn005424	0.926616
Zaxn006988	0.709427
pme3382	1.16686
Lmcn009539	0.304029
Zmyn005252	0.549025
Lmbp000668	0.941084
Hmcn002743	0.9309
Wmzn000627	1.21026
Lmhp001461	1.21445
MWS201421	1.18398
Lmgp009053	1.21046
mws0976	0.142914
Lmgn000224	1.12678
pme3193	1.19909
Wasn000410	1.20995
MWS00353g	0.304399
Zmyp000878	1.21539
Wcsn010254	1.20999
Zmzn002575	0.532862
Zazp005768	1.04477
Hasp011675	1.20106
mws1350	1.20493
mws0872	0.526735
Zblp001009	0.70215
pme0040	1.20524
Lmsp004632	0.448757
MW0157606	1.21333
Lmsn000381	0.982811
MWS3149	0.522254
Wafn002827	0.173044
pme0183	1.2171
Latp011219	0.0626068
mws2523	1.05995
MW0113143	0.769072
pmb2855	1.21612
MWS5209	1.21504
Walp007095	0.474676
Zmjn001813	1.18786
Yamp002343	1.20359
MW0153186	1.14994
Qatp009254	0.817982
pmn001723	1.11517
MW0107274	1.21353
MWS201429	1.17608
MW0159061	0.96656
Zmhn002301	0.672394
pmn001419	0.672394
pmb3068	1.0538
Hmqn004825	0.171996
Hmcp009963	1.21695
Hayp002810	1.06824
pme0428	1.19473
Lmhp002001	1.16861
MW0119586	1.21076
MW0149846	1.00419
Lcsn000341	1.17856
mws0902	1.17325
MWSmce349	0.869903
Lmtn002796	0.351061
Hmcp001578	0.754127
MWSHC20168	1.2149
WaYp007721	0.661474
MWS1839	0.166126
Hmlp000229	1.07636
Wchn004079	0.428493
MWS0442	0.830456
MW0152461	1.19582
Wayn002083	0.746668
Zbln000478	1.0385
Lmrn003201	0.828861
Lmzn006284	0.790607
mws1610	0.790607
Zbsn004020	0.9788
pmp001232	1.1999
MW0144203	1.21009
pmf0289	1.20782
mws0018	0.899269
Hmtn001288	1.19855
MW0168254	1.16155
pme1178	1.21625
MW0158129	1.09195
Hmcn006267	0.571748
Wbwp010459	0.940346
Sazp011041	0.940346
Waln011009	1.21445
Hmgn001653	1.21704
MW0131367	1.19673
pme1021	1.17934
pme3351	0.935046
Yhhn000821	1.16835
MWSmce389	0.23161
Lmsn003619	1.16161
MW0146080	1.15486
mws5038	1.0673
mws0251	1.21502
Lcsp001834	1.21187
mws0359	1.08526
Zmbn005559	0.55613
Lhlp120627	0.533007
mws1013	1.21619
Lmmp002013	0.900033
pmb0889	1.20659
pma2987	0.60354
Zmhn003082	1.19423
pme3732	1.21593
Ymmg000001	0.959122
Zmdp000972	1.03837
mws0227	1.11431
mws0214	1.21715
pmb2928	1.09493
Hmbp003234	0.838769
MW0054786	0.181282
mws0091	0.542806
Wmmn002441	1.04456
Wcgp011536	0.882076
MWS2910	0.777689
MW0155408	1.21701
MW0155878	1.19394
Lmdn003662	0.817896
pme0021	1.21438
pme2074	1.10425
mws0061	0.439181
MWS201440	0.900019
pme2743	1.08853
pmp000316	1.00828
mws0367	1.2156
Zmzp005934	0.319427
MW0153546	0.456795
pmb0856	1.20355
Cmmn012997	0.151899
Sahp008995	0.510686
Lmmp002334	0.790014
MW0012052	1.18545
MWSslk015	1.117
pme1228	0.975368
Lmjn003620	0.463933
MW0158656	1.18533
Wbhp008068	1.20112
MW0144555	0.496646
pme3967	1.21344
Zmsp000758	0.94261
Walp004906	1.19103
Wcsn010224	1.21648
Qahn011632	1.17214
MW0011468	1.21453
MW0113970	1.18152
pme2601	0.826222
MW0155786	1.20622
Lmhp002501	0.214983
Wagp009552	0.537972
pmn001420	0.32113
pmp000476	0.822224
Waln010192	1.14191
Lwhp010633	0.55774
MW0150875	1.07224
mws3141	0.00279379
mws0596	0.895413
MA10074217	1.21573
MWS1113	1.20275
MWSmce283	0.951638
Zmpn008194	0.547671
pme2566	1.20739
HX1341	1.13897
pmn001380	0.159404
MW0150011	1.20622
Wbsp000963	0.98507
MWSHC2030	0.740434
mws2623	1.21593
pme2060	0.760558
mws1401	0.521057
Zbfn007626	1.2166
Yaap009385	0.935808
MW0107785	0.766813
Hmlp001270	1.17624
MWS80006	1.20842
MWS201439	1.0057
Smpn011792	0.580038
MWS2070	1.09207
pme2617	0.790042
Lmbp000728	0.128419
Lmhp011388	1.17991
Wayn000597	0.011752
pmn001427	0.744541
pmn001525	0.724374
MWSslk257	1.14885
mws0576	1.09322
Cmsn004064	0.437467
Wcfn008271	0.825629
Wbsp000307	0.608077
Zapn005388	1.13045
Lmzn006829	0.0396596
Lmzn206829	0.0396596
Lmmn009550	0.0396596
Lmzn001983	1.21376
pmb0874	1.21589
Zmzp000145	1.09499
MW0110288	1.21632
MWS3036	0.718072
ML10172161	0.489452
MW0103015	1.09305
mws2608	0.772891
Zmjn004133	1.05304
MW0151393	1.10365
Wayp001024	0.436314
pme0057	1.12006
Zmdp000376	0.292217
pma0134	0.956103
Ybmn004904	1.18914
Wmmp000182	0.370735
MWSHC20158	1.17628
pmb0706	1.14073
Wcsn009756	1.21684
Wcdp000380	1.16666
pmb0484	1.16666
pme0266	0.091633
Walp013004	1.20869
Jmgn004021	0.289975
Zmzn003953	0.973777
MW0103699	1.21538
ZbWn000618	0.833721
Wbmp000338	1.07101
Qmqp102515	0.670777
Wcdp010432	0.723049
Wbtn002952	0.459271
Rfmb318	0.364485
pmp001198	0.779018
pme3311	0.846695
Wmqn000812	1.20521
MW0110191	1.20814
MWS2430	1.0933
Lmbn001467	0.491705
mws1336	1.15779
Wdtp010604	0.748306
pmn001681	0.747042
Walp012785	1.17132
Lmap001821	0.166436
pme2890	1.14699
MWS2673	1.18447
Zaxn005652	1.21078
Zaxn005783	1.21078
MW0151016	1.18903
MWS201424	0.167392
MW0146126	1.21722
Zahn007990	1.03489
Hmjp000461	0.878745
pmb2653	0.886592
Wcdp010708	1.20947
mws0072	1.21517
MWS04515	0.989334
Zahp006511	0.714373
Zamp005390	0.46268
Lahp001956	0.614318
MWSmce540	0.204516
Wcgp003252	0.531994
pme0253	1.1458
MWS20194	0.450831
Yajn003045	0.50007
MWS201054	1.21317
pmd0136	0.858911
HJKP000649	0.911185
mws0221	0.808107
HX1349	1.12167
pmb0998	1.03193
Zmhn002422	0.529684
MW0158566	1.2099
MW0109233	1.2063
Wbmn012283	0.875909
Ladp008157	1.09036
ML10180524	1.16833
Lamp000484	1.15162
Wmbp000583	0.141652
MWSmce468	1.07169
MWSmce490	1.17091
Sacp008038	1.17033
MW0105855	0.0775871
Qmdp112410	1.12638
Lmmn001294	0.0132864
Cmxp000455	0.332758
Zapn004520	1.16721
Lmdn005719	0.889192
pmf0139	0.885305
Lmsn000363	1.07082
MWS201430	1.19029
pme1373	0.705211
MWS201397	0.925155
MWSmce118	0.383569
pme1419	1.15927
Zahn004036	1.15953
Lmhp008763	1.21601
Wchn003237	1.18522
pmb2406	1.0001
pme0500	1.0068
Wcjp001032	1.19816
Lmmn000214	0.502121
Zbqn004234	0.998747
Zahp007439	1.15245
pmb0964	1.20805
MWStz079	0.528558
pmn001642	0.873196
Cmsn000131	0.627564
MWS2069	1.13881
pmp000461	1.19113
MW0105474	1.06269
Zmhn002227	1.00321
Wcsn011371	1.21085
Hamp011640	0.049145
Lmbn000198	0.984113
Lmhp012042	0.787034
Waln011222	0.714706
Lmbn001034	1.14602
Wcsn010524	0.792596
MWSmce689	0.664977
mws0393	0.627252
Lmxp011770	0.151405
MWSHC20164	0.151405
Lmsp102219	1.18761
MW0150942	0.459843
pmb0530	1.21723
mws0458	1.20539
Lmhn002926	1.02016
Hmqp000191	1.08389
MWStz103	1.21724
Latp002299	0.375223
MWS4309	1.17626
pme2266	1.12224
Hmcp003783	1.21702
HJAP106	1.02002
Zbqp000710	1.21492
pmp001244	0.834285
pme1975	1.17754
MW0144757	1.21679
mws0264	1.05187
Wcdn000434	1.16644
Lmqn004838	0.706081
MW0155892	1.19186
Wbkn007722	0.169163
Wasn002449	0.941944
MW0143168	0.812731
MW0105671	0.766287
pme0006	1.136
Lmdn001925	1.16134
Lmbn001754	1.21697
MWSmce501	0.876376
Yacp000453	0.785847
pmf0138	1.17126
Cmsn005615	0.388097
Hmln004940	1.03064
Cmzn004594	0.381104
Labn004865	0.990503
Cmzn005970	0.990503
Lmsn002815	1.12081
Wcsp002748	1.21235
pme3017	1.16735
mws1089	0.230065
Lmdn006811	0.356517
MW0159244	1.21727
Lmhn001580	1.2069
MW0149921	1.19067
Walp006175	0.733481
HJN003	0.541372
Wbwn009733	0.803778
Lmgn000219	0.900999
Lmhp008885	1.03726
pme3033	1.17178
pmp000200	1.16961
Zahp012577	0.659348
Wbmp008130	1.20578
Lmzn004335	0.354434
MW0105756	1.10846
MWSmce408	0.427119
mws0856	0.570619
Qmjp081305	1.18818
mws1050	0.609606
Wbmn009236	1.21566
MWS00204g	1.17178
pmp000269	0.492588
pmb0786	0.503628
ML10181668	0.188032
Wdbp008550	0.821503
Ysjn001064	1.19152
mws0863	1.16899
mws0744	0.951491
pmb1574	1.15985
pmb0660	1.05247
Zbqp003444	1.20741
mws0177	1.20448
mws0983	0.958455
Waln011704	1.21649
Lmxn002084	1.01442
pme2836	0.202296
MWSmce712	1.16905
MW0156970	1.06577
MW0146074	0.857568
pmn001523	0.284577
Lmbn000193	0.366674
Wbwp011247	0.418964
Hmlp005624	1.18046
Zmcn003729	0.544596
Zbsp010779	1.08691
pmb0464	0.80544
MWSslk097	0.338563
MWS2058	0.888937
Yajn003986	0.530431
Wcgn012055	1.21477
Zapp006824	0.500365
Lmsp013116	0.659713
Lmmn009170	0.91545
mws0371	1.09248
mws4053	0.91545
MWSslk066	0.998393
MW0013912	0.737649
MWS20633g	0.698696
mws0982	0.432247
pme1194	1.19777
Zmhn003607	0.84425
pmb0864	1.03016
mws0736	1.13403
mws5041	1.13403
Lmhp009464	1.19016
MW0145869	1.00211
Qmmp111816	1.17036
mws1179	1.10996
pme3827	0.74249
pme3163	0.519916
Lmhp011562	1.21158
MWS3165	0.502274
MW0152990	0.920478
Hmqp006656	1.05394
MW0151482	0.897405
Zmzn000078	0.272552
MW0155864	1.04031
pmn001519	0.145044
pme1119	1.1296
pme2960	1.19379
Zmhn001036	1.17106
Wbsn013678	1.2172
pme1086	1.21252
MWS3166	1.0868
mws0582	0.667322
MWSslk080	0.651958
pmn001724	1.18736
WaYp007695	0.246906
mws0346	1.19747
Lmmn003323	0.581762
Waln010743	1.21417
pme0220	1.16276
Zmmp001429	1.03529
HX1340	0.887731
pmp001285	0.200435
Lasp012792	1.17929
Zbfn013528	0.343553
Wafn005121	1.1024
MWS00275g	1.21404
Zbfn008708	0.869633
Zbfn010204	1.21497
Zmhn002084	0.479409
Ymjm000096	0.0856334
MW0107803	0.32444
mws0636	1.14042
MW0015647	1.13469
Wbhp008502	1.17936
MWSmce455	1.06382
Lmbn002644	0.923717
MW0159213	0.658361
Lmbn002737	0.923717
MWS201448	0.647498
Lmhp007598	1.20163
mws0629	1.16264
Sajp008214	0.150211
GQ512004	0.671687
HJN110	0.623573
Wcsn010261	0.797902
MW0103640	0.2327
MWStz085	0.131769
Lmbn001930	0.303098
MWS04559g	0.637288
Lmmn006246	0.66096
mws0250	0.590942
Lmmn004912	0.82105
Lhmp122205	0.983775
MW0146251	0.050597
mws4176	1.18768
Wbwn009791	0.893769
mws1593	1.18231
Zbdp004855	0.629626
Zazp002547	0.957038
pmb0801	0.734431
MW0156802	1.18362
Zmdn004104	1.17799
MWSmce572	0.0971832
MWSmce581	0.8849
mws1305	0.55125
Yshs000041	1.2086
MWSmce526	0.414554
pme0519	1.05271
Zahp013728	1.21069
Lmsn002288	1.21644
MWS4295	1.20691
Hmsn003721	0.0481509
Lhhp120826	0.296189
Lagp002697	0.998102
MW0158430	0.808508
pmb2654	1.19974
Wcsn010349	1.2133
Zmdn005358	1.09648
MW0158250	1.1152
pme2801	1.17696
Lmqp002784	1.20077
Yalp000545	0.0386692
MWS00411g	1.08416
pme2289	1.04947
MWSmce230	0.654228
mws0704	0.984357
MWSprf104	1.21704
MWSmce467	1.18631
MWSmce249	1.12836
mws0987	0.527127
pmb3061	0.379155
MW0105244	0.410715
MW0149843	0.328853
Wbkp012886	0.819816
Lhyn080508	0.153544
pme3443	0.51795
Zmcp102201	0.355385
Zahp011689	0.355385
MWS2027	0.779746
MWS1944	0.843569
Lhgp080602	1.15449
Lmdn000248	0.366084
MWS201434	1.20989
MW0150843	1.20497
Wbmn005986	0.364419
zjbp120812	0.891144
pme0241	1.21165
MWS1771	0.949364
Lskp211424	1.1984
Lmyp003387	0.719926
WaYn011395	1.18868
Hagn002504	1.21202
Wasn002508	0.842819
pmb2636	0.850492
Walp004995	0.649558
Waln011524	0.911545
Li512115	1.11835
Wafn003429	0.627355
MWS2426	1.14804
Lafp007563	1.13415
MW0012708	1.13224
Qmyp101119	1.16115
Lamp008861	0.289909
Lhdp090711	0.289909
Lmqn008288	1.14575
Lmhp009034	1.20975
Lmmp008478	0.289909
pmb3142	0.955181
Lmrj002261	0.054983
pmn001400	1.07625
Wcdp007388	1.15622
Lmhn002051	0.331935
Li512113	0.807589
Qmjp081309	0.557384
Zmdn011161	0.696551
Zmhn001905	0.359162
Zmzn000079	1.20578
MA10107783	0.681339
MW0107068	0.847202
MWS04491	0.592047
MW0109363	1.21214
Yshs000058	0.583841
MWS20178	0.0431679
Wcgp012123	0.888798
MW0145749	1.21584
Wayp001214	0.170858
MWSmce248	0.851648
mws0924	0.927073
Lmbn002648	0.851648
mws0217	0.0827431
pmb2507	1.17499
pmb1650	0.405797
Zmhn001883	1.11609
MW0145450	1.20322
mws1598	0.0484506
MW0152517	1.20892
pme0122	0.626378
MW0152081	1.08025
Lmcp000282	1.03319
mws3109	0.225531
pmb0962	1.0496
Hmbn005207	0.593259
mws2103	0.467212
pmb0782	0.994045
Hmyn007168	1.09184
mws0179	1.19804
Wbsp000037	0.0561421
MWSprf123	0.61464
MWSmce448	0.93942
Lmyn000503	0.652204
pmn001684	0.875905
Laxp006965	0.374233
MWSslk042	0.962232
MEDP1345	1.11672
Waln009920	1.11672
MWSHY0111	0.600807
Wbsp001477	0.651776
ZbWp003008	0.299557
mws4174	0.0146139
Lmgp004731	1.18314
MW0118871	0.735736
MWSslk002	1.18314
Zbzp010481	0.710828
Lmhn003373	1.21542
Wabn005399	0.167714
Zblp004832	1.02464
mws0715	0.992524
Wcdp006869	1.07358
Jmzn003343	1.10949
Lmhp112042	1.21656
Zmgn004894	1.17334
pme0275	1.18612
pme2773	1.14499
Lmsn010558	1.21225
mws0612	0.87478
Lmbn000612	0.287539
pmb2591	0.459358
MW0145699	1.00281
Ybsp009454	0.660526
MW0145912	1.19493
Lmhp007840	1.21436
Lmhn002574	0.130208
MW0145757	1.19796
Lcsp001547	0.99156
Lmcp002302	1.13804
Zmdp001663	1.07691
mws0182	1.20326
MW0108809	1.21717
MWS2040	0.788064
Lmhp001732	1.13735
Lmgn007652	1.21614
mws5028	1.20396
MWS201398	1.21704
MW0150473	1.16661
MW0109644	1.20457
Lmqn008369	1.21644
MWSmce690	1.17399
pme2527	1.21657
Zbqn002253	1.21212
pme3233	1.13186
Lafp003256	1.16725
pmf0175	0.466917
MW0149703	1.21674
MW0158892	1.2168
Lcsp002329	1.04337
MW0158275	0.970722
Lmcp005645	0.584399
MW0109339	1.21688
MW0145254	1.054
MWS0813	0.661638
pme3096	1.21018
MW0103404	0.787857
pme1474	1.16544
Wcdp000970	1.06829
Wbsp001183	0.83639
pme0066	1.21259
pmn001720	1.19757
mws0914	1.19974
pmf0440	1.1486
MWS4296	1.2022
Zahn006118	0.800353
pme3381	1.0676
MW0158564	1.21499
Wtmn009951	0.113882
pme1292	1.21703
Lhmp122202	1.15705
Zmyn004714	0.00114668
mws0437	1.2125
pmn001367	1.09729
Lmgn001670	1.20723
Wmhp000012	0.572772
Hmsn002598	0.963975
Lmxn008846	0.988956
Wayn002279	0.893644
pme2598	1.21392
Zbln013951	1.17568
Lmyjn08217	0.95835
Lmmn000774	0.707107
Lmjp005421	1.20784
Waln013216	1.17792
MW0145347	1.19124
MWS201483	1.21725
mws0230	1.19979
MEDL00392	1.21012
MW0136833	1.21467
pmp001264	1.14834
Hmqn003054	1.14342
mws5042	1.21683
Wcgp008513	1.17884
Zmzn000113	1.01005
MW0107019	1.07926
MWSmce183	1.19036
pme2746	1.21307
pme2529	1.2168
MWS5164	1.21181
MW0118724	0.495664
mws0058	1.21681
MW0150419	0.985708
Zmhn001420	0.0545274
pme3388	1.19125
Wcfp007836	1.20482
mws0256	1.21054
MW0150115	1.20646
MWS1882	1.21577
MW0107006	1.21076
Rfmb091	1.19202
mws0823	1.19015
NK10251888	1.20497
Walp007182	1.13185
MW0155166	1.21574
MW0157872	1.20844
MW0146118	1.21426
Wbmn010531	1.18025
mws0854	1.18389
mws0193	1.1791
pme2165	1.21686
Lmgn002679	0.848512
pme2693	1.03841
Zmbp002538	0.566639
MW0108667	1.21658
MW0155894	1.1945
Sadn007155	1.20233
mws0748	1.21304
MWS201465	1.21333
pmb0764	1.19885
MW0151313	1.06202
MWS201403	1.05839
Wagp002530	0.831696
pmb0818	0.773366
ZbWp000360	0.413529
Wayn001528	1.21066
pmp001287	1.20651
Wcgp002387	1.12251
Rfmb087	1.20646
pmn001399	1.18548
Zahp006076	1.20741
Lmgn000160	1.1535
MW0106536	1.21564
ZbWp001588	0.52511
MWStz170	1.19815
MW0155998	0.52511
Zbzp002227	0.803677
MWS1837	1.18115
pme2237	1.21724
pmb0501	1.14288
Lmhp008589	1.2032
MWS5206	1.21445
pmp000791	1.21309
Lakn002165	0.857063
mws0489	1.15952
mws0267	1.04199
Lmqn000780	1.21722
Lmbn001288	1.02949
mws1060	1.21693
mws0027	0.979458
Lmbn007891	1.21719
pme0256	1.21569
Zbqp003125	1.13085
Zmgn000216	1.15234
Jmwn002057	1.15603
pmb2673	0.908031
Zmgn001448	1.21714
Wcfn003941	0.173273
MW0168255	1.20454
MWS1900	1.13893
Lmgn000242	1.12975
Lmyn001940	1.20759
pme3882	1.21481
mws1417	1.21305
MW0158562	0.753649
Cmzn002437	1.20961
MW0145739	1.21733
pme1383	1.07992
pme2550	1.17264
mws0133	1.21705
Lamp000340	1.21431
MWS0155	1.21574
Lmrj002244	0.893801
Walp007043	1.19388
Lmxp000429	1.21618
MW0146232	1.19337
pmb2826	1.21734
mws1212	0.736377
mws1167	1.0159
pmb2922	1.21423
Zmtn001661	1.15382
MWSmce591	1.19281
MW0150965	1.21432
MW0153694	1.18988
MW0014090	1.18798
pmb0863	1.2116
pmb0855	1.20227
Zmgn000217	1.13851
MWSmce295	1.17757
MW0156035	1.21285
MW0109866	1.21701
Zbqp000579	1.20496
Zmjp000182	1.2012
pme3337	1.19658
MWSmce698	1.00237
pmp001281	1.21712
Lmhp002031	1.21396
mws0159	1.1572
pmb0069	1.18083
pme3146	0.611969
Xmyn008071	1.21681
pmb2804	1.21588
mws0567	1.09781
MWS201384	1.21595
MW0012363	1.20334
Lcsn001170	1.1959
Lhxp112606	1.19696
MW0150925	0.450019
pmn001691	1.20947
MW0155234	0.822866
pmb0130	1.21698
Wbsp000054	1.06346
MW0014493	1.21457
Zmtn001464	1.13802
pme0128	1.15687
Zmhn002334	0.357632
MWSHC20172	1.12664
Lmhp003367	1.2164
pmb2871	1.18476
pme0116	1.07679
mws0712	0.51277
pme0124	1.09348
Lmbn004685	0.0628068
Hmln007772	1.13029
MW0150167	1.21501
Lcsp001861	1.21516
MW0015053	1.06558
MW0108140	1.21605
Ymjm000148	1.16747
pme2024	0.596375
MW0157719	1.2154
Wcdp009119	1.20085
Lmbn001981	1.21708
pme2122	1.19617
MWS20987	1.18455
MW0150223	0.487994
MW0149941	1.06045
mws0572	1.14804
MWS2001	0.590965
Zmsp000490	1.20568
Lmyjn03753	1.19652
Zbsn012113	1.1798
MW0150356	1.20029
Walp007738	0.346461
MW0146130	1.18748
pme0008	1.21313
pme0513	1.21653
MWS201476	1.09767
MW0150117	1.21573
Zmyn004449	1.20706
MW0155147	1.209
pmb1096	0.36787
mws1086	0.662282
MW0151690	1.15422
Wcdn000881	0.0661493
pmn001492	0.865503
Lcsp001578	1.21541
Hmdp001794	1.05011
Zmdp000446	0.420032
pme2559	0.325429
MWSmce199	0.0962949
Hagn002801	1.21727
MWSslk235	1.2165
zjbp111604	1.04965
MW0150921	1.02827
pme2292	1.12675
MW0155263	0.960646
mws0147	1.21696
pmf0174	0.0971281
Walp007190	0.587797
MWS201419	1.20433
MWS201461	0.700825
MWS1848	1.13896
Hmlp001371	1.15013
mws0396	1.2161
MWSmce466	1.10222
Lcsn004011	0.913367
pma0461	1.21509
Lssp210422	1.20787
pmb3079	0.693151
MWSmce165	1.07795
MW0151607	1.21656
MWSHY0202	1.20536
MW0152507	0.117114
MW0149865	1.15528
MWS201444	1.20777
Lmrn002746	1.13909
pme2914	1.09328
MW0158922	1.21407
pme2758	1.21635
MWS201474	0.916668
MWSslk225	1.21713
pmc0960	1.19681
Lmbn005369	1.19949
MW0108780	1.16069
pme1816	1.20673
Lmhp008718	1.21468
MWS201414	1.19044
Lmmn002164	0.176172
Wbmp001002	1.21415
pme2244	0.720199
pmb3101	1.21729
MW0118009	1.2152
Lmhp010190	1.21721
Lmhp009590	1.21691
Wcsn011122	1.21312
MW0145372	1.21611
pme0534	1.21686
MW0146043	1.21337
pmb0774	0.781835
Lmyn006227	1.17558
Ylgn009136	1.21284
ML10177402	0.882411
Wcsp002119	1.19013
pme3184	1.19382
MWSmce668	1.19666
MW0158572	1.21297
Zmmp000606	0.884292
MWSmce203	0.00663087
MWS4525	1.21537
MW0150472	0.996284
MWStz083	1.19848
MWSmce548	0.828299
Hmcn000192	0.0956742
Lmbn005662	1.01523
MW0156786	1.20219
MW0156891	1.1474
MW0103525	1.04652
Qmyp101334	1.21607
mws1383	1.09213
MWS0618	1.1133
MWStz152	1.02101
Lmmn004951	1.21668
pme1286	1.21708
pmb3006	1.1761
Wcgn008300	1.21503
Lmrn003000	1.21676
Wayn002636	0.444242
mws0467	1.21338
MWS201471	0.532365
Lmmn005092	1.14988
MW0156759	1.20415
Yaln008277	1.15278
pmb2791	0.833431
MWSprf048	0.855903
Wcdp002433	1.08473
MW0144609	1.13325
Lmrn001951	1.20512
mws0102	1.21412
Zbzp000519	1.21147
MW0156886	1.18639
Lmyn002145	1.04352
Wcgn012724	1.00757
Wbjp004916	1.17961
MW0153603	0.278907
Wafn002081	0.682741
pme0075	1.17479
Wcsn010496	0.951918
MWS0435	1.16924
mws0219	1.21407
MWSHY0106	1.07647
pmb0876	1.1938
MWSmce257	1.21002
Wayp001104	0.965905
Zmgn000503	1.11961
mws2120	1.14753
Hahp000801	1.20819
MWSslk133	0.913539
mws0943	1.21506
MWS4471	1.11349
mws0213	1.21659
MWS04412	0.495795
mws0376	0.91749
MWSmce193	1.19909
pmb0854	1.20503
MW0149789	1.2079
Wafn011571	1.15043
Wbmp010456	1.17276
mws0425	1.05918
Wbhp008849	1.15711
MW0150829	1.21434
Wmkn002777	1.16065
mws0098	0.352918
Zmyn004732	1.20436
MW0107168	1.21633
Lmbn003970	1.21593
Zmyn000108	1.16713
pme3188	1.21678
MW0149829	1.20794
MW0103903	1.21662
Hmhp001812	1.20268
pmb3107	0.817121
MWS5231	0.708987
MWS2413	1.18049
MW0110200	1.20796
MW0119612	1.09888
Lmnn102603	0.0880845
MW0149665	1.20693
pme0014	0.518091
MWSmce582	1.05186
MW0156028	1.20806
MWS0933	1.03982
pmp001251	1.21714
MW0151036	1.12495
Lmhn001650	1.0216
mws0749	1.21688
Lmlp004754	0.855209
Wbwn007083	1.01814
MW0159122	1.21517
MWSmce676	0.353457
mws0847	1.2106
Zmfn007550	1.20947
mws1589	0.4634
ML10171848	1.21733
Zbqn002320	0.78002
pme0181	0.843499
MW0158488	1.19909
Wacn002584	0.972818
MW0103681	1.20391
Wcjp002598	1.07546
mws0949	1.00418
MW0149708	1.13624
Lmbn003524	1.20135
pmp000240	1.04113
pmp001230	0.492115
mws0232	1.14096
Lmbn004240	1.21234
Zasp001180	0.730584
Lmhp008833	1.19136
pme3968	1.21632
MW0155108	1.21177
MW0103813	1.20179
pme1216	0.948697
mws0984	0.157108
MW0143501	0.0147466
MW0155764	1.08949
MW0158992	1.21619
Zmcp102206	0.494875
Wcdp007560	1.21677
Zbqp000949	1.21354
mws1090	1.11322
MW0155073	1.15912
mws0752	0.37381
pmb2857	0.895389
mws0668	1.20499
pme3705	1.17602
Ladp002935	1.19401
MW0150966	0.513302
Hmln005776	1.20862
Hmln002996	0.407468
pmb0865	1.21029
pme2380	1.21668
pme2253	1.07973
Wbmn013660	1.21512
Wcgn012576	1.21512
pme2589	1.21732
pme1210	1.20196
Zbqn002049	0.737702
Lmmn006706	1.18122
Lmjp002596	0.972003
Zbsp004940	1.15496
WaYp005128	1.21619
mws1641	1.21306
pme2117	1.21153
mws4516	0.726046
Zmdp002216	1.21497
mws0258	1.20238
Lmgp000796	1.20196
Walp008102	1.20955
pme1936	0.926268
mws0275	0.651704
MW0150401	1.02161
MWSmce116	1.20981
pmb1207	0.29304
MW0152516	1.21655
Zbyn002532	1.21603
Lmhp001670	1.18096
Zaxn007230	0.551632
Zmbn004194	1.21645
Wbmp002714	1.20993
Cmdn000784	1.21674
Zmpn000199	1.18097
Zmmp000969	1.21536
MW0159140	1.1748
MWSslk208	0.899242
MW0158244	1.21625
Saln001672	1.10697
MW0144710	1.1874
MW0157669	0.855583
pme3961	1.18484
MW0152262	0.0910867
Lmdn006074	1.16862
MWSmce247	1.05373
Lmbn013410	0.190934
Lmln010063	0.190934
MW0132545	1.21157
Hmln003169	1.21327
Latp009855	0.942791
MWS201411	0.953051
Zmfn000481	1.21349
mws1429	1.03365
Zmgn000173	1.08603
Wdgp002750	0.448703
MW0015114	0.000586023
Cmmn012461	0.715663
MW0150465	1.17124
Hmdn006855	0.5638
pmp000571	1.2142
pmb0880	1.20901
ML10197929	0.187103
Zadp006809	1.07188
Zmyn000268	1.12876
Wcgp011192	0.735471
Wbmp002941	0.0889054
MWSHC20110	1.20687
Lakn002786	0.852349
MWSslk135	1.04971
Xmbn009362	0.184384
Wcdp006741	1.21588
pme1654	1.13866
MW0158232	1.21337
Wbjp001169	0.929018
mws1292	0.739929
MW0145885	1.20426
MWS80007	0.602088
Ysjp000315	1.14893
Walp007188	0.143721
pme3200	1.14179
MWSmce119	0.244574
MWSmce096	0.0903455
MW0107651	0.883891
pmf0096	1.15381
mws0055	0.124958
Wcdp006912	1.1762
MWS4533	1.20068
Lhfp110818	1.20886
mws0059	1.13527
MWS5173	0.517547
pmn001694	1.21634
MWS201442	1.21723
pmf0557	1.21211
MWS4354	1.18754
Lmmn003663	0.73357
Wbmn010746	1.20688
Sazp003601	0.713068
mws0008	1.20068
MWS5169	1.2088
mws0884	1.21634
pmb2799	1.1511
pmf0283	1.21361
pme2923	0.672788
MW0154272	1.15966
mws0574	0.878837
mws0206	0.878837
mws1189	0.947886
MW0152920	1.21475
Lmgn002091	0.843267
Hmln000297	1.08589
Lmbn000216	1.21522
MW0158104	1.20434
MW0152386	1.10845
MWStz070	0.160316
MW0156029	0.820919
pmb0752	0.380109
mws2108	1.18637
pme3154	0.482167
mws1640	1.20898
Wayp002574	0.766433
Smpn009230	0.805075
MW0150291	1.21405
MW0150400	1.20874
MW0145854	1.21154
Lmhn004976	1.21343
Wmxn004282	0.904375
Wcgn005749	1.05439
Wasn006047	0.844733
Lmbn005172	1.21438
MWS0274	1.21438
MWS201443	0.203005
Lmjp004702	1.09872
MW0110291	1.14311
Lmyn007622	1.20822
mws0885	0.738263
mws0972	1.2008
Wbmp005793	1.21195
ZbBn002068	1.20418
MWSslk106	1.1986
Zasn010433	0.0798878
pmn001610	0.0798878
mws0341	1.1279
Lmmn013100	0.0798878
Zahp003781	0.977677
MWSmce583	0.956596
MWS201449	0.28665
pme1730	0.973525
Zmhn001926	1.13859
Ymjm000154	0.647971
Zmyn000110	1.0704
Lmhp003426	1.09788
mws0444	1.20632
Zbqn001288	1.02113
MW0145690	1.00712
Zmgn005057	0.815711
Wagp009079	0.921237
Wcsp007265	1.15276
Lmyn000160	0.317927
MEDL00397	0.848149
MWStz261	1.10776
MWS2442	0.596999
mws0866	0.596999
MWStz255	1.19866
pmb3099	0.496698
MW0105037	1.21696
Zmjp000966	0.295966
Wmtn012065	1.15334
pmd0160	1.20937
mws0194	1.18949
Wcjp001257	1.21093
pmb1754	1.20457
mws0254	1.21488
pmb2640	1.19296
Lmhp009497	0.68992
Lmhp008801	1.21656
MWStz091	1.21059
MWStz040	0.768528
MWS00330g	0.768528
MW0155380	0.361423
MWS20177	0.329865
MW0105731	0.800835
Zamn00402	0.884092
Lstp211202	0.483756
Lcsp000522	0.92027
Lmbn005487	0.606633
Wcfp005519	0.0967244
MW0126140	0.968331
Wafp002664	1.1536
Lmdn000791	0.232318
Walp007192	0.0737286
mws0120	1.18633
MWStz211	1.201
MW0150366	1.201
MW0105915	1.19472
MW0157666	1.01045
MW0107056	0.999873
Wcgn010096	1.21408
Zmyn000155	1.18671
Lmbp000123	1.19651
Zmhn001746	1.19199
MW0150915	1.21139
MWS201381	1.21566
MWStz073	0.1851
MW0156978	0.884363
MWSmce585	1.18372
mws1078	1.21702
pme2268	0.0725879
pmb2991	0.983365
Zmyn000230	1.19864
Lmbn000121	0.865247
pmc0281	1.16996
Wcsn011332	1.21642
MW0158658	1.20422
Lmrj002087	1.21586
Zbqn003776	0.676619
pme3034	1.105
mws0281	0.627589
pme0166	1.19677
MWSHY0147	1.21617
Zmyn000247	1.19864
Zasp001145	0.807282
MWS0811	0.655501
mws4163	0.342488
Lmqp006559	0.734107
MW0015555	1.18066
mws1715	1.21108
Lmhn004446	0.249286
MW0156675	0.932737
pme1712	0.385446
Zmsp001773	0.344251
Lmmp001410	0.427505
Hmln008119	0.848525
Zmgn000447	1.19995
mws2124	1.21629
Lmhp010908	1.1851
MWS201405	1.19708
mws4175	0.865576
Lmhn002437	1.20376
Zmbp000490	1.07525
pme1002	1.09882
pmp000344	1.20575
pmn001583	1.15958
MWS201436	1.17063
Zmtp009051	1.1862
Lcsp001958	1.02015
Zahp011321	0.407747
MWS201478	1.21677
pmb2787	0.505353
MWS201415	1.11734
Lmzp004885	1.13061
mws0597	1.19983
Lmhp009187	0.782001
Wasn003258	0.91502
Saln000462	1.18285
pmp000001	1.20459
mws1488	0.496518
MW0105204	0.991762
Ymjm000067	1.20728
mws5035	1.16379
MW0158726	1.19826
mws0874	1.05058
mws1409	1.20146
Lmhp002153	0.655988
Lmsn015919	0.992784
mws0248	1.21637
mws3133	1.21229
pme2125	0.271756
MW0106855	1.18219
pme3011	1.21655
MWS201469	0.0332184
Lmhp009769	1.14658
MW0156704	1.20069
MW0152356	1.21226
MWS5235	0.989124
Lacp001431	0.100048
MW0000332	1.20512
MW0156629	0.490095
mws0237	1.09791
Wdzp010649	0.738752
Hmsp000364	1.19011
pme3083	1.19993
MWSmce674	0.2425
mws0671	1.20356
MWS4519	0.332722
MW0109632	1.1848
mws5045	0.811931
MW0155394	1.21312
Lmxp010913	1.20765
MWSmce706	0.798416
Wcjp001697	1.20136
MW0013392	1.01428
MW0000410	0.738165
Wcsp006645	1.10083
Zaxn007436	0.359646
MWS201451	1.17908
pme0120	1.09222
MW0106898	1.21501
Zbzp007397	1.1444
Wbmp002283	0.84771
MW0110247	1.19249
Lcsp001705	1.12072
mws0601	1.18481
Lmhp009129	1.19164
MWSmce413	1.18419
mws0724	1.15751
MWS201480	1.17552
Wbtn010362	0.685835
MWS0205	1.17667
pmb2657	1.07478
Lsjp211254	0.616989
mws0017	1.20385
Hmtn001302	1.08436
mws0639	1.16944
mws1587	1.20163
MW0110228	1.18763
MWS2984	1.20919
pmb0374	0.271318
mws0180	1.09335
MW0150594	1.20672
Lmjn010508	0.944854
Zmdp001857	1.13443
mws1080	1.17902
Zamn006847	1.18188
mws4134	1.21353
MW0106862	1.21586
Lmrj002793	1.20912
pmp000284	1.12178
MWS2076	0.985139
pme0137	1.21696
pmp001235	0.131534
MW0149611	0.569698
Lmhn010314	0.429489
MWS201391	0.984278
MWS201187	1.02626
Lskp211278	0.64492
mws2628	0.716089
mws0675	1.19076
mws0028	1.21476
MWSmce713	1.21677
mws2104	1.16713
Wbsp001110	1.10241
pme1651	1.21451
Cmmn013378	0.267141
Lcsp002477	1.14287
Lajp004824	1.21015
MW0152909	1.21056
Walp007214	0.364142
Zbqn001667	1.08977
WaYp007548	0.602906
MWS201388	0.811274
pme0257	1.08598
pme2828	0.289835
MW0135131	1.21684
MWS20645	1.20671
MW0144704	0.609683
Wbmn011269	1.19693
pmf0470	1.05093
MWS3017	1.20039
mws4170	0.371254
mws0014	1.2169
mws0097	1.13454
pmf0293	1.08485
pmp001172	0.984753
MWS04447	0.15782
Wbmp008021	1.21422
Wcdp005264	1.18767
pmb0613	1.10233
pme3511	0.927818
mws0126	0.933207
Walp004752	1.20628
Wcdp003967	1.20628
pmn001338	1.01529
Hmlp005443	1.21608
MW0151083	1.21575
mws2212	1.20913
Hmyn000254	0.0683893
MWSmce632	1.21453
pme0026	0.830482
Lmzn106829	0.213284
Wbhp007574	1.19206
MW0152336	1.21431
MW0149998	1.18988
Lmbn005287	0.134807
Zahp004567	1.01347
Lmtn004049	0.123942
pmp001270	1.21445
Lmgn002184	0.905409
Cmzn005251	0.609117
MW0151565	1.19182
MW0146261	0.266522
Wcsn009782	1.1883
MW0109179	1.20638
Zmyn014236	1.21719
MW0105065	1.04426
pmd0130	1.21474
mws0520	1.19563
mws1051	1.20933
pme2679	1.18228
MW0158451	1.16865
MWSmce268	1.20022
pmn001606	0.861259
Wcdp004275	0.716663
MW0144700	1.20418
mws0277	1.20481
MW0156054	1.16004
Sayp009743	1.20542
pmn001421	0.88796
Wmzn000227	1.16912
pme1109	1.21696
MW0151076	1.19976
pma3101	1.19799
Lmgp002452	1.05392
Smcp001137	0.295054
Wayn001257	0.937478
mws0208	0.411294
mws0124	0.716027
MWS0552	0.733297
Wcgn005582	1.21069
MW0155334	0.429969
pme0230	0.748488
Hmgp002327	0.653905
Lmqn000213	0.700787
MW0157777	1.01984
Lmmn005702	1.15014
MW0063477	0.405544
MWSmce486	1.0239
Wcdp005613	1.15448
Zbzp011453	0.769779
MWSmce341	0.769779
Qmxn081807	1.16062
Lmbn002072	1.08305
Zmpn000095	1.19054
Lmyn012331	1.21565
MWSslk108	1.21681
pma6298	1.01823
Hmsp005892	1.17749
Zmyn000083	1.19435
Zjjp092612	1.16217
mws0145	1.05144
Zmxp003624	1.14451
mws0609	1.21693
Zbqp003189	1.13773
Waln010449	1.07516
Zmyn004676	0.813332
MW0149705	1.21622
WaYn010475	1.10354
pmp001085	1.11112
mws1329	0.624172
MWSmce460	1.15587
MW0155889	1.21586
Wcgn008207	0.876449
mws0178	1.14388
Zbzn008048	1.13481
MW0145884	1.13759
MWS201455	0.337681
MWS201412	0.337681
MW0145459	1.17366
Walp007137	0.0481733
MW0155760	1.21259
MW0153176	1.1011
MWS00327g	0.792576
MW0158132	0.960192
Zasn010461	0.392236
Zmtn001624	1.07938
MWS5083	1.21567
MW0150353	1.18412
mws0255	1.17067
MWS1983	1.18177
MWSmce040	1.16476
pme0193	1.13881
mws1550	1.2037
MEDL00444	1.18662
pme3007	1.1805
MWS1777	1.15283
MW0102995	0.828305
pme1598	0.728612
MWSslk183	0.698551
Lmhn004756	1.17907
Zmmp002106	1.1977
pme3207	1.08799
Lmln008320	0.0633163
pme0170	0.1478
Lmtn002565	1.16381
Zjyp102908	0.90365
MW0108176	1.2159

## Sheet: CK_vs_Fungi_OPLS-DA_summary
Group	R2X(cum)	R2Y(cum)	Q2(cum)	pre	ort
CK_vs_Fungi	0.767	1	0.986	1	1
