# Supplementary material for: Study on the metabolic process of phthalic acid driven proliferation of Rhizoctonia solani
Source: Front Plant Sci. 2023 Oct 11;14:1266916. doi: 10.3389/fpls.2023.1266916 (PMC10598758; doi:10.3389/fpls.2023.1266916)
Supplement: Supplementary file 8 [file Table_8.xlsx]

## Sheet: CK_vs_PA-Fungi_OPLS-DA_VIP
Index	VIP
mws0242	0.225852
pmd0132	0.159202
mws1155	1.13184
Zmyn002323	1.13301
pme1313	1.12272
MW0155795	1.12391
MW0151377	1.11346
Hmqp005411	0.983361
Hmqp005455	0.983361
MWS1903	1.08408
pme0274	1.1317
pmp000970	1.12397
pma0633	0.276737
Lmxn006423	1.1315
MW0108175	1.13189
Lmlp005572	1.13058
MWSHC20163	1.02545
MW0152498	1.12494
pme0490	1.12854
Walp008158	1.07114
MW0155404	1.1234
NK10246260	0.873009
Lmzn001582	1.12307
MW0107090	1.02724
pme0282	1.12136
MW0151367	1.03735
MW0144352	1.0751
pme0278	1.12652
mws0289	1.13193
Lmqn008024	1.11272
Lhmp101302	0.939186
MWS1840	1.12881
Lmqn000432	0.232334
mws0677	1.10416
mws0042	1.0941
MW0152490	1.12714
HJN083	1.07677
Hmln003754	1.07677
pmb0492	1.03204
Wcsn009636	1.12314
mws0474	1.06861
Wbsp000191	0.31124
MWS1872	1.13121
MW0107996	1.08147
Hmcn001884	0.463191
pmb2221	1.12498
mws0832	0.691601
Zmhn003257	1.131
pme0195	0.528307
Wcsn009520	1.12092
MW0013542	1.08792
Lmrj001698	1.13023
pmd0147	1.01787
Zmyn000453	1.13267
MWS0434	1.12694
Zmjn012003	0.672238
MWSHY0146	1.13073
MW0145761	1.1331
pmn001722	1.13196
Ymmg000006	1.05425
MWS04455	1.13088
pme1306	1.02152
Wayn000815	0.995423
Qmyp101414	1.11525
pmp001269	0.102885
pmb0789	1.12224
Wcjp001060	1.1298
mws0344	0.405179
mws0224	1.13306
mws1077	0.975919
pme2596	1.10771
MW0150475	1.1061
mws0889	1.06604
Lmhp002764	1.07618
MWS201400	0.806695
pme1184	0.880577
Wcdp007645	1.12696
MWSHC2069	1.07717
MWS20627g	0.262937
MWSslk132	1.13013
MW0157910	0.933379
Wcgp010436	1.11163
mws1595	1.11214
Rfmb320	1.10184
MW0158621	1.11935
pmn001721	1.13252
MW0158570	0.975302
pmb3074	1.12431
Hmhn003518	0.944642
pmb3023	1.07764
Zasp102439	1.11801
MW0108503	1.11197
Wbmp003608	0.654865
Lmhp009349	1.13047
Wcgp011616	1.11235
Zbqp000676	1.07444
MWS1846	1.11382
Zmln002252	1.12887
pmb0197	1.12865
MWS0559	1.12686
Cmsn002813	0.631531
Zmdp000292	1.13209
Wbmn009702	1.07961
Hmdp000626	1.13195
Lhyp102020	1.13187
MWS201470	0.594134
MWS201458	0.0932221
MW0114174	1.04856
MW0010749	1.01601
Lmxp000939	1.12763
Zmgn002106	1.11269
Lmhn008988	0.801822
Lmrj001341	1.06782
pmf0348	1.13121
MWS201464	0.881748
Lmhp003958	1.05967
mws0805	0.839072
Lmhn001386	0.46653
MWSslk140	1.12704
pme1266	0.81981
Zahp013600	0.17655
Wccp011838	0.17655
MWSmce294	1.13223
MW0155157	1.12217
Wcop009181	1.11965
Smcp000882	0.54638
Zjxp110301	1.12681
Wdsp002492	1.13077
pmb0981	1.12429
Wcsn011125	1.13253
pmf0314	0.116756
mws0906	0.571166
Hmmn004283	0.998769
mws0183	1.12481
MWS1962	0.954653
Zmdn001564	1.13223
Cmsp004086	1.07861
Lsjp211221	1.08796
HX1348	1.09582
pmb0034	0.591046
MWS4285	0.352938
Walp006011	1.07455
pme0033	0.928005
mws0005	1.12949
Zmkn012864	0.672871
Wasn003641	1.03853
mws0192	1.12202
Zmgp004297	0.771144
MW0158347	1.12083
YC512118	0.0152806
Lmzn001840	0.673167
Qatp010618	0.409178
pma0948	1.12634
Hmqp006235	1.07102
pme2827	0.847549
pme0376	0.846793
Lcsp000959	1.13161
mws0470	1.12202
pmf0512	0.739673
Zbqp001029	0.73752
Lmmn009932	0.935886
Lszp210010	1.1331
Lcsn000415	1.01961
pme2935	1.10201
ML10179289	1.1279
Lahp002608	1.12679
mws0236	0.528646
MW0144664	1.11124
Wcgp010223	1.13279
mws1333	1.13251
Yamp002097	0.979705
ML10198895	0.327616
pmn001695	1.11148
Zmhn001358	1.05888
Wayn000918	0.472019
pmb0532	1.07335
Zmhn001793	0.138808
Hmfn000531	0.435789
Lmqp000427	1.00179
MW0158567	1.10913
pmb1912	0.2603
Hmsn002948	1.10919
Hmjp000572	1.13001
Lmxn000398	1.05145
pme0295	1.09508
Lmfn006097	1.09394
Wasn002902	1.12964
pma0675	0.622777
MWSmce613	1.04748
ML10176345	1.0442
MW0146283	1.13295
pmb2319	1.1294
Lsjp211255	1.02706
MW0107273	1.13241
Lcrp000445	1.01054
Hmqp001042	0.998634
Zmdp000917	0.559034
MW0150917	1.07196
MW0150118	1.12468
MW0110209	1.0776
pma1303	1.12413
mws0628	1.133
pme3186	0.209896
Lmdn004267	0.692832
MW0006821	0.145317
pme0422	1.11785
MW0109625	1.07278
Sadp008019	1.11541
Lmmn006306	1.01304
WaYp006462	1.11488
MW0012723	1.13008
MW0113976	0.751246
MW0148056	1.12108
pmn001700	0.597023
mws1389	0.597023
pmb0881	1.13098
MWS0952	1.11064
mws5037	0.138279
MW0146083	1.0961
Lmbn005923	1.1296
MWSmce692	1.1296
MW0109110	1.13184
mws0895	1.10906
Wayn000341	1.07409
mws0154	0.477515
ZbWn000383	1.0948
MWS0687	0.997195
Wcfn005424	1.09974
Zaxn006988	0.577633
pme3382	1.12682
Lmcn009539	0.00530906
Zmyn005252	0.651441
Lmbp000668	0.389369
Hmcn002743	1.0433
Wmzn000627	1.1288
Lmhp001461	1.13067
MWS201421	1.11214
Lmgp009053	1.09202
mws0976	0.445728
Lmgn000224	0.355901
pme3193	1.1252
Wasn000410	1.12397
MWS00353g	0.903933
Zmyp000878	1.13076
Wcsn010254	1.13127
Zmzn002575	0.108883
Zazp005768	1.12804
Hasp011675	1.13046
mws1350	1.12668
mws0872	1.08548
Zblp001009	1.0132
pme0040	1.13049
Lmsp004632	0.99984
MW0157606	1.1322
Lmsn000381	0.311018
MWS3149	0.30304
Wafn002827	0.873919
pme0183	1.13087
Latp011219	0.180828
mws2523	0.647677
MW0113143	1.11838
pmb2855	1.11999
MWS5209	1.13244
Walp007095	0.562884
Zmjn001813	1.12766
Yamp002343	1.13066
MW0153186	0.998503
Qatp009254	1.13023
pmn001723	1.04821
MW0107274	1.13092
MWS201429	1.01951
MW0159061	1.04046
Zmhn002301	0.657478
pmn001419	0.657478
pmb3068	1.04301
Hmqn004825	1.03772
Hmcp009963	1.13298
Hayp002810	1.12722
pme0428	1.12645
Lmhp002001	1.05256
MW0119586	1.11586
MW0149846	0.947498
Lcsn000341	1.12133
mws0902	0.988865
MWSmce349	0.452876
Lmtn002796	1.06419
Hmcp001578	1.10435
MWSHC20168	1.02754
WaYp007721	0.676348
MWS1839	0.0277789
Hmlp000229	1.08226
Wchn004079	1.10601
MWS0442	1.10276
MW0152461	1.10409
Wayn002083	0.238869
Zbln000478	0.903909
Lmrn003201	1.10813
Lmzn006284	0.245486
mws1610	0.245486
Zbsn004020	0.801487
pmp001232	1.11725
MW0144203	1.12803
pmf0289	1.08148
mws0018	0.987275
Hmtn001288	1.12968
MW0168254	1.06938
pme1178	1.13286
MW0158129	0.871259
Hmcn006267	0.684419
Wbwp010459	0.24789
Sazp011041	0.24789
Waln011009	1.13205
Hmgn001653	1.13182
MW0131367	1.0586
pme1021	1.09936
pme3351	0.933759
Yhhn000821	1.13211
MWSmce389	1.02747
Lmsn003619	1.10545
MW0146080	1.12635
mws5038	1.12424
mws0251	1.13265
Lcsp001834	1.11412
mws0359	1.05922
Zmbn005559	1.09652
Lhlp120627	0.70795
mws1013	1.04897
Lmmp002013	1.04925
pmb0889	1.13212
pma2987	1.03254
Zmhn003082	1.06616
pme3732	1.12967
Ymmg000001	1.10026
Zmdp000972	1.13151
mws0227	1.13023
mws0214	1.13288
pmb2928	0.917812
Hmbp003234	1.09401
MW0054786	1.0657
mws0091	0.148321
Wmmn002441	1.02221
Wcgp011536	0.989022
MWS2910	0.805858
MW0155408	1.13257
MW0155878	1.07152
Lmdn003662	0.859575
pme0021	1.1324
pme2074	0.654478
mws0061	0.160555
MWS201440	0.991875
pme2743	1.12054
pmp000316	1.12133
mws0367	1.13251
Zmzp005934	0.731583
MW0153546	1.12993
pmb0856	1.11933
Cmmn012997	0.82807
Sahp008995	1.11939
Lmmp002334	1.03791
MW0012052	1.12691
MWSslk015	1.08711
pme1228	0.820413
Lmjn003620	0.372296
MW0158656	1.12376
Wbhp008068	0.733963
MW0144555	0.76873
pme3967	1.02617
Zmsp000758	0.872284
Walp004906	1.13062
Wcsn010224	1.13294
Qahn011632	1.11418
MW0011468	1.1309
MW0113970	1.12136
pme2601	0.411637
MW0155786	1.12793
Lmhp002501	0.922639
Wagp009552	0.662385
pmn001420	0.766957
pmp000476	0.686621
Waln010192	1.11422
Lwhp010633	0.996322
MW0150875	1.10209
mws3141	0.639416
mws0596	0.638056
MA10074217	1.12815
MWS1113	1.11862
MWSmce283	1.01631
Zmpn008194	0.165487
pme2566	1.11662
HX1341	1.07525
pmn001380	1.13102
MW0150011	1.09692
Wbsp000963	0.823018
MWSHC2030	1.11807
mws2623	1.13228
mws0362	1.13251
pme2060	1.09234
mws1401	0.574722
Zbfn007626	1.13269
Yaap009385	0.762566
MW0107785	1.0328
MWS80006	0.765498
Hmlp001270	1.12739
MWS201439	1.0796
Smpn011792	0.551276
MWS2070	1.11788
pme2617	0.949831
Lmbp000728	1.09903
Lmhp011388	1.13289
Wayn000597	0.605895
pmn001427	0.846171
pmn001525	1.00669
mws0576	1.0854
MWSslk257	1.11229
Cmsn004064	0.32904
Wcfn008271	0.834071
Wbsp000307	0.963161
Zapn005388	1.13188
Lmzn006829	0.538399
Lmzn206829	0.538399
Lmmn009550	0.538399
Lmzn001983	1.12576
pmb0874	1.13218
MW0110288	1.13294
Zmzp000145	1.13246
MWS3036	0.533815
ML10172161	0.625523
MW0103015	1.12744
mws2608	0.425149
Zmjn004133	1.12624
MW0151393	0.773817
Wayp001024	0.431665
pme0057	1.13232
Zmdp000376	1.11651
Ybmn004904	1.13204
pma0134	1.06867
Wmmp000182	0.833142
MWSHC20158	1.08235
pmb0706	1.13099
Wcsn009756	1.13294
Wcdp000380	1.11217
pmb0484	1.11217
pme0266	0.737831
Walp013004	1.13048
Jmgn004021	1.08833
MW0103699	1.13147
ZbWn000618	1.0321
Zmzn003953	0.847664
Wbmp000338	0.957447
Qmqp102515	0.586304
Wcdp010432	1.11688
Wbtn002952	1.05608
Rfmb318	1.07233
pmp001198	1.11763
pme3311	0.972909
Wmqn000812	0.736776
MW0110191	1.13164
Lmbn001467	1.13129
MWS2430	1.05323
mws1336	1.05485
Wdtp010604	0.551008
pmn001681	0.809433
Walp012785	1.11207
Lmap001821	0.0247904
pme2890	0.656236
MWS2673	1.09821
Zaxn005652	1.13269
Zaxn005783	1.13269
MWS201424	0.369646
MW0151016	0.336428
MW0146126	1.13307
Zahn007990	1.12769
Hmjp000461	1.09947
pmb2653	1.05879
Wcdp010708	1.13072
mws0072	1.13261
MWS04515	0.765407
Zahp006511	1.11519
Zamp005390	0.568378
MWSmce540	0.0425164
Lahp001956	1.1271
Wcgp003252	0.99903
pme0253	1.13232
MWS20194	1.09145
Yajn003045	0.267157
MWS201054	1.12084
pmd0136	0.915801
HJKP000649	1.12974
mws0221	0.221725
HX1349	1.11714
Zmhn002422	0.173983
pmb0998	0.411165
MW0158566	1.12994
MW0109233	1.1276
Wbmn012283	0.598548
Ladp008157	1.12784
ML10180524	1.08573
Lamp000484	1.0965
Wmbp000583	0.724128
MWSmce468	1.0819
MWSmce490	1.05121
MW0105855	1.02191
Sacp008038	1.09797
Qmdp112410	1.1058
Lmmn001294	0.897044
Cmxp000455	0.898596
Zapn004520	1.04771
Lmdn005719	0.85578
pmf0139	1.1167
Lmsn000363	1.12533
MWS201430	1.09379
pme1373	0.949676
MWSmce118	0.891223
MWS201397	1.08711
pme1419	1.11058
Zahn004036	1.12988
Lmhp008763	1.13257
Wchn003237	1.00642
pmb2406	1.08714
pme0500	1.0642
Wcjp001032	1.1019
Lmmn000214	0.785016
Zbqn004234	1.09075
pmb0964	0.667918
Zahp007439	1.12623
MWStz079	0.59361
pmn001642	1.09671
Cmsn000131	0.408476
MWS2069	1.11704
pmp000461	1.09088
MW0105474	1.09708
Zmhn002227	1.00294
Wcsn011371	1.13072
Hamp011640	1.08955
Lmhp012042	1.05154
Lmbn000198	1.12796
Waln011222	0.824817
Lmbn001034	1.01953
Wcsn010524	0.853241
MWSmce689	1.13116
mws0393	1.00442
Lmxp011770	0.89131
MWSHC20164	0.89131
Lmsp102219	1.12373
MW0150942	0.358902
mws0458	1.11022
pmb0530	1.13302
Lmhn002926	0.85286
Hmqp000191	1.06421
MWStz103	1.1331
Latp002299	0.831647
MWS4309	1.10633
pme2266	1.12762
Hmcp003783	1.133
HJAP106	0.700335
Zbqp000710	1.13128
pme1975	1.12275
MW0144757	1.13302
pmp001244	0.579691
mws0264	1.10977
Wcdn000434	1.11888
Lmqn004838	0.797318
MW0155892	1.1151
Wbkn007722	0.510906
Wasn002449	0.959429
MW0143168	1.03795
MW0105671	0.23752
pme0006	1.03107
Lmbn001754	1.13286
Lmdn001925	1.12249
MWSmce501	0.628202
Yacp000453	1.02854
pmf0138	0.891408
Cmsn005615	0.596515
Hmln004940	1.08247
Cmzn004594	1.05809
Labn004865	0.995387
Cmzn005970	0.995387
Lmsn002815	1.02855
pme3017	1.09599
Wcsp002748	1.1314
mws1089	0.00598169
Lmdn006811	0.0870957
MW0159244	1.05255
Lmhn001580	1.08694
MW0149921	1.12978
Walp006175	0.883608
HJN003	0.808564
Wbwn009733	0.767744
Lmgn000219	1.13182
pme3033	1.0364
Lmhp008885	1.11084
pmp000200	1.12391
Zahp012577	1.11949
Wbmp008130	1.12536
Lmzn004335	0.884108
MW0105756	0.970993
MWSmce408	0.073921
mws0856	0.0993849
Qmjp081305	1.13211
mws1050	0.607828
MWS00204g	1.0364
Wbmn009236	1.13235
pmp000269	0.544408
pmb0786	0.515046
ML10181668	1.11794
Wdbp008550	1.01549
Ysjn001064	1.13148
mws0863	1.12569
mws0744	1.10677
pmb1574	1.00755
pmb0660	1.13307
mws0177	1.0872
Zbqp003444	1.13213
mws0983	0.974121
Waln011704	1.13242
Lmxn002084	0.865293
pme2836	0.372756
MWSmce712	1.11521
MW0156970	1.12961
MW0146074	1.01256
pmn001523	0.0869105
Lmbn000193	1.02925
Hmlp005624	1.13254
Wbwp011247	0.897635
Zmcn003729	0.676333
Zbsp010779	0.129903
pmb0464	0.583552
MWSslk097	0.21668
MWS2058	1.08976
Yajn003986	0.247107
Wcgn012055	1.13255
Zapp006824	0.0439521
Lmsp013116	0.694373
mws0371	1.09465
Lmmn009170	0.879606
mws4053	0.879606
MWSslk066	0.949084
MW0013912	0.935787
MWS20633g	0.0990099
mws0982	0.267179
pme1194	1.09439
Zmhn003607	0.532731
pmb0864	0.256934
mws0736	1.11905
Lmhp009464	1.12065
mws5041	1.11905
MW0145869	0.635182
Qmmp111816	1.12447
mws1179	1.11081
pme3827	1.09727
pme3163	0.715505
Lmhp011562	1.13249
MWS3165	0.947192
MW0152990	0.95514
Hmqp006656	0.989062
Zmzn000078	0.800614
MW0151482	1.0942
MW0155864	0.867137
pmn001519	0.416981
pme1119	1.07201
pme2960	0.237294
Zmhn001036	1.12081
Wbsn013678	1.13305
pme1086	1.11306
MWS3166	0.531828
mws0582	0.362952
pmn001724	1.06084
WaYp007695	0.273104
MWSslk080	0.366165
mws0346	1.11817
Lmmn003323	0.949436
Waln010743	1.12956
pme0220	1.13082
Zmmp001429	0.732405
HX1340	1.0949
pmp001285	0.219267
Lasp012792	1.10727
Zbfn013528	1.00905
MWS00275g	1.13261
Wafn005121	1.02718
Zbfn008708	1.07637
Zbfn010204	1.13258
Zmhn002084	0.951033
Ymjm000096	0.213955
MW0107803	1.11518
mws0636	1.13304
MW0015647	1.11029
Wbhp008502	1.00559
MWSmce455	1.0629
MW0159213	1.12729
Lmbn002644	1.05865
Lmbn002737	1.05865
MWS201448	0.847541
Lmhp007598	1.12157
mws0629	1.11368
Sajp008214	0.199147
GQ512004	1.04312
HJN110	0.849375
Wcsn010261	1.0178
MW0103640	0.890246
Lmbn001930	1.13264
MWStz085	0.218613
MWS04559g	1.13186
Lmmn006246	1.12382
mws0250	1.12977
Lmmn004912	0.99139
Lhmp122205	1.09231
MW0146251	0.526811
mws4176	1.08859
Wbwn009791	0.605829
mws1593	1.10716
Zazp002547	1.12981
Zbdp004855	1.03914
pmb0801	0.539312
MW0156802	0.924477
Zmdn004104	1.00371
MWSmce572	1.0748
MWSmce581	0.46656
mws1305	0.583011
Yshs000041	1.12132
MWSmce526	0.604364
pme0519	1.05854
Lmsn002288	1.1331
Zahp013728	1.13113
MWS4295	1.12267
Hmsn003721	0.660957
Lhhp120826	1.09517
Lagp002697	0.976181
MW0158430	0.87386
pmb2654	1.10908
Wcsn010349	1.13211
Zmdn005358	1.12084
MW0158250	1.1007
Lmqp002784	1.1083
pme2801	1.1148
Yalp000545	1.11543
MWS00411g	0.928387
pme2289	1.0732
MWSmce230	0.964087
mws0704	1.09405
MWSprf104	0.285074
MWSmce467	1.1308
MWSmce249	0.793299
mws0987	0.910354
MW0105244	1.11343
pmb3061	1.09367
MW0149843	1.03618
Wbkp012886	0.726943
Lhyn080508	0.571853
pme3443	0.639802
Zmcp102201	0.564645
Zahp011689	0.564645
MWS2027	0.631857
MWS1944	0.866421
Lhgp080602	1.1284
MWS201434	0.94343
Lmdn000248	1.08833
MW0150843	1.13032
Wbmn005986	0.409877
zjbp120812	0.797242
pme0241	1.12577
MWS1771	0.877617
Lskp211424	1.12691
Lmyp003387	1.063
WaYn011395	1.12117
Hagn002504	1.13166
pmb2636	0.4977
Wasn002508	0.489836
Walp004995	0.757949
Waln011524	0.31566
Li512115	1.02548
Wafn003429	0.780493
MWS2426	1.10072
Lafp007563	1.12081
MW0012708	1.11268
Qmyp101119	1.13161
Lamp008861	1.01737
Lmqn008288	0.956556
Lmhp009034	1.13141
Lhdp090711	1.01737
Lmmp008478	1.01737
pmb3142	1.07647
Lmrj002261	0.770557
pmn001400	1.11026
Wcdp007388	1.09067
Lmhn002051	0.893345
Li512113	0.537665
Qmjp081309	0.9288
Zmdn011161	0.295542
Zmzn000079	1.01396
Zmhn001905	0.88377
MA10107783	0.651961
MW0107068	0.995617
MWS04491	1.07093
MW0109363	0.926935
Yshs000058	0.681247
MWS20178	0.966219
Wcgp012123	0.436472
MW0145749	1.13298
Wayp001214	1.13309
mws0924	1.12975
MWSmce248	1.02657
Lmbn002648	1.02657
mws0217	1.13119
pmb2507	1.10744
pmb1650	0.116971
Zmhn001883	1.08653
MW0145450	1.13146
mws1598	1.11391
MW0152517	1.11827
pme0122	0.182073
Lmcp000282	0.659907
MW0152081	1.1055
mws3109	0.257557
pmb0962	1.09198
Hmbn005207	0.382485
mws2103	0.684463
pmb0782	1.09815
Hmyn007168	0.96928
mws0179	1.09087
Wbsp000037	0.798819
MWSprf123	1.04146
Lmyn000503	1.03242
MWSmce448	1.00294
pmn001684	1.0774
Laxp006965	0.501082
MWSslk042	1.1029
MEDP1345	1.10389
Waln009920	1.10389
MWSHY0111	1.0435
Wbsp001477	0.349708
ZbWp003008	1.06475
mws4174	0.202218
MW0118871	1.00074
Lmgp004731	1.12155
MWSslk002	1.12155
Zbzp010481	0.724576
Lmhn003373	1.13204
Wabn005399	0.311888
Zblp004832	0.783342
mws0715	1.01114
Wcdp006869	0.817611
Jmzn003343	1.04497
Lmhp112042	1.13298
pme0275	1.11575
Zmgn004894	1.04364
pme2773	0.982333
Lmsn010558	1.13275
mws0612	0.976618
Lmbn000612	1.10409
pmb2591	1.10333
MW0145699	0.218976
Ybsp009454	0.2556
MW0145912	1.09683
Lmhp007840	1.13102
MW0145757	1.09156
Lmhn002574	0.134412
Lcsp001547	1.04267
Lmcp002302	0.974808
Zmdp001663	1.04831
mws0182	1.121
MW0108809	1.13295
MWS2040	0.910791
Lmhp001732	0.590351
Lmgn007652	1.13286
mws5028	1.12971
MWS201398	1.13166
MW0150473	0.149518
MW0109644	1.10295
Lmqn008369	1.13275
MWSmce690	1.12067
pme2527	1.11657
Zbqn002253	1.1327
pme3233	1.1311
Lafp003256	1.12997
pmf0175	1.12524
MW0149703	1.13251
MW0158892	1.13255
Lcsp002329	1.09883
MW0158275	1.0071
Lmcp005645	0.853366
MW0109339	1.13165
MW0145254	1.10691
MWS0813	1.12625
pme3096	1.1232
MW0103404	0.764677
pme1474	1.12972
Wcdp000970	1.07527
Wbsp001183	1.10828
pme0066	1.13184
pmn001720	1.0207
mws0914	0.375271
pmf0440	1.05857
MWS4296	1.10479
Zahn006118	0.90833
pme3381	1.00695
MW0158564	1.13164
Wtmn009951	0.942554
pme1292	1.13145
Lhmp122202	1.13186
Zmyn004714	0.386269
mws0437	1.12465
pmn001367	1.12657
Lmgn001670	1.12435
Wmhp000012	0.746826
Hmsn002598	1.09024
Lmxn008846	1.10685
Wayn002279	0.965303
pme2598	1.12963
Zbln013951	1.13084
Lmyjn08217	0.930701
Lmmn000774	1.08406
Lmjp005421	1.11345
Waln013216	1.09737
MW0145347	1.13049
MWS201483	1.13301
mws0230	0.726442
MEDL00392	1.1287
MW0136833	1.1138
pmp001264	1.03977
Hmqn003054	1.11891
mws5042	1.11954
Wcgp008513	1.08689
Zmzn000113	0.178478
MW0107019	1.08945
MWSmce183	1.09203
pme2746	1.12999
pme2529	1.12862
MWS5164	1.13251
MW0118724	1.11741
mws0058	1.12794
MW0150419	0.857893
Zmhn001420	1.12666
pme3388	1.13122
Wcfp007836	1.12721
mws0256	1.13289
MW0150115	1.12503
MWS1882	1.13027
MW0107006	1.12875
Rfmb091	1.1316
mws0823	1.11598
NK10251888	1.13269
Walp007182	1.06063
MW0155166	1.13262
MW0157872	1.13275
MW0146118	1.13167
Wbmn010531	1.13158
mws0854	1.10191
mws0193	1.12703
pme2165	1.12952
Lmgn002679	1.06396
pme2693	1.1028
Zmbp002538	1.12647
MW0108667	1.13265
MW0155894	1.1212
Sadn007155	1.12786
mws0748	1.1329
MWS201465	1.13218
pmb0764	0.918205
MW0151313	1.13271
MWS201403	1.12822
Wagp002530	1.11841
pmb0818	1.12995
ZbWp000360	1.02994
Wayn001528	1.1315
pmp001287	1.13287
Wcgp002387	0.361487
Rfmb087	1.13157
pmn001399	1.12136
Zahp006076	1.08208
Lmgn000160	1.12734
MW0106536	1.13249
ZbWp001588	0.952213
MWStz170	1.13112
MW0155998	0.952213
Zbzp002227	1.09
MWS1837	0.282791
pme2237	1.13303
pmb0501	1.11911
Lmhp008589	1.12774
MWS5206	1.12848
pmp000791	1.12088
Lakn002165	1.03965
mws0489	1.10787
mws0267	1.10439
Lmqn000780	1.1331
Lmbn001288	1.06789
mws1060	1.1328
mws0027	1.03868
Lmbn007891	1.13254
pme0256	1.13099
Zbqp003125	0.752855
Zmgn000216	1.12692
Jmwn002057	1.13305
pmb2673	0.725292
Zmgn001448	1.13245
Wcfn003941	0.969147
MW0168255	1.12308
MWS1900	1.10607
Lmgn000242	0.980783
Lmyn001940	1.1314
pme3882	1.1135
mws1417	1.13148
MW0158562	1.01188
Cmzn002437	1.12869
MW0145739	1.1331
pme1383	1.13095
pme2550	1.13206
mws0133	1.13122
Lamp000340	1.13049
MWS0155	1.13137
Lmrj002244	1.00953
Walp007043	1.12825
Lmxp000429	1.13252
MW0146232	1.12605
pmb2826	1.1331
mws1212	0.832445
mws1167	1.13304
pmb2922	1.12996
Zmtn001661	1.12291
MWSmce591	1.12848
MW0150965	1.13
MW0153694	1.13191
MW0014090	1.10094
pmb0863	1.13098
pmb0855	0.372061
Zmgn000217	1.12905
MWSmce295	1.06014
MW0156035	1.1316
MW0109866	1.08727
Zbqp000579	1.06642
Zmjp000182	1.13216
pme3337	1.12254
MWSmce698	1.08024
pmp001281	1.13297
Lmhp002031	1.0661
mws0159	1.13223
pmb0069	1.13006
pme3146	0.465602
Xmyn008071	1.13101
pmb2804	0.248382
mws0567	1.08734
MWS201384	0.654002
MW0012363	1.13207
Lcsn001170	1.13106
Lhxp112606	1.044
MW0150925	1.01715
pmn001691	1.1331
MW0155234	1.13258
pmb0130	1.13278
Wbsp000054	0.981619
MW0014493	1.13267
Zmtn001464	1.11554
pme0128	1.07425
Zmhn002334	0.284311
MWSHC20172	1.04755
Lmhp003367	1.13285
pmb2871	1.11431
pme0116	1.0786
mws0712	0.204118
pme0124	1.11987
Lmbn004685	1.0423
Hmln007772	1.08528
MW0150167	1.13225
Lcsp001861	1.12895
MW0015053	1.0416
MW0108140	1.12543
Ymjm000148	1.11578
pme2024	1.07453
MW0157719	1.13241
Wcdp009119	1.13288
Lmbn001981	1.13234
pme2122	1.12195
MWS20987	1.13247
MW0150223	0.792865
MW0149941	1.11754
mws0572	1.10263
MWS2001	1.02646
Zmsp000490	1.09828
Lmyjn03753	1.12883
Zbsn012113	1.13152
MW0150356	1.07033
Walp007738	0.20955
MW0146130	1.13248
pme0008	1.1321
pme0513	1.13187
MWS201476	1.12061
MW0150117	1.13172
Zmyn004449	0.997517
MW0155147	1.1059
pmb1096	1.12855
mws1086	0.7136
MW0151690	1.07528
Wcdn000881	0.171639
pmn001492	1.13085
Lcsp001578	1.13184
Hmdp001794	1.10163
Zmdp000446	0.770036
pme2559	0.30072
MWSmce199	1.11428
Hagn002801	1.0972
MWSslk235	1.13243
zjbp111604	1.12193
MW0150921	1.12781
pme2292	0.998663
MW0155263	1.12218
mws0147	0.930036
pmf0174	1.12862
Walp007190	0.342568
MWS201419	0.8607
MWS201461	0.796629
MWS1848	1.12328
Hmlp001371	1.12495
mws0396	1.13243
MWSmce466	1.12286
Lcsn004011	1.01764
pma0461	1.12336
Lssp210422	1.12091
pmb3079	0.983569
MWSmce165	0.603321
MW0151607	1.13309
MWSHY0202	1.13154
MW0152507	1.12495
MW0149865	0.613035
MWS201444	0.827662
Lmrn002746	1.12149
pme2914	1.04445
MW0158922	1.13243
pme2758	1.13228
MWS201474	1.11155
MWSslk225	1.13229
pmc0960	1.13276
Lmbn005369	1.13243
MW0108780	1.13071
pme1816	1.13021
Lmhp008718	1.13204
MWS201414	0.749443
Lmmn002164	0.0827045
Wbmp001002	1.13276
pme2244	1.12694
pmb3101	1.13307
MW0118009	1.12857
Lmhp010190	1.13299
Lmhp009590	1.13295
Wcsn011122	1.13066
MW0145372	1.13124
pme0534	1.13123
MW0146043	1.13232
pmb0774	1.11395
Lmyn006227	1.08101
Ylgn009136	1.12507
ML10177402	1.10884
Wcsp002119	1.09957
pme3184	1.12038
MWSmce668	1.09565
MW0158572	1.12784
Zmmp000606	0.110592
MWSmce203	1.10313
MWS4525	1.13276
MW0150472	0.969126
MWStz083	1.12957
MWSmce548	0.915028
Hmcn000192	0.443796
Lmbn005662	1.11977
MW0156786	0.510671
MW0156891	1.12507
MW0103525	1.12067
Qmyp101334	1.12641
mws1383	1.12392
MWS0618	1.08781
MWStz152	1.07197
Lmmn004951	1.12997
pme1286	1.13245
pmb3006	1.10116
Wcgn008300	0.126998
Lmrn003000	1.13157
Wayn002636	0.704071
mws0467	1.12921
MWS201471	0.236594
Lmmn005092	0.968443
MW0156759	1.12174
Yaln008277	1.11706
pmb2791	0.522876
MWSprf048	1.00998
Wcdp002433	1.12981
MW0144609	1.0906
Lmrn001951	1.06526
mws0102	1.13169
Zbzp000519	1.0863
MW0156886	1.09508
Lmyn002145	1.13158
Wcgn012724	1.1113
Wbjp004916	1.11289
MW0153603	1.02309
Wafn002081	1.08184
pme0075	1.09989
Wcsn010496	1.10686
MWS0435	1.09706
mws0219	1.13111
MWSHY0106	0.736816
pmb0876	1.12956
MWSmce257	1.13284
Wayp001104	0.998628
Zmgn000503	0.734978
mws2120	1.08029
Hahp000801	1.1325
MWSslk133	0.978989
mws0943	1.13005
MWS4471	1.12634
mws0213	1.13249
MWS04412	1.06316
mws0376	1.03062
MWSmce193	1.13131
pmb0854	1.13062
MW0149789	1.12467
Wafn011571	1.13136
Wbmp010456	1.11891
mws0425	1.12499
Wbhp008849	1.12643
MW0150829	1.10532
Wmkn002777	1.12992
mws0098	0.996394
Zmyn004732	1.13049
MW0107168	1.1321
Lmbn003970	1.12069
Zmyn000108	1.11816
pme3188	1.13207
MW0149829	1.12506
MW0103903	1.13269
Hmhp001812	1.1249
pmb3107	0.601887
MWS5231	0.853853
MWS2413	1.12831
MW0110200	1.12931
MW0119612	1.12338
Lmnn102603	1.12874
MW0149665	1.13063
pme0014	0.0779546
MWSmce582	0.878
MW0156028	1.12722
MWS0933	1.12266
pmp001251	1.13298
MW0151036	0.570039
Lmhn001650	0.928924
mws0749	1.1325
Lmlp004754	1.10976
Wbwn007083	0.905861
MW0159122	1.12876
MWSmce676	1.06355
mws0847	1.13037
Zmfn007550	1.1327
mws1589	0.455746
ML10171848	1.13309
Zbqn002320	0.784989
pme0181	1.11212
MW0158488	1.13185
Wacn002584	1.12446
MW0103681	1.12444
Wcjp002598	1.13202
mws0949	1.11032
MW0149708	1.12866
Lmbn003524	1.12687
pmp000240	0.967164
pmp001230	0.0936612
mws0232	1.13084
Lmbn004240	1.12886
Zasp001180	0.987292
Lmhp008833	1.12858
pme3968	1.13296
MW0155108	1.12911
MW0103813	1.12644
pme1216	0.838685
mws0984	0.763715
MW0143501	0.301368
MW0155764	1.08861
MW0158992	1.13296
Zmcp102206	0.969058
Wcdp007560	1.1328
Zbqp000949	1.12992
mws1090	0.815604
MW0155073	0.611108
mws0752	1.01839
pmb2857	1.1031
mws0668	1.12833
pme3705	1.12586
Ladp002935	1.13109
MW0150966	1.02603
Hmln005776	1.1248
Hmln002996	0.990798
pmb0865	1.13271
pme2380	1.05446
pme2253	1.12081
Wbmn013660	1.13209
Wcgn012576	1.13209
pme2589	1.13264
pme1210	1.13014
Zbqn002049	0.620098
Lmmn006706	0.785953
Lmjp002596	1.08927
Zbsp004940	1.07912
WaYp005128	1.13286
mws1641	1.13214
pme2117	1.12738
mws4516	1.12885
Zmdp002216	0.527297
mws0258	1.13182
Lmgp000796	1.13014
Walp008102	1.13034
pme1936	0.998625
mws0275	1.04688
MW0150401	1.11483
MWSmce116	1.06979
pmb1207	1.12175
MW0152516	1.1331
Zbyn002532	1.13006
Lmhp001670	1.11828
Zaxn007230	0.952668
Zmbn004194	1.13266
Wbmp002714	1.12968
Cmdn000784	1.13228
Zmpn000199	1.12338
Zmmp000969	1.13259
MW0159140	1.12323
MWSslk208	0.502692
MW0158244	1.10325
Saln001672	1.10425
MW0144710	1.1331
MW0157669	0.560285
pme3961	1.13161
MW0152262	0.482074
Lmdn006074	1.08983
MWSmce247	0.972754
Lmbn013410	0.886505
Lmln010063	0.886505
MW0132545	1.12871
Hmln003169	1.10467
Latp009855	0.0372986
MWS201411	1.09321
Zmfn000481	1.13059
mws1429	1.04256
Zmgn000173	1.11528
Wdgp002750	1.12022
MW0015114	1.11404
Cmmn012461	0.966863
MW0150465	0.913393
Hmdn006855	0.220195
pmp000571	1.13033
pmb0880	1.12526
ML10197929	1.13073
Zadp006809	1.12817
Zmyn000268	0.84627
Wcgp011192	0.938264
Wbmp002941	0.772638
MWSHC20110	1.08652
Lakn002786	1.12702
MWSslk135	1.13305
Xmbn009362	1.07344
Wcdp006741	1.13178
pme1654	1.11721
MW0158232	1.12889
Wbjp001169	1.12346
mws1292	0.836645
MW0145885	1.13294
MWS80007	0.161648
Ysjp000315	1.12975
Walp007188	0.447817
pme3200	0.732489
MWSmce119	1.07354
MWSmce096	1.04543
MW0107651	0.967811
pmf0096	0.510228
mws0055	0.895053
Wcdp006912	1.11769
MWS4533	1.13263
Lhfp110818	1.13276
mws0059	0.765498
MWS5173	0.0804712
pmn001694	1.13291
MWS201442	1.13298
pmf0557	1.13134
MWS4354	1.09342
Lmmn003663	1.11913
Wbmn010746	1.13275
Sazp003601	1.13124
mws0008	1.13263
MWS5169	1.12742
mws0884	1.13287
pmb2799	1.11803
pmf0283	1.13166
pme2923	0.501283
MW0154272	1.0358
mws0574	0.989275
mws0206	0.989275
mws1189	1.11616
MW0152920	1.08462
Lmgn002091	1.12389
Hmln000297	1.1197
Lmbn000216	1.13149
MW0158104	1.12703
MW0152386	1.13042
MWStz070	1.11733
MW0156029	1.12665
pmb0752	0.218684
mws2108	1.13277
pme3154	1.08976
mws1640	1.12388
Wayp002574	1.05852
Smpn009230	1.00588
MW0150291	1.13151
MW0150400	1.13113
MW0145854	1.12814
Lmhn004976	1.07912
Wmxn004282	1.13073
Wcgn005749	0.960204
Wasn006047	1.06252
Lmbn005172	1.13201
MWS0274	1.13201
MWS201443	1.02737
Lmjp004702	1.05328
MW0110291	0.179995
Lmyn007622	1.06874
mws0885	1.13133
mws0972	1.11975
Wbmp005793	1.07886
ZbBn002068	1.12578
MWSslk106	1.13091
Zasn010433	0.360228
pmn001610	0.360228
mws0341	1.09697
Lmmn013100	0.360228
Zahp003781	0.790071
MWSmce583	0.509955
MWS201449	1.07148
pme1730	0.39719
Zmhn001926	1.11874
Ymjm000154	1.05293
Zmyn000110	1.11467
Lmhp003426	1.1274
mws0444	1.10431
Zbqn001288	0.17285
MW0145690	1.1044
Zmgn005057	0.868848
Wagp009079	0.373371
Wcsp007265	1.11988
Lmyn000160	1.01361
MEDL00397	1.11444
MWStz261	1.03816
MWS2442	0.869131
mws0866	0.869131
MWStz255	1.12958
pmb3099	0.399244
MW0105037	1.13208
Zmjp000966	1.13261
Wmtn012065	1.1155
pmd0160	1.1289
mws0194	1.09627
Wcjp001257	1.12307
pmb1754	1.12314
mws0254	1.11055
pmb2640	1.12513
Lmhp009497	1.13115
Lmhp008801	1.13262
MWStz091	1.13016
MWStz040	0.807709
MWS00330g	0.807709
MW0155380	1.01265
MWS20177	0.790236
MW0105731	0.410952
Zamn00402	0.526021
Lstp211202	0.530199
Lcsp000522	1.13257
Lmbn005487	0.459662
Wcfp005519	0.554054
MW0126140	0.992358
Wafp002664	1.13148
Lmdn000791	0.185239
Walp007192	0.0734473
mws0120	1.09561
MWStz211	1.13074
MW0150366	1.13074
MW0105915	1.12983
MW0157666	1.12336
MW0107056	0.958908
Wcgn010096	1.12228
Zmyn000155	1.13095
Lmbp000123	1.12696
Zmhn001746	1.12484
MW0150915	1.12938
MWS201381	1.08162
MWStz073	0.655878
MW0156978	1.03575
MWSmce585	1.0186
mws1078	1.13298
pme2268	1.12359
pmb2991	1.06689
Zmyn000230	1.13308
Lmbn000121	0.996351
pmc0281	1.11721
Wcsn011332	1.13236
MW0158658	1.13239
Lmrj002087	1.13273
Zbqn003776	1.0134
pme3034	1.08113
mws0281	1.13255
pme0166	1.12826
MWSHY0147	1.12362
Zmyn000247	1.13308
Zasp001145	0.847716
MWS0811	1.08901
mws4163	0.554798
Lmqp006559	0.738812
MW0015555	1.12206
mws1715	1.11344
Lmhn004446	0.797192
MW0156675	0.896847
pme1712	0.396715
Zmsp001773	1.03668
Lmmp001410	1.11567
Hmln008119	1.10845
Zmgn000447	1.12656
mws2124	1.13277
Lmhp010908	1.12034
MWS201405	1.00807
mws4175	1.05747
Lmhn002437	1.08485
Zmbp000490	0.946444
pme1002	1.06262
pmp000344	1.10065
pmn001583	0.984985
MWS201436	1.05974
Zmtp009051	1.12556
Lcsp001958	1.0588
Zahp011321	0.0324474
MWS201478	1.13143
pmb2787	1.08858
MWS201415	0.790909
Lmzp004885	1.00686
mws0597	1.13309
Lmhp009187	0.884968
Wasn003258	0.965
Saln000462	1.11884
pmp000001	1.08992
mws1488	0.924827
MW0105204	0.408119
Ymjm000067	1.13026
mws5035	1.12116
MW0158726	1.08036
mws0874	1.11661
mws1409	1.11534
Lmhp002153	0.999561
Lmsn015919	0.103929
mws0248	1.13035
mws3133	1.0879
pme2125	0.229402
MW0106855	1.12788
pme3011	1.1325
MWS201469	1.12205
Lmhp009769	1.09405
MW0156704	1.11372
MW0152356	1.13264
MWS5235	0.898717
Lacp001431	1.1313
MW0000332	1.12418
MW0156629	1.12252
mws0237	1.13005
Wdzp010649	0.411168
Hmsp000364	1.12616
pme3083	1.13298
MWSmce674	0.259123
mws0671	1.00096
MWS4519	1.09061
MW0109632	1.11511
mws5045	0.258142
MW0155394	1.1283
Lmxp010913	1.12023
MWSmce706	0.287246
Wcjp001697	1.10865
MW0013392	0.907699
MW0000410	0.22775
Wcsp006645	1.11374
Zaxn007436	0.789392
MWS201451	1.13287
pme0120	1.0217
MW0106898	1.13075
Zbzp007397	1.13022
Wbmp002283	1.13169
MW0110247	1.12826
Lcsp001705	1.13207
mws0601	1.08646
Lmhp009129	1.11281
MWSmce413	1.1293
mws0724	1.05656
MWS201480	1.1041
Wbtn010362	1.09099
MWS0205	1.10302
pmb2657	0.335407
Lsjp211254	1.07748
mws0017	1.12422
Hmtn001302	1.07891
mws0639	1.13235
mws1587	1.13142
MW0110228	1.12401
MWS2984	1.06739
pmb0374	1.1085
mws0180	0.799613
MW0150594	0.439603
Lmjn010508	1.11977
Zmdp001857	1.03361
mws1080	1.05672
Zamn006847	1.12016
mws4134	1.12961
MW0106862	1.1325
Lmrj002793	1.13191
pmp000284	1.0735
MWS2076	0.995259
pme0137	1.03316
pmp001235	0.937735
MW0149611	0.974245
Lmhn010314	0.84707
MWS201391	1.04293
MWS201187	1.1327
Lskp211278	0.960627
mws2628	0.0304897
mws0675	1.10705
mws0028	1.12782
MWSmce713	1.13256
mws2104	1.1314
Wbsp001110	1.11294
pme1651	1.12785
Cmmn013378	0.421221
Lcsp002477	1.07648
Lajp004824	1.1326
MW0152909	1.13185
Walp007214	0.445831
Zbqn001667	1.11414
WaYp007548	0.469054
MWS201388	0.684506
pme0257	1.13138
pme2828	0.100385
MW0135131	1.11988
MWS20645	1.12812
MW0144704	1.08471
Wbmn011269	1.13268
pmf0470	1.12798
MWS3017	1.10789
mws4170	1.06051
mws0014	1.12966
mws0097	0.208751
pmf0293	1.0054
pmp001172	1.12636
MWS04447	0.859375
Wbmp008021	1.13112
Wcdp005264	1.09933
pmb0613	1.10715
pme3511	1.08874
mws0126	0.964976
Walp004752	1.12824
Wcdp003967	1.12824
pmn001338	1.09287
Hmlp005443	1.12207
MW0151083	1.08561
mws2212	1.13023
Hmyn000254	0.497918
MWSmce632	1.13081
pme0026	1.10798
Lmzn106829	0.721043
Wbhp007574	1.06954
MW0152336	1.1194
MW0149998	1.13297
Lmbn005287	0.217435
Zahp004567	1.11258
Lmtn004049	0.454982
pmp001270	1.13302
Lmgn002184	1.06833
Cmzn005251	1.02391
MW0151565	1.13139
MW0146261	1.1266
Wcsn009782	1.12759
MW0109179	1.12909
Zmyn014236	1.13284
MW0105065	0.983911
pmd0130	1.12226
mws0520	1.1321
mws1051	1.11469
pme2679	1.13163
MW0158451	1.12812
MWSmce268	1.11455
pmn001606	0.800505
Wcdp004275	0.404841
MW0144700	1.13105
mws0277	1.13254
MW0156054	1.10838
Sayp009743	1.05824
pmn001421	1.12147
Wmzn000227	1.10022
pme1109	1.13228
MW0151076	1.13018
pma3101	1.12742
Lmgp002452	1.12115
Smcp001137	1.12723
Wayn001257	0.100452
mws0208	1.11865
mws0124	0.924661
MWS0552	0.301868
Wcgn005582	1.12988
MW0155334	1.13045
pme0230	1.04016
Hmgp002327	1.12743
Lmqn000213	1.00035
MW0157777	1.11486
Lmmn005702	1.12086
MW0063477	0.266465
MWSmce486	0.826957
Wcdp005613	1.11488
Zbzp011453	0.0793529
MWSmce341	0.0793529
Qmxn081807	1.12599
Lmbn002072	1.13079
Zmpn000095	1.13048
Lmyn012331	1.13253
MWSslk108	1.13254
pma6298	0.0501556
Hmsp005892	1.12503
Zmyn000083	1.13191
Zjjp092612	1.12328
mws0145	1.01575
Zmxp003624	1.12339
mws0609	1.13263
Zbqp003189	1.13144
Waln010449	1.10435
Zmyn004676	1.12777
MW0149705	1.13124
WaYn010475	1.09933
pmp001085	1.04618
mws1329	0.51209
MWSmce460	1.13136
MW0155889	1.03027
Wcgn008207	0.34377
mws0178	1.13272
Zbzn008048	1.08446
MW0145884	1.08064
MWS201455	0.348539
MWS201412	0.348539
MW0145459	1.11657
Walp007137	0.284568
MW0155760	1.12387
MW0153176	1.12076
MWS00327g	0.0932321
MW0158132	1.08809
Zasn010461	0.554157
Zmtn001624	1.12811
MWS5083	1.13233
MW0150353	1.13298
mws0255	1.0848
MWS1983	1.11452
MWSmce040	1.01567
pme0193	1.12
mws1550	1.09917
MEDL00444	1.07405
pme3007	1.10251
MWS1777	1.09627
MW0102995	1.12423
pme1598	0.587655
MWSslk183	1.10424
Lmhn004756	0.987534
Zmmp002106	1.13186
pme3207	1.08788
Lmln008320	1.02686
pme0170	0.374232
Lmtn002565	1.12055
Zjyp102908	1.12225
MW0108176	1.13184

## Sheet: CK_vs_PA-Fungi_OPLS-DA_summary
Group	R2X(cum)	R2Y(cum)	Q2(cum)	pre	ort
CK_vs_PA-Fungi	0.837	1	0.994	1	1
