# Supplementary material for: Study on the metabolic process of phthalic acid driven proliferation of Rhizoctonia solani
Source: Front Plant Sci. 2023 Oct 11;14:1266916. doi: 10.3389/fpls.2023.1266916 (PMC10598758; doi:10.3389/fpls.2023.1266916)
Supplement: Supplementary file 9 [file Table_9.xlsx]

## Sheet: Fungi_vs_PA-Fungi_OPLS-DA_VIP.
Index	VIP
mws0242	1.0793
pmd0132	1.18249
mws1155	1.16241
MW0155795	1.19157
MW0151377	1.19046
Hmqp005411	1.1852
Hmqp005455	1.1852
MWS1903	0.532182
pme0274	1.20154
pmp000970	1.18348
pma0633	0.119072
MW0108175	1.20248
Lmlp005572	1.19459
Lmxn006423	1.19654
MWSHC20163	1.09064
MW0152498	1.20289
pme0490	1.19461
Walp008158	0.0671308
MW0155404	1.09367
NK10246260	0.024498
Lmzn001582	1.19341
MW0107090	0.534205
MW0151367	1.11151
MW0144352	1.13638
pme0282	1.20362
pme0278	1.14583
mws0289	1.16438
Lmqn008024	0.248542
Lhmp101302	1.12089
MWS1840	1.12956
Lmqn000432	1.11228
mws0677	1.18469
mws0042	1.1356
HJN083	1.09925
Hmln003754	1.09925
MW0152490	1.12882
pmb0492	0.366581
Wcsn009636	1.19356
mws0474	1.16475
Wbsp000191	0.138212
MWS1872	1.20286
MW0107996	1.19975
Hmcn001884	0.530449
pmb2221	0.991477
Zmhn003257	1.20336
pme0195	0.798275
mws0832	0.705646
Wcsn009520	1.1917
MW0013542	1.1922
Lmrj001698	1.05472
pmd0147	0.722012
Zmyn000453	1.2019
MWS0434	1.20283
Zmjn012003	0.914878
MWSHY0146	1.20079
pmn001722	1.20369
Ymmg000006	0.428932
mws0224	1.20304
MWS04455	1.19941
pme1306	1.06256
Wayn000815	0.734401
Qmyp101414	1.11802
pmp001269	0.870573
pmb0789	1.19286
Wcjp001060	1.18277
mws0344	0.18798
mws1077	1.11459
pme2596	1.16239
MWSslk132	1.17036
MW0150475	0.47608
mws0889	0.719687
Lmhp002764	0.518679
MWS201400	0.940668
pme1184	0.129528
Wcdp007645	1.15724
MWSHC2069	1.09733
MWS20627g	0.883112
MW0157910	0.962389
Wcgp010436	1.17258
Zasp102439	1.18515
mws1595	1.09368
Rfmb320	1.1656
MW0158621	1.16524
pmn001721	1.20369
MW0158570	0.863331
pmb3074	0.657915
Hmhn003518	0.0387534
pmb3023	1.1614
MW0108503	1.201
Wbmp003608	1.02494
Zmdp000292	1.20214
Lmhp009349	1.20204
Wcgp011616	1.17115
Zbqp000676	1.19709
MWS1846	0.519614
Zmln002252	1.19229
pmb0197	1.15439
MWS0559	1.18744
Cmsn002813	0.966384
Wbmn009702	0.322883
Hmdp000626	1.17719
pmf0348	1.20192
Lhyp102020	0.912737
MWS201470	1.05868
MWS201458	1.15307
MW0114174	0.0757448
MW0010749	0.339153
Lmxp000939	1.19288
Zmgn002106	0.660112
Lmhn008988	1.15998
MWS201464	0.0603495
Lmhp003958	0.266147
Lmrj001341	1.17396
Wcop009181	0.947266
mws0805	0.961762
Lmhn001386	0.28649
MWSslk140	1.20231
pme1266	1.1454
Zahp013600	0.583143
Wccp011838	0.583143
MWSmce294	1.20358
MW0155157	1.1992
Smcp000882	0.168382
Zjxp110301	1.18549
Zmdn001564	1.18739
Wdsp002492	0.655524
pmb0981	0.825975
Wcsn011125	1.19771
pmf0314	0.202732
mws0906	0.766964
Hmmn004283	1.12389
mws0183	1.10355
MWS1962	1.07872
Cmsp004086	1.06529
Lsjp211221	1.19458
mws0192	1.12379
HX1348	1.16832
pmb0034	0.873431
MWS4285	1.14404
Walp006011	0.854379
pme0033	1.01272
mws0005	1.19668
Zmkn012864	0.317878
Wasn003641	0.944739
Zmgp004297	0.52044
MW0158347	1.20171
mws0470	1.12379
YC512118	0.785681
Lmzn001840	0.0211686
Qatp010618	0.592602
pma0948	0.991673
Hmqp006235	1.19853
pme2827	1.0133
pme0376	1.20047
Lcsp000959	0.689102
pmf0512	0.930548
Zbqp001029	0.43883
Wcgp010223	1.16023
Lmmn009932	0.0477958
Lszp210010	1.20364
Lcsn000415	0.496234
pme2935	1.00137
ML10179289	1.1959
Lahp002608	1.19007
mws0236	0.775189
MW0144664	1.08728
mws1333	1.20057
Yamp002097	1.20271
MW0158567	1.16174
ML10198895	0.3545
pmn001695	0.336072
Zmhn001358	0.96589
Wayn000918	0.452146
pmb0532	0.0554473
Zmhn001793	0.651524
Hmfn000531	1.10171
Lmqp000427	0.786299
pmb1912	0.121012
Hmsn002948	1.1628
MW0146283	0.343756
Hmjp000572	1.11138
Lmxn000398	1.1305
pme0295	1.17448
Lmfn006097	1.19098
Wasn002902	0.757141
pma0675	0.404009
MWSmce613	0.206543
ML10176345	0.884382
pmb2319	1.18778
Lsjp211255	1.11307
mws0628	1.18862
MW0107273	1.19979
Lcrp000445	1.18675
Hmqp001042	1.19479
Zmdp000917	0.64814
MW0150917	0.985896
MW0150118	1.1882
MW0110209	1.10548
pma1303	1.20342
pme3186	0.0254624
Lmdn004267	1.15502
MW0148056	1.20225
MW0006821	1.06699
pme0422	1.16031
MW0109625	0.994975
Sadp008019	1.11407
Lmmn006306	1.16077
WaYp006462	1.049
MW0012723	1.19651
MW0113976	0.385655
pmn001700	0.305821
mws1389	0.305821
mws0154	0.610639
pmb0881	1.20223
MWS0952	1.14717
mws5037	0.0041487
MW0146083	1.15043
Lmbn005923	1.18212
MWSmce692	1.18212
MW0109110	1.18889
mws0895	1.06115
ZbWn000383	0.988701
MWS0687	0.715088
Wayn000341	1.14066
Lmhp001461	1.19586
Wcfn005424	1.15087
Zaxn006988	1.0851
pme3382	1.19673
Lmcn009539	0.461198
Zmyn005252	1.11885
Lmbp000668	1.02589
Hmcn002743	0.833802
Wmzn000627	1.19801
MWS201421	1.18911
Lmgp009053	0.928961
Zazp005768	1.17789
mws0976	0.121811
Lmgn000224	0.998226
pme3193	1.19395
Wasn000410	1.16669
MWS00353g	0.691075
Zmyp000878	1.16335
Wcsn010254	1.20315
Zmzn002575	0.424489
Hasp011675	1.19554
mws1350	0.520882
pme0183	1.16707
mws0872	1.17386
Zblp001009	0.940536
pme0040	1.19814
Lmsp004632	1.03374
MW0157606	1.17932
Lmsn000381	1.18187
MWS3149	0.452572
Wafn002827	0.930469
Latp011219	0.206814
mws2523	0.843467
pmn001723	0.462593
MW0113143	1.16552
pmb2855	0.721836
MWS5209	0.790384
Walp007095	0.140016
Zmjn001813	1.1918
Yamp002343	1.20146
MW0153186	1.01755
Qatp009254	1.18153
MW0107274	1.18693
MWS201429	0.594491
Lmhp002001	1.14144
MW0159061	1.09127
Zmhn002301	0.983018
pmn001419	0.983018
pmb3068	0.719575
Hmqn004825	1.12763
Hmcp009963	1.20327
Hayp002810	1.18886
pme0428	0.986132
MW0119586	1.18582
MW0149846	0.451393
Hmlp000229	0.945849
Lcsn000341	1.16906
mws0902	1.15862
MWSmce349	0.679465
Lmtn002796	1.10854
Hmcp001578	1.14595
MWSHC20168	0.106886
WaYp007721	0.181984
MWS1839	0.186494
Wchn004079	1.1753
MWS0442	1.1643
MW0144203	1.08812
MW0152461	1.09821
Wayn002083	0.694554
Zbln000478	0.579886
Lmrn003201	1.12305
Lmzn006284	0.710527
mws1610	0.710527
Zbsn004020	0.274028
pmp001232	1.16865
pmf0289	1.11857
mws0018	0.399849
Hmgn001653	1.20327
Hmtn001288	1.03476
MW0168254	1.02227
pme1178	1.19301
MW0158129	0.515267
Hmcn006267	0.0236699
Wbwp010459	0.929257
Sazp011041	0.929257
Waln011009	1.17742
MW0131367	0.5283
pme1021	1.15659
mws0359	0.856885
pme3351	0.809168
Yhhn000821	1.19323
MWSmce389	1.09124
Lmsn003619	0.0277313
MW0146080	1.19365
mws5038	1.18226
mws0251	1.19766
Lcsp001834	0.666919
Zmbn005559	1.146
Lhlp120627	0.293232
mws0214	1.16657
mws1013	1.20301
Lmmp002013	1.12049
pmb0889	1.19616
pma2987	1.07894
Zmhn003082	0.819377
pme3732	0.92594
Ymmg000001	1.19649
Zmdp000972	1.20165
pmb2928	0.947513
Hmbp003234	1.10542
mws0227	1.19593
pme0021	1.20267
MW0054786	1.19596
mws0091	0.549713
Wmmn002441	0.584285
Wcgp011536	1.18933
MWS2910	0.980978
MW0155408	1.16717
MW0155878	0.142786
Lmdn003662	0.666074
pme2074	1.14248
mws0061	0.473062
Sahp008995	1.18787
MWS201440	0.5605
pme2743	1.18648
pmp000316	1.13422
mws0367	1.20036
Zmzp005934	0.744825
MW0153546	1.19989
pmb0856	0.848177
Cmmn012997	0.942014
Lmmp002334	1.12221
MW0012052	1.20234
Walp004906	0.223112
MWSslk015	1.12137
pme1228	1.03093
Lmjn003620	0.240496
MW0158656	1.20206
Wbhp008068	1.20005
MW0144555	0.0334517
pme3967	1.19961
Zmsp000758	0.297558
Wcsn010224	1.20222
Qahn011632	1.17284
Waln010192	1.13584
MW0011468	1.19202
MW0113970	1.20271
pme2601	0.924113
MW0155786	1.20027
Lmhp002501	0.974926
Wagp009552	0.823638
pmn001420	0.661135
pmp000476	0.347815
Lwhp010633	0.546947
MW0150875	1.1493
pmn001380	1.20079
mws3141	0.703226
mws0596	0.116468
MA10074217	1.097
MWS1113	0.889837
MWSmce283	0.586395
Zmpn008194	0.575604
pme2566	1.18244
HX1341	0.379121
MW0150011	1.14128
Wbsp000963	0.626044
MWS80006	0.992168
MWSHC2030	1.13221
mws2623	1.20124
mws0362	1.2031
pme2060	1.08908
mws1401	1.01238
Zbfn007626	1.19912
Yaap009385	0.693454
MW0107785	0.928784
Hmlp001270	1.20003
MWS201439	0.522752
mws0576	1.13089
Smpn011792	0.748437
MWS2070	1.18246
pme2617	1.08904
Lmbp000728	1.17574
Lmhp011388	1.19733
Wayn000597	0.888646
pmn001427	0.920165
pmn001525	0.18858
MWSslk257	1.09031
Cmsn004064	0.817589
MW0110288	1.20291
Wcfn008271	1.00527
Wbsp000307	1.17974
Zapn005388	1.17113
Lmzn006829	0.715509
Lmzn206829	0.715509
Lmmn009550	0.715509
Lmzn001983	0.864544
pmb0874	1.1888
Zmzp000145	1.20205
MWS3036	0.538622
Ybmn004904	1.19288
ML10172161	0.751736
MW0103015	1.17251
mws2608	0.81414
Zmjn004133	1.17851
MW0151393	0.863254
Wayp001024	0.0230391
pme0057	1.20174
Zmdp000376	1.17265
pma0134	1.19185
Wmmp000182	0.810612
ZbWn000618	0.912129
MWSHC20158	0.73744
pmb0706	1.05377
Wcsn009756	1.20356
Wcdp000380	0.658997
pmb0484	0.658997
pme0266	0.759959
Walp013004	1.20343
Jmgn004021	1.10036
Zmzn003953	0.314509
Wbmp000338	1.13913
MW0103699	0.639199
Lmbn001467	1.19614
Qmqp102515	0.0548626
Wcdp010432	1.19655
Wbtn002952	1.08984
Rfmb318	1.13964
pmp001198	1.19047
pme3311	1.06212
Wmqn000812	0.728985
MW0110191	1.08251
MWS2430	1.01486
mws1336	1.09549
MWS201424	0.295062
Wdtp010604	0.792783
pmn001681	1.06901
Walp012785	1.18996
Lmap001821	0.218439
pme2890	0.682228
MWS2673	1.0324
Zaxn005652	1.20233
Zaxn005783	1.20233
MW0151016	0.724991
MW0146126	1.19909
MWSmce540	0.197062
Zahn007990	1.20192
Hmjp000461	1.15226
pmb2653	0.744818
Wcdp010708	1.20314
mws0072	1.20255
MWS04515	0.231377
Zahp006511	1.19552
Zamp005390	0.100964
Lahp001956	1.19653
Wcgp003252	1.14082
Zmhn002422	0.32373
pme0253	1.20261
MWS20194	1.16711
Yajn003045	0.328092
MWS201054	1.19576
pmd0136	0.965967
HJKP000649	1.19988
mws0221	0.895215
HX1349	1.17445
pmb0998	1.00266
MW0158566	1.16377
MW0105855	1.1657
MW0109233	1.18278
Wbmn012283	0.942744
Ladp008157	1.18962
ML10180524	0.280616
Lamp000484	1.17924
Wmbp000583	0.829803
MWSmce468	0.412411
MWSmce490	0.764808
Sacp008038	1.06067
Qmdp112410	1.20271
MWSmce118	0.856551
Lmmn001294	0.898991
Cmxp000455	0.163198
Zapn004520	0.842122
Lmdn005719	0.259856
pmf0139	1.16783
Lmsn000363	1.18901
MWS201430	0.0909682
pme1373	0.926591
MWS201397	1.02878
pme1419	1.17967
pmb0964	1.20077
Zahn004036	1.19375
Lmhp008763	1.20197
Wchn003237	0.811464
pmb2406	1.18949
pme0500	1.0611
Wcjp001032	0.364425
Lmmn000214	1.14289
Zbqn004234	1.20181
Zahp007439	1.19351
MWStz079	0.550722
Lmhp012042	1.13522
pmn001642	0.509881
Cmsn000131	0.247191
MWS2069	1.18288
pmp000461	0.853125
MW0105474	1.15478
Zmhn002227	0.375565
Wcsn011371	1.19975
Hamp011640	1.17858
Lmbn000198	1.1995
Waln011222	0.919326
mws0458	1.14551
Lmbn001034	0.445107
Wcsn010524	1.20064
MWSmce689	1.19381
mws0393	0.728819
Lmxp011770	0.646093
MWSHC20164	0.646093
Lmsp102219	1.17518
MW0150942	1.05973
pmb0530	1.08487
Lmhn002926	0.413726
MW0144757	1.20213
Hmqp000191	0.403526
MWStz103	0.919678
Latp002299	0.965743
MWS4309	0.830948
pme2266	1.19606
Hmcp003783	1.20365
HJAP106	1.04526
Zbqp000710	1.19488
pmp001244	0.379545
mws0264	1.18976
pme1975	1.14142
Lmbn001754	1.20067
Wcdn000434	1.19512
Lmqn004838	0.0998064
MW0155892	1.1867
Wbkn007722	0.620521
Wasn002449	0.132981
MW0143168	0.0611847
MW0105671	0.344845
pme0006	1.14422
Lmdn001925	0.31632
MWSmce501	0.337229
pme3017	0.923892
Yacp000453	1.10422
pmf0138	0.806258
Cmsn005615	0.476812
Hmln004940	0.782203
Cmzn004594	1.09316
Labn004865	0.826206
Cmzn005970	0.826206
Lmsn002815	0.00661561
Wcsp002748	1.15275
mws1089	0.784748
pme3033	0.722212
Lmdn006811	0.295652
MW0159244	1.20363
Lmhn001580	0.209298
MW0149921	1.18323
Walp006175	0.575346
HJN003	1.12367
Wbwn009733	0.050162
Lmgn000219	1.20083
Lmhp008885	1.18643
pmp000200	1.06848
MWS00204g	0.722212
Zahp012577	1.19491
Wbmp008130	1.19126
Lmzn004335	0.915429
MW0105756	0.771354
MWSmce408	0.753805
mws0856	0.573687
Qmjp081305	1.20029
mws1050	0.791245
Wbmn009236	1.17035
pmp000269	0.410528
mws0177	1.14863
pmb0786	0.672525
ML10181668	1.18237
Wdbp008550	1.128
Ysjn001064	1.20352
mws0863	0.978517
mws0744	1.05024
pmb1574	1.16123
pmb0660	1.20347
Zbqp003444	1.18905
mws0983	1.20067
Hmlp005624	1.20326
Waln011704	1.1778
Lmxn002084	1.13381
pme2836	0.923626
MWSmce712	0.29048
MW0156970	0.808117
MW0146074	1.17595
pmn001523	0.294316
Lmbn000193	1.09574
Wbwp011247	1.12681
Zmcn003729	0.300236
mws0371	1.0737
Zbsp010779	1.06572
pmb0464	1.0259
MWSslk097	0.208717
MWS2058	0.922331
Yajn003986	0.55139
Wcgn012055	1.202
Zapp006824	0.405768
Lmsp013116	0.0773391
Lmmn009170	0.415928
mws4053	0.415928
Lmhp009464	1.1545
MWSslk066	0.0150153
MW0013912	0.721435
MWS20633g	1.02098
mws0982	0.180207
pme1194	1.10568
Zmhn003607	0.450232
pmb0864	1.08361
mws0736	0.0791212
mws5041	0.0791212
MW0145869	1.15797
Zmzn000078	0.949103
Qmmp111816	1.18596
mws1179	1.16071
pme3827	1.20028
pme3163	0.972759
Lmhp011562	1.20219
MWS3165	0.709957
MW0152990	0.516391
Hmqp006656	0.64286
MW0151482	1.14358
MW0155864	1.17809
WaYp007695	0.0665198
pmn001519	0.551962
pme1119	0.0619627
pme2960	1.19158
Zmhn001036	1.13095
Wbsn013678	1.20307
pme1086	1.13765
MWS3166	1.06846
mws0582	0.611248
MWSslk080	0.423732
mws0346	1.03645
pmn001724	0.897924
MWS00275g	1.20297
Lmmn003323	1.06853
Waln010743	0.704842
pme0220	1.1892
Zmmp001429	0.994856
HX1340	1.17733
pmp001285	0.0621855
Lasp012792	1.15611
Zbfn013528	1.19261
Wafn005121	0.288105
Zbfn008708	1.091
MW0159213	1.19697
Zbfn010204	1.17259
Zmhn002084	0.852635
Ymjm000096	0.255153
MW0107803	1.17047
mws0636	1.20339
MW0015647	1.16849
Wbhp008502	0.504058
MWSmce455	0.783263
Lmbn002644	0.482462
Lmbn002737	0.482462
Lmbn001930	1.20368
MWS201448	0.815661
Lmhp007598	1.13088
mws0629	1.16138
Sajp008214	0.105773
GQ512004	0.903787
HJN110	0.611751
Wcsn010261	0.357536
MW0103640	0.925103
MWStz085	0.725588
MWS04559g	1.20147
Zazp002547	1.20096
Lmmn006246	1.15385
mws0250	1.19994
Lmmn004912	0.364117
Lhmp122205	1.15632
MW0146251	0.451163
mws4176	1.11163
Wbwn009791	0.59849
mws1593	1.10745
Zbdp004855	0.970258
pmb0801	0.682641
Lmsn002288	1.20369
MW0156802	1.1754
Zmdn004104	0.0251686
MWSmce572	1.20058
MWSmce581	0.273373
mws1305	0.513205
Yshs000041	1.15457
MWSmce526	0.46981
pme0519	1.14817
Zahp013728	1.19818
MWS4295	0.878975
Lmqp002784	1.12848
Hmsn003721	0.6256
Lhhp120826	1.02305
Lagp002697	1.11134
MW0158430	0.894642
pmb2654	0.559326
Wcsn010349	1.2024
Zmdn005358	1.13012
MW0158250	1.1119
pme2801	1.17133
Yalp000545	1.19205
MW0105244	1.18656
MWS00411g	0.157693
pme2289	1.06451
MWSmce230	1.11759
mws0704	1.1768
MWSprf104	1.2014
MWSmce467	1.20239
MWSmce249	0.333907
mws0987	0.870013
pmb3061	1.1749
MW0149843	1.07542
MWS201434	1.19768
Wbkp012886	0.414903
Lhyn080508	1.01746
pme3443	0.218502
Zmcp102201	0.218423
Zahp011689	0.218423
MWS2027	0.492297
MWS1944	0.430958
Lhgp080602	1.18485
Lmdn000248	1.03348
MW0150843	1.18984
pmb2636	0.681906
Wbmn005986	0.0531204
zjbp120812	0.377266
pme0241	1.15433
MWS1771	0.112619
Lskp211424	1.16078
Lmyp003387	1.19399
WaYn011395	0.821664
Hagn002504	1.18576
Wasn002508	0.804513
Walp004995	0.375835
Lmhp009034	1.20214
Waln011524	0.919376
Li512115	0.536058
Wafn003429	0.411387
MWS2426	0.940767
Lafp007563	1.19173
MW0012708	1.19074
Qmyp101119	1.18298
Lamp008861	1.15645
Lhdp090711	1.15645
Lmmp008478	1.15645
Lmqn008288	1.16655
Zmzn000079	1.18737
pmb3142	1.1263
Lmrj002261	0.856429
pmn001400	1.17649
Wcdp007388	0.6603
Lmhn002051	0.831933
Li512113	0.309782
Qmjp081309	0.886572
Zmdn011161	0.333893
Zmhn001905	1.09124
MA10107783	0.485834
mws0924	1.17667
MW0107068	0.885711
MWS04491	0.348954
MW0109363	0.844975
Yshs000058	0.27391
MWS20178	0.860982
Wcgp012123	0.220351
MW0145749	0.739197
Wayp001214	1.20326
MWSmce248	0.0493118
Lmbn002648	0.0493118
Lmcp000282	1.13501
mws0217	1.20003
pmb2507	1.14692
pmb1650	0.557204
Zmhn001883	0.269555
MW0145450	1.17098
mws1598	0.957767
MW0152517	1.16338
pme0122	0.9759
MW0152081	1.18349
mws3109	0.360831
Lmyn000503	1.09415
pmb0962	1.11968
Hmbn005207	0.816324
mws2103	0.226938
pmb0782	1.19557
Hmyn007168	0.207989
mws0179	0.608836
Wbsp000037	0.703398
MWSprf123	1.1244
MWSmce448	0.0457114
pmn001684	1.06263
MW0118871	1.17411
Laxp006965	0.921338
MWSslk042	1.07044
MEDP1345	1.1614
Waln009920	1.1614
MWSHY0111	1.13434
Wbsp001477	0.774089
ZbWp003008	0.806552
mws4174	0.293753
Lmgp004731	1.15278
MWSslk002	1.15278
pme0275	1.16733
Zbzp010481	1.05644
Lmhn003373	0.767233
Wabn005399	0.188792
Zblp004832	0.892954
mws0715	0.971832
Wcdp006869	1.09484
Jmzn003343	0.365467
Lmhp112042	1.19246
Zmgn004894	0.991293
pme2773	0.701373
MW0145757	0.995074
Lmsn010558	1.18897
mws0612	1.06761
Lmbn000612	1.16861
pmb2591	0.717379
MW0145699	0.656302
Ybsp009454	0.152793
MW0145912	0.234224
Lmhp007840	0.977828
Lmhn002574	0.0101698
Lcsp001547	1.12983
mws0182	0.360666
Lmcp002302	1.15575
Zmdp001663	0.220701
MW0108809	1.20143
Lmhp001732	0.697509
MWS2040	0.836696
Lmgn007652	1.20322
mws5028	1.18931
MWS201398	1.19455
MW0150473	0.343841
MW0109644	1.11224
Lmqn008369	1.20265
MWSmce690	1.18391
pme2527	1.20009
Zbqn002253	1.20355
Lafp003256	1.19542
pme3233	1.20133
pmf0175	1.19812
MW0149703	1.19496
MW0158892	0.77742
Lcsp002329	1.09732
MW0158275	0.432378
Lmcp005645	0.590728
MW0109339	1.19628
MW0145254	1.09775
MWS0813	1.19551
pme1474	1.19853
pme3096	1.16747
MW0103404	1.06112
Wcdp000970	1.16019
Wbsp001183	1.16185
pme0066	1.20355
pmn001720	1.13977
mws0914	1.18584
pmf0440	0.806575
MWS4296	0.842678
Zahn006118	0.589062
pme3381	0.640467
Wtmn009951	1.18163
MW0158564	1.1987
pme1292	1.19883
Lhmp122202	1.20261
Zmyn004714	0.423219
mws0437	1.20313
pmn001367	1.19591
Lmgn001670	0.415572
Wmhp000012	0.185941
Hmsn002598	0.825445
Lmxn008846	1.18604
pme2598	1.18912
Wayn002279	0.904113
Zbln013951	1.20081
Lmyjn08217	0.719005
Lmmn000774	1.15054
Lmjp005421	1.08759
Waln013216	0.0441688
MW0145347	1.19658
MWS201483	1.20289
mws0230	0.956606
MEDL00392	1.17805
pmp001264	0.556583
MW0136833	1.19925
Hmqn003054	1.19778
mws5042	0.919592
Wcgp008513	0.146798
Zmzn000113	1.04278
MW0107019	1.15204
MWSmce183	0.416702
pme2746	1.19487
pme2529	0.621181
MWS5164	1.20226
mws0058	1.2013
MW0118724	1.13134
MW0150419	0.738487
Zmhn001420	1.19112
pme3388	1.20156
Wcfp007836	0.189074
mws0256	1.20291
MW0150115	0.916224
MWS1882	1.19016
MW0107006	1.14252
Rfmb091	1.20266
NK10251888	1.19906
mws0823	1.18589
Walp007182	0.160026
MW0155166	1.20357
MW0157872	1.20281
MW0146118	1.19346
Wbmn010531	1.18795
mws0854	0.868961
mws0193	1.19273
pme2165	0.959351
Lmgn002679	0.967317
Zmbp002538	1.18548
pme2693	1.19421
MW0108667	1.13887
MW0155894	1.19248
Sadn007155	1.17616
mws0748	0.136488
MWS201465	1.2012
pmb0764	0.777716
MW0151313	1.19965
MWS201403	1.19354
Wagp002530	1.1849
ZbWp000360	1.10371
pmb0818	1.19968
Wayn001528	1.20143
pmp001287	1.20326
Wcgp002387	0.598567
Rfmb087	1.20129
pmn001399	1.19004
Zahp006076	0.639365
Lmgn000160	1.19363
MW0106536	1.20313
ZbWp001588	1.16858
MW0155998	1.16858
MWStz170	1.20052
Zbzp002227	1.15337
MWS1837	1.18461
pme2237	1.20315
pmb0501	1.1916
Lmhp008589	1.20009
MWS5206	0.762903
pmp000791	1.18365
Lakn002165	1.06922
mws0489	1.05272
Lmqn000780	1.03634
mws0267	1.17803
Lmbn001288	1.19247
mws1060	1.18917
mws0027	0.829786
Lmbn007891	1.2023
pme0256	1.18281
Zbqp003125	1.14099
Zmgn000216	1.19529
Jmwn002057	1.19913
pmb2673	0.182905
MW0168255	1.1998
Zmgn001448	1.18498
Wcfn003941	0.961164
MWS1900	1.16889
Lmgn000242	0.22339
Lmyn001940	1.2025
pme3882	1.06448
mws1417	1.19905
MW0158562	0.861508
Cmzn002437	1.17793
MW0145739	1.20293
pme1383	1.20275
mws0133	1.20296
pme2550	1.20311
Lamp000340	1.16995
MWS0155	0.0910123
Lmrj002244	0.665424
Walp007043	0.734279
Lmxp000429	1.20327
MW0146232	1.18052
pmb2826	1.20337
mws1212	0.515642
mws1167	1.20356
Zmtn001661	1.19238
pmb2922	1.14127
MWSmce591	1.20043
MW0150965	1.1233
MW0153694	1.20131
MW0014090	0.0258093
pmb0863	1.20358
pmb0855	1.17948
Zmgn000217	1.201
MWSmce295	0.563575
MW0156035	1.20357
Zbqp000579	1.10732
MW0109866	1.19423
Zmjp000182	1.1972
pme3337	1.18253
MWSmce698	0.521562
pmp001281	1.19987
Lmhp002031	1.17922
mws0159	0.0381535
pmb0069	1.20095
pme3146	0.166069
Xmyn008071	1.20281
mws0567	1.11754
pmb2804	1.15103
MWS201384	1.20179
MW0012363	1.20322
Lcsn001170	0.763166
Lhxp112606	1.16248
MW0150925	0.742437
pmn001691	1.20366
MW0155234	1.19776
pmb0130	1.19985
Wbsp000054	0.420541
Zmtn001464	1.18539
MW0014493	1.19829
pme0128	0.828089
Zmhn002334	0.622506
MWSHC20172	0.46865
Lmhp003367	1.20281
pmb2871	1.18247
pme0116	1.07735
mws0712	0.567572
pme0124	1.18778
Lmbn004685	1.09873
MW0150167	1.2034
Hmln007772	0.394592
Lcsp001861	1.18886
MW0015053	1.1668
MW0108140	0.984984
Ymjm000148	1.1594
pme2024	1.06306
MW0157719	1.20263
Wcdp009119	1.19699
Lmbn001981	1.20313
pme2122	0.832997
MW0150223	0.789129
MWS20987	1.18973
MW0149941	0.857888
mws0572	1.18489
MWS2001	0.858854
Zmsp000490	0.980516
Lmyjn03753	1.11324
Zbsn012113	1.18586
MW0150356	1.05242
Walp007738	0.112332
MW0146130	1.2025
pme0513	1.20299
pme0008	1.20141
MWS201476	1.19661
MW0150117	1.18296
Zmyn004449	1.19082
MW0155147	1.16217
pmb1096	1.19253
mws1086	0.261621
MW0151690	1.06303
Wcdn000881	0.0734915
pmn001492	1.20129
Hmdp001794	1.12185
Lcsp001578	1.07248
Zmdp000446	0.98841
pme2559	0.0667369
MWSmce199	1.19828
Hagn002801	1.20069
MWSslk235	1.18489
zjbp111604	1.18624
MW0150921	1.2037
pme2292	1.14105
MW0155263	1.197
Walp007190	1.02506
mws0147	1.19219
pmf0174	1.19796
MWS201419	1.19697
MWS201461	1.01154
MWS1848	1.19181
Hmlp001371	1.1539
mws0396	1.20259
MWSmce466	1.15863
Lcsn004011	1.14432
pma0461	1.15696
Lssp210422	1.18131
MWSmce165	0.812758
pmb3079	1.0474
MW0151607	1.18588
MWSHY0202	1.20252
MW0152507	1.19683
MW0149865	1.0594
MWS201444	1.19806
Lmrn002746	0.934377
pme2914	0.646555
MW0158922	0.264913
pme2758	1.19405
MWSslk225	1.19186
MWS201474	1.10042
pmc0960	1.0576
Lmbn005369	1.20246
MW0108780	1.20105
pme1816	0.227969
Lmhp008718	1.19951
MWS201414	1.18327
Lmmn002164	0.304669
Wbmp001002	1.08138
pme2244	1.20086
MW0118009	1.13132
pmb3101	1.20305
Lmhp010190	1.19929
Lmhp009590	1.20345
Wcsn011122	1.20157
MW0145372	1.20105
pme0534	0.641878
MW0146043	1.20232
pmb0774	1.10995
Lmyn006227	1.08732
Ylgn009136	1.17738
Wcsp002119	0.855911
ML10177402	1.15601
pme3184	1.16289
MWSmce668	1.17845
MW0158572	1.20203
Zmmp000606	0.982373
MWSmce203	1.17332
MWS4525	1.20305
MW0150472	0.617339
MWStz083	1.19599
MWSmce548	0.817591
Lmbn005662	0.974821
Hmcn000192	0.854928
MW0156786	0.935093
MW0156891	1.19846
MW0103525	1.15029
Qmyp101334	1.18806
mws1383	1.09351
MWS0618	1.19534
MWStz152	1.00474
Lmmn004951	1.19317
pme1286	1.1858
Wcgn008300	1.20008
pmb3006	0.985947
Lmrn003000	1.18426
Wayn002636	0.781949
mws0467	0.463424
MWS201471	0.51996
Lmmn005092	1.05616
MW0156759	1.02819
Yaln008277	1.13345
pmb2791	0.192046
MWSprf048	0.322223
MW0144609	1.20312
Wcdp002433	1.19305
Lmrn001951	0.762294
mws0102	1.20268
Zbzp000519	1.19784
MW0156886	0.971365
Lmyn002145	1.01487
Wcgn012724	1.16927
Wbjp004916	1.09976
MW0153603	1.18692
Wafn002081	1.08094
Wcsn010496	1.16691
pme0075	0.991575
MWS0435	1.11009
mws0219	1.19229
MWSHY0106	0.376892
pmb0876	1.1899
MWSmce257	1.2031
Wayp001104	1.15544
Zmgn000503	1.15945
mws2120	0.970026
Hahp000801	1.20275
mws0943	1.20242
MWSslk133	0.276967
MWS4471	1.19642
mws0213	1.19104
MWS04412	1.19158
mws0376	0.866701
MWSmce193	1.1902
pmb0854	1.20343
MW0149789	0.973684
Wafn011571	1.20092
Wbmp010456	0.829395
MW0150829	1.18597
mws0425	1.1928
Wbhp008849	1.10142
Wmkn002777	1.19409
mws0098	0.673109
Zmyn004732	1.17019
MW0107168	1.18137
Lmbn003970	0.447855
Zmyn000108	1.15814
pme3188	1.18948
MW0149829	0.824945
MW0103903	0.367499
pmb3107	0.947214
Hmhp001812	0.288945
MWS5231	0.924969
MWS2413	1.18953
MW0110200	1.18183
MW0119612	1.18031
Lmnn102603	1.19705
MW0149665	1.20336
pme0014	0.743208
MWSmce582	0.342812
MW0156028	1.20086
pmp001251	1.20297
MWS0933	1.15912
MW0151036	1.16329
Lmhn001650	0.280552
mws0749	1.20201
Lmlp004754	1.10352
Wbwn007083	0.710771
MW0159122	1.20296
MWSmce676	1.11661
mws0847	1.15623
Zmfn007550	1.20144
ML10171848	1.07708
mws1589	0.185402
Zbqn002320	0.59977
pme0181	1.20184
MW0158488	1.20299
Wacn002584	1.05142
MW0103681	1.19995
Wcjp002598	1.20073
mws0949	1.14629
MW0149708	1.19077
Lmbn003524	1.18744
pmp001230	0.427851
pmp000240	0.34737
mws0232	1.19902
Lmbn004240	1.12755
Zasp001180	1.09009
Lmhp008833	1.20322
pme3968	1.20281
MW0155108	1.203
MW0103813	0.80653
pme1216	0.922516
mws0984	0.775838
MW0155764	1.12066
MW0143501	0.398257
MW0158992	1.20261
Zmcp102206	1.11053
Wcdp007560	1.19951
Zbqp000949	1.17127
mws1090	1.19317
MW0155073	1.08575
mws0752	1.06793
pmb2857	1.15736
mws0668	1.19893
Ladp002935	1.20207
pme3705	1.19373
MW0150966	1.1146
Hmln005776	0.817562
Hmln002996	1.19904
pmb0865	1.19989
pme2380	1.19975
pme2253	1.2007
Wbmn013660	1.1997
Wcgn012576	1.1997
pme2589	1.13634
Zbqn002049	1.01529
pme1210	1.20292
Lmmn006706	1.14463
Lmjp002596	0.00172558
Zbsp004940	0.981689
WaYp005128	0.353602
mws1641	1.18868
pme2117	1.08535
mws4516	1.19503
Zmdp002216	1.20297
mws0258	1.20248
Walp008102	0.000299792
Lmgp000796	1.20292
pme1936	0.872084
mws0275	0.950777
MW0150401	1.19776
MWSmce116	0.373019
pmb1207	1.18915
MW0152516	1.2037
Zbyn002532	1.19352
Lmhp001670	1.14104
Zaxn007230	0.805924
Wbmp002714	0.530105
Zmbn004194	1.20163
Cmdn000784	1.19442
Zmpn000199	1.14926
Zmmp000969	1.19617
MW0159140	1.20251
MWSslk208	1.08608
MW0158244	1.20223
Saln001672	0.856062
MW0144710	1.20324
MW0157669	0.626417
Lmdn006074	0.929819
pme3961	0.029621
MW0152262	0.992172
MWSmce247	0.389726
Lmbn013410	0.947671
Lmln010063	0.947671
MW0132545	1.19576
Hmln003169	1.14535
Latp009855	1.07941
MWS201411	1.16224
Zmfn000481	1.1591
mws1429	0.948296
Wdgp002750	1.07766
Zmgn000173	1.16465
MW0015114	1.17801
Cmmn012461	0.321826
MW0150465	1.18557
Hmdn006855	0.517081
pmp000571	1.1987
pmb0880	1.08515
ML10197929	1.18514
Zadp006809	0.0917874
Zmyn000268	1.17622
Wbmp002941	0.638984
Wcgp011192	1.05637
MWSHC20110	1.20122
Lakn002786	1.17425
MWSslk135	1.19963
Xmbn009362	1.20042
Wcdp006741	0.479004
pme1654	0.88259
MW0158232	0.861692
Wbjp001169	1.19179
mws1292	0.983247
MWS80007	0.334188
MW0145885	1.2019
Ysjp000315	1.1997
Walp007188	0.36477
pme3200	0.508423
MWSmce119	1.2019
MWSmce096	1.1481
MW0107651	0.939613
pmf0096	1.15294
mws0055	0.66555
Wcdp006912	0.731932
Lhfp110818	1.19705
MWS4533	0.785891
mws0059	0.968288
MWS5173	0.753646
pmn001694	1.20307
MWS201442	1.19511
pmf0557	1.20113
MWS4354	0.372427
Lmmn003663	1.06493
Wbmn010746	1.19756
Sazp003601	1.18995
MWS5169	1.13001
mws0008	0.785891
mws0884	0.835921
pmb2799	1.20006
pmf0283	1.17913
pme2923	0.662465
MW0154272	1.19472
mws0574	1.176
mws0206	1.176
mws1189	1.06778
MW0152920	1.108
Hmln000297	1.18216
Lmgn002091	1.13169
Lmbn000216	1.19953
MW0158104	1.18649
MW0152386	1.20133
MWStz070	1.18821
MW0156029	1.19358
pmb0752	0.539981
mws2108	0.919407
pme3154	1.12778
mws1640	1.19035
Smpn009230	0.12522
Wayp002574	1.06383
MW0150291	1.19927
MW0150400	1.20075
MW0145854	1.03781
Lmhn004976	1.18911
Wmxn004282	1.17049
Wcgn005749	1.08473
Wasn006047	1.14857
Lmbn005172	1.06219
MWS0274	1.06219
Lmjp004702	0.813344
MWS201443	1.19857
MW0110291	1.07852
Lmyn007622	0.978126
mws0885	1.18937
mws0972	1.10804
Wbmp005793	1.18635
ZbBn002068	1.18793
MWSslk106	1.2003
Zasn010433	0.47614
pmn001610	0.47614
Lmmn013100	0.47614
mws0341	1.19861
Zahp003781	0.863717
MWSmce583	0.606927
MWS201449	0.94805
pme1730	1.00157
Zmhn001926	1.17963
Ymjm000154	0.896358
Zmyn000110	1.18962
Lmhp003426	1.15136
mws0444	0.142692
Zmgn005057	0.981154
Zbqn001288	1.01824
MW0145690	1.19814
Wagp009079	0.42644
Wcsp007265	1.19658
Lmyn000160	1.18312
MEDL00397	1.18094
MWStz261	0.234411
MWS2442	1.10909
mws0866	1.10909
MWStz255	1.1937
pmb3099	0.685637
Zmjp000966	1.20306
MW0105037	1.16177
Wmtn012065	1.20287
pmd0160	1.18868
mws0194	1.10746
Wcjp001257	1.15098
pmb1754	1.15817
mws0254	1.19489
pmb2640	1.1885
Lmhp009497	1.18928
Lmhp008801	1.20175
MWStz040	0.875224
MWStz091	1.20008
MWS00330g	0.875224
MW0155380	1.07499
MWS20177	0.605971
MW0105731	1.12685
Zamn00402	1.01671
Lstp211202	0.283126
Lcsp000522	1.19686
Lmbn005487	0.316379
Wcfp005519	0.586143
Wafp002664	1.11048
MW0126140	0.138279
Lmdn000791	0.59671
Walp007192	0.0228102
mws0120	1.08745
MWStz211	1.20139
MW0150366	1.20139
MW0105915	1.14588
MW0157666	1.1953
MW0107056	0.35963
Wcgn010096	0.806228
Lmbp000123	1.14524
Zmyn000155	1.17339
Zmhn001746	1.18775
MW0150915	1.19668
MWS201381	1.05443
MWStz073	0.350098
MW0156978	0.589651
MWSmce585	0.450603
mws1078	1.20208
pme2268	1.19027
pmb2991	1.14975
Lmbn000121	0.843611
Zmyn000230	1.20363
pmc0281	1.1837
Wcsn011332	1.19752
MW0158658	1.20332
Lmrj002087	1.19801
Zbqn003776	1.19985
pme3034	1.19548
mws0281	1.20269
pme0166	1.20306
MWSHY0147	1.19695
Zasp001145	1.17252
Zmyn000247	1.20363
MWS0811	1.20124
mws4163	0.330585
Lmqp006559	0.301182
MW0015555	1.20364
mws1715	0.0244379
Lmhn004446	1.04562
MW0156675	1.17664
pme1712	0.0238419
Zmsp001773	1.10264
Hmln008119	1.14889
Lmmp001410	1.18531
Zmgn000447	1.14684
mws2124	1.20268
Lmhp010908	1.20136
MWS201405	0.352605
mws4175	1.17754
Lmhn002437	0.281866
Zmbp000490	0.824443
pme1002	1.1553
pmp000344	1.14488
MWS201436	0.717274
pmn001583	1.11297
Zmtp009051	1.17798
Lcsp001958	1.18032
Zahp011321	0.457267
MWS201478	1.13318
pmb2787	1.20228
MWS201415	1.1921
Lmzp004885	0.776908
mws0597	1.2037
Lmhp009187	1.1973
Saln000462	1.17203
Wasn003258	0.765485
pmp000001	1.20198
mws1488	1.05633
MW0105204	0.483248
Ymjm000067	1.20221
mws5035	1.04994
MW0158726	1.15838
mws0874	0.373017
mws1409	1.04935
Lmhp002153	0.632647
mws3133	0.720144
Lmsn015919	0.997485
mws0248	1.15832
pme2125	0.467895
MW0106855	1.19482
pme3011	1.20262
MWS201469	0.881438
Lmhp009769	1.18846
MW0156704	1.12062
MW0152356	1.20267
MWS5235	0.42714
Lacp001431	1.2016
MW0156629	1.19168
MW0000332	1.16675
mws0237	1.20124
Wdzp010649	0.540194
Hmsp000364	1.18804
pme3083	1.17218
MWSmce674	0.102605
mws0671	1.10674
MWS4519	1.19098
MW0109632	1.11364
mws5045	0.8559
Lmxp010913	1.18666
MW0155394	1.1924
MWSmce706	0.329821
Wcjp001697	1.08389
MW0013392	0.905189
MW0000410	0.533021
Wcsp006645	1.20293
Zaxn007436	0.70542
MWS201451	1.20365
pme0120	1.13897
MW0106898	1.0914
Wbmp002283	1.19838
Zbzp007397	1.19512
MW0110247	1.18894
Lcsp001705	1.20365
mws0601	0.396404
Lmhp009129	1.19473
MWSmce413	1.19894
mws0724	0.521362
MWS201480	0.530968
Wbtn010362	0.842499
MWS0205	1.07069
Lsjp211254	1.15222
pmb2657	1.09584
mws0017	1.19351
Hmtn001302	0.870451
mws0639	1.14372
mws1587	1.20181
MW0110228	1.20329
MWS2984	1.05493
pmb0374	1.18001
mws0180	0.51515
MW0150594	1.19529
Zmdp001857	0.121804
Lmjn010508	1.18658
mws1080	1.19038
Zamn006847	1.18424
mws4134	1.00047
MW0106862	1.20321
Lmrj002793	1.2003
pmp000284	0.803295
MWS2076	0.970354
pme0137	0.599486
pmp001235	1.18253
Lmhn010314	1.09308
MW0149611	1.16294
MWS201391	1.1641
MWS201187	1.18242
Lskp211278	0.956598
mws2628	0.662852
mws0675	0.364501
mws0028	1.06737
mws2104	1.19974
Wbsp001110	1.18832
Cmmn013378	0.146453
Lcsp002477	1.05674
pme1651	0.701757
Lajp004824	1.19813
MW0152909	1.14998
Walp007214	0.0693656
Zbqn001667	1.1839
WaYp007548	0.33826
MWS201388	0.41616
pme0257	1.20158
pme2828	0.343344
MWS20645	0.0472874
MW0144704	1.12207
MW0135131	1.20012
Wbmn011269	1.19399
pmf0470	1.19814
MWS3017	0.699742
mws4170	1.19636
mws0014	1.19113
mws0097	1.0665
pmf0293	0.0880097
pmp001172	1.0495
Wbmp008021	1.18934
Wcdp005264	0.596614
MWS04447	0.921311
pmb0613	0.0660365
pme3511	1.00464
mws0126	0.873706
Walp004752	0.93877
Wcdp003967	0.93877
pmn001338	1.1384
Hmlp005443	1.19706
MW0151083	1.2036
MWSmce632	1.18565
pme0026	1.18448
mws2212	0.761355
Hmyn000254	0.429051
Lmzn106829	0.809521
Wbhp007574	1.02397
MW0152336	1.10894
MW0149998	1.20193
Lmbn005287	0.108179
Zahp004567	1.18356
Lmtn004049	0.338671
pmp001270	1.20227
Cmzn005251	0.867387
MW0151565	1.20349
Lmgn002184	1.03676
MW0146261	1.19876
Wcsn009782	1.20362
MW0109179	1.18719
Zmyn014236	1.09428
MW0105065	0.042759
pmd0130	1.19578
mws0520	1.19926
mws1051	0.834683
MW0158451	1.19403
MWSmce268	1.07939
pme2679	1.19777
pmn001606	0.00155151
Wcdp004275	0.637861
MW0144700	1.20048
mws0277	1.20325
MW0156054	1.2002
Sayp009743	1.16341
pmn001421	0.122877
Wmzn000227	1.19362
MW0151076	1.16319
pma3101	1.19592
pme1109	1.07645
Lmgp002452	1.17508
Smcp001137	1.19263
Wayn001257	0.789653
mws0208	1.20219
mws0124	0.84466
MWS0552	0.298818
Wcgn005582	1.19324
MW0155334	1.1998
Hmgp002327	1.20226
Lmqn000213	1.08912
pme0230	1.10631
MW0157777	1.1096
Lmmn005702	1.20302
MW0063477	0.196739
MWSmce486	1.19913
Wcdp005613	0.438013
Zbzp011453	0.330327
MWSmce341	0.330327
Qmxn081807	1.19178
Zmpn000095	1.19701
Lmyn012331	1.19777
Lmbn002072	1.18831
MWSslk108	1.17562
pma6298	0.576873
Hmsp005892	1.20145
Zmyn000083	1.20052
Zjjp092612	1.1393
mws0145	1.01645
Zmxp003624	1.14878
mws0609	1.08111
Waln010449	1.17979
Zmyn004676	1.1999
Zbqp003189	1.20217
MW0149705	1.12167
WaYn010475	1.19354
pmp001085	0.739322
mws1329	0.741093
MWSmce460	1.06647
MW0155889	1.1696
Wcgn008207	1.02857
mws0178	0.737355
MW0145884	0.803737
MWS201455	0.563431
Zbzn008048	0.254399
MWS201412	0.563431
MW0145459	1.16465
Walp007137	0.231207
MW0155760	1.20232
MW0153176	1.20307
MWS00327g	0.685546
MW0158132	1.06333
Zasn010461	0.838515
MWS5083	1.16174
MW0150353	1.19943
Zmtn001624	1.19785
mws0255	0.91802
MWS1983	1.06931
MWSmce040	0.886649
pme0193	0.346568
mws1550	1.17798
MEDL00444	0.486599
pme3007	1.02898
MWS1777	0.301617
pme1598	0.55919
MWSslk183	1.15165
MW0102995	1.19287
Lmhn004756	0.780958
Zmmp002106	1.2019
pme3207	1.12626
Lmln008320	1.01393
pme0170	0.28958
Lmtn002565	1.16916
Zjyp102908	1.18303
MW0108176	0.986641
Zmyn002323	1.20368
pme1313	1.20057

## Sheet: Fungi_vs_PA-Fungi_OPLS-DA_summ
Group	R2X(cum)	R2Y(cum)	Q2(cum)	pre	ort
Fungi_vs_PA-Fungi	0.764	1	0.987	1	1
