# Supplementary material for: Study on the metabolic process of phthalic acid driven proliferation of Rhizoctonia solani
Source: Front Plant Sci. 2023 Oct 11;14:1266916. doi: 10.3389/fpls.2023.1266916 (PMC10598758; doi:10.3389/fpls.2023.1266916)
Supplement: Supplementary file 10 [file Table_10.xlsx]

## Sheet: Fig.4A
Index	Formula	Compounds	物质	Class I	物质一级分类	Class II	物质二级分类	CAS	Level	CK-1	CK-2	CK-3	Fu-1	Fu-2	Fu-3	VIP	P-value	Fold_Change	Log2FC	Type
mws0242	C8H14O4	Suberic Acid	辛二酸	Organic acids	有机酸	Organic acids	有机酸	505-48-6	1	492123	618860	555184	670050	623493	712934	0.945086	0.0713821	1.20425	0.268132	insig
pme3096	C3H5NO4	Aminomalonic acid	氨基丙二酸	Organic acids	有机酸	Organic acids	有机酸	1068-84-4	3	4.78254e+06	4.92324e+06	5.10892e+06	7.29917e+06	7.20968e+06	7.46436e+06	1.21018	5.67776e-05	1.4832	0.568716	insig
Zmgn001448	C7H12O5	2-Propylmalic Acid*	2-丙基苹果酸*	Organic acids	有机酸	Organic acids	有机酸	-	2	461832	415323	450608	1.74877e+07	1.70706e+07	1.74182e+07	1.21714	4.84555e-05	39.1459	5.29079	up
mws0147	C5H10O3	β-Hydroxyisovaleric acid	β-羟基异戊酸	Organic acids	有机酸	Organic acids	有机酸	625-08-1	3	193269	209293	200253	1.92842e+06	1.9281e+06	2.03171e+06	1.21696	0.000307895	9.76789	3.28805	up
mws0425	C5H6O4	Citraconic acid	柠康酸	Organic acids	有机酸	Organic acids	有机酸	498-23-7	3	1.50921e+07	1.55081e+07	1.60281e+07	1.23165e+07	1.392e+07	1.38218e+07	1.05918	0.0330409	0.859097	-0.219108	insig
pme3961	C10H13N5O3	2'-Deoxyadenosine	2'-脱氧腺苷	Nucleotides and derivatives	核苷酸及其衍生物	Nucleotides and derivatives	核苷酸及其衍生物	958-09-8	3	1.57864e+06	1.53115e+06	1.79698e+06	166702	126077	296980	1.18484	0.000342281	0.120193	-3.05658	down
Zbqn001288	C9H17NO4	(3-hydroxypropanoyl)-L-leucine	(3-羟丙基)-L-亮氨酸	Amino acids and derivatives	氨基酸及其衍生物	Amino acids and derivatives	氨基酸及其衍生物	-	1	1.3553e+07	1.54371e+07	1.41605e+07	1.14604e+07	1.23623e+07	1.29288e+07	1.02113	0.0415542	0.851703	-0.231578	insig
Lmsn015919	C6H18O24P6	Phytic acid	植酸	Organic acids	有机酸	Organic acids	有机酸	83-86-3	3	598963	599205	619148	621496	630184	643389	0.992784	0.0485936	1.04278	0.0604411	insig
mws2212	C9H8O4	Caffeic acid	咖啡酸	Phenolic acids	酚酸类	Phenolic acids	酚酸类	331-39-5	3	4.035e+06	4.43238e+06	4.87016e+06	671677	734170	527377	1.20913	0.00252105	0.144946	-2.78641	down
pmd0132	C24H50NO7P	LysoPC 16:0(2n isomer)	溶血磷脂酰胆碱 16:0(2n异构)	Lipids	脂质	LPC	溶血磷脂酰胆碱	-	1	4.14821e+06	5.00204e+06	4.37171e+06	1.24377e+06	1.50435e+06	1.76386e+06	1.19153	0.00147557	0.333679	-1.58347	down
Lmrj001341	C8H12N2O3	Cyclo(Ser-Pro)	环(丝氨酸-脯氨酸)	Amino acids and derivatives	氨基酸及其衍生物	Amino acids and derivatives	氨基酸及其衍生物	-	1	4.77249e+07	4.92188e+07	4.46001e+07	4.62615e+07	4.67711e+07	4.6988e+07	0.20415	0.746339	0.989239	-0.0156085	insig
Wayn000341	C10H18N2O8	N-(1-Deoxy-1-fructosyl)Asparagine	N-(1-脱氧-1-果糖基)天冬酰胺	Nucleotides and derivatives	核苷酸及其衍生物	Nucleotides and derivatives	核苷酸及其衍生物	-	1	970398	933027	946343	862250	842943	750362	1.04783	0.0517323	0.861669	-0.214795	insig
mws0227	C6H13NO2	L-Leucine	L-亮氨酸	Amino acids and derivatives	氨基酸及其衍生物	Amino acids and derivatives	氨基酸及其衍生物	61-90-5	1	1.17826e+07	1.16551e+07	1.15546e+07	9.89686e+06	8.46865e+06	9.68969e+06	1.11431	0.0328151	0.801753	-0.318771	insig
MW0103699	C17H27N3O17P2	Uridine-diphosphate-n-acetylgalactosamine	UDP-N-乙酰基-α-D-半乳糖胺	Nucleotides and derivatives	核苷酸及其衍生物	Nucleotides and derivatives	核苷酸及其衍生物	-	3	23627.9	17862.3	20663.7	745487	928690	790511	1.21538	0.00467299	39.6546	5.30942	up
pme1975	C3H4O4	Malonic acid	丙二酸	Organic acids	有机酸	Organic acids	有机酸	141-82-2	3	1.41842e+06	1.44485e+06	1.47886e+06	1.66435e+06	1.64837e+06	1.73465e+06	1.17754	0.00306205	1.16242	0.217129	insig
pmn001724	C31H43N3O11	Lycibarbarspermidine B*	枸杞亚精胺 B*	Alkaloids	生物碱	Phenolamine	酚胺	-	2	1.13458e+06	1.06367e+06	1.01798e+06	1.41303e+06	1.47563e+06	1.46419e+06	1.18736	0.00184129	1.3534	0.436592	insig
Lmqn008288	C18H36O3	3-Hydroxyoctadecanoic Acid	3-羟基十八烷酸	Lipids	脂质	Free fatty acids	游离脂肪酸	45261-96-9	2	7.63026e+06	8.10988e+06	7.91084e+06	7.18284e+06	7.07934e+06	7.03444e+06	1.14575	0.0218872	0.900454	-0.151275	insig
MWS2040	CH4O3S	Methanesulfonic acid	甲基磺酸	Organic acids	有机酸	Organic acids	有机酸	75-75-2	3	168772	176177	138665	127939	155361	108532	0.788064	0.162415	0.810217	-0.303621	insig
pme3233	C16H12O5	Calycosin	毛蕊异黄酮	Flavonoids	黄酮	Isoflavones	异黄酮	20575-57-9	3	2.12541e+06	2.14879e+06	2.24801e+06	2.49162e+06	2.6321e+06	2.80857e+06	1.13186	0.0233175	1.2162	0.282377	insig
MW0103404	C10H15N3O5	5-Methylcytidine	5-甲基胞苷	Nucleotides and derivatives	核苷酸及其衍生物	Nucleotides and derivatives	核苷酸及其衍生物	2140-61-6	3	1.24141e+06	1.27531e+06	1.13384e+06	1.04056e+06	1.1595e+06	1.15318e+06	0.787857	0.160806	0.918553	-0.122566	insig
MW0158564	C28H37N7O8	Tyr-Phe-Asp-Arg	酪氨酸-苯丙氨酸-天门冬氨酸-精氨酸	Amino acids and derivatives	氨基酸及其衍生物	Amino acids and derivatives	氨基酸及其衍生物	-	3	296212	296506	345686	1.61594e+06	1.59905e+06	1.63521e+06	1.21499	2.07171e-06	5.16857	2.36977	up
Wayn002279	C8H12O7	Dihomocitric acid	二高柠檬酸	Organic acids	有机酸	Organic acids	有机酸	-	2	148560	144250	158257	157304	160582	171535	0.893644	0.0991236	1.08503	0.11773	insig
MW0136833	C15H10O4	7,3'-Dihydroxyflavone*	7，3-二羟基黄酮*	Flavonoids	黄酮	Flavones	黄酮	108238-40-0	3	1.05818e+06	1.06551e+06	1.12759e+06	2.51698e+06	2.70865e+06	2.65103e+06	1.21467	0.000358726	2.42262	1.27657	up
MW0118724	C8H10N2O2	2-Methyl-3-(pyrimidin-2-YL)propanoic acid	2-甲基-3-嘧啶-2-基-丙酸	Organic acids	有机酸	Organic acids	有机酸	819850-14-1	3	1.80084e+06	1.75455e+06	1.7771e+06	1.76597e+06	1.89628e+06	1.78505e+06	0.495664	0.450651	1.02153	0.0307323	insig
mws0823	C5H8O3	3-Methyl-2-Oxobutanoic acid	3-甲基-2-氧代-丁酸	Organic acids	有机酸	Organic acids	有机酸	759-05-7	3	374777	239622	402765	1.57599e+06	1.45696e+06	1.53529e+06	1.19015	9.82061e-05	4.49116	2.16709	up
pme2693	C6H14N2O	N-Acetylputrescine	N-乙酰腐胺	Alkaloids	生物碱	Alkaloids	生物碱	18233-70-0	3	557418	716760	644390	524300	469411	469110	1.03841	0.0654253	0.762455	-0.391276	insig
pmb0818	C11H11NO3	Methoxyindoleacetic acid	甲氧基吲哚乙酸	Alkaloids	生物碱	Plumerane	吲哚类生物碱	3471-31-6	3	3.0031e+06	2.92001e+06	3.28514e+06	2.67846e+06	3.02139e+06	2.77494e+06	0.773366	0.17992	0.920348	-0.119748	insig
MWStz170	C11H18N2O3	Cyclo(L-Leu-trans-4-hydroxy-L-Pro)	环(L-亮氨酸-反-4-羟基-L-脯氨酸)	Amino acids and derivatives	氨基酸及其衍生物	Amino acids and derivatives	氨基酸及其衍生物	115006-86-5	1	1.4977e+06	1.45169e+06	1.35678e+06	2.21491e+06	2.06113e+06	2.15554e+06	1.19815	0.000325146	1.49357	0.578768	insig
mws0267	C3H6O4	DL-Glyceric Acid	DL-甘油酸	Organic acids	有机酸	Organic acids	有机酸	473-81-4	3	869231	948199	848532	1.1697e+06	1.12881e+06	984650	1.04199	0.0467024	1.23151	0.30043	insig
Wcfn003941	C12H18O7S	Sulfo jasmonate	Sulfo jasmonate	Others	其它类	Others	其它	-	3	6.71393e+06	6.67025e+06	6.7335e+06	6.97356e+06	6.23093e+06	7.20996e+06	0.173273	0.769444	1.01475	0.0211277	insig
pme2550	C6H6O6	Cis-Aconitic acid	顺式乌头酸	Organic acids	有机酸	Organic acids	有机酸	585-84-2	3	2.74212e+07	2.51211e+07	2.69668e+07	2.19192e+07	2.17431e+07	2.13338e+07	1.17264	0.0160414	0.817467	-0.290768	insig
pmb2922	C15H24N2O17P2	Uridine 5'-diphospho-D-glucose	尿苷 5'-二磷酸-D-葡萄糖	Nucleotides and derivatives	核苷酸及其衍生物	Nucleotides and derivatives	核苷酸及其衍生物	133-89-1	1	29690.8	50015	32062	3.66354e+06	3.98501e+06	3.54203e+06	1.21423	0.00124916	100.123	6.64564	up
MW0109866	C15H28N6O7	Thr-Glu-Arg	苏氨酸-谷氨酸-精氨酸	Amino acids and derivatives	氨基酸及其衍生物	Amino acids and derivatives	氨基酸及其衍生物	-	3	3.18934e+06	3.16402e+06	3.22536e+06	2.39252e+07	2.21513e+07	2.30547e+07	1.21701	0.000656034	7.21716	2.85143	up
pmb2804	C18H32O4	13S-Hydroperoxy-9Z,11E-octadecadienoic acid	13-氢过氧化-9,11-十八碳二烯酸	Lipids	脂质	Free fatty acids	游离脂肪酸	33964-75-9	3	5.25629e+06	5.60762e+06	6.05182e+06	925908	873615	908382	1.21588	0.00226636	0.160082	-2.64312	down
MW0014493	C4H6O3	4-Hydroxycrotonic acid	4-羟基巴豆酸	Organic acids	有机酸	Organic acids	有机酸	24587-49-3	3	762907	782931	784654	7.58983e+06	7.46452e+06	9.54121e+06	1.21457	0.0081013	10.5538	3.39969	up
Hmln007772	C17H26O4	Nordihydrocapsiate	降二氢辣椒酯	Phenolic acids	酚酸类	Phenolic acids	酚酸类	220012-53-3	1	5.74604e+06	6.25603e+06	5.26605e+06	9.40691e+06	8.45297e+06	7.64934e+06	1.13029	0.0161861	1.47724	0.562909	insig
MWS20987	C7H15N3O2	N5-(1-Iminoethyl)-L-ornithine	N5-(1-亚胺乙基)-L-鸟氨酸	Amino acids and derivatives	氨基酸及其衍生物	Amino acids and derivatives	氨基酸及其衍生物	36889-13-1	3	4.75157e+06	4.64635e+06	4.69854e+06	3.7891e+06	3.76042e+06	4.03557e+06	1.18455	0.00585576	0.821844	-0.283064	insig
pme0008	C6H13N3O3	L-Citrulline	L-瓜氨酸	Amino acids and derivatives	氨基酸及其衍生物	Amino acids and derivatives	氨基酸及其衍生物	372-75-8	3	3.72619e+06	3.68294e+06	3.86629e+06	2.40231e+06	2.42547e+06	2.48674e+06	1.21313	0.000335477	0.648714	-0.624346	insig
Lcsp001578	C11H21N3O5	Ser-Gly-Ile	L-丝氨酰-甘氨酰-L-异亮氨酸	Amino acids and derivatives	氨基酸及其衍生物	Amino acids and derivatives	氨基酸及其衍生物	-	1	2.83484e+06	2.9279e+06	2.88154e+06	1.56208e+06	1.63229e+06	1.61843e+06	1.21541	5.03492e-06	0.556761	-0.84487	insig
pmf0174	C10H22O	1-Decanol*	1-癸醇*	Others	其它类	Alcohol compounds	醇类化合物	112-30-1	3	1.11162e+07	1.14173e+07	1.06525e+07	1.10136e+07	1.0535e+07	1.14757e+07	0.0971281	0.885612	0.995124	-0.00705111	insig
pmb3079	C8H16NO9P	N-Acetyl-D-glucosamine-1-phosphate	N-乙酰-D-葡萄糖胺-1-磷酸	Others	其它类	Saccharides	糖类	6866-69-9	3	618321	692052	798550	606176	638570	642546	0.693151	0.291617	0.894908	-0.160189	insig
MWS201474	C15H18N4O4	Tyr-His	L-酪氨酸-L-组氨酸	Amino acids and derivatives	氨基酸及其衍生物	Amino acids and derivatives	氨基酸及其衍生物	3788-44-1	3	585427	590392	609748	610412	633051	670995	0.916668	0.121248	1.07218	0.100554	insig
pmb3101	C7H12O5	2-Isopropylmalic Acid*	2-异丙基苹果酸*	Organic acids	有机酸	Organic acids	有机酸	49601-06-1	2	487856	466008	474169	1.96362e+07	1.92986e+07	1.96708e+07	1.21729	3.69861e-05	41.0394	5.35894	up
ML10177402	C7H7NO3	4-Aminosalicylic acid	4-氨基水杨酸	Phenolic acids	酚酸类	Phenolic acids	酚酸类	65-49-6	3	312103	299187	265911	368202	333780	311253	0.882411	0.105252	1.15508	0.207992	insig
Hmcn000192	C7H14O7	Sedoheptulose	景天庚酮糖	Others	其它类	Saccharides	糖类	3019-74-7	3	668337	586057	643748	621036	627466	635093	0.0956742	0.861762	0.992336	-0.0110994	insig
pmb3006	C21H20O10	Apigenin-7-O-glucoside(Cosmosiin)	Fusarester B	Flavonoids	黄酮	Flavones	黄酮	578-74-5	3	298351	396597	310237	89047.9	43345	57064.3	1.1761	0.00554668	0.18848	-2.40752	down
Wcdp002433	C11H12N2O2	L-Tryptophan	L-色氨酸	Amino acids and derivatives	氨基酸及其衍生物	Amino acids and derivatives	氨基酸及其衍生物	73-22-3	1	2.90636e+06	2.90391e+06	2.86668e+06	2.29918e+06	2.65279e+06	2.40541e+06	1.08473	0.0503844	0.847922	-0.237996	insig
pme0075	C7H11NO5	N-Acetyl-L-glutamic acid	N-乙酰-L-谷氨酸	Amino acids and derivatives	氨基酸及其衍生物	Amino acids and derivatives	氨基酸及其衍生物	1188-37-0	2	350848	403322	442359	688123	686616	785975	1.17479	0.00190488	1.80582	0.852652	insig
MWSslk133	C14H26O4	1,14-Tetradecanedioic Acid	1,14-十四烷二酸	Lipids	脂质	Free fatty acids	游离脂肪酸	821-38-5	3	519172	587354	551585	485394	466832	526692	0.913539	0.0877734	0.891929	-0.164999	insig
Wbhp008849	C20H30O4	Tagalsin S	Tagalsin S	Terpenoids	萜类	Terpene	萜类	-	1	32431.3	56249.1	45707.4	231733	372096	703395	1.15711	0.107302	9.72726	3.28203	insig
Hmhp001812	C11H15N5O4	2'-O-Methyladenosine	2-甲氧基腺苷	Nucleotides and derivatives	核苷酸及其衍生物	Nucleotides and derivatives	核苷酸及其衍生物	2140-79-6	3	1.82996e+06	1.84666e+06	1.79957e+06	141740	77977.8	153420	1.20268	4.2383e-06	0.0681383	-3.87539	down
MWS0933	C7H11N3O2	1-Methylhistidine	1-甲基组氨酸	Amino acids and derivatives	氨基酸及其衍生物	Amino acids and derivatives	氨基酸及其衍生物	332-80-9	2	980344	1.03401e+06	1.0668e+06	1.29825e+06	1.12557e+06	1.19078e+06	1.03982	0.0522843	1.17313	0.230368	insig
mws1589	C18H32O16	D-Panose	D-潘糖	Others	其它类	Saccharides	糖类	33401-87-5	3	23340	217187	276150	265847	179653	207896	0.4634	0.619045	1.26461	0.338693	insig
pmp000240	C27H28O16	Apigenin-6-C-(2''-glucuronyl)glucoside	芹菜素-6-C-(2''-葡萄糖醛酸基)葡萄糖苷	Flavonoids	黄酮	Flavones	黄酮	-	3	486422	713500	463456	345210	283908	357037	1.04113	0.095987	0.592863	-0.754228	insig
MW0143501	C20H36O2	Icosa-5,14-dienoic acid	二十碳五，14-二烯酸	Organic acids	有机酸	Organic acids	有机酸	122055-58-7	3	1.28242e+06	1.25736e+06	1.23212e+06	1.25202e+06	1.25013e+06	1.27058e+06	0.0147466	0.987424	1.00022	0.000314483	insig
pme3705	C6H10O7	D-Glucoronic acid	D-葡萄糖醛酸	Others	其它类	Saccharides	糖类	6556-12-3	3	907599	796125	806308	600498	612555	578105	1.17602	0.0156377	0.7136	-0.486813	insig
pme1210	C5H11NO2S	L-Methionine	L-甲硫氨酸	Amino acids and derivatives	氨基酸及其衍生物	Amino acids and derivatives	氨基酸及其衍生物	63-68-3	1	2.71855e+07	2.71705e+07	3.9398e+07	6.45764e+06	6.52994e+06	6.58182e+06	1.20196	0.0260695	0.208731	-2.26028	down
Lmgp000796	C8H7NO2	4-Hydroxymandelonitrile	4-羟基扁桃腈	Alkaloids	生物碱	Phenolamine	酚胺	13093-65-7	3	2.71855e+07	2.71705e+07	3.9398e+07	6.45764e+06	6.52994e+06	6.58182e+06	1.20196	0.0260695	0.208731	-2.26028	down
Zmbn004194	C8H14O5	(R)-2-hydroxy-2-isobutylsuccinic acid	(R)-2-hydroxy-2-isobutylsuccinic acid	Others	其它类	Others	其它	-	3	94228.5	92329.6	82169	1.05821e+06	1.05215e+06	1.1175e+06	1.21645	0.000306267	12.0117	3.58637	up
MW0152262	C21H37N5O9	Leu-Asp-Glu-Lys	Leu-Asp-Glu-Lys	Amino acids and derivatives	氨基酸及其衍生物	Amino acids and derivatives	氨基酸及其衍生物	-	3	418012	362955	181790	257532	292814	324836	0.0910867	0.726767	0.909037	-0.137589	insig
Zmgn000173	C5H10O5	D-Ribose	D-核糖	Others	其它类	Saccharides	糖类	50-69-1	3	31066.3	25429.4	23192.3	37561	38706	46876.2	1.08603	0.0198556	1.54532	0.627906	insig
Wcgp011192	C16H24O2	5-Hydroxy-8,8-dimethyl-1,3,4,4a,4b,5,6,7,8a,9-decahydrophenanthren-2-one	5-Hydroxy-8,8-dimethyl-1,3,4,4a,4b,5,6,7,8a,9-decahydrophenanthren-2-one	Others	其它类	Others	其它	-	3	615894	668630	644784	643018	596692	558808	0.735471	0.216862	0.932209	-0.101275	insig
MW0145885	C9H16N4O6	Asn-Ser-Gly	L-天冬酰胺-L-丝氨酰-甘氨酸	Amino acids and derivatives	氨基酸及其衍生物	Amino acids and derivatives	氨基酸及其衍生物	-	3	4.05219e+06	4.11464e+06	3.95552e+06	5.96435e+06	6.49033e+06	5.95035e+06	1.20426	0.00473477	1.51827	0.60243	insig
MWS4533	C9H10O2	2-Phenylpropionic Acid	2-苯基丙酸	Organic acids	有机酸	Organic acids	有机酸	7782-26-5	1	1.29074e+06	1.34725e+06	1.36853e+06	63322.7	23246.6	43828.7	1.20068	2.1581e-05	0.0325465	-4.94135	down
mws0008	C9H10O2	Hydrocinnamic acid	氢化肉桂酸	Phenolic acids	酚酸类	Phenolic acids	酚酸类	501-52-0	1	1.29074e+06	1.34725e+06	1.36853e+06	63322.7	23246.6	43828.7	1.20068	2.1581e-05	0.0325465	-4.94135	down
Lmgn002091	C7H10O5	2-Methyl-3-oxoadipic acid*	2-甲基-3-氧代己二酸*	Organic acids	有机酸	Organic acids	有机酸	-	2	1.58664e+06	1.5135e+06	1.47086e+06	1.80467e+06	1.71098e+06	1.5401e+06	0.843267	0.160644	1.10605	0.145417	insig
Wayp002574	C21H32N2O7	N-Hydroxyhexanoyl nornicotine glucoside	N-羟基己酰基去甲烟碱葡萄糖苷	Alkaloids	生物碱	Pyridine alkaloids	吡啶类生物碱	-	3	139361	174595	79890.4	152530	188604	293498	0.766433	0.198511	1.61137	0.688288	insig
MWS201443	C9H19N3O4	Ser-Lys	L-丝氨酸-L-赖氨酸	Amino acids and derivatives	氨基酸及其衍生物	Amino acids and derivatives	氨基酸及其衍生物	22677-61-8	3	983999	980050	1.85581e+06	1.11579e+06	1.15295e+06	1.12043e+06	0.203005	0.670981	0.887248	-0.17259	insig
mws0341	C6H12O3	2-Hydroxyisocaproic acid	2-羟基异己酸	Organic acids	有机酸	Organic acids	有机酸	20312-37-2	1	7982755	1.09548e+07	1.11123e+07	1.71133e+07	1.67251e+07	1.67405e+07	1.1279	0.0200905	1.68317	0.751183	insig
MW0145690	C23H40N8O9	Asn-Asn-Leu-Asn-Val	Asn-Asn-Leu-Asn-Val	Amino acids and derivatives	氨基酸及其衍生物	Amino acids and derivatives	氨基酸及其衍生物	-	3	3.59917e+06	2.20896e+06	3.6017e+06	5.06434e+06	5.21051e+06	4.69667e+06	1.00712	0.0459646	1.59105	0.66998	insig
MW0105037	C10H20O3	3-Hydroxydecanoic acid	3-羟基癸酸	Organic acids	有机酸	Organic acids	有机酸	14292-26-3	3	435062	439299	449266	59618.8	62976.3	64103.2	1.21696	2.99241e-05	0.14105	-2.82572	down
MWStz091	C8H12N2O2	Cyclo(L-Ala-L-Pro)	环(L-丙氨酸-L-脯氨酸)	Amino acids and derivatives	氨基酸及其衍生物	Amino acids and derivatives	氨基酸及其衍生物	36357-32-1	1	2.23287e+07	2.16424e+07	2.13992e+07	2.77338e+07	2.78177e+07	2.77806e+07	1.21059	0.00201662	1.27477	0.350238	insig
MW0126140	C6H8N2O2	2-(1-methyl-1H-imidazol-5-yl)acetic acid	对甲基咪唑乙酸	Organic acids	有机酸	Organic acids	有机酸	4200-48-0	3	1.13066e+06	1.06547e+06	1.10007e+06	1.22335e+06	1.13215e+06	1.23262e+06	0.968331	0.073296	1.08856	0.122423	insig
Zmyn000155	C7H14N2O3	N-α-Acetyl-L-ornithine	N-α-乙酰基-L-鸟氨酸	Amino acids and derivatives	氨基酸及其衍生物	Amino acids and derivatives	氨基酸及其衍生物	6205-08-9	2	2.09995e+07	2.06504e+07	2.14522e+07	1.05084e+07	1.10689e+07	1.31521e+07	1.18671	0.00436164	0.550368	-0.861532	insig
Zmyn000230	C5H8O5	2-Dehydro-3-deoxy-L-arabinonate	2-脱氢-3-脱氧-L-阿拉伯糖	Others	其它类	Saccharides	糖类	-	3	577729	624667	654418	1.31947e+06	1.40234e+06	1.64942e+06	1.19864	0.010718	2.35416	1.23521	up
Zmyn000247	C5H8O5	2-Hydroxyglutaric Acid*	2-羟基戊二酸*	Organic acids	有机酸	Organic acids	有机酸	13095-48-2	3	577729	624667	654418	1.31947e+06	1.40234e+06	1.64942e+06	1.19864	0.010718	2.35416	1.23521	up
Lmmp001410	C13H20N2O3	Dihydrocaffeoylputrescine	二氢咖啡酰腐胺	Alkaloids	生物碱	Phenolamine	酚胺	-	3	551496	538241	565170	581218	544797	558622	0.427505	0.496813	1.01796	0.0256865	insig
pmn001583	C27H30O16	Quercetin-3-O-robinobioside	槲皮素-3-O-洋槐糖苷	Flavonoids	黄酮	Flavonols	黄酮醇	52525-35-6	3	84175.8	69595.8	85120.8	50724.9	50236.2	53801.7	1.15958	0.0260048	0.647835	-0.626303	insig
Wasn003258	C12H22O8	Glucosyl 2-Hydroxy-4-Methylpentanoic Acid	葡萄糖基 2-羟基-4-甲基戊酸	Organic acids	有机酸	Organic acids	有机酸	-	2	698579	645549	715852	717571	794236	759120	0.91502	0.0834965	1.1024	0.140651	insig
mws0248	C9H12N2O6	Uridine	尿嘧啶核苷	Nucleotides and derivatives	核苷酸及其衍生物	Nucleotides and derivatives	核苷酸及其衍生物	58-96-8	1	6.02861e+06	6.14767e+06	6.67972e+06	590565	526398	532916	1.21637	0.00109857	0.087499	-3.51459	down
MW0000332	C23H30N2O5	Methyl reserpate	利血平酸甲酯	Alkaloids	生物碱	Plumerane	吲哚类生物碱	2901-66-8	3	810619	805560	921417	450189	428396	425772	1.20512	0.00654253	0.514013	-0.960123	insig
MW0155394	C22H27N3O6	Phe-Tyr-Thr	苯丙氨酰-酪氨酰-苏氨酸	Amino acids and derivatives	氨基酸及其衍生物	Amino acids and derivatives	氨基酸及其衍生物	-	3	4.20945e+06	3.64918e+06	3.95315e+06	1.02518e+06	1.15503e+06	1.08452e+06	1.21312	0.0021318	0.276397	-1.85519	down
Zbzp007397	C11H16O2	5,6,7,7a-tetrahydro-4,4,7a-trimethyl-2(4H)-benzofuranone	5,6,7,7a-四氢-4,4,7a-三甲基-2(4H)-苯并呋喃酮	Others	其它类	Others	其它	15356-74-8	3	86918.1	96642.3	107822	145604	175099	191767	1.1444	0.0187207	1.75875	0.814553	insig
pmb2657	C10H18N4O6	Argininosuccinic acid	精氨基琥珀酸	Organic acids	有机酸	Organic acids	有机酸	2387-71-5	3	52572.4	56784.9	101095	161946	159054	132993	1.07478	0.0172254	2.15723	1.10918	up
Lmjn010508	C17H26O3	Fusarester B	Fusarester B	Others	其它类	Ketone compounds	酮类化合物	-	1	2.39355e+06	2.52574e+06	2.39056e+06	2.23552e+06	2.31576e+06	2.34909e+06	0.944854	0.075721	0.943985	-0.0831647	insig
MW0149611	C17H27N5O10	Gln-Ala-Glu-Asp	谷酰氨-丙氨酸-谷氨酸-天冬氨酸	Amino acids and derivatives	氨基酸及其衍生物	Amino acids and derivatives	氨基酸及其衍生物	-	3	294466	375918	436702	378305	452411	421241	0.569698	0.374819	1.13086	0.177417	insig
pme1651	C10H9NO2	Indole-3-acetic acid (IAA)	吲哚-3-乙酸	Alkaloids	生物碱	Plumerane	吲哚类生物碱	87-51-4	3	648034	720424	624953	2.82744e+06	2.74045e+06	2.99154e+06	1.21451	0.000278661	4.29385	2.10227	up
MW0135131	C15H10O4	4',6-Dihydroxyflavone*	4，6-二羟基黄酮*	Flavonoids	黄酮	Flavones	黄酮	63046-09-3	3	1.11411e+06	1.091e+06	1.11542e+06	2.6566e+06	2.71063e+06	2.61684e+06	1.21684	0.000108578	2.40445	1.26571	up
MWS04447	C6H11NO2	Homoproline	高脯氨酸	Amino acids and derivatives	氨基酸及其衍生物	Amino acids and derivatives	氨基酸及其衍生物	56879-46-0	3	6.49936e+07	6.37623e+07	7.57424e+07	6.97368e+07	6.82643e+07	6.88199e+07	0.15782	0.858041	1.01136	0.0162943	insig
Hmyn000254	C18H18O4	Tababiphenyl C	烟草联苯 C	Others	其它类	Chromone	色酮类	1644433-50-0	3	40334.1	43874.6	34304.2	32275.2	38857.6	50934.9	0.0683893	0.859302	1.03	0.0426377	insig
Lmgn002184	C7H10O5	2-Oxoheptanedionic acid*	2-氧庚二酸*	Organic acids	有机酸	Organic acids	有机酸	17126-90-8	2	1.53333e+06	1.63819e+06	1.47968e+06	1.81283e+06	1.81733e+06	1.59711e+06	0.905409	0.101886	1.12385	0.168452	insig
pme2679	C6H13NO2	L-Allo-isoleucine	L-别异亮氨酸	Amino acids and derivatives	氨基酸及其衍生物	Amino acids and derivatives	氨基酸及其衍生物	1509-34-8	3	1.1044e+07	1.11147e+07	1.14604e+07	8.70754e+06	7.67828e+06	7.86176e+06	1.18228	0.00453447	0.721243	-0.471442	insig
pme1109	C5H5N5O	Guanine	鸟嘌呤	Nucleotides and derivatives	核苷酸及其衍生物	Nucleotides and derivatives	核苷酸及其衍生物	73-40-5	1	3.58216e+07	3.68386e+07	3.56016e+07	499959	563371	472017	1.21696	0.000106609	0.0141818	-6.13982	down
pme0230	C10H13N5O4	Adenosine	腺苷	Nucleotides and derivatives	核苷酸及其衍生物	Nucleotides and derivatives	核苷酸及其衍生物	58-61-7	1	1.97843e+06	2.01834e+06	2.07167e+06	2.02524e+06	2.11135e+06	2.20814e+06	0.748488	0.21907	1.04553	0.0642322	insig
Lmbn002072	C7H12O4	2-Propylsuccinic acid*	2-丙基琥珀酸*	Organic acids	有机酸	Organic acids	有机酸	618-57-5	3	157603	176326	167269	193334	233793	230136	1.08305	0.0410218	1.31138	0.39109	insig
Zbqp003189	C10H20N2O3	Val-Val	缬氨酸-缬氨酸	Amino acids and derivatives	氨基酸及其衍生物	Amino acids and derivatives	氨基酸及其衍生物	3918-94-3	1	8.13759e+06	8.75897e+06	8.32135e+06	1.00105e+07	9.50262e+06	9.57159e+06	1.13773	0.00648022	1.15333	0.205811	insig
Zbzn008048	C17H26O4	Embelin	酸藤子酚	Quinones	醌类	Quinones	醌类	550-24-3	3	5.87992e+06	6.28073e+06	5.80948e+06	9.82522e+06	8.25257e+06	7.90506e+06	1.13481	0.0389067	1.44589	0.531959	insig
Zmtn001624	C10H7NO3	N-Acetylisatin	N-乙酰靛红	Alkaloids	生物碱	Plumerane	吲哚类生物碱	574-17-4	3	855009	749246	728553	1.04066e+06	1.01415e+06	915040	1.07938	0.0178593	1.27308	0.348322	insig
MW0102995	C18H28O9	2-[(1R,2R)-3-oxo-2-[(Z)-5-[3,4,5-trihydroxy-6-(hydroxymethyl)oxan-2-yl]oxypent-2-enyl]cyclopentyl]acetic acid	2-[(1R,2R)-3-oxo-2-[(Z)-5-[3,4,5-trihydroxy-6-(hydroxymethyl)oxan-2-yl]oxypent-2-enyl]cyclopentyl]acetic acid	Lipids	脂质	Free fatty acids	游离脂肪酸	-	3	191757	166404	191942	221218	191941	277764	0.828305	0.195845	1.25599	0.328825	insig
mws1155	C6H14O6	D-Mannitol	D-甘露醇	Others	其它类	Saccharides	糖类	69-65-8	1	29638.9	42534.9	37327.3	2.51446e+06	2.70724e+06	2.7629e+06	1.2158	0.000799972	72.9178	6.1882	up
Lmxn006423	C7H5NOS	2(3H)-Benzothiazolone	2-羟基苯并噻唑	Alkaloids	生物碱	Alkaloids	生物碱	934-34-9	2	151735	152994	170159	523946	497713	505280	1.21456	7.05148e-06	3.21537	1.68498	up
pme0282	C8H6O4	Phthalic acid	邻苯二甲酸	Phenolic acids	酚酸类	Phenolic acids	酚酸类	88-99-3	1	5005	13054.2	36675	15292.6	17330.1	16852.4	0.216759	0.870805	0.903917	-0.145737	insig
MW0152490	C19H30N6O8	Leu-Ser-His-Asp	Leu-Ser-His-Asp	Amino acids and derivatives	氨基酸及其衍生物	Amino acids and derivatives	氨基酸及其衍生物	-	3	2.58451e+07	2.44095e+07	2.57509e+07	4.93718e+06	5.07903e+06	5.33601e+06	1.21652	0.000258456	0.201988	-2.30766	down
mws0832	C10H16N4O3	2-(4-Aminobutanamido)-3-(1-methyl-1H-imidazol-5-yl)propanoic acid	2-(4-氨基丁酰胺基)-3-(1-甲基-1H-咪唑-5-基)丙醇	Organic acids	有机酸	Organic acids	有机酸	584-85-0	3	556911	504815	490185	557708	442753	542184	0.0718034	0.944903	0.994029	-0.00863944	insig
MW0145761	C20H34N6O10	Asn-Gly-Thr-Ile-Asp	Asn-Gly-Thr-Ile-Asp	Amino acids and derivatives	氨基酸及其衍生物	Amino acids and derivatives	氨基酸及其衍生物	-	3	7.03018e+06	7.11328e+06	7.37348e+06	9	9	9	1.21733	0.000207794	1.25483e-06	-19.6041	down
mws0224	C5H11NO2S	DL-Methionine	DL-蛋氨酸	Amino acids and derivatives	氨基酸及其衍生物	Amino acids and derivatives	氨基酸及其衍生物	59-51-8	3	6.52522e+07	6.74968e+07	6.93799e+07	1.15558e+07	1.04849e+07	1.01561e+07	1.21602	0.0001092	0.159288	-2.65029	down
MWSslk132	C16H30O4	Hexadecanedioic acid	十六烷基二酸	Lipids	脂质	Free fatty acids	游离脂肪酸	505-54-4	3	713511	734725	733265	618189	570090	592164	1.18156	0.00365184	0.816155	-0.293085	insig
Zasp102439	C8H7N	m-Aminophenylacetylene	间氨基苯乙炔	Alkaloids	生物碱	Alkaloids	生物碱	54060-30-9	3	4.05095e+06	3.97608e+06	4.05184e+06	3.76113e+06	3.74864e+06	3.85078e+06	1.15144	0.00502998	0.940531	-0.0884522	insig
Zmdp000292	C7H16N4O2	Arginine methyl ester	精氨酸甲酯	Amino acids and derivatives	氨基酸及其衍生物	Amino acids and derivatives	氨基酸及其衍生物	-	2	1.79641e+06	1.65683e+06	1.62664e+06	3.30349e+06	3.3424e+06	3.4891e+06	1.21117	2.70628e-05	1.99512	0.996478	insig
pmf0348	C10H20O3	2,6-Dimethyl-7-octene-2,3,6-triol	2,6-二甲基-7-辛烯-2,3,6-三醇	Others	其它类	Alcohol compounds	醇类化合物	73815-21-1	3	7.33941e+06	7.79374e+06	7.57114e+06	7.55817e+06	7.77152e+06	7.91495e+06	0.578381	0.344931	1.0238	0.0339334	insig
Wcop009181	C18H30O3	8-(hydroxymethyl)-11b-methyltetradecahydro-6a,9-methanocyclohepta[a]naphthalene-3,8-diol	8-(hydroxymethyl)-11b-methyltetradecahydro-6a,9-methanocyclohepta[a]naphthalene-3,8-diol	Terpenoids	萜类	Ditepenoids	二萜	-	3	109716	136110	129428	446595	429794	570302	1.2015	0.01293	3.85523	1.94682	up
Zmdn001564	C14H18N2O5	γ-Glutamylphenylalanine	γ-谷氨酰胺苯丙氨酸	Amino acids and derivatives	氨基酸及其衍生物	Amino acids and derivatives	氨基酸及其衍生物	7432-24-8	1	1.73808e+06	1.68085e+06	1.70934e+06	1.05101e+06	936679	987120	1.20768	0.000338681	0.580081	-0.785674	insig
mws0192	C4H6O4	Succinic acid*	琥珀酸*	Organic acids	有机酸	Organic acids	有机酸	110-15-6	1	7.68888e+06	7.75782e+06	7.78596e+06	1.19102e+07	1.17681e+07	1.19978e+07	1.21675	2.91455e-05	1.5356	0.618805	insig
mws0470	C4H6O4	Methylmalonic acid*	甲基丙二酸*	Organic acids	有机酸	Organic acids	有机酸	516-05-2	1	7.68888e+06	7.75782e+06	7.78596e+06	1.19102e+07	1.17681e+07	1.19978e+07	1.21675	2.91455e-05	1.5356	0.618805	insig
Wcgp010223	C18H28O2	3-(Cyclohexen-1-yl)-2-hydroxy-4a,5-dimethyl-2,3,4,5,6,7,8,8a-octahydronaphthalen-1-one	3-(Cyclohexen-1-yl)-2-hydroxy-4a,5-dimethyl-2,3,4,5,6,7,8,8a-octahydronaphthalen-1-one	Others	其它类	Others	其它	-	3	4.45364e+06	4.61629e+06	4.60824e+06	54016.8	88563	59489.8	1.21421	7.82607e-05	0.0147731	-6.08088	down
MW0158567	C29H39N5O8	Tyr-Phe-Glu-Lys	酪氨酸-苯丙氨酸-谷氨酸-赖氨酸	Amino acids and derivatives	氨基酸及其衍生物	Amino acids and derivatives	氨基酸及其衍生物	-	3	5.34666e+06	5.90516e+06	4.96517e+06	5.55332e+06	4.80705e+06	5.98578e+06	0.0472641	0.926885	1.00796	0.0114445	insig
MW0146283	C26H39N5O10	Asp-Thr-Val-Thr-Phe	Asp-Thr-Val-Thr-Phe	Amino acids and derivatives	氨基酸及其衍生物	Amino acids and derivatives	氨基酸及其衍生物	-	3	5.87417e+06	5.92176e+06	6.19352e+06	7.73932e+07	7.62706e+07	7.3902e+07	1.21717	0.000191678	12.65	3.66106	up
mws0628	C7H6O2	4-Hydroxybenzaldehyde	4-羟基苯甲醛	Others	其它类	Aldehyde compounds	醛类化合物	123-08-0	1	1.50126e+07	1.45988e+07	1.54977e+07	215412	257386	243388	1.21689	0.000299403	0.0158767	-5.97694	down
MW0148056	C18H27N3O4S1	Cys-Phe-Ile	半胱氨酸-苯丙氨酸-异亮氨酸	Amino acids and derivatives	氨基酸及其衍生物	Amino acids and derivatives	氨基酸及其衍生物	-	3	913909	526989	972054	1.25253e+06	1.10528e+06	1.30875e+06	0.908624	0.0790003	1.51953	0.603629	insig
mws0154	C7H10O5	Shikimic acid	莽草酸	Organic acids	有机酸	Organic acids	有机酸	138-59-0	3	48345	113574	117449	91135.5	118016	101649	0.343571	0.694552	1.11252	0.153827	insig
Lmhp001461	C11H20N2O3	L-Prolyl-L-Leucine	L-脯氨酰-L-亮氨酸	Amino acids and derivatives	氨基酸及其衍生物	Amino acids and derivatives	氨基酸及其衍生物	52899-07-7	1	4.82429e+07	4.03277e+07	4.15126e+07	6.74665e+06	6.74559e+06	7.4008e+06	1.21445	0.00430592	0.160613	-2.63834	down
Zazp005768	C30H37NO7	19,20-Epoxycytochalasin D环氧细胞松弛素 D	环氧细胞松弛素 D	Others	其它类	Others	其它	-	3	14079.9	26573.5	26635.7	48104.8	112563	204060	1.04477	0.158704	5.42032	2.43838	insig
pme0183	C5H5N5O	Isoguanine	异鸟嘌呤	Nucleotides and derivatives	核苷酸及其衍生物	Nucleotides and derivatives	核苷酸及其衍生物	3373-53-3	3	1.30615e+07	1.31898e+07	1.32739e+07	1.17172e+06	1.09234e+06	1.17327e+06	1.2171	1.26822e-06	0.0869653	-3.52342	down
pmn001723	C31H43N3O11	Lycibarbarspermidine A*	枸杞亚精胺 A*	Alkaloids	生物碱	Phenolamine	酚胺	-	2	1.02061e+06	1.18627e+06	1.03703e+06	1.3288e+06	1.38984e+06	1.47633e+06	1.11517	0.0105074	1.29318	0.370923	insig
Lmhp002001	C14H20N2O3	L-Valyl-L-Phenylalanine	L-缬氨酰-L-苯丙氨酸	Amino acids and derivatives	氨基酸及其衍生物	Amino acids and derivatives	氨基酸及其衍生物	3918-92-1	3	521299	518070	487994	120055	46327.4	53797.4	1.16861	0.000679538	0.144157	-2.79429	down
Hmlp000229	C8H16O6	Dambonitol	橡胶肌醇	Others	其它类	Saccharides	糖类	523-94-4	2	382137	392401	416440	501222	442099	466298	1.07636	0.0309598	1.18358	0.243157	insig
MW0144203	C15H16N4O6	Abu-His-OH	Abu-His-OH	Amino acids and derivatives	氨基酸及其衍生物	Amino acids and derivatives	氨基酸及其衍生物	-	3	118954	153030	153026	710230	818362	770666	1.21009	0.000900453	5.40989	2.4356	up
Hmgn001653	C7H6O3	Protocatechualdehyde	原儿茶醛	Others	其它类	Aldehyde compounds	醛类化合物	139-85-5	2	782593	822664	901119	4.96896e+07	5.08525e+07	5.37466e+07	1.21704	0.000562545	61.5585	5.94389	up
mws0359	C15H30O2	Pentadecanoic Acid	十五烷酸	Lipids	脂质	Free fatty acids	游离脂肪酸	1002-84-2	3	617343	843782	561544	1.04384e+06	1.1017e+06	1.26924e+06	1.08526	0.0150041	1.68826	0.755535	insig
mws0214	C6H14O6	D-Sorbitol	D-山梨糖醇	Others	其它类	Saccharides	糖类	50-70-4	1	266738	242448	247041	1.15865e+07	1.11169e+07	1.12207e+07	1.21715	0.000159769	44.8599	5.48735	up
pme0021	C9H11NO2	L-Phenylalanine	L-苯丙氨酸	Amino acids and derivatives	氨基酸及其衍生物	Amino acids and derivatives	氨基酸及其衍生物	63-91-2	1	3.61523e+06	3.78148e+06	3.69415e+06	2.53842e+06	2.51953e+06	2.53e+06	1.21438	0.00149863	0.684162	-0.54759	insig
Sahp008995	C13H20O3	Sonnerstigmane D Aglycon	Sonnerstigmane D Aglycon	Terpenoids	萜类	Sesquiterpenoids	倍半萜	-	3	211159	225344	210748	212760	226729	226041	0.510686	0.408934	1.02824	0.0401791	insig
Walp004906	C14H31NO3	2-Aminotetradecane-1,11,13-triol	2-氨基十四烷-1,11,13-三醇	Lipids	脂质	Sphingolipids	鞘脂	-	1	1.29383e+06	1.38524e+06	1.29062e+06	2.39531e+06	3.06487e+06	2904476	1.19103	0.0166473	2.10713	1.07528	up
Waln010192	C28H52NO9P	2-(2,3-dihydroxypropoxy)-3-(((2-(dimethylamino)ethoxy)(hydroxy)phosphoryl)oxy)propyl (8E,11Z,14Z)-octadeca-8,11,14-trienoate*	2-(2,3-二羟基丙氧基)-3-(((2-(二甲基氨基)乙氧基)(羟基)磷酰基)氧基)丙基 (8E,11Z,14Z)-十八碳-8,11,14-三烯酸*	Lipids	脂质	LPE	溶血磷脂酰乙醇胺	-	1	3111.92	2784.61	4597.75	16122.9	9109.89	17724.5	1.14191	0.049526	4.09341	2.0333	up
pmn001380	C9H16O4	Eucommiol	杜仲醇	Others	其它类	Alcohol compounds	醇类化合物	55930-44-4	1	4.77873e+06	5.16686e+06	5.23986e+06	4.77795e+06	5.38915e+06	5.2096e+06	0.159404	0.796965	1.01259	0.0180563	insig
MWS80006	C18H32O4	9-Hydroperoxy-9Z,11E-Octadecadienoic Acid	9-过氧化羟基-9Z,11E-十八碳二烯酸	Lipids	脂质	Free fatty acids	游离脂肪酸	-	1	185268	194466	193023	24541.2	18978.3	29238.7	1.20842	2.25833e-06	0.127032	-2.97674	down
mws0576	C4H8O3	3-Hydroxybutyric acid	3-羟基丁酸	Organic acids	有机酸	Organic acids	有机酸	300-85-6	3	1.3494e+06	1.37995e+06	1.16326e+06	1.59134e+06	1.611e+06	1.65856e+06	1.09322	0.0328111	1.24875	0.320483	insig
MW0110288	C15H22N2O4	Tyrosylleucine	酪氨酸-亮氨酸	Amino acids and derivatives	氨基酸及其衍生物	Amino acids and derivatives	氨基酸及其衍生物	17355-10-1	3	699597	665324	703125	2.24372e+06	2.28159e+06	2.37842e+06	1.21632	0.000234728	3.33828	1.73911	up
Ybmn004904	C7H6O3	p-hydroxy-benzoic acid	对羟基苯甲酸	Phenolic acids	酚酸类	Phenolic acids	酚酸类	-	2	2.01001e+07	2.06944e+07	2.02678e+07	2.49769e+07	2.42908e+07	2.35356e+07	1.18914	0.00481493	1.19228	0.253725	insig
ZbWn000618	C12H15NO5	(2-carboxyethyl)-L-tyrosine	(2-羧乙基)-L-酪氨酸	Amino acids and derivatives	氨基酸及其衍生物	Amino acids and derivatives	氨基酸及其衍生物	-	1	1.52394e+06	1.89414e+06	2.03416e+06	1.53412e+06	1.49786e+06	976945	0.833721	0.112742	0.735282	-0.44363	insig
Lmbn001467	C7H13NO3	5-Acetamidopentanoic Acid	5-乙酰氨基戊酸	Organic acids	有机酸	Organic acids	有机酸	1072-10-2	3	414899	400522	433613	469433	433024	403820	0.491705	0.436462	1.04583	0.0646474	insig
MWS201424	C10H19N3O4	Ile-Asn	L-异亮氨酸-L-天冬酰胺	Amino acids and derivatives	氨基酸及其衍生物	Amino acids and derivatives	氨基酸及其衍生物	59652-59-4	2	1.17908e+06	1.15943e+06	1.05553e+06	1.38543e+06	822965	1.48173e+06	0.167392	0.680556	1.08724	0.120664	insig
MWSmce540	C10H6O3	Lawsone; 2-Hydroxy-1,4-Naphthoquinone	指甲花醌; 2-羟基-1,4-萘醌	Quinones	醌类	Quinones	醌类	83-72-7	3	102367	76311.8	78267.8	78768.7	93043.6	74126.9	0.204516	0.737841	0.957162	-0.0631647	insig
Zmhn002422	C16H20O9	1-O-Feruloyl-β-D-glucose	1-O-阿魏酰-β-D-葡萄糖	Phenolic acids	酚酸类	Phenolic acids	酚酸类	7196-71-6	3	241350	255333	247348	268134	307541	233710	0.529684	0.415198	1.08784	0.121464	insig
MW0105855	C15H26N4O8	Asp-Glu-Lys	L-天冬氨酰-L-谷氨酰-L-赖氨酸	Amino acids and derivatives	氨基酸及其衍生物	Amino acids and derivatives	氨基酸及其衍生物	-	3	1.02058e+06	927492	1.16701e+06	1.06934e+06	1.06529e+06	996141	0.0775871	0.948787	1.00503	0.00724393	insig
MWSmce118	C5H6N2O2	Imidazole-4-Acetic Acid*	咪唑-4-乙酸*	Alkaloids	生物碱	Alkaloids	生物碱	645-65-8	3	355458	269303	470650	392341	313631	237743	0.383569	0.531411	0.861518	-0.215048	insig
pmb0964	C16H23N5O5	Isopentenyladenine-7-N-glucoside	异戊烯基腺苷-7-N-葡萄糖苷	Nucleotides and derivatives	核苷酸及其衍生物	Nucleotides and derivatives	核苷酸及其衍生物	-	3	4.144e+07	3.66475e+07	3.69835e+07	1.88874e+07	1.94527e+07	1.81451e+07	1.20805	0.00423731	0.490872	-1.02658	down
Lmhp012042	C21H38O4	2-Linoleoylglycerol*	2-亚油酰甘油酯*	Lipids	脂质	Glycerol ester	甘油酯	3443-82-1	1	14015.6	14481.9	5095.38	19160	14723.2	24484.6	0.787034	0.118421	1.7375	0.797013	insig
mws0458	C8H8O3	Vanillin; 4-Hydroxy-3-Methoxybenzaldehyde	香草醛; 4-羟基-3-甲氧基苯甲醛	Others	其它类	Aldehyde compounds	醛类化合物	121-33-5	3	453645	505250	411964	109027	121390	139514	1.20539	0.00338739	0.269853	-1.88975	down
MW0144757	C17H30N4O8	Ala-Thr-Val-Glu	Ala-Thr-Val-Glu	Amino acids and derivatives	氨基酸及其衍生物	Amino acids and derivatives	氨基酸及其衍生物	-	3	656746	639828	674863	4.22387e+06	4.01907e+06	3.91173e+06	1.21679	0.000637047	6.16539	2.62419	up
Lmbn001754	C7H12O5	3-Isopropylmalic Acid*	3-异丙基苹果酸*	Organic acids	有机酸	Organic acids	有机酸	921-28-8	2	489710	423223	453638	1.91153e+07	1.81421e+07	1.86804e+07	1.21697	0.000225197	40.933	5.35519	up
pme3017	C4H9NO2	2-Aminoisobutyric acid	2-氨基异丁酸	Organic acids	有机酸	Organic acids	有机酸	62-57-7	2	1.33776e+07	1.3025e+07	1.28069e+07	1.55244e+07	1.49793e+07	1.61859e+07	1.16735	0.00868436	1.19077	0.251896	insig
pme3033	C4H9NO2	N,N-Dimethylglycine	N,N-二甲基甘氨酸	Amino acids and derivatives	氨基酸及其衍生物	Amino acids and derivatives	氨基酸及其衍生物	1118-68-9	2	1.24427e+07	1.2574e+07	1.20617e+07	1.46307e+07	1.40389e+07	1.49984e+07	1.17178	0.00559552	1.17772	0.235999	insig
MWS00204g	C4H9NO2	N-Ethylglycine	N-乙基甘氨酸	Amino acids and derivatives	氨基酸及其衍生物	Amino acids and derivatives	氨基酸及其衍生物	627-01-0	3	1.24427e+07	1.2574e+07	1.20617e+07	1.46307e+07	1.40389e+07	1.49984e+07	1.17178	0.00559552	1.17772	0.235999	insig
mws0177	C5H4O3	2-Furoic acid	2-呋喃甲酸	Organic acids	有机酸	Organic acids	有机酸	88-14-2	3	782152	844621	826570	1.4325e+06	1.31787e+06	1.30912e+06	1.20448	0.00155504	1.65468	0.726549	insig
Hmlp005624	C16H12O5	3',7-dihydroxy-4'-methoxyflavone	3',7-二羟基-4'-甲氧基黄酮	Flavonoids	黄酮	Flavones	黄酮	-	1	2.3181e+06	2.30864e+06	2.40479e+06	2.66342e+06	2.70291e+06	2.61641e+06	1.18046	0.00153895	1.13528	0.183046	insig
mws0371	C22H32O2	Cis-4,7,10,13,16,19-Docosahexaenoic Acid	顺式-4,7,10,13,16,19-二十二碳六烯酸	Lipids	脂质	Free fatty acids	游离脂肪酸	6217-54-5	3	85331	87615.2	75860.2	100731	101587	113529	1.09248	0.0156877	1.26945	0.344205	insig
Lmhp009464	C22H44NO7P	LysoPE 17:1(2n isomer)	溶血磷脂酰乙醇胺 17:1(2n异构)	Lipids	脂质	LPE	溶血磷脂酰乙醇胺	-	2	17842.1	15290.7	6314.13	329366	260206	436824	1.19016	0.0231066	26.0197	4.70153	up
Zmzn000078	C3H7O6P	Dihydroxyacetone phosphate	磷酸二羟基丙酮	Others	其它类	Saccharides	糖类	57-04-5	3	127658	109572	74222.6	91993.4	106457	83172	0.272552	0.605443	0.904222	-0.145252	insig
WaYp007695	C18H39NO4	2-Aminooctadecane-1,16,18,18-tetraol	2-氨基十八烷-1,16,18,18-四醇	Lipids	脂质	Sphingolipids	鞘脂	-	2	1.36938e+06	1.93211e+06	761546	910689	1.78544e+06	1.94527e+06	0.246906	0.700662	1.14235	0.192004	insig
MWS00275g	C9H11NO3	DL-O-tyrosine	DL-邻酪氨酸	Amino acids and derivatives	氨基酸及其衍生物	Amino acids and derivatives	氨基酸及其衍生物	2370-61-8	1	7.12137e+06	7.39776e+06	7.56344e+06	3.90814e+06	3.82656e+06	4.02717e+06	1.21404	0.000251339	0.532632	-0.90879	insig
MW0159213	C25H40N6O7	Val-Tyr-Gln-Lys	Val-Tyr-Gln-Lys	Amino acids and derivatives	氨基酸及其衍生物	Amino acids and derivatives	氨基酸及其衍生物	-	3	5.66497e+06	4.97096e+06	5.30744e+06	5.26711e+06	4.47025e+06	5.00892e+06	0.658361	0.267245	0.924915	-0.112607	insig
Lmbn001930	C7H6O2	2-Hydroxybenzaldehyde (Salicylaldehyde)	2-羟基苯甲醛 (水杨醛)	Phenolic acids	酚酸类	Phenolic acids	酚酸类	90-02-8	1	65512.7	74751.4	51855.8	69062.5	64201.1	67798.5	0.303098	0.700919	1.04654	0.0656342	insig
Zazp002547	C11H12N2O2	cyclo-(Gly-Phe)	环(丙氨酰-苯丙氨酸)	Amino acids and derivatives	氨基酸及其衍生物	Amino acids and derivatives	氨基酸及其衍生物	10125-07-2	1	2.68311e+06	2.69834e+06	2.96067e+06	2.40884e+06	2.59579e+06	2.54501e+06	0.957038	0.0797334	0.905002	-0.144007	insig
Lmsn002288	C21H28O14	1-O-Caffeoyl-(6-O-glucosyl)-β-D-glucose	1-O-咖啡酰-6-O-葡萄糖基-β-D-葡萄糖	Phenolic acids	酚酸类	Phenolic acids	酚酸类	-	2	5.05812e+06	4.74472e+06	4.98209e+06	1.20266e+06	1.12099e+06	1.16056e+06	1.21644	0.000318685	0.235659	-2.08523	down
Lmqp002784	C7H7NO2	Salicylamide	水杨酰胺	Alkaloids	生物碱	Phenolamine	酚胺	65-45-2	3	47298.7	24506.7	35949.1	364565	350034	419262	1.20077	0.00188647	10.5226	3.39542	up
MW0105244	C10H11NO4	4-Hydroxyphenylacetylglycine	对羟苯乙酰甘氨酸	Amino acids and derivatives	氨基酸及其衍生物	Amino acids and derivatives	氨基酸及其衍生物	28116-23-6	3	698145	681259	769773	671686	684444	724729	0.410715	0.518297	0.968212	-0.0466055	insig
MWS201434	C12H20N4O3	Ile-His	L-异亮氨酸-L-组氨酸	Amino acids and derivatives	氨基酸及其衍生物	Amino acids and derivatives	氨基酸及其衍生物	97284-12-3	2	994532	918983	1.03732e+06	429885	382070	405521	1.20989	0.00118816	0.412587	-1.27723	down
pmb2636	C20H32O4	8,15-Dihydroxy-5,9,11,13-eicosatetraenoic acid	8,15-二羟基-5,9,11,13-二十碳四烯酸	Lipids	脂质	Free fatty acids	游离脂肪酸	77667-08-4	3	273962	220635	279298	196121	225191	226728	0.850492	0.140939	0.837375	-0.256055	insig
Lmhp009034	C21H42NO7P	LysoPE 16:1	溶血磷脂酰乙醇胺 16:1	Lipids	脂质	LPE	溶血磷脂酰乙醇胺	-	1	116620	90277.2	110516	455648	452001	426708	1.20975	1.12656e-05	4.20385	2.07171	up
Zmzn000079	C4H9O7P	D-Erythrose-4-phosphate	D-赤藓糖-4-磷酸	Others	其它类	Saccharides	糖类	585-18-2	2	791945	722571	669674	143742	195911	159723	1.20578	0.00114157	0.228632	-2.1289	down
mws0924	C6H10O4	2-Methylglutaric acid	2-甲基戊二酸	Organic acids	有机酸	Organic acids	有机酸	617-62-9	3	57626.6	69990.7	80246.7	103950	178450	89101.7	0.927073	0.181872	1.78723	0.837728	insig
Lmcp000282	C7H15NO3	L-Carnitine	左旋肉碱	Alkaloids	生物碱	Alkaloids	生物碱	541-15-1	1	1.39723e+06	1.49045e+06	1.33571e+06	1.54114e+06	1.58927e+06	1.56127e+06	1.03319	0.0630374	1.11088	0.151702	insig
Lmyn000503	C13H12O11	Mucic acid-1,4-lactone-2-O-gallate	粘酸-1,4-内酯-2-O-没食子酸酯	Phenolic acids	酚酸类	Phenolic acids	酚酸类	-	3	94056.1	93353.3	61624.6	66852.4	38104.9	78819.8	0.652204	0.249878	0.73796	-0.438386	insig
MW0118871	C7H7NO2	2-Pyridineacetic acid	2-吡啶乙酸	Organic acids	有机酸	Organic acids	有机酸	-	3	1.00401e+07	8.30525e+06	8.58883e+06	1.02526e+07	9.33056e+06	1.00796e+07	0.735736	0.230249	1.1013	0.139213	insig
pme0275	C5H8O3	4-Oxopentanoic Acid	4-氧代戊酸	Organic acids	有机酸	Organic acids	有机酸	123-76-2	3	22208.8	41507.8	25692.8	168773	141802	159093	1.18612	0.000326168	5.253	2.39314	up
MW0145757	C21H34N6O9	Asn-Gly-Pro-Val-Glu	Asn-Gly-Pro-Val-Glu	Amino acids and derivatives	氨基酸及其衍生物	Amino acids and derivatives	氨基酸及其衍生物	-	3	1.61721e+07	1.56969e+07	1.66923e+07	1.96494e+07	1.99362e+07	1.97986e+07	1.19796	0.00376131	1.22287	0.290271	insig
mws0182	C8H8O3	4-Hydroxyphenylacetic acid	4-羟基苯乙酸	Phenolic acids	酚酸类	Phenolic acids	酚酸类	156-38-7	3	197544	226429	193459	419855	437338	468406	1.20326	0.000301459	2.14696	1.10229	up
MW0108809	C6H13N5O4	Nitroarginine	N-硝基-L-精氨酸	Amino acids and derivatives	氨基酸及其衍生物	Amino acids and derivatives	氨基酸及其衍生物	2149-70-4	3	169736	179306	188703	1.15784e+07	1.16986e+07	1.23478e+07	1.21717	0.000414643	66.2486	6.04982	up
Lmhp001732	C14H18N2O3	L-Prolyl-L-Phenylalanine	L-脯氨酰-L-苯丙氨酸	Amino acids and derivatives	氨基酸及其衍生物	Amino acids and derivatives	氨基酸及其衍生物	13589-02-1	1	3.25426e+06	3.19056e+06	2.82536e+06	1.66273e+06	1.38628e+06	2.01882e+06	1.13735	0.00464603	0.546681	-0.871229	insig
Lmgn007652	C18H34O5	Tianshic acid	天师酸	Organic acids	有机酸	Organic acids	有机酸	-	1	4.15734e+07	4.33997e+07	4.60065e+07	9.29828e+06	9.65495e+06	9.13489e+06	1.21614	0.00122644	0.214446	-2.22131	down
mws5028	C7H5NO2	2-Benzoxazolinone	2-苯并唑啉酮	Alkaloids	生物碱	Alkaloids	生物碱	59-49-4	2	1.26083e+06	1.21205e+06	1.24387e+06	1.61987e+06	1.65221e+06	1.56487e+06	1.20396	0.000815692	1.30139	0.380058	insig
MWS201398	C8H14N2O5	Hyp-Ser	L-羟脯氨酸-L-丝氨酸	Amino acids and derivatives	氨基酸及其衍生物	Amino acids and derivatives	氨基酸及其衍生物	-	3	3.33961e+06	3.43219e+06	3.30587e+06	431180	450459	460278	1.21704	8.407e-05	0.133158	-2.90879	down
MW0150473	C18H22N4O4	Gly-Pro-Trp	甘氨酸-脯氨酸-色氨酸	Amino acids and derivatives	氨基酸及其衍生物	Amino acids and derivatives	氨基酸及其衍生物	-	3	4.09363e+06	5.04936e+06	5.19011e+06	7.77922e+06	7.86573e+06	8.27582e+06	1.16661	0.00468512	1.66892	0.738914	insig
MW0109644	C14H28N4O5	Ser-Val-Lys	L-丝氨酰-L-缬氨酰-L-赖氨酸	Amino acids and derivatives	氨基酸及其衍生物	Amino acids and derivatives	氨基酸及其衍生物	-	3	5.05921e+06	4.94341e+06	5.38677e+06	3.10238e+06	3.3374e+06	3.26238e+06	1.20457	0.00103799	0.630445	-0.665557	insig
Lmqn008369	C27H49O12P	PI(18:2/0:0)	磷脂酰肌醇(18:2/0:0)	Lipids	脂质	Glycerol ester	甘油酯	-	3	3145.03	2551.04	2449.9	249492	223934	229020	1.21644	0.00112849	86.2324	6.43016	up
MWSmce690	C6H8O6	Erythorbic Acid; Isoascorbic Acid	异抗坏血酸	Others	其它类	Vitamin	维生素	89-65-6	2	1.39521e+06	1.40897e+06	1.52569e+06	1.09157e+06	967893	1.05053e+06	1.17399	0.00191588	0.718265	-0.477412	insig
pme2527	C5H12N2O2	L-Ornithine	L-鸟氨酸	Amino acids and derivatives	氨基酸及其衍生物	Amino acids and derivatives	氨基酸及其衍生物	70-26-8	3	1.33054e+06	1.27598e+06	1.30501e+06	3.18002e+06	3.17643e+06	3.08847e+06	1.21657	1.24057e-05	2.41464	1.27181	up
Zbqn002253	C9H17NO5	6-(((S)-1-carboxyethyl)amino)-4-hydroxyhexanoicacid	6-(((S)-1-羧乙基)氨基)-4-羟基己酸	Amino acids and derivatives	氨基酸及其衍生物	Amino acids and derivatives	氨基酸及其衍生物	-	1	1.81913e+06	1.83045e+06	1.98052e+06	3.43747e+06	3.3752e+06	3.4419e+06	1.21212	0.000241419	1.82138	0.865036	insig
Lafp003256	C11H14O5	3,4'-Dihydroxy-3',5'-dimethoxypropiophenone	3,4'-二羟基-3',5'-二甲氧基苯乙酮	Phenolic acids	酚酸类	Phenolic acids	酚酸类	136196-47-9	3	477129	548210	517043	795434	708945	826036	1.16725	0.00597453	1.51092	0.595428	insig
pmf0175	C10H22O	2-Decanol*	2-癸醇*	Others	其它类	Alcohol compounds	醇类化合物	1120-06-5	3	1.31003e+07	1.25833e+07	1.20149e+07	1.2023e+07	1.22504e+07	1.25466e+07	0.466917	0.464321	0.976701	-0.0340117	insig
MW0149703	C28H40N8O7	Gln-His-Leu-Phe-Gly	谷酰氨-组氨酸-亮氨酸-苯丙氨酸-甘氨酸	Amino acids and derivatives	氨基酸及其衍生物	Amino acids and derivatives	氨基酸及其衍生物	-	3	638446	600442	624775	9.5289e+06	8.38655e+06	8.79831e+06	1.21674	0.00160559	14.334	3.84137	up
MW0158892	C25H45N9O9	Val-Arg-Gln-Val-Asp	Val-Arg-Gln-Val-Asp	Amino acids and derivatives	氨基酸及其衍生物	Amino acids and derivatives	氨基酸及其衍生物	-	3	1.62167e+06	1.46139e+06	1.6963e+06	5.32489e+07	5.70463e+07	5.18516e+07	1.2168	0.000856174	33.9265	5.08434	up
Lcsp002329	C13H25N3O4	Gly-Leu-Val	甘氨酸-亮氨酸-缬氨酸	Amino acids and derivatives	氨基酸及其衍生物	Amino acids and derivatives	氨基酸及其衍生物	-	1	4.96811e+06	4.60966e+06	5.59113e+06	2.64832e+06	1.48888e+06	3.15324e+06	1.04337	0.016501	0.480618	-1.05704	down
MW0158275	C26H32N4O5	Trp-Tyr-Leu	色氨酸-酪氨酸-亮氨酸	Amino acids and derivatives	氨基酸及其衍生物	Amino acids and derivatives	氨基酸及其衍生物	-	3	100083	45380.5	107160	353839	151953	180725	0.970722	0.13918	2.71754	1.4423	insig
Lmcp005645	C17H14O7	Quercetin-3,4'-Dimethyl Ether	槲皮素-3,4'-二甲醚	Flavonoids	黄酮	Flavonols	黄酮醇	33429-83-3	2	236911	330251	289045	356508	277713	342894	0.584399	0.33023	1.14121	0.190568	insig
MW0109339	C14H18N2O4	Pro-Tyr	脯氨酸-酪氨酸	Amino acids and derivatives	氨基酸及其衍生物	Amino acids and derivatives	氨基酸及其衍生物	19786-36-8	3	9.39828e+06	9.43047e+06	9.54759e+06	708967	791507	774654	1.21688	2.76157e-07	0.0801769	-3.64067	down
MW0145254	C13H26N6O5	Arg-Ala-Thr	L-精氨酰-L-丙氨酰-L-苏氨酸	Amino acids and derivatives	氨基酸及其衍生物	Amino acids and derivatives	氨基酸及其衍生物	-	3	638460	596941	732481	785415	944059	996047	1.054	0.036301	1.385	0.469889	insig
MWS0813	C5H7NO3	5-Oxoproline	5-氧化脯氨酸	Amino acids and derivatives	氨基酸及其衍生物	Amino acids and derivatives	氨基酸及其衍生物	149-87-1	2	3.91986e+06	3.76644e+06	3.76394e+06	3.83487e+06	3.62461e+06	3.67648e+06	0.661638	0.271104	0.972552	-0.0401521	insig
pme1474	C11H15N5O3S	5'-Deoxy-5'-(methylthio)adenosine	5-脱氧-5-甲硫腺苷	Nucleotides and derivatives	核苷酸及其衍生物	Nucleotides and derivatives	核苷酸及其衍生物	2457-80-9	3	4.05566e+06	4.09856e+06	4.03594e+06	3.22541e+06	3.19497e+06	3.51758e+06	1.16544	0.0158555	0.815245	-0.294695	insig
Wcdp000970	C8H8O	acetophenone	苯乙酮	Others	其它类	Others	其它	98-86-2	1	9.24491e+06	9.67521e+06	9.4001e+06	1.04704e+07	9.93895e+06	1.0698e+07	1.06829	0.0339837	1.09841	0.135422	insig
Wbsp001183	C17H22N2O2	Casuarine B	Casuarine B	Alkaloids	生物碱	Alkaloids	生物碱	-	3	1.58177e+06	1.52129e+06	1813188	2.05582e+06	1.7387e+06	1.8409e+06	0.83639	0.136878	1.14629	0.196967	insig
pme0066	C3H7N3O2	Guanidinoacetate	乙酸胍	Alkaloids	生物碱	Alkaloids	生物碱	352-97-6	3	178755	228418	198348	985502	992176	995319	1.21259	0.000204972	4.90982	2.29567	up
pmn001720	C31H43N3O11	Lycibarbarspermidine C*	枸杞亚精胺 C*	Alkaloids	生物碱	Phenolamine	酚胺	-	2	1.19839e+06	1.27321e+06	1.25976e+06	1.52437e+06	1.52224e+06	1.52939e+06	1.19757	0.00627362	1.22636	0.294381	insig
mws0914	C15H12O5	3,5,7-Trihydroxyflavanone (Pinobanksin)	3,5,7-三羟基黄烷酮 (短叶松素)	Flavonoids	黄酮	Flavanonols	二氢黄酮醇	548-82-3	3	41933.2	60477.1	42975.4	190145	192878	186103	1.19974	0.000727108	3.9146	1.96886	up
pmf0440	C10H10O2	4-MethoxycinnaMaldehyde	4-甲氧基肉桂醛	Others	其它类	Aldehyde compounds	醛类化合物	1963-36-6	3	2.0844e+06	2.15656e+06	2.01812e+06	2.41269e+06	2.46671e+06	2.33487e+06	1.1486	0.00455129	1.15261	0.204905	insig
MWS4296	C11H14N2O3	Glycylphenylalanine*	甘氨酰苯基丙氨酸*	Amino acids and derivatives	氨基酸及其衍生物	Amino acids and derivatives	氨基酸及其衍生物	3321-03-7	1	5.9964e+07	5.81503e+07	5.7863e+07	9.71517e+06	6.37951e+06	5.52818e+06	1.2022	4.91506e-05	0.122873	-3.02476	down
Zahn006118	C16H22O4	1,3-Benzodioxole-5-nonanoic acid	1,3-Benzodioxole-5-nonanoic acid	Others	其它类	Others	其它	834900-22-0	3	112047	119217	113925	113528	106705	109760	0.800353	0.157862	0.955979	-0.0649488	insig
pme3381	C9H10O3	3-Hydroxyphenylacetic Acid Methyl Ester	3-羟基苯基乙酸甲酯	Phenolic acids	酚酸类	Phenolic acids	酚酸类	42058-59-3	3	38406.6	38296.4	48691.7	55761.9	71133.4	59036.2	1.0676	0.0291476	1.48277	0.568294	insig
Wtmn009951	C27H32O6	3-(3,4-dihydroxybenzoyl)-4-hydroxy-6,6-dimethyl-1-(3-methylbut-2-en-1-yl)-7-(prop-1-en-2-yl)bicyclo[3.3.2]dec-3-ene-2,10-dione	3-(3,4-二羟基苯甲酰基)-4-羟基-6,6-二甲基-1-(3-甲基丁-2-烯-1-基)-7-(丙-1-烯-2-基)双环[3.3.2]dec-3-烯-3,10-二酮	Others	其它类	Ketone compounds	酮类化合物	-	3	315377	402417	294220	333411	325940	325659	0.113882	0.811481	0.973317	-0.0390187	insig
pme1292	C8H8O4	Homogentisic acid	高龙胆酸	Phenolic acids	酚酸类	Phenolic acids	酚酸类	451-13-8	3	2.03696e+06	1.98045e+06	2.03882e+06	584909	597694	576934	1.21703	4.83663e-05	0.290534	-1.78322	down
Lhmp122202	C16H12O5	stevenin	stevenin	Lignans and Coumarins	木脂素和香豆素	Coumarins	香豆素	36286-69-8	3	2.17896e+06	2.23325e+06	2.10593e+06	2.53077e+06	2.44401e+06	2.5969e+06	1.15705	0.00406638	1.16163	0.216151	insig
Zmyn004714	C18H34O3	Ricinoleic acid	蓖麻油酸	Lipids	脂质	Free fatty acids	游离脂肪酸	141-22-0	2	1.99044e+06	2.27001e+06	2.14316e+06	2.13337e+06	2.26265e+06	2.00643e+06	0.00114668	0.997347	0.999818	-0.000262039	insig
mws0437	C5H12O5	D-Arabitol	D-阿拉伯糖醇	Others	其它类	Saccharides	糖类	488-82-4	1	344509	231114	208248	8.10806e+06	8.24994e+06	8.12269e+06	1.2125	2.38529e-08	31.2305	4.96488	up
pmn001367	C13H16O9	Protocatechuic acid-4-O-glucoside	原儿茶酸-4-O-葡萄糖苷	Phenolic acids	酚酸类	Phenolic acids	酚酸类	-	3	1.89526e+06	1.81903e+06	2.01846e+06	1.58027e+06	1.70254e+06	1.56848e+06	1.09729	0.0180026	0.846243	-0.240857	insig
Lmgn001670	C7H6O3	Salicylic acid	水杨酸	Phenolic acids	酚酸类	Phenolic acids	酚酸类	69-72-7	1	464910	479476	492236	45069.3	29860.4	50330.3	1.20723	3.04937e-06	0.0871907	-3.51968	down
Wmhp000012	C17H26O10	Ajugoside	筋骨草苷	Terpenoids	萜类	Monoterpenoids	倍萜	52916-96-8	3	157737	158631	140998	175875	190584	142545	0.572772	0.353189	1.1129	0.154325	insig
Hmsn002598	C13H18O8	Salirepin	柳匍匐次苷	Phenolic acids	酚酸类	Phenolic acids	酚酸类	26652-12-0	3	55882.1	28583	44084.7	134573	128770	57308.6	0.963975	0.112395	2.49438	1.31868	insig
Lmxn008846	C11H18O3	Hydroxydihydrobovolide	羟基二氢博伏内酯	Others	其它类	Lactones	内酯类化合物	6067-11-4	2	13020.1	21573.9	20686.6	34386.5	27994.1	26874.9	0.988956	0.0352438	1.61459	0.691171	insig
pme2598	C8H8O4	3,4-Dihydroxybenzeneacetic acid	3,4-二羟基苯乙酸	Phenolic acids	酚酸类	Phenolic acids	酚酸类	102-32-9	3	2.23994e+06	2.11278e+06	2.32801e+06	651438	633426	572911	1.21392	0.000431263	0.27808	-1.84643	down
Zbln013951	C23H22O5	1-(3'-methoxy-4'-hydroxybenzyl)-2,7-dihydroxy-4-methoxyphenanthrene	1-(3'-甲氧基-4'-羟苄基)-2,7-二羟基-4-甲氧基菲	Quinones	醌类	PhenAnthraquinones	菲醌	-	3	27098.1	20657.9	21774.4	55930.5	49875.2	45013.6	1.17568	0.00360537	2.16911	1.1171	up
Lmyjn08217	C28H42O7	Baimantuoluoline B	Baimantuoluoline B	Others	其它类	Others	其它	953390-35-7	2	501867	534981	519038	536313	560759	550573	0.95835	0.0671423	1.05898	0.0826692	insig
Lmmn000774	C15H20O9	Dihydrocaffeoylglucose	二氢咖啡酰葡萄糖	Phenolic acids	酚酸类	Phenolic acids	酚酸类	-	3	521104	483543	519649	500367	478623	485490	0.707107	0.245406	0.960759	-0.0577537	insig
Lmjp005421	C15H16O4	Chlorajapolide A	日本金粟兰内酯苷 A	Terpenoids	萜类	Sesquiterpenoids	倍半萜	-	3	503778	498366	525528	673410	665502	682009	1.20784	0.000298383	1.32288	0.403678	insig
Waln013216	C18H36O3	10-Hydroxystearic Acid	10-羟基硬脂酸	Lipids	脂质	Free fatty acids	游离脂肪酸	638-26-6	3	36091.7	32324.1	36199.3	22671.9	25046.3	22217.8	1.17792	0.00271896	0.668508	-0.580984	insig
MW0145347	C17H28N8O6	Arg-Glu-His	L-精氨酰-L-谷氨酰-L-组氨酸	Amino acids and derivatives	氨基酸及其衍生物	Amino acids and derivatives	氨基酸及其衍生物	-	3	169929	137982	191943	637017	528184	756783	1.19124	0.0148782	3.84509	1.94302	up
MWS201483	C14H18N2O4	Phe-Hyp	L-苯丙氨酸-L-羟脯氨酸	Amino acids and derivatives	氨基酸及其衍生物	Amino acids and derivatives	氨基酸及其衍生物	90965-82-5	1	1.51036e+06	1.54534e+06	1.48853e+06	4.13371e+07	4.15297e+07	4.36088e+07	1.21725	0.000317977	27.8322	4.79868	up
mws0230	C4H9NO3	L-Threonine	L-苏氨酸	Amino acids and derivatives	氨基酸及其衍生物	Amino acids and derivatives	氨基酸及其衍生物	72-19-5	3	1.6711e+06	1.77126e+06	1.69845e+06	2.43349e+06	2.53117e+06	2.32569e+06	1.19979	0.00182853	1.41813	0.503992	insig
MEDL00392	C26H52NO7P	1-(9Z-octadecenoyl)-sn-glycero-3-phosphocholine	1-(9Z-十八烯酰基)-sn-glycero-3-phosphocholine	Lipids	脂质	LPC	溶血磷脂酰胆碱	19420-56-5	3	11034.8	8256.29	5208.32	503185	504623	627016	1.21012	0.00572972	66.7291	6.06024	up
pmp001264	C16H35NO2	Hexadecylsphingosine	十六烷基鞘胺醇	Lipids	脂质	Sphingolipids	鞘脂	-	1	1.89695e+07	1.55471e+07	1.46267e+07	2.70698e+07	3.66166e+07	3.25583e+07	1.14834	0.0160801	1.95845	0.969713	insig
Hmqn003054	C18H34O5	9,10,11-Trihydroxy-12-octadecenoic acid	9,10,11-三羟基-12-十八碳烯酸	Lipids	脂质	Free fatty acids	游离脂肪酸	61911-67-9	1	2.59206e+06	2.6174e+06	1.3821e+06	600410	687921	666705	1.14342	0.062471	0.296597	-1.75342	insig
mws5042	C11H14N2O3	L-Glycyl-L-phenylalanine*	L-甘氨酰-L-苯丙氨酸*	Amino acids and derivatives	氨基酸及其衍生物	Amino acids and derivatives	氨基酸及其衍生物	721-66-4	1	4.98009e+07	5.28566e+07	5.30536e+07	8.91544e+06	8.99403e+06	9.31617e+06	1.21683	0.000519133	0.174847	-2.51583	down
Wcgp008513	C13H16O3	4-hydroxy-7-methoxy-2,6-dimethyl-3,4-dihydro-2H-naphthalen-1-one	4-hydroxy-7-methoxy-2,6-dimethyl-3,4-dihydro-2H-naphthalen-1-one	Others	其它类	Others	其它	-	2	364939	415955	347531	571906	581420	616429	1.17884	0.00180187	1.56834	0.649238	insig
Zmzn000113	C5H9NO4	L-threo-3-Methylaspartate	L-苏式-3-甲基天冬氨酸	Amino acids and derivatives	氨基酸及其衍生物	Amino acids and derivatives	氨基酸及其衍生物	6061-13-8	1	382450	419899	421995	377587	358534	343080	1.01005	0.0441586	0.881452	-0.182046	insig
MW0107019	C10H16N2O5	Glutamylproline	Glu-Pro	Amino acids and derivatives	氨基酸及其衍生物	Amino acids and derivatives	氨基酸及其衍生物	41745-47-5	3	4.89518e+06	4.84322e+06	6.00704e+06	6.87995e+06	6.8717e+06	6.75426e+06	1.07926	0.0512522	1.30234	0.381105	insig
MWSmce183	C8H8O3	D-Mandelic acid	D-扁桃酸	Organic acids	有机酸	Organic acids	有机酸	611-71-2	3	44315.8	37474.2	35474.1	16536.2	18990.3	15570.5	1.19036	0.00771478	0.435742	-1.19845	down
pme2746	C27H33N9O15P2	Riboflavin 5'-Adenosine Diphosphate	核黄素-5'-腺嘌呤二磷酸	Nucleotides and derivatives	核苷酸及其衍生物	Nucleotides and derivatives	核苷酸及其衍生物	146-14-5	3	22768.4	33913.1	40555.5	1.74431e+06	1.84961e+06	1.80483e+06	1.21307	0.000207558	55.5215	5.79498	up
pme2529	C6H12O5	1,5-Anhydro-D-glucitol	1,5-酐-D-山梨糖醇	Others	其它类	Saccharides	糖类	154-58-5	3	184954	182793	181290	387267	387151	398489	1.2168	0.000124671	2.1363	1.09511	up
MWS5164	C8H18N4O2	N,N'-Dimethylarginine;SDMA*	N,N'-二甲基精氨酸*	Amino acids and derivatives	氨基酸及其衍生物	Amino acids and derivatives	氨基酸及其衍生物	30344-00-4	1	3.10364e+06	3.32169e+06	3.1715e+06	5.67712e+06	5.65209e+06	5.37678e+06	1.21181	9.19675e-05	1.74078	0.799736	insig
mws0058	C16H12O6	Diosmetin (5,7,3'-Trihydroxy-4'-methoxyflavone)	香叶木素	Flavonoids	黄酮	Flavones	黄酮	520-34-3	3	13429.5	11915.3	11604.8	402910	434127	433171	1.21681	0.000600554	34.3768	5.10336	up
MW0150419	C10H20N4O4	Gly-Lys-Gly	甘氨酸-赖氨酸-甘氨酸	Amino acids and derivatives	氨基酸及其衍生物	Amino acids and derivatives	氨基酸及其衍生物	45214-22-0	3	8.76729e+06	9.76584e+06	9.15245e+06	1.11781e+07	1.00046e+07	1.2355e+07	0.985708	0.0861893	1.21138	0.276654	insig
Zmhn001420	C8H6O4	5,7-Dihydroxy-1(3H)-isobenzofuranone	5,7-二羟基-1(3H)-异苯并呋喃酮	Phenolic acids	酚酸类	Phenolic acids	酚酸类	27979-58-4	2	103375	231275	72445.5	211068	192429	49874.4	0.0545274	0.837298	1.11367	0.155326	insig
pme3388	C7H16N4O2	Homoarginine	高精氨酸	Amino acids and derivatives	氨基酸及其衍生物	Amino acids and derivatives	氨基酸及其衍生物	156-86-5	3	883899	818595	959771	1.40998e+06	1.53425e+06	1.55963e+06	1.19125	0.000617402	1.69174	0.758506	insig
Wcfp007836	C18H39NO2	Tetradecyldiethanolamine	Tetradecyldiethanolamine	Others	其它类	Others	其它	18924-66-8	3	7.04661e+06	6.31255e+06	6.81692e+06	1.23234e+07	1.33208e+07	1.39499e+07	1.20482	0.00155264	1.96243	0.97264	insig
mws0256	C5H11NO2	L-Valine	L-缬氨酸	Amino acids and derivatives	氨基酸及其衍生物	Amino acids and derivatives	氨基酸及其衍生物	72-18-4	1	9.13993e+06	9.20889e+06	9.55335e+06	5.1025e+06	4.58526e+06	4.92809e+06	1.21054	3.01401e-05	0.523825	-0.932844	insig
MW0150115	C31H41N5O9	Glu-Phe-Tyr-Leu-Gly	谷氨酸-苯丙氨酸-酪氨酸-亮氨酸-甘氨酸	Amino acids and derivatives	氨基酸及其衍生物	Amino acids and derivatives	氨基酸及其衍生物	-	3	1.77054e+07	1.79716e+07	1.79438e+07	2.66633e+07	2.94166e+07	2.73675e+07	1.20646	0.00638923	1.55625	0.638074	insig
MWS1882	C4H7NO4	Iminodiacetic acid	亚氨基二乙酸	Organic acids	有机酸	Organic acids	有机酸	142-73-4	3	1600615	1600615	1651190	120055	126730	101710	1.21577	9.56689e-06	0.0718188	-3.79949	down
MW0107006	C10H19N3O4	Glutaminylvaline	Gln Val	Amino acids and derivatives	氨基酸及其衍生物	Amino acids and derivatives	氨基酸及其衍生物	31189-73-8	3	4.68097e+06	5.09633e+06	3.57954e+06	494785	460591	533260	1.21076	0.0126928	0.111451	-3.16552	down
Rfmb091	C18H32O3	9S-Hydroxy-10E,12Z-octadecadienoic acid*	9S-羟基-10E,12Z-十八碳二烯酸*	Lipids	脂质	Free fatty acids	游离脂肪酸	15514-85-9	1	1.98259e+06	2.00348e+06	1.85936e+06	1.33247e+06	1.42076e+06	1.44765e+06	1.19202	0.000867598	0.718661	-0.476616	insig
NK10251888	C8H18N4O2	NG,NG-Dimethyl-L-arginine*	NG,NG-二甲基-L-精氨酸*	Amino acids and derivatives	氨基酸及其衍生物	Amino acids and derivatives	氨基酸及其衍生物	30315-93-6	1	2.93411e+06	2.91055e+06	2.83819e+06	4.4269e+06	4.96599e+06	4.75971e+06	1.20497	0.00596901	1.62995	0.704826	insig
Walp007182	C16H35NO2	2-Aminohexadecane-1,15-diol*	2-氨基十六烷-1,15-二醇*	Lipids	脂质	Sphingolipids	鞘脂	-	2	1.79695e+07	2.08759e+07	2.07826e+07	2.68964e+07	3.43329e+07	3.12038e+07	1.13185	0.0227379	1.55016	0.63242	insig
MW0155166	C38H49N7O7	Phe-Gln-Phe-Phe-Lys	Phe-Gln-Phe-Phe-Lys	Amino acids and derivatives	氨基酸及其衍生物	Amino acids and derivatives	氨基酸及其衍生物	-	3	184319	141953	194744	8.15415e+06	7.93491e+06	8.4051e+06	1.21574	0.000241638	47.0122	5.55496	up
MW0157872	C31H43N5O9	Thr-Val-Thr-Phe-Tyr	Thr-Val-Thr-Phe-Tyr	Amino acids and derivatives	氨基酸及其衍生物	Amino acids and derivatives	氨基酸及其衍生物	-	3	2.09652e+06	2.00146e+06	2.2013e+06	3.90753e+06	4.34149e+06	4.20567e+06	1.20844	0.00103931	1.97716	0.983431	insig
MW0146118	C15H19N3O6	Asp-Gly-Phe	L-天冬氨酰-甘氨酰-L-苯丙氨酸	Amino acids and derivatives	氨基酸及其衍生物	Amino acids and derivatives	氨基酸及其衍生物	-	3	6.0845e+06	5.99542e+06	6.18521e+06	1.40908e+07	1.46096e+07	1.32614e+07	1.21426	0.00209263	2.29737	1.19998	up
Wbmn010531	C22H34O5	Previtexilactone	Previtexilactone	Terpenoids	萜类	Ditepenoids	二萜	61263-52-3	3	1.26839e+06	1.22745e+06	1.1146e+06	2.49372e+06	2.89346e+06	3.60678e+06	1.18025	0.0293155	2.4911	1.31678	up
mws0854	C6H12O5	Rhamnose	鼠李糖	Others	其它类	Saccharides	糖类	3615-41-6	3	195204	131040	193368	519239	510706	505215	1.18389	0.00292917	2.95444	1.56288	up
mws0193	C7H15N3O3	L-Homocitrulline	L-高瓜氨酸	Amino acids and derivatives	氨基酸及其衍生物	Amino acids and derivatives	氨基酸及其衍生物	1190-49-4	3	268590	355450	226850	798905	1048855	1028705	1.1791	0.00560597	3.38054	1.75725	up
pme2165	C5H4N2O4	Orotic acid (Vitamin B13)	乳清酸 (维生素 B13)	Others	其它类	Vitamin	维生素	65-86-1	3	749917	727014	682550	5.53784e+06	5.55684e+06	5.52844e+06	1.21686	7.90481e-07	7.69774	2.94443	up
Lmgn002679	C6H6O	Phenol	苯酚	Phenolic acids	酚酸类	Phenolic acids	酚酸类	108-95-2	3	158540	154416	189166	207516	218176	175060	0.848512	0.126857	1.19643	0.258732	insig
Zmbp002538	C11H12N2O2	1-Methoxy-indole-3-acetamide	1-甲氧基-吲哚-3-乙酰胺	Alkaloids	生物碱	Plumerane	吲哚类生物碱	-	1	2.52967e+06	2.58648e+06	2.95053e+06	2.36549e+06	2.82436e+06	2.15775e+06	0.566639	0.376664	0.910858	-0.134702	insig
MW0108667	C12H15NO5	N-Acetylvanilalanine	N-乙酰vanilalanine	Amino acids and derivatives	氨基酸及其衍生物	Amino acids and derivatives	氨基酸及其衍生物	-	3	269837	252294	253522	3.60207e+06	3.19586e+06	3.59713e+06	1.21658	0.00172925	13.4017	3.74434	up
MW0155894	C13H23N3O4	Pro-Ile-Gly	脯氨酰-异亮氨酰-甘氨酸	Amino acids and derivatives	氨基酸及其衍生物	Amino acids and derivatives	氨基酸及其衍生物	-	3	577712	450029	634762	1.60937e+06	1.62086e+06	1.52708e+06	1.1945	0.000409376	2.86153	1.51679	up
Sadn007155	C17H18O3	4-(hydroxymethyl)-1,8-dimethyl-9,10-dihydrophenanthrene-2,7-diol	4-(羟甲基)-1,8-二甲基-9,10-二氢菲-2,7-二醇	Terpenoids	萜类	Ditepenoids	二萜	-	3	451785	477348	481347	172132	167032	210270	1.20233	0.000153246	0.389537	-1.36017	down
mws0748	C16H18O9	1-Caffeoylquinic acid	1-咖啡酰奎宁酸	Phenolic acids	酚酸类	Phenolic acids	酚酸类	1241-87-8	1	9.28725e+06	9.07024e+06	9.54722e+06	346703	377309	530783	1.21304	3.08153e-05	0.0449671	-4.47499	down
MWS201465	C14H18N2O5	Glu-Phe	L-谷氨酸-L-苯丙氨酸	Amino acids and derivatives	氨基酸及其衍生物	Amino acids and derivatives	氨基酸及其衍生物	20556-22-3	3	4.2002e+06	3.86737e+06	3.84665e+06	1.6395e+06	1.50326e+06	1.57963e+06	1.21333	0.000882149	0.396366	-1.33509	down
pmb0764	C6H9NOS	4-Methyl-5-thiazoleethanol	4-甲基-5-噻唑乙醇	Others	其它类	Others	其它	137-00-8	3	465366	413418	454555	56685	37647.4	27214.3	1.19885	0.0001588	0.0911596	-3.45546	down
MW0151313	C21H41N7O5	Ile-Ala-Leu-Arg	Ile-Ala-Leu-Arg	Amino acids and derivatives	氨基酸及其衍生物	Amino acids and derivatives	氨基酸及其衍生物	-	3	2.31512e+06	2.33551e+06	2.50385e+06	2.97302e+06	2.84606e+06	3.59134e+06	1.06202	0.073988	1.31532	0.395414	insig
MWS201403	C9H19N3O3	Lys-Ala	L-赖氨酸-L-丙氨酸	Amino acids and derivatives	氨基酸及其衍生物	Amino acids and derivatives	氨基酸及其衍生物	17043-71-9	2	2.59763e+06	2.63799e+06	2.6692e+06	2.86155e+06	3.05543e+06	3.32117e+06	1.05839	0.0759877	1.16867	0.224872	insig
Wagp002530	C10H8O3	2-Methoxy-1-benzofuran-5-carbaldehyde	2-甲氧基-1-苯并呋喃-5-甲醛	Others	其它类	Others	其它	-	3	152812	131936	136886	123733	135012	113023	0.831696	0.136594	0.881729	-0.181592	insig
ZbWp000360	C10H19NO7	N-(1-deoxy-1-xylosyl)valine	N-(1-脱氧-1-木糖基)缬氨酸	Amino acids and derivatives	氨基酸及其衍生物	Amino acids and derivatives	氨基酸及其衍生物	-	1	2759825	2741135	2413620	2612080	2666405	2989390	0.413529	0.509586	1.04464	0.0630038	insig
Wayn001528	C7H10O7	Homocitrate	高柠檬酸	Organic acids	有机酸	Organic acids	有机酸	13052-73-8	1	890259	935048	795077	2.22253e+06	2.19326e+06	2.27562e+06	1.21066	5.6019e-05	2.5536	1.35253	up
pmp001287	C8H9N	N-Benzylmethylene isomethylamine	N-苯亚甲基异甲胺	Alkaloids	生物碱	Alkaloids	生物碱	-	1	1.1202e+07	1.13923e+07	1.09524e+07	8.39389e+06	8.43005e+06	8.00033e+06	1.20651	0.000105069	0.739992	-0.434418	insig
Wcgp002387	C10H10O3	5-Methoxy-3-hydroxyindan-1-one	5-甲氧基-3-羟基吲哚-1-酮	Others	其它类	Others	其它	-	3	534206	582145	580991	709230	664386	759358	1.12251	0.0169422	1.25665	0.329588	insig
Rfmb087	C18H32O4	9-Hydroxy-13-oxo-10-octadecenoic Acid	9-羟基-13-氧代-10-十八碳烯酸	Lipids	脂质	Free fatty acids	游离脂肪酸	-	3	986565	1.00603e+06	1.03573e+06	497138	486550	558972	1.20646	0.000161358	0.509411	-0.973099	insig
pmn001399	C20H22O9	2,4,6,4'-Tetrahydroxy-stilbene-2-O-glucoside	2,4,6,4'-四羟基-二苯乙烯-2-O-葡萄糖苷	Others	其它类	Stilbene	茋类	-	3	63898.7	49968.4	80124.4	218449	203513	202117	1.18548	0.000480625	3.21704	1.68573	up
Zahp006076	C10H8O3	2-Hydroxy-2,3-dihydronaphthalene-1,4-dione	2-羟基-2,3-二氢萘-1,4-二酮	Quinones	醌类	Quinones	醌类	63534-43-0	3	130671	110289	117657	267203	280890	265382	1.20741	5.21363e-05	2.26837	1.18166	up
Lmgn000160	C4H8N2O3	3-Ureidopropionic Acid	3-脲基丙酸	Organic acids	有机酸	Organic acids	有机酸	462-88-4	1	1.22476e+06	1.22562e+06	1.2272e+06	1.06784e+06	975736	1.05917e+06	1.1535	0.0226328	0.843693	-0.245211	insig
MW0106536	C10H13NO2	3-Amino-4-phenylbutanoic acid	DL-β-高苯丙氨酸	Amino acids and derivatives	氨基酸及其衍生物	Amino acids and derivatives	氨基酸及其衍生物	15099-85-1	3	134823	131905	105424	2.51929e+06	2.53987e+06	2.58665e+06	1.21564	3.03859e-06	20.5448	4.3607	up
ZbWp001588	C15H19NO6	3-(((S)-1-carboxy-2-phenylethyl)amino)-2,5-dihydroxycyclopentane-1-carboxylic acid	3-(((S)-1-羧基-2-苯乙基)氨基)-2,5-二羟基环戊烷-1-甲酸	Others	其它类	Others	其它	-	1	3.58583e+07	3.71871e+07	3.08611e+07	3.33353e+07	3.16419e+07	3.29297e+07	0.52511	0.409887	0.94226	-0.0858034	insig
MW0155998	C12H21N3O5	Pro-Thr-Ala	脯氨酰-苏氨酰-丙氨酸	Amino acids and derivatives	氨基酸及其衍生物	Amino acids and derivatives	氨基酸及其衍生物	-	3	3.58583e+07	3.71871e+07	3.08611e+07	3.33353e+07	3.16419e+07	3.29297e+07	0.52511	0.409887	0.94226	-0.0858034	insig
Zbzp002227	C14H20N2O3	N-Feruloylputrescine	阿魏酰腐胺	Alkaloids	生物碱	Phenolamine	酚胺	501-13-3	3	1.32687e+06	1.32045e+06	1.19045e+06	1.05558e+06	1.20559e+06	1.21144e+06	0.803677	0.147703	0.90485	-0.144249	insig
MWS1837	C8H15NO2	Tranexamic Acid	反式-4-(氨甲基)环己烷甲酸	Organic acids	有机酸	Organic acids	有机酸	1197-18-8	2	7.63615e+06	7.75323e+06	7.29646e+06	9.1082e+06	8.83069e+06	8.85641e+06	1.18115	0.00211797	1.18115	0.240187	insig
pme2237	C6H14O6	Dulcitol	半乳糖醇	Others	其它类	Saccharides	糖类	608-66-2	3	206435	189013	194514	1.35855e+07	1.35771e+07	1.35881e+07	1.21724	1.2451e-11	69.0733	6.11006	up
pmb0501	C5H14N4	Agmatine	胍丁胺	Alkaloids	生物碱	Alkaloids	生物碱	306-60-5	3	614190	607016	632398	481512	540715	501581	1.14288	0.0131752	0.822078	-0.282652	insig
Lmhp008589	C23H42NO7P	LysoPE 18:3(2n isomer)	溶血磷脂酰乙醇胺 18:3(2n异构)	Lipids	脂质	LPE	溶血磷脂酰乙醇胺	-	2	18813.9	11889.7	8383.68	255719	300244	298936	1.2032	0.00203631	21.8715	4.45098	up
MWS5206	C9H10O4	4-Hydroxyphenyllactic Acid	4-羟苯基乳酸	Phenolic acids	酚酸类	Phenolic acids	酚酸类	306-23-0	3	187331	179230	182906	13975.9	14992.7	18461.8	1.21445	4.79356e-06	0.0863204	-3.53415	down
pmp000791	C15H10O5	Moracin Y	桑辛素 Y	Phenolic acids	酚酸类	Phenolic acids	酚酸类	1252581-54-6	1	1.74539e+06	1.57377e+06	1.75843e+06	719372	708574	705689	1.21309	0.00352212	0.420207	-1.25083	down
Lakn002165	C18H24O13	Protocatechuic acid glucosyl xyloside	原儿茶酸葡萄糖基木糖苷	Phenolic acids	酚酸类	Phenolic acids	酚酸类	-	3	395899	442190	430500	460533	440048	463690	0.857063	0.134432	1.07542	0.104905	insig
mws0489	C8H6O3	Benzoylformic acid	苯乙醛酸	Organic acids	有机酸	Organic acids	有机酸	611-73-4	3	136650	120584	142390	200074	201986	181359	1.15952	0.00271475	1.45992	0.545891	insig
Lmqn000780	C17H27N3O17P2	Uridine 5'-diphospho-N-acetylglucosamine	尿苷二磷酸乙酰葡萄糖胺	Nucleotides and derivatives	核苷酸及其衍生物	Nucleotides and derivatives	核苷酸及其衍生物	528-04-1	1	9	9	9	721662	901263	700038	1.21722	0.00671597	86035.7	16.3926	up
Lmbn001288	C5H8O4	2-Hydroxy-2-methyl-3-oxobutanoic acid	2-羟基-2-甲基-3-氧代丁酸	Organic acids	有机酸	Organic acids	有机酸	71698-08-3	3	207066	118595	195342	289398	291392	309692	1.02949	0.0411206	1.70917	0.773295	insig
mws1060	C10H12N4O5	9-(Arabinosyl)hypoxanthine	9-(阿拉伯糖基)次黄嘌呤	Nucleotides and derivatives	核苷酸及其衍生物	Nucleotides and derivatives	核苷酸及其衍生物	7013-16-3	1	4.8649e+07	4.86652e+07	4.76237e+07	5.07688e+06	5.33466e+06	5.58383e+06	1.21693	4.66284e-06	0.11036	-3.17971	down
mws0027	C9H10O5	Syringic acid	丁香酸	Phenolic acids	酚酸类	Phenolic acids	酚酸类	530-57-4	3	376657	464208	465781	525716	515148	601295	0.979458	0.049525	1.25677	0.329725	insig
Lmbn007891	C18H34O4	Hydroxy ricinoleic acid	羟基蓖麻油酸	Lipids	脂质	Free fatty acids	游离脂肪酸	-	1	3.17993e+06	3.2396e+06	3.32263e+06	67095	61098.5	64840	1.21719	0.000164844	0.0198142	-5.65732	down
pme0256	C5H4N4O2	Xanthine	黄嘌呤	Nucleotides and derivatives	核苷酸及其衍生物	Nucleotides and derivatives	核苷酸及其衍生物	69-89-6	1	3.33146e+07	3.51628e+07	3.87304e+07	3.95563e+06	3.97882e+06	3.55144e+06	1.21569	0.00231947	0.107137	-3.22247	down
Zbqp003125	C15H22N2O3	Ile-Phe	L-异亮氨酸-L-苯丙氨酸	Amino acids and derivatives	氨基酸及其衍生物	Amino acids and derivatives	氨基酸及其衍生物	-	2	509037	568537	629968	162052	295679	232747	1.13085	0.00296734	0.40437	-1.30625	down
Zmgn000216	C2H7O4P	2-Hydroxyethylphosphonic acid	2-羟基乙基膦酸	Organic acids	有机酸	Organic acids	有机酸	22987-21-9	3	760543	832667	731890	603218	613324	567326	1.15234	0.0140878	0.767222	-0.382285	insig
Jmwn002057	C20H30O13	2-(3-β-D-glucopyranosyloxy-4-hydroxyphenyl)ethanol-1-O-β-D-glucopyranoside	2-(3-β-D-吡咯烷氧基-4-羟基苯基)乙醇-1-O-β-D-吡喃葡萄糖苷	Phenolic acids	酚酸类	Phenolic acids	酚酸类	-	3	5.44894e+06	4.35723e+06	4.75502e+06	142757	263230	684972	1.15603	0.0011145	0.0749224	-3.73846	down
pmb2673	C9H9NO5	6-Hydroxydopaquinone	6-羟基多巴醌	Amino acids and derivatives	氨基酸及其衍生物	Amino acids and derivatives	氨基酸及其衍生物	135791-48-9	3	19399	18723.4	30678.3	15530.1	15638	15734.4	0.908031	0.200434	0.681714	-0.552761	insig
MW0168255	C15H21N5O5	n6-(cis-hydroxyisopentenyl)adenosine	n6-(顺式-羟基异戊烯基)腺苷	Nucleotides and derivatives	核苷酸及其衍生物	Nucleotides and derivatives	核苷酸及其衍生物	-	3	574807	646530	693632	1.39288e+06	1.36457e+06	1.33754e+06	1.20454	0.000456915	2.13841	1.09654	up
MWS1900	C11H20O4	Undecanedioic acid	十一烷二酸	Lipids	脂质	Free fatty acids	游离脂肪酸	1852-04-6	3	1.02064e+06	1.13234e+06	980971	831488	802161	835649	1.13893	0.0337483	0.787918	-0.343883	insig
Lmgn000242	C6H10O6	4,5,6-Trihydroxy-2-oxohexanoic acid	4,5,6-三羟基-2-氧己酸	Organic acids	有机酸	Organic acids	有机酸	56742-44-0	3	31049.5	28602.9	32974.1	42786.9	58481.4	52434.7	1.12975	0.0387976	1.65938	0.730648	insig
Lmyn001940	C15H18O12	2-O-Galloylmucic acid Dimethyl Ester	2-O-没食子酰基粘酸二甲酯	Phenolic acids	酚酸类	Phenolic acids	酚酸类	-	3	347130	384472	367690	230149	227230	229029	1.20759	0.00585556	0.624409	-0.679436	insig
pme3882	C9H12N2O5	2'-Deoxyuridine	2'-脱氧尿苷	Nucleotides and derivatives	核苷酸及其衍生物	Nucleotides and derivatives	核苷酸及其衍生物	951-78-0	3	415165	409403	438535	9842.46	14494.9	12293.7	1.21481	0.000364303	0.0290008	-5.10776	down
mws1417	C9H7NO2	Indole-3-carboxylic acid*	吲哚-3-甲酸*	Alkaloids	生物碱	Plumerane	吲哚类生物碱	771-50-6	3	263778	187954	206342	3.31326e+06	2.85898e+06	3.2707e+06	1.21305	0.00198239	14.3493	3.84291	up
MW0158562	C22H26N4O6	Tyr-Phe-Asn	酪氨酸-苯丙氨酸-天冬酰胺	Amino acids and derivatives	氨基酸及其衍生物	Amino acids and derivatives	氨基酸及其衍生物	-	3	62568.6	84275.8	61942.9	80301.3	102668	75823.7	0.753649	0.208088	1.2395	0.309762	insig
Cmzn002437	C16H22O11	Scandoside	鸡矢藤次苷	Terpenoids	萜类	Monoterpenoids	倍萜	18842-99-4	3	1.71045e+06	1.79772e+06	1.83295e+06	2.83044e+06	2.92435e+06	3.02799e+06	1.20961	0.000210818	1.64437	0.717537	insig
MW0145739	C21H38N6O8	Asn-Glu-Ile-Lys	Asn-Glu-Ile-Lys	Amino acids and derivatives	氨基酸及其衍生物	Amino acids and derivatives	氨基酸及其衍生物	-	3	9	9	9	2.52375e+07	2.31368e+07	2.43765e+07	1.21733	0.000631551	2.69447e+06	21.3616	up
pme1383	C8H11NO3	Pyridoxine	吡哆醇	Others	其它类	Vitamin	维生素	65-23-6	1	7.11387e+06	7.38517e+06	6.50638e+06	5.63445e+06	5.85658e+06	6.14816e+06	1.07992	0.0299179	0.839744	-0.251978	insig
mws0133	C6H6N2O	Nicotinamide	烟酰胺	Others	其它类	Vitamin	维生素	98-92-0	2	7.52955e+06	7.08789e+06	7.29501e+06	406567	419230	382317	1.21705	0.000312525	0.0551337	-4.18092	down
Lamp000340	C9H17NO4	Hyacinthacine B3	Hyacinthacine B3	Alkaloids	生物碱	Pyrrole alkaloids	吡咯类生物碱	-	2	53099.9	67564.8	43653.1	1985415	2075015	1973585	1.21431	0.000147651	36.7216	5.19856	up
MWS0155	C14H18N5O11P	Adenylocuccinic Acid	腺苷酸基琥珀酸	Organic acids	有机酸	Organic acids	有机酸	19046-78-7	3	11619.6	11515.1	9334.67	234806	259515	263272	1.21574	0.00127407	23.3326	4.54427	up
Lmrj002244	C10H14N2O2	Cyclo(Pro-Pro)	环(脯氨酸-脯氨酸)	Amino acids and derivatives	氨基酸及其衍生物	Amino acids and derivatives	氨基酸及其衍生物	6708-06-1	3	1.63116e+06	1.68816e+06	1.62208e+06	2.06154e+06	2.43596e+06	4832310	0.893801	0.233909	1.88809	0.91693	insig
Walp007043	C16H35NO2	2-Aminohexadecane-1,4-diol*	2-氨基十六烷-1,4-二醇*	Lipids	脂质	Sphingolipids	鞘脂	-	2	2.00599e+07	1.91957e+07	1.90494e+07	3.20985e+07	3.92182e+07	3.55409e+07	1.19388	0.014113	1.83274	0.873998	insig
Lmxp000429	C9H15N3O2	Hercynine	组氨酸甜菜碱	Alkaloids	生物碱	Alkaloids	生物碱	534-30-5	1	527383	463581	609317	1.96453e+07	1.98372e+07	20553201	1.21618	0.000147456	37.5157	5.22942	up
MW0146232	C23H32N4O9	Asp-Phe-Val-Glu	Asp-Phe-Val-Glu	Amino acids and derivatives	氨基酸及其衍生物	Amino acids and derivatives	氨基酸及其衍生物	-	3	6.00694e+06	6.14288e+06	6.30286e+06	7.28143e+06	7.50072e+06	7.23204e+06	1.19337	0.000568349	1.19301	0.254604	insig
pmb2826	C5H8O5	L-Citramalic acid	2-甲基苹果酸	Organic acids	有机酸	Organic acids	有机酸	6236-09-5	1	9	9	9	1.53003e+06	1.47956e+06	1.47623e+06	1.21734	0.000135432	166142	17.3421	up
mws1212	C11H12O4	Ferulic acid methyl ester	阿魏酸甲酯	Phenolic acids	酚酸类	Phenolic acids	酚酸类	2309-07-1	3	186752	199384	182779	252164	185573	221950	0.736377	0.253148	1.15955	0.213568	insig
mws1167	C4H4O5	Oxalacetic acid	草酰乙酸	Organic acids	有机酸	Organic acids	有机酸	328-42-7	3	290242	242677	281807	236971	186628	191739	1.0159	0.0379051	0.75527	-0.404935	insig
Zmtn001661	C14H20O8	Vanilloloside	香草醇苷	Phenolic acids	酚酸类	Phenolic acids	酚酸类	74950-96-2	2	1.75141e+06	1.69725e+06	1.67252e+06	1.58197e+06	1.55703e+06	1.55918e+06	1.15382	0.0177247	0.917402	-0.124374	insig
MWSmce591	C15H22O2	Curcumenol	莪术烯醇	Terpenoids	萜类	Sesquiterpenoids	倍半萜	19431-84-6	3	81857.4	97222.3	60790.4	333022	302860	362340	1.19281	0.000650418	4.16151	2.05711	up
MW0150965	C29H39N9O7	His-His-Val-Ala-Tyr	组氨酸-组氨酸-缬氨酸-丙氨酸-酪氨酸	Amino acids and derivatives	氨基酸及其衍生物	Amino acids and derivatives	氨基酸及其衍生物	-	3	707300	704816	628818	2.56883e+06	2.39474e+06	2.58497e+06	1.21432	0.000217461	3.69857	1.88697	up
MW0153694	C27H31N5O4S1	Met-Trp-Trp	甲硫氨酰-色氨酸-色氨酸	Amino acids and derivatives	氨基酸及其衍生物	Amino acids and derivatives	氨基酸及其衍生物	-	3	4.57776e+07	3.68097e+07	3.80308e+07	1.35787e+07	1.775e+07	1.52671e+07	1.18988	0.00563991	0.386309	-1.37217	down
MW0014090	C16H32O3	3-Hydroxyhexadecanoic acid	3-羟基十六烷酸	Lipids	脂质	Free fatty acids	游离脂肪酸	2398-34-7	3	357279	366186	381241	299183	283813	280257	1.18798	0.0010439	0.781432	-0.355808	insig
pmb0863	C24H46NO7P	LysoPC 16:2(2n isomer)	溶血磷脂酰胆碱 16:2(2n异构)	Lipids	脂质	LPC	溶血磷脂酰胆碱	-	1	8945.77	5713.56	4616.73	352271	365287	346856	1.2116	0.000120036	55.2194	5.7871	up
pmb0855	C24H50NO7P	LysoPC 16:0	溶血磷脂酰胆碱 16:0	Lipids	脂质	LPC	溶血磷脂酰胆碱	17364-16-8	1	3.96194e+06	4.69679e+06	3.80885e+06	1.56449e+06	1.59488e+06	1.75708e+06	1.20227	0.00911428	0.394339	-1.34249	down
Zmgn000217	C5H6O4	Itaconic acid	衣康酸	Organic acids	有机酸	Organic acids	有机酸	97-65-4	3	1.52787e+06	1.49562e+06	1.59086e+06	1.73088e+06	1.70926e+06	1.68275e+06	1.13851	0.0130163	1.11021	0.150828	insig
MWSmce295	C9H12N2O6	1-beta-D-Arabinofuranosyluracil	1-β-D-阿糖呋喃脲嘧啶	Nucleotides and derivatives	核苷酸及其衍生物	Nucleotides and derivatives	核苷酸及其衍生物	3083-77-0	3	377955	329838	328334	152773	152085	196185	1.17757	0.0012954	0.483573	-1.04819	down
MW0156035	C28H42N8O8	Pro-Tyr-Pro-Arg-Ser	Pro-Tyr-Pro-Arg-Ser	Amino acids and derivatives	氨基酸及其衍生物	Amino acids and derivatives	氨基酸及其衍生物	-	3	167678	266757	268590	8.43839e+06	8.19511e+06	8.55059e+06	1.21285	4.32721e-05	35.8225	5.16279	up
Zbqp000579	C6H9N3O2	2-amino-3-(1H-pyrazol-1-yl)propanoic acid	L-2-氨基-3-(1-吡唑基)丙酸	Organic acids	有机酸	Organic acids	有机酸	2734-48-7	1	22101120	23746140	20665370	12506565	11850450	12194455	1.20496	0.00599847	0.549542	-0.863699	insig
Zmjp000182	C7H16N4O2	N-Monomethyl-L-arginine	N-单甲基-L-精氨酸	Amino acids and derivatives	氨基酸及其衍生物	Amino acids and derivatives	氨基酸及其衍生物	17035-90-4	2	1.56419e+06	1.47483e+06	1.57992e+06	2.57991e+06	2.91426e+06	2.9833e+06	1.2012	0.00632451	1.83537	0.87607	insig
pme3337	C14H17N5O8	Succinyladenosine	琥珀酰腺苷	Nucleotides and derivatives	核苷酸及其衍生物	Nucleotides and derivatives	核苷酸及其衍生物	4542-23-8	3	545245	786612	840218	3.20653e+06	3.12825e+06	2.91098e+06	1.19658	4.92721e-05	4.25665	2.08972	up
MWSmce698	C10H12O	2',4'-Dimethylacetophenone	2',4'-二甲基苯乙酮	Others	其它类	Ketone compounds	酮类化合物	89-74-7	3	1.055e+06	1.20815e+06	1.13166e+06	1.89577e+06	1.43439e+06	1.36913e+06	1.00237	0.111316	1.38425	0.469108	insig
pmp001281	C26H52NO7P	LysoPC 18:1	溶血磷脂酰胆碱 18:1	Lipids	脂质	LPC	溶血磷脂酰胆碱	-	1	718235	630940	660614	5.89461e+07	6.08058e+07	5.74751e+07	1.21712	0.000269666	88.1818	6.46241	up
Lmhp002031	C12H24N2O3	L-Leucyl-L-Leucine	L-亮氨酰-L-亮氨酸	Amino acids and derivatives	氨基酸及其衍生物	Amino acids and derivatives	氨基酸及其衍生物	3303-31-9	3	2.22095e+06	2.20628e+06	2.37857e+06	489818	403643	441499	1.21396	0.000138071	0.19615	-2.34997	down
mws0159	C9H8O3	Phenylpyruvic acid	苯丙酮酸	Organic acids	有机酸	Organic acids	有机酸	156-06-9	3	665931	630791	688308	18276	66341.6	70772	1.1572	1.35989e-05	0.0782808	-3.6752	down
pmb0069	C7H7NO	Benzamide	苯甲酰胺	Alkaloids	生物碱	Alkaloids	生物碱	55-21-0	3	547831	470672	425693	973482	860450	946807	1.18083	0.0008417	1.92546	0.945201	insig
pme3146	C5H10N2O3	β-Ureidoisobutyric acid	β-脲基异丁酸	Organic acids	有机酸	Organic acids	有机酸	2905-86-4	3	232730	213240	267881	201311	224739	225253	0.611969	0.328812	0.912379	-0.132295	insig
Xmyn008071	C16H12O6	Gnetifolin B	买麻滕乙素	Flavonoids	黄酮	Flavones	黄酮	140671-06-3	3	17905.4	17854.5	15769.3	473162	513392	481001	1.21681	0.000655916	28.4801	4.83188	up
mws0567	C5H11N3O2	4-Guanidinobutyric acid	4-胍基丁酸	Organic acids	有机酸	Organic acids	有机酸	463-00-3	3	8.698e+06	7.79114e+06	8.83106e+06	7.26892e+06	6.96617e+06	7.02326e+06	1.09781	0.0447648	0.83958	-0.25226	insig
MWS201384	C8H17N5O3	Arg-Gly	L-精氨酸-L-甘氨酸	Amino acids and derivatives	氨基酸及其衍生物	Amino acids and derivatives	氨基酸及其衍生物	108347-93-9	1	2.50615e+07	2.48542e+07	2.56412e+07	7.22849e+06	7.44744e+06	6.76098e+06	1.21595	6.84092e-07	0.283719	-1.81747	down
MW0012363	C20H34O4	5,8,11-Eicosatrienoic acid, 14,15-dihydroxy-, (5Z,8Z,11Z)-	5,8,11-二十碳三烯酸，14,15-二羟基-，(5Z,8Z,11Z)-	Lipids	脂质	Free fatty acids	游离脂肪酸	-	3	82060.3	100670	79268.6	271231	243602	246765	1.20334	0.000168277	2.90688	1.53947	up
Lcsn001170	C10H20N2O4	Thr-Leu	苏氨酸亮氨酸	Amino acids and derivatives	氨基酸及其衍生物	Amino acids and derivatives	氨基酸及其衍生物	50299-12-2	1	697711	693544	719768	16725.4	38699.4	42933.7	1.1959	5.16472e-07	0.0465928	-4.42375	down
Lhxp112606	C11H10O5	Fraxinol	Fraxinol	Lignans and Coumarins	木脂素和香豆素	Coumarins	香豆素	486-28-2	2	533649	474104	394341	148691	118306	113830	1.19696	0.00972026	0.271613	-1.88038	down
MW0150925	C25H32N6O9	His-Glu-Phe-Glu	组氨酸-谷氨酸-苯丙氨酸-谷氨酸	Amino acids and derivatives	氨基酸及其衍生物	Amino acids and derivatives	氨基酸及其衍生物	-	3	1.27906e+07	1.28093e+07	1.30418e+07	1.2514e+07	1.30571e+07	1.46313e+07	0.450019	0.499399	1.04039	0.0571177	insig
pmn001691	C18H32O5	9,12,13-Trihydroxy-10,15-octadecadienoic acid	9,12,13-三羟基-10,15-十八碳二烯酸	Lipids	脂质	Free fatty acids	游离脂肪酸	-	1	709766	715676	679369	283059	320501	325033	1.20947	2.87377e-05	0.441176	-1.18057	down
MW0155234	C31H43N5O6S	Phe-Ile-Phe-Met-Gly	Phe-Ile-Phe-Met-Gly	Amino acids and derivatives	氨基酸及其衍生物	Amino acids and derivatives	氨基酸及其衍生物	-	3	6.42688e+06	6.45926e+06	6.19005e+06	6.63216e+06	7.675e+06	6.65014e+06	0.822866	0.2056	1.09861	0.13568	insig
pmb0130	C12H14N2O	Acetryptine	乙酰色胺	Alkaloids	生物碱	Plumerane	吲哚类生物碱	3551-18-6	3	36546.7	40604.3	47676.7	2.02422e+07	2.01603e+07	1.98172e+07	1.21698	4.18089e-05	482.422	8.91415	up
Wbsp000054	C18H25NO4	Cernupalhine A	Cernupalhine A	Alkaloids	生物碱	Alkaloids	生物碱	-	3	4.80213e+06	4.67254e+06	4.18779e+06	5.24398e+06	5.26404e+06	5.48411e+06	1.06346	0.0384467	1.17052	0.227145	insig
Zmtn001464	C10H7NO4	4,8-Dihydroxyquinoline-2-carboxylic acid	4,8-二羟基喹啉-2-羧酸	Organic acids	有机酸	Organic acids	有机酸	59-00-7	3	1.08567e+06	1.13653e+06	1.21178e+06	1.3592e+06	1.34575e+06	1.3535e+06	1.13802	0.0284389	1.18185	0.241048	insig
pme0128	C6H12N2O3	L-Alanyl-L-Alanine	L-丙氨酰-L-丙氨酸	Amino acids and derivatives	氨基酸及其衍生物	Amino acids and derivatives	氨基酸及其衍生物	1948-31-8	3	138723	206316	191010	77949.4	64937.3	81894.5	1.15687	0.0305655	0.41933	-1.25384	down
Zmhn002334	C16H20O9	6-O-Feruloyl-β-D-glucose	6-O-阿魏酰-D-葡萄糖	Phenolic acids	酚酸类	Phenolic acids	酚酸类	137887-25-3	3	347264	265720	303795	295263	300762	270495	0.357632	0.562024	0.945178	-0.0813413	insig
MWSHC20172	C10H8O4	Isoscopoletin (6-Hydroxy-7-Methoxycoumarin)	异莨菪亭	Lignans and Coumarins	木脂素和香豆素	Coumarins	香豆素	776-86-3	3	321308	308349	380678	223995	207851	168332	1.12664	0.00965906	0.594039	-0.751372	insig
Lmhp003367	C11H18N2O3	Mutaaspergillic Acid	变曲霉酸	Alkaloids	生物碱	Alkaloids	生物碱	15272-17-0	1	1.78347e+07	1.79561e+07	1.7811e+07	2.78447e+07	2.78162e+07	2.85527e+07	1.2164	0.000376836	1.5711	0.651771	insig
pmb2871	C13H16O9	1-O-Gentisoyl-β-D-glucoside	1-O-龙胆酰-β-D-葡萄糖	Phenolic acids	酚酸类	Phenolic acids	酚酸类	23445-11-6	3	1.56083e+06	1.50533e+06	1.52401e+06	1.38382e+06	1.34474e+06	1.3478e+06	1.18476	0.00149281	0.888063	-0.171267	insig
pme0116	C9H14N4O3	L-Carnosine	左旋肌肽	Amino acids and derivatives	氨基酸及其衍生物	Amino acids and derivatives	氨基酸及其衍生物	305-84-0	3	2.34661e+06	2.05411e+06	2.26377e+06	1.76388e+06	1.9255e+06	1.87295e+06	1.07679	0.03239	0.834622	-0.260805	insig
mws0712	C5H9NO3	N-Propionylglycine	N-丙酰甘氨酸	Amino acids and derivatives	氨基酸及其衍生物	Amino acids and derivatives	氨基酸及其衍生物	21709-90-0	3	1.06735e+06	1.07708e+06	1.23319e+06	1.03725e+06	1.26847e+06	1.46614e+06	0.51277	0.408845	1.11672	0.15927	insig
pme0124	C7H12N2O3	L-Glycyl-L-proline	L-甘氨酰-L-脯氨酸	Amino acids and derivatives	氨基酸及其衍生物	Amino acids and derivatives	氨基酸及其衍生物	704-15-4	1	19121179	1.61104e+07	1.87383e+07	2.43876e+07	2.26985e+07	2.21384e+07	1.09348	0.0148713	1.28265	0.359126	insig
Lmbn004685	C18H32O4	5S,8R-DiHODE; (5S,8R,9Z,12Z)-5,8-Dihydroxyoctadeca-9,12-dienoate	5,8-二羟基-9,12-十八碳二烯酸	Lipids	脂质	Free fatty acids	游离脂肪酸	-	1	26811.1	20495.4	30767.2	32539.6	20754.5	23684.5	0.0628068	0.94113	0.985974	-0.0203786	insig
MW0150167	C24H37N7O8	Glu-Thr-Phe-Arg	谷氨酸-苏氨酸-苯丙氨酸-精氨酸	Amino acids and derivatives	氨基酸及其衍生物	Amino acids and derivatives	氨基酸及其衍生物	-	3	148366	171198	199451	2.83861e+06	2.67375e+06	2.7739e+06	1.21501	0.000111192	15.9653	3.99687	up
Lcsp001861	C11H20N2O3	1-(2-Amino-4-methylpentanoyl)pyrrolidine-2-carboxylic acid	亮氨酰脯氨酸	Amino acids and derivatives	氨基酸及其衍生物	Amino acids and derivatives	氨基酸及其衍生物	-	2	2.12897e+07	2.07883e+07	1.91971e+07	3.91433e+06	3.61375e+06	4.13613e+06	1.21516	0.000854525	0.190358	-2.39321	down
MW0015053	C10H13NO4	6-Maleimidocaproic acid	6-马来酰亚胺己酸	Organic acids	有机酸	Organic acids	有机酸	55750-53-3	3	1.59068e+07	1.65408e+07	1.5897e+07	1.46654e+07	1.49269e+07	1.54209e+07	1.06558	0.0225471	0.931091	-0.103005	insig
MW0108140	C14H28N6O4S1	Met-Ala-Arg	L-蛋氨酸-L-丙氨酸-L-精氨酸	Amino acids and derivatives	氨基酸及其衍生物	Amino acids and derivatives	氨基酸及其衍生物	-	3	3.92874e+06	3.90426e+06	3.69616e+06	1.14283e+07	1.08726e+07	1.11122e+07	1.21605	5.45521e-05	2.89814	1.53513	up
Ymjm000148	C14H20O7	Salidroside	红景天苷	Phenolic acids	酚酸类	Phenolic acids	酚酸类	10338-51-9	3	814951	831158	867515	978538	947861	982332	1.16747	0.00336324	1.15719	0.210621	insig
pme2024	C10H12N2O	Serotonin	血清素; 5-羟色胺	Alkaloids	生物碱	Plumerane	吲哚类生物碱	50-67-9	3	1.44617e+06	1.35573e+06	1.45405e+06	1.37335e+06	1.28884e+06	1.42318e+06	0.596375	0.324367	0.959922	-0.0590111	insig
MW0157719	C18H33N5O8	Thr-Lys-Ala-Glu	Thr-Lys-Ala-Glu	Amino acids and derivatives	氨基酸及其衍生物	Amino acids and derivatives	氨基酸及其衍生物	-	3	589389	642237	639194	1.65313e+06	1.64826e+06	1.65479e+06	1.2154	0.000234893	2.6492	1.40556	up
Wcdp009119	C18H30O2	Elaidolinolenic acid	依兰酚酸	Phenolic acids	酚酸类	Phenolic acids	酚酸类	28290-79-1	1	3.16472e+06	3.16247e+06	3.01229e+06	7.60352e+06	7.99552e+06	9.91599e+06	1.20085	0.0167243	2.73195	1.44993	up
Lmbn001981	C7H6O3	2,5-Dihydroxybenzaldehyde	2,5-二羟基苯甲醛	Others	其它类	Aldehyde compounds	醛类化合物	1194-98-5	1	806075	837206	898581	5.20294e+07	5.32787e+07	5.75423e+07	1.21708	0.000971271	64.0674	6.00152	up
pme2122	C5H9N3	Histamine	组胺	Alkaloids	生物碱	Alkaloids	生物碱	51-45-6	3	3.96357e+06	4.46142e+06	4.10035e+06	2.47336e+06	2.71966e+06	2.51574e+06	1.19617	0.0024445	0.615453	-0.70028	insig
MW0150223	C23H32N4O10	Glu-Val-Tyr-Asp	谷氨酸-缬氨酸-酪氨酸	Amino acids and derivatives	氨基酸及其衍生物	Amino acids and derivatives	氨基酸及其衍生物	-	3	277511	274848	213803	228035	254418	218041	0.487994	0.419456	0.91429	-0.129277	insig
MW0149941	C21H38N10O9	Glu-Asp-Arg-Arg	谷氨酸-天门冬氨酸-精氨酸-精氨酸	Amino acids and derivatives	氨基酸及其衍生物	Amino acids and derivatives	氨基酸及其衍生物	-	3	3.47548e+07	3.43291e+07	3.22458e+07	4.04066e+07	5.21483e+07	4.29432e+07	1.06045	0.0795201	1.3372	0.419215	insig
mws0572	C5H7N3O	5-Methylcytosine	5-甲基胞嘧啶	Nucleotides and derivatives	核苷酸及其衍生物	Nucleotides and derivatives	核苷酸及其衍生物	554-01-8	3	214704	248693	260821	125435	92700.5	134512	1.14804	0.00279143	0.486936	-1.0382	down
MWS2001	C7H4N2O7	2-Hydroxy-3,5-dinitrobenzoic acid	2-羟基-3,5-二硝基苯甲酸	Phenolic acids	酚酸类	Phenolic acids	酚酸类	609-99-4	3	226770	209350	190790	231205	257218	202470	0.590965	0.331734	1.10206	0.140203	insig
Zmsp000490	C7H15NO3	1-aminocycloheptane-2,3,5-triol	1-aminocycloheptane-2,3,5-triol	Alkaloids	生物碱	Alkaloids	生物碱	-	2	677511	673973	686975	980395	913454	977910	1.20568	0.00503332	1.40879	0.494456	insig
Lmyjn03753	C9H10O3	Tropic acid	托品酸	Organic acids	有机酸	Organic acids	有机酸	552-63-6	1	1.77057e+06	1.53227e+06	1.39564e+06	191800	90643.3	105547	1.19652	0.00340169	0.0825779	-3.5981	down
Zbsn012113	C21H32O6	Diacetoxy-[6]-gingerdiol	二乙酰氧基-[6]-姜辣二醇	Phenolic acids	酚酸类	Phenolic acids	酚酸类	143615-75-2	2	12985.2	14573.1	16556.8	38239.4	45362.5	59984.9	1.1798	0.0325175	3.25482	1.70258	up
MW0150356	C13H23N3O6	Gly-Glu-Leu	甘氨酸-谷氨酸-亮氨酸	Amino acids and derivatives	氨基酸及其衍生物	Amino acids and derivatives	氨基酸及其衍生物	-	3	314171	338637	360611	731819	687687	827632	1.20029	0.00574191	2.21738	1.14886	up
Walp007738	C16H33NO3	14-Amino-15-hydroxy-11-methylpentadecanoic acid	14-氨基-15-羟基-11-甲基十五烷酸	Lipids	脂质	Sphingolipids	鞘脂	-	1	777184	916063	632373	835561	703689	994175	0.346461	0.586608	1.08935	0.123474	insig
MW0146130	C23H28N6O9	Asp-His-Phe-Asp	Asp-His-Phe-Asp	Amino acids and derivatives	氨基酸及其衍生物	Amino acids and derivatives	氨基酸及其衍生物	-	3	1.30695e+06	1.39138e+06	1.41792e+06	1.98496e+06	1.82371e+06	2.0077e+06	1.18748	0.00268716	1.41303	0.49879	insig
pme0513	C5H12O5	Xylitol	木糖醇	Others	其它类	Saccharides	糖类	87-99-0	3	78019.7	64225.5	83232.9	5.66336e+06	5.47923e+06	5.48541e+06	1.21653	0.00010738	73.7455	6.20448	up
MWS201476	C9H14N4O3	Ala-His	L-丙氨酸-L-组氨酸	Amino acids and derivatives	氨基酸及其衍生物	Amino acids and derivatives	氨基酸及其衍生物	3253-17-6	2	3.98913e+06	4.22241e+06	3.94517e+06	4.54982e+06	4.42618e+06	4.73963e+06	1.09767	0.0144071	1.12823	0.174067	insig
MW0150117	C38H48N8O10	Glu-Phe-Tyr-Tyr-Arg	谷氨酸-苯丙氨酸-酪氨酸-酪氨酸-精氨酸	Amino acids and derivatives	氨基酸及其衍生物	Amino acids and derivatives	氨基酸及其衍生物	-	3	38441.4	62504.8	47676	1.14046e+07	1.20145e+07	1.13122e+07	1.21573	0.000360687	233.688	7.86844	up
Zmyn004449	C18H30O4	9-Hydroxy-12-oxo-10(E),15(Z)-octadecadienoic acid	9-羟基-12-氧代-10(E),15(Z)-十八碳二烯酸	Lipids	脂质	Free fatty acids	游离脂肪酸	-	1	919883	962833	893307	148004	150979	207688	1.20706	1.14343e-05	0.182517	-2.4539	down
MW0155147	C33H48N8O6S	Phe-Cys-Leu-Phe-Arg	Phe-Cys-Leu-Phe-Arg	Amino acids and derivatives	氨基酸及其衍生物	Amino acids and derivatives	氨基酸及其衍生物	-	3	5.27242e+07	5.10434e+07	5.11846e+07	3.80981e+07	3.97837e+07	3.83644e+07	1.209	6.76067e-05	0.750207	-0.414639	insig
pmb1096	C8H7N	Indole	吲哚	Alkaloids	生物碱	Plumerane	吲哚类生物碱	120-72-9	3	3.62974e+06	3.51367e+06	3.87616e+06	3.63723e+06	3.78267e+06	3.23522e+06	0.36787	0.573108	0.966927	-0.0485212	insig
mws1086	C30H50O3	Olean-12-ene-3,22,23-triol (Soyasapogenol B)	齐墩果-12-烯-3,22,23-三醇 (大豆皂醇 B)	Terpenoids	萜类	Triterpene	三萜	595-15-3	3	1.40148e+06	1.37749e+06	1.43831e+06	1.49333e+06	1.41626e+06	1.42443e+06	0.662282	0.27287	1.02768	0.0393963	insig
MW0151690	C17H23N3O3	Ile-Trp	异亮氨酰-色氨酸	Amino acids and derivatives	氨基酸及其衍生物	Amino acids and derivatives	氨基酸及其衍生物	13589-06-5	3	50066.2	53968.2	46933.7	112632	95570.3	79953.8	1.15422	0.0350679	1.90872	0.932607	insig
Wcdn000881	C11H17NO8	N-Fructosyl Pyroglutamate	N-Fructosyl pyroglutamate	Amino acids and derivatives	氨基酸及其衍生物	Amino acids and derivatives	氨基酸及其衍生物	-	1	7.65669e+06	7.626e+06	6.52132e+06	7.63684e+06	7.81815e+06	6.19261e+06	0.0661493	0.938921	0.992827	-0.0103864	insig
pmn001492	C11H8O3	Ayapin	泽兰内酯	Lignans and Coumarins	木脂素和香豆素	Coumarins	香豆素	494-56-4	3	3.80247e+06	4.10651e+06	3.80591e+06	4.22559e+06	4.00999e+06	4.4366e+06	0.865503	0.118181	1.08171	0.11332	insig
Hmdp001794	C35H28O20	Quercetin-3-O-(2'',3''-O-digalloyl)-glucoside	槲皮素-3-O-(2'',3''-O-二没食子酰)葡萄糖苷	Flavonoids	黄酮	Flavonols	黄酮醇	-	3	960150	858375	909772	692667	429804	582540	1.05011	0.0333576	0.624936	-0.678221	insig
Zmdp000446	C9H16N2O5S	γ-L-Glutamyl-S-methyl-L-cysteine	γ-L-谷氨酰胺-S-甲基-L-半胱氨酸	Amino acids and derivatives	氨基酸及其衍生物	Amino acids and derivatives	氨基酸及其衍生物	-	3	71303.4	61120	116720	68392.6	104335	129236	0.420032	0.513372	1.21201	0.277398	insig
pme2559	C6H9NO5	N-Acetyl-L-Aspartic Acid	N-乙酰-L-天冬氨酸	Amino acids and derivatives	氨基酸及其衍生物	Amino acids and derivatives	氨基酸及其衍生物	997-55-7	3	693041	542357	628895	624049	756362	594093	0.325429	0.609342	1.05912	0.0828614	insig
MWSmce199	C5H10O5	L-Xylose	L-木糖	Others	其它类	Saccharides	糖类	609-06-3	3	698233	797532	859807	810613	750800	811610	0.0962949	0.917378	1.00741	0.010649	insig
Hagn002801	C20H18O8	5,6,7,5'-tetramethoxy-3',4'-methylenedioxyflavonoid	5,6,7,5'-四甲氧基-3',4'-亚甲二氧基类黄酮	Flavonoids	黄酮	Flavones	黄酮	-	3	183751	156238	154300	9	9	9	1.21727	0.00331568	5.4624e-05	-14.1601	down
MWSslk235	C6H14O6	Allitol	蒜糖醇	Others	其它类	Saccharides	糖类	488-44-8	1	378015	314451	313327	1.12509e+07	1.08674e+07	1.07474e+07	1.2165	0.000156953	32.6764	5.03018	up
zjbp111604	C15H22O2	8α-hydroxyeudesma-3,11(13)-dien-14-al	8α-hydroxyeudesma-3,11(13)-dien-14-al	Terpenoids	萜类	Sesquiterpenoids	倍半萜	-	3	29635.5	51705.1	50373.9	115980	105431	70610.8	1.04965	0.0404798	2.21708	1.14866	up
MW0150921	C22H34N6O9	His-Glu-Ile-Glu	组氨酸-谷氨酸-异亮氨酸-谷氨酸	Amino acids and derivatives	氨基酸及其衍生物	Amino acids and derivatives	氨基酸及其衍生物	-	3	84910.9	358769	382397	1.05147e+06	1.06351e+06	1.08382e+06	1.02827	0.0135898	3.87228	1.95318	up
pme2292	C4H12N2	Putrescine	腐胺	Alkaloids	生物碱	Alkaloids	生物碱	110-60-1	3	482718	486339	503180	349876	333261	407624	1.12675	0.0232593	0.740887	-0.432674	insig
MW0155263	C30H49N5O6S2	Phe-Leu-Val-Met-Met	Phe-Leu-Val-Met-Met	Amino acids and derivatives	氨基酸及其衍生物	Amino acids and derivatives	氨基酸及其衍生物	-	3	59439.8	110045	156760	294267	263203	168600	0.960646	0.0519298	2.22554	1.15415	insig
Walp007190	C20H43NO4	2-AminoicoSane-1,5,7,19-tetraol	2-氨基二十烷-1,5,7,19-四醇	Lipids	脂质	Sphingolipids	鞘脂	-	1	1.07881e+07	2.09115e+07	9.93226e+06	1.63429e+07	1.72971e+07	1.73257e+07	0.587797	0.470894	1.2242	0.291841	insig
MWS201419	C8H17N3O3	Lys-Gly	L-赖氨酸-L-甘氨酸	Amino acids and derivatives	氨基酸及其衍生物	Amino acids and derivatives	氨基酸及其衍生物	7563-03-3	3	1.00917e+07	1.05512e+07	1.09055e+07	6.69547e+06	7.16444e+06	7.03075e+06	1.20433	0.000656339	0.662178	-0.594709	insig
MWS201461	C12H25N5O3	Leu-Arg	L-亮氨酸-L-精氨酸	Amino acids and derivatives	氨基酸及其衍生物	Amino acids and derivatives	氨基酸及其衍生物	26607-15-8	2	2.50518e+06	5.77585e+06	2.45924e+06	4.98547e+06	5.28618e+06	4.50763e+06	0.700825	0.344432	1.37606	0.460545	insig
MWS1848	C8H8O2	Phenyl acetate	乙酸苯酯	Phenolic acids	酚酸类	Phenolic acids	酚酸类	122-79-2	3	518157	463423	532953	673179	623017	667182	1.13896	0.00601184	1.29636	0.374465	insig
Hmlp001371	C12H14N2O3	Cyclo(Tyr-Ala)	环(酪氨酸-丙氨酸)	Amino acids and derivatives	氨基酸及其衍生物	Amino acids and derivatives	氨基酸及其衍生物	21754-26-7	3	270285	249624	236433	455952	358659	456265	1.15013	0.0259055	1.68029	0.748713	insig
mws0396	C18H34O2	Elaidic Acid*	反油酸*	Lipids	脂质	Free fatty acids	游离脂肪酸	112-79-8	1	2.3189e+06	2.82451e+06	2.37754e+06	3.8953e+07	3.98737e+07	4.03342e+07	1.2161	1.46585e-05	15.8438	3.98585	up
MWSmce466	C8H8O2	4-Hydroxyacetophenone	4-羟基苯乙酮	Others	其它类	Ketone compounds	酮类化合物	99-93-4	3	561612	578842	536849	795549	707877	659394	1.10222	0.0455845	1.28946	0.36677	insig
Lcsn004011	C19H22O6	Gibberellin A3	赤霉素3	Terpenoids	萜类	Ditepenoids	二萜	-	3	129991	195971	151403	210032	211287	198567	0.913367	0.129044	1.29856	0.376909	insig
pma0461	C18H28O2	14,15-Dehydrocrepenynic acid	14,15-脱氢还阳参油酸	Lipids	脂质	Free fatty acids	游离脂肪酸	4154-44-3	3	4.28627e+06	4.07906e+06	4.15567e+06	41019.1	46781.1	64321.5	1.21509	0.000180196	0.0121493	-6.36298	down
Lssp210422	C15H10O5	Genistein	染料木素 (金雀异黄素)	Flavonoids	黄酮	Isoflavones	异黄酮	446-72-0	3	1.13773e+06	1.24417e+06	1.18446e+06	501482	415565	448796	1.20787	6.80182e-05	0.382979	-1.38466	down
MWSmce165	C6H14O5	L-Fucitol	L-岩藻糖醇	Others	其它类	Saccharides	糖类	13074-06-1	2	1.52784e+06	1.52528e+06	1.45103e+06	1.69223e+06	1.62463e+06	1.60536e+06	1.07795	0.0187848	1.09282	0.128053	insig
MW0151607	C23H34N4O9	Ile-Thr-Tyr-Asp	Ile-Thr-Tyr-Asp	Amino acids and derivatives	氨基酸及其衍生物	Amino acids and derivatives	氨基酸及其衍生物	-	3	9	9	9	2.63137e+06	2.14373e+06	1.26389e+06	1.21656	0.0373145	223666	17.771	up
MWSHY0202	C16H12O2	6-Methylflavone	6-甲基黄酮	Flavonoids	黄酮	Flavones	黄酮	29976-75-8	3	61150.2	43689.8	54987.1	241630	249386	220581	1.20536	0.00021185	4.45229	2.15455	up
MW0152507	C19H33N5O9	Leu-Thr-Gln-Asp	Leu-Thr-Gln-Asp	Amino acids and derivatives	氨基酸及其衍生物	Amino acids and derivatives	氨基酸及其衍生物	-	3	5.01112e+06	4.93446e+06	5.15518e+06	5.02395e+06	5.10926e+06	4.91741e+06	0.117114	0.854277	0.996679	-0.00479964	insig
MW0149865	C27H49N7O9	Gln-Val-Lys-Glu-Leu	谷酰氨-缬氨酸-赖氨酸-谷氨酸-亮氨酸	Amino acids and derivatives	氨基酸及其衍生物	Amino acids and derivatives	氨基酸及其衍生物	-	3	1.18257e+07	1.14575e+07	1.27237e+07	1.43284e+07	1.45951e+07	1.4575e+07	1.15528	0.0178762	1.20806	0.272696	insig
MWS201444	C7H13N3O4	Gln-Gly	L-谷氨酰胺-L-甘氨酸	Amino acids and derivatives	氨基酸及其衍生物	Amino acids and derivatives	氨基酸及其衍生物	2650-65-9	2	9.07683e+06	9.56271e+06	9.36066e+06	6.45857e+06	6.54488e+06	6.15885e+06	1.20777	0.000109439	0.684363	-0.547166	insig
Lmrn002746	C6H12O3	2-Hydroxy-4-methylpentanoic acid	2-羟基-4-甲基戊酸	Organic acids	有机酸	Organic acids	有机酸	498-36-2	1	918499	836386	903155	1.16276e+06	1.1707e+06	1.37768e+06	1.13909	0.0269791	1.39619	0.481495	insig
pme2914	C6H10O5	3-Hydroxy-3-methylpentane-1,5-dioic acid	3-羟基-3-甲基谷氨酸	Amino acids and derivatives	氨基酸及其衍生物	Amino acids and derivatives	氨基酸及其衍生物	503-49-1	1	638100	2.27365e+06	2.4377e+06	2.65382e+07	2.68373e+07	7.72211e+06	1.09328	0.0976926	11.4213	3.51365	insig
MW0158922	C22H31N5O8	Val-Asn-Phe-Asp	Val-Asn-Phe-Asp	Amino acids and derivatives	氨基酸及其衍生物	Amino acids and derivatives	氨基酸及其衍生物	-	3	157234	149594	149059	603381	717954	680854	1.21407	0.00407437	4.39186	2.13483	up
pme2758	C5H9NO5	4-Hydroxy-L-glutamic acid	4-羟基-L-谷氨酸	Amino acids and derivatives	氨基酸及其衍生物	Amino acids and derivatives	氨基酸及其衍生物	3913-68-6	3	127593	133326	138096	743787	705957	681923	1.21635	0.000727395	5.34232	2.41747	up
MWSslk225	C9H8O	1-Indanone	1-茚酮	Others	其它类	Ketone compounds	酮类化合物	83-33-0	3	2.77439e+06	2.84266e+06	2.92329e+06	79443	87034.1	80906.6	1.21713	0.000233231	0.0289665	-5.10947	down
pmc0960	C28H50NO7P	LysoPC 20:4	溶血磷脂酰胆碱 20:4	Lipids	脂质	LPC	溶血磷脂酰胆碱	-	3	736159	710266	691824	10299.9	5338.45	2079.32	1.19681	0.000216549	0.00828605	-6.9151	down
Lmbn005369	C18H32O3	13(S)-HODE;13(S)-Hydroxyoctadeca-9Z,11E-dienoic acid*	13-羟基十八烷基-9,11-二烯酸*	Lipids	脂质	Free fatty acids	游离脂肪酸	10219-69-9	1	1.93153e+06	1.9456e+06	1.93653e+06	1.37226e+06	1.34779e+06	1.47772e+06	1.19949	0.00505202	0.722052	-0.469826	insig
MW0108780	C6H11NO3S	N-Formyl-DL-methionine	N-甲酰基-DL-蛋氨酸	Amino acids and derivatives	氨基酸及其衍生物	Amino acids and derivatives	氨基酸及其衍生物	-	3	266754	240471	226894	329901	365181	365066	1.16069	0.00279862	1.44411	0.53018	insig
pme1816	C16H18O9	Neochlorogenic acid (5-O-Caffeoylquinic acid)*	新绿原酸 (5-O-咖啡酰奎宁酸)*	Phenolic acids	酚酸类	Phenolic acids	酚酸类	906-33-2	1	8.50549e+06	8.20248e+06	8.05172e+06	185774	186271	377168	1.20673	2.09635e-05	0.0302594	-5.04647	down
Lmhp008718	C25H48NO7P	LysoPC 17:2	溶血磷脂酰胆碱 17:2	Lipids	脂质	LPC	溶血磷脂酰胆碱	-	2	8480.46	13413.3	8456.06	1.70897e+06	2.11293e+06	1.63076e+06	1.21468	0.0067583	179.661	7.48913	up
MWS201414	C9H15N3O4	Pro-Asn	L-脯氨酸-L-天冬酰胺	Amino acids and derivatives	氨基酸及其衍生物	Amino acids and derivatives	氨基酸及其衍生物	107856-82-6	2	1.23567e+07	1.21599e+07	1.29119e+07	1.7541e+07	1.68241e+07	1.60206e+07	1.19044	0.00320954	1.34618	0.428876	insig
Lmmn002164	C5H8O4	Monomethyl succinate	琥珀酸单甲酯	Organic acids	有机酸	Organic acids	有机酸	3878-55-5	3	207420	2.13857e+06	2.19531e+06	2.98742e+06	282384	3.05193e+06	0.176172	0.627684	1.39206	0.477217	insig
Wbmp001002	C8H9NO2	4-methoxybenzamide	4-甲氧基苯甲酰胺	Alkaloids	生物碱	Alkaloids	生物碱	3424-93-9	2	2.89376e+06	2.9933e+06	2.95861e+06	295742	294764	374982	1.21415	3.39461e-07	0.109148	-3.19564	down
pme2244	C11H11NO2	3-Indolepropionic acid	3-吲哚丙酸	Alkaloids	生物碱	Plumerane	吲哚类生物碱	830-96-6	3	471480	436129	398878	419131	380275	402425	0.720199	0.236972	0.919894	-0.12046	insig
MW0118009	C14H10O5	2,6,7-Trihydroxy-9-methylxanthen-3-one	2,6,7-三羟基-9-甲基黄嘌呤-3-一	Others	其它类	Ketone compounds	酮类化合物	5407-46-5	3	302559	255431	288183	1.68699e+06	1.65097e+06	1.74958e+06	1.2152	3.52476e-05	6.01241	2.58794	up
Lmhp010190	C26H52NO7P	LysoPC 18:1(2n isomer)	溶血磷脂酰胆碱 18:1(2n异构)	Lipids	脂质	LPC	溶血磷脂酰胆碱	-	1	560385	542295	589736	3.70638e+07	3.93497e+07	3.72416e+07	1.21721	0.000385069	67.1555	6.06943	up
Lmhp009590	C25H50NO7P	LysoPC 17:1	溶血磷脂酰胆碱 17:1	Lipids	脂质	LPC	溶血磷脂酰胆碱	-	3	79555.9	69947.6	74029.1	1.53322e+06	1.4765e+06	1.48778e+06	1.21691	0.000103416	20.1201	4.33057	up
Wcsn011122	C18H32O2	(5Z,10E,14S)-14-hydroxy-2,6,10-trimethylpentadeca-5,10-dien-4-one	(5Z,10E,14S)-14-hydroxy-2,6,10-trimethylpentadeca-5,10-dien-4-one	Others	其它类	Others	其它	-	1	22907.8	16082	26202.8	694354	754878	740826	1.21312	0.000498566	33.5936	5.07012	up
MW0145372	C23H41N13O6	Arg-His-Gln-Arg	Arg-His-Gln-Arg	Amino acids and derivatives	氨基酸及其衍生物	Amino acids and derivatives	氨基酸及其衍生物	-	3	1.54018e+06	1.43176e+06	1.37453e+06	1.72481e+07	1.62106e+07	1.88798e+07	1.21611	0.00227317	12.0416	3.58996	up
pme0534	C6H12O7	Gluconic acid	葡萄糖酸	Others	其它类	Saccharides	糖类	526-95-4	1	6.58282e+06	6.23364e+06	6.07072e+06	1.14502e+06	1.14819e+06	1.16526e+06	1.21686	0.000846058	0.183112	-2.4492	down
MW0146043	C26H39N7O9	Asp-Asn-Phe-Lys-Ala	Asp-Asn-Phe-Lys-Ala	Amino acids and derivatives	氨基酸及其衍生物	Amino acids and derivatives	氨基酸及其衍生物	-	3	490363	555680	489723	1.65554e+06	1.77777e+06	1.64822e+06	1.21337	0.000137851	3.30879	1.72631	up
pmb0774	C10H12N2O	N-Hydroxytryptamine	N-羟基色胺	Alkaloids	生物碱	Plumerane	吲哚类生物碱	-	3	1.46322e+06	1.49087e+06	1.53e+06	1.42683e+06	1.36517e+06	1.48802e+06	0.781835	0.188059	0.954491	-0.0671966	insig
Lmyn006227	C15H10O5	Galangin (3,5,7-Trihydroxyflavone)	高良姜素	Flavonoids	黄酮	Flavones	黄酮	548-83-4	3	77075.1	96682.2	88095.2	36944.8	33072.6	44915.2	1.17558	0.0036461	0.438921	-1.18797	down
Ylgn009136	C20H26O3	triptobenzene N	triptobenzene N	Terpenoids	萜类	Ditepenoids	二萜	-	3	1.54078e+06	1.46396e+06	1.58025e+06	735732	775798	722816	1.21284	0.000348124	0.487317	-1.03707	down
Wcsp002119	C18H23NO4	galanthine	galanthine	Alkaloids	生物碱	Alkaloids	生物碱	517-78-2	2	457651	479607	465088	742197	674081	791390	1.19013	0.0132718	1.57427	0.654681	insig
pme3184	C10H14N5O6P	2'-Deoxyadenosine-5'-monophosphate	2'-脱氧腺苷-5'-单磷酸	Nucleotides and derivatives	核苷酸及其衍生物	Nucleotides and derivatives	核苷酸及其衍生物	653-63-4	3	1.81192e+06	3.15796e+06	2.95837e+06	419013	443281	375639	1.19382	0.0333463	0.156142	-2.67907	down
MWSmce668	C10H16N5O13P3	ATP; Adenosine 5'-Triphosphate	腺嘌呤核苷三磷酸	Nucleotides and derivatives	核苷酸及其衍生物	Nucleotides and derivatives	核苷酸及其衍生物	56-65-5	3	7625.01	1794.25	2634.63	327458	357094	396701	1.19666	0.0029542	89.7016	6.48706	up
MW0158572	C24H31N3O5	Tyr-Phe-Leu	酪氨酸-苯丙氨酸-亮氨酸	Amino acids and derivatives	氨基酸及其衍生物	Amino acids and derivatives	氨基酸及其衍生物	-	3	1.16063e+07	1.41374e+07	1.37033e+07	6.98114e+07	7.48305e+07	6.57635e+07	1.21297	0.00100963	5.33387	2.41518	up
Zmmp000606	C6H13NO3	2-Amino-4-hydroxy-3-methylpentanoic acid	2-氨基-4-羟基-3-甲基戊酸	Amino acids and derivatives	氨基酸及其衍生物	Amino acids and derivatives	氨基酸及其衍生物	-	3	5.2585e+06	1.95274e+06	5.27401e+06	7.75799e+06	7.64798e+06	7.44638e+06	0.884292	0.0877766	1.83035	0.872118	insig
MWSmce203	C12H22O11	D-Cellobiose	D-纤维二糖	Others	其它类	Saccharides	糖类	528-50-7	3	626731	572099	728319	563045	687967	676065	0.00663087	0.999703	0.999963	-5.40698e-05	insig
MWS4525	C6H7N5O	6-O-methylguanine	6-O-甲基鸟嘌呤	Nucleotides and derivatives	核苷酸及其衍生物	Nucleotides and derivatives	核苷酸及其衍生物	20535-83-5	3	1.88736e+06	2.09008e+06	1.90238e+06	7.41369e+06	7.85253e+06	7.95424e+06	1.21537	0.000181407	3.94918	1.98155	up
MW0150472	C11H19N3O5	Gly-Pro-Thr	甘氨酸-脯氨酸-苏氨酸	Amino acids and derivatives	氨基酸及其衍生物	Amino acids and derivatives	氨基酸及其衍生物	-	3	4.8251e+06	4.28595e+06	5.85351e+06	6.61521e+06	6.65612e+06	6.1507e+06	0.996284	0.0706202	1.29787	0.376144	insig
MWStz083	C10H16N2O2	Cyclo(D-Val-L-Pro)	环(D-缬氨酸-L-脯氨酸)	Amino acids and derivatives	氨基酸及其衍生物	Amino acids and derivatives	氨基酸及其衍生物	27483-18-7	1	2.2679e+06	2.42839e+06	2.23553e+06	3.53968e+06	3.27624e+06	3.51469e+06	1.19848	0.000664002	1.49032	0.575621	insig
MWSmce548	C5H11NO2	Betaine	甜菜碱	Alkaloids	生物碱	Alkaloids	生物碱	107-43-7	3	1.00554e+06	1.25116e+06	1.06316e+06	972808	989380	753117	0.828299	0.130891	0.817895	-0.290012	insig
Lmbn005662	C18H32O3	9(10)-EpOME;(9R,10S)-(12Z)-9,10-Epoxyoctadecenoic acid	9,10-环氧十八烯酸	Lipids	脂质	Free fatty acids	游离脂肪酸	16833-56-0	2	13051.8	21198.2	19360.8	39813.5	119688	40155.5	1.01523	0.207486	3.72419	1.89693	insig
MW0156786	C20H35N7O6	Ser-His-Val-Lys	Ser-His-Val-Lys	Amino acids and derivatives	氨基酸及其衍生物	Amino acids and derivatives	氨基酸及其衍生物	-	3	1.25328e+06	1.28796e+06	1.19019e+06	797406	846900	776727	1.20219	0.000413227	0.648821	-0.624109	insig
MW0156891	C10H17N3O5	Ser-Pro-Gly	丝氨酰-脯氨酰-甘氨酸	Amino acids and derivatives	氨基酸及其衍生物	Amino acids and derivatives	氨基酸及其衍生物	-	3	6.15367e+06	5.86888e+06	6.37352e+06	5.3033e+06	4.90153e+06	4.96125e+06	1.1474	0.00535827	0.82442	-0.278549	insig
MW0103525	C9H14N2O11P2	Deoxyuridine-5'-diphosphate	脱氧尿苷-5'-二磷酸	Nucleotides and derivatives	核苷酸及其衍生物	Nucleotides and derivatives	核苷酸及其衍生物	4208-67-7	3	4.39059e+06	4.52855e+06	4.55315e+06	4.2369e+06	3.78852e+06	3.99112e+06	1.04652	0.0498533	0.891945	-0.164973	insig
Qmyp101334	C18H28O3	JiangxiBaiyingsu I	江西白英素I	Terpenoids	萜类	Sesquiterpenoids	倍半萜	-	3	1.91218e+06	1.93335e+06	1.81334e+06	102689	93993.6	116918	1.21607	0.000293476	0.0554176	-4.17351	down
mws1383	C12H10N4O2	Lumichrome	7,8-二甲基咯嗪	Alkaloids	生物碱	Alkaloids	生物碱	1086-80-2	3	39498.5	29906.4	31331.9	110463	55920.7	82752.4	1.09213	0.0832959	2.47314	1.30634	insig
MWS0618	C9H19NO4	Pantothenol	DL-泛酰醇	Others	其它类	Alcohol compounds	醇类化合物	16485-10-2	3	14338.8	9598.27	2593.91	83439.8	76462.4	66266.6	1.1133	0.000732484	8.5247	3.09165	up
MWStz152	C11H11NO3	2-(Acetylamino)-3-phenyl-2-propenoic acid	α-乙酰氨基肉桂酸	Alkaloids	生物碱	Alkaloids	生物碱	5469-45-4	3	98211.9	122962	142118	204501	178446	157715	1.02101	0.0335788	1.48823	0.573602	insig
Lmmn004951	C18H34O5	2-Hydroxy-4-methyl-3-undecanoyloxypentanoic acid methyl ester	2-羟基-4-甲基-3-十一烷氧基戊酸甲酯	Lipids	脂质	Free fatty acids	游离脂肪酸	-	1	1.54913e+07	1.55248e+07	1.52081e+07	3.71185e+06	3.60602e+06	3.89399e+06	1.21668	1.43393e-07	0.242554	-2.04362	down
pme1286	C14H20N6O5S	S-(5'-Adenosy)-L-homocysteine	S-(5-腺苷)-L-高半胱氨酸	Amino acids and derivatives	氨基酸及其衍生物	Amino acids and derivatives	氨基酸及其衍生物	979-92-0	3	238802	225466	223612	5.30352e+06	5.05008e+06	4.90141e+06	1.21708	0.000573057	22.1768	4.47098	up
Wcgn008300	C14H16O5	5,7-Dimethyl-6-ethoxycarbonyl-3-hydroxy-3-methylphthalide	5,7-Dimethyl-6-ethoxycarbonyl-3-hydroxy-3-methylphthalide	Others	其它类	Others	其它	-	2	66707.3	52588.4	60765.6	585201	605399	617131	1.21503	3.22574e-05	10.0395	3.32762	up
Lmrn003000	C9H10O3	2-Hydroxy-3-phenylpropanoic acid	2-羟基-3-苯基丙酸	Phenolic acids	酚酸类	Phenolic acids	酚酸类	7326-19-4	1	1.59008e+06	1.48391e+06	1.56283e+06	100825	92512	104898	1.21676	0.000415945	0.0643189	-3.95861	down
Wayn002636	C17H22N2O7	N-(1-Deoxy-1-fructosyl)Tryptophan	N-(1-脱氧-1-果糖基)色氨酸	Nucleotides and derivatives	核苷酸及其衍生物	Nucleotides and derivatives	核苷酸及其衍生物	-	1	985444	1.0638e+06	690604	742772	802137	872585	0.444242	0.449084	0.882346	-0.180584	insig
mws0467	C9H10O3	3-(4-Hydroxyphenyl)-propionic acid	3-(4-羟基苯基)丙酸	Phenolic acids	酚酸类	Phenolic acids	酚酸类	501-97-3	3	2.15504e+06	1.70444e+06	1.78089e+06	130108	103041	134977	1.21338	0.00601304	0.0652664	-3.93752	down
MWS201471	C15H23N3O4	Lys-Tyr	L-赖氨酸-L-酪氨酸	Amino acids and derivatives	氨基酸及其衍生物	Amino acids and derivatives	氨基酸及其衍生物	35978-98-4	3	803887	814874	836737	648758	793773	842656	0.532365	0.433015	0.930641	-0.103703	insig
Lmmn005092	C47H72O20	Medicagenic acid-3-O-glucuronide-28-O-rhamnosyl(1,2)-arabinoside	苜蓿酸-3-O-葡萄糖醛酸苷-28-O-鼠李糖基(1,2)-阿拉伯糖苷	Terpenoids	萜类	Triterpene Saponin	三萜皂苷	-	2	797943	845387	826132	636541	547806	638072	1.14988	0.00872599	0.737982	-0.438342	insig
MW0156759	C21H36N8O9	Ser-Gly-Pro-Glu-Arg	Ser-Gly-Pro-Glu-Arg	Amino acids and derivatives	氨基酸及其衍生物	Amino acids and derivatives	氨基酸及其衍生物	-	3	33340	102057	75483.8	5.45773e+06	6.42227e+06	5.80457e+06	1.20415	0.00223932	83.8606	6.38992	up
Yaln008277	C22H34O6	Trijugin A	Trijugin A	Terpenoids	萜类	Sesquiterpenoids	倍半萜	-	3	491064	310911	305465	1.03675e+06	1.15339e+06	1.67013e+06	1.15278	0.0327434	3.48576	1.80148	up
pmb2791	C18H30O4	9-Hydroperoxy-10E,12,15Z-octadecatrienoic acid	9-羟基过氧-10E,12,15Z-十八碳三烯酸	Lipids	脂质	Free fatty acids	游离脂肪酸	111004-08-1	3	430900	413231	436650	401153	369711	418479	0.833431	0.153917	0.928608	-0.106858	insig
MWSprf048	C12H20O2	Linalyl Acetate	乙酸芳樟酯	Others	其它类	Others	其它	115-95-7	3	41752.8	45414.4	48003.5	23299	41042.4	34299.1	0.855903	0.131163	0.729749	-0.454528	insig
MW0144609	C18H31N5O8	Ala-Ile-Asn-Glu	Ala-Ile-Asn-Glu	Amino acids and derivatives	氨基酸及其衍生物	Amino acids and derivatives	氨基酸及其衍生物	-	3	144050	555341	150944	2.23079e+06	2.14083e+06	2.18897e+06	1.13325	0.00394523	7.7153	2.94772	up
Lmrn001951	C9H10O4	(S)-2-Hydroxy-3-(4-Hydroxyphenyl)Propanoic Acid	2-羟基-(4-羟基苯基)丙酸	Phenolic acids	酚酸类	Phenolic acids	酚酸类	23508-35-2	3	198148	168362	173901	15870.5	20601.2	26377	1.20512	0.00146398	0.116298	-3.1041	down
mws0102	C9H7NO2	Indole-5-carboxylic acid*	吲哚-5-甲酸*	Alkaloids	生物碱	Plumerane	吲哚类生物碱	1670-81-1	3	113096	156657	130280	1.80653e+06	1.92592e+06	1.80649e+06	1.21412	0.000178303	13.8462	3.79142	up
Zbzp000519	C8H13NO2	retronecine	retronecine	Alkaloids	生物碱	Pyrrole alkaloids	吡咯类生物碱	480-85-3	3	2.66238e+07	2.55181e+07	2.46142e+07	1.56302e+07	1.50831e+07	1.50706e+07	1.21147	0.00148709	0.596485	-0.745442	insig
MW0156886	C12H20N4O6	Ser-Pro-Asn	L-丝氨酰-L-脯氨酰-L-天冬酰胺	Amino acids and derivatives	氨基酸及其衍生物	Amino acids and derivatives	氨基酸及其衍生物	-	3	2.14876e+06	2.77783e+06	1.79015e+06	483508	613825	639858	1.18639	0.0262215	0.258636	-1.951	down
Lmyn002145	C20H16O15	Mucic acid-1,4-lactone-3,5-di-O-gallate	粘酸-1,4-内酯-3,5-二氧没食子酸酯	Phenolic acids	酚酸类	Phenolic acids	酚酸类	-	3	35933.8	35246.1	41641.7	210360	197565	63661.6	1.04352	0.125286	4.17994	2.06348	insig
Wcgn012724	C16H26O4	6-Hydroxyphomodiol	6-Hydroxyphomodiol	Others	其它类	Others	其它	-	1	1.14418e+07	1.41711e+07	1.41371e+07	1.91487e+07	1.63174e+07	1.6191e+07	1.00757	0.0401412	1.29955	0.378007	insig
Wbjp004916	C17H12N2O4	Cephalanthrin A	Cephalanthrin A	Alkaloids	生物碱	Alkaloids	生物碱	-	3	1.35417e+07	1.39631e+07	1.36529e+07	1.61521e+07	1.71274e+07	1.60182e+07	1.17961	0.00941412	1.19778	0.260358	insig
MW0153603	C27H47N9O7S	Met-Lys-Asn-His-Leu	Met-Lys-Asn-His-Leu	Amino acids and derivatives	氨基酸及其衍生物	Amino acids and derivatives	氨基酸及其衍生物	-	3	823172	2.11609e+06	609095	676249	1.03988e+06	863402	0.278907	0.566565	0.726964	-0.460044	insig
Wafn002081	C12H14O8	Dihydroxybenzoyl xyloside	二羟基苯甲酰木糖苷	Phenolic acids	酚酸类	Phenolic acids	酚酸类	-	3	478191	406766	447127	438558	507133	524479	0.682741	0.243886	1.10366	0.142298	insig
Wcsn010496	C18H30O2	(5E,9E)-6,10,14-Trimethylpentadeca-5,9-Diene-2,13-Dione	(5E,9E)-6,10,14-Trimethylpentadeca-5,9-Diene-2,13-Dione	Others	其它类	Others	其它	-	1	11743.6	25865.9	16725	49764.2	29439.3	29877.8	0.951918	0.0946674	2.00759	1.00547	insig
MWS0435	C8H9NO2	Acetaminophen	对乙酰氨基酚	Alkaloids	生物碱	Phenolamine	酚胺	103-90-2	2	422031	431035	402737	488813	501675	482475	1.16924	0.00321623	1.17292	0.23011	insig
mws0219	C4H7NO4	L-Aspartic Acid	L-天冬氨酸	Amino acids and derivatives	氨基酸及其衍生物	Amino acids and derivatives	氨基酸及其衍生物	56-84-8	1	5.23617e+06	5.40428e+06	5.6952e+06	425681	334214	452060	1.21407	0.000334032	0.0741908	-3.75262	down
MWSHY0106	C15H10O8	Myricetin	杨梅素	Flavonoids	黄酮	Flavonols	黄酮醇	529-44-2	3	142535	200863	153930	318354	264259	239018	1.07647	0.0239986	1.65209	0.724294	insig
pmb0876	C21H44NO7P	LysoPE 16:0	溶血磷脂酰乙醇胺 16:0	Lipids	脂质	LPE	溶血磷脂酰乙醇胺	53862-35-4	1	142725	221850	175863	817901	994943	1.22707e+06	1.1938	0.0167673	5.6249	2.49183	up
MWSmce257	C9H17NO5	D-Pantothenic Acid	D-泛酸(维生素B5)	Others	其它类	Vitamin	维生素	79-83-4	1	1.86892e+06	1.76005e+06	1.89804e+06	3.30798e+06	3.22625e+06	3.49266e+06	1.21002	0.000416349	1.81416	0.859302	insig
Wayp001104	C15H21NO8	N-(1-Deoxy-1-fructosyl)Tyrosine	N-(1-脱氧-1-果糖基)酪氨酸	Nucleotides and derivatives	核苷酸及其衍生物	Nucleotides and derivatives	核苷酸及其衍生物	-	3	3.14388e+06	3.48317e+06	2.9171e+06	4.11815e+06	3.97119e+06	3.46782e+06	0.965905	0.0609833	1.21092	0.276099	insig
Zmgn000503	C5H10O4	2,3-Dihydroxy-3-Methylbutanoic Acid	2,3-二羟基-3-甲基丁酸	Organic acids	有机酸	Organic acids	有机酸	1756-18-9	2	2.2101e+06	2.09754e+06	1.85221e+06	2.82243e+06	2.65288e+06	3.13242e+06	1.11961	0.0115639	1.39739	0.482737	insig
mws2120	C13H8O8	Brevifolin carboxylic acid	短叶苏木酚酸	Phenolic acids	酚酸类	Phenolic acids	酚酸类	18490-95-4	3	891244	923114	889480	1.07814e+06	1.00311e+06	1.0254e+06	1.14753	0.0133174	1.14898	0.20035	insig
Hahp000801	C5H11NO2	alanine betaine	丙氨酸甜菜碱	Alkaloids	生物碱	Alkaloids	生物碱	-	1	5.3369e+07	5.47331e+07	5.93009e+07	2.95754e+07	2.89925e+07	2.71319e+07	1.20819	0.0014425	0.511936	-0.965963	insig
mws0943	C7H8N2O2	1,4-Dihydro-1-Methyl-4-oxo-3-pyridinecarboxamide	1,4-二氢-1-甲基-4-氧代-3-吡啶甲酰胺	Alkaloids	生物碱	Pyridine alkaloids	吡啶类生物碱	769-49-3	2	16309.9	15005	9073.63	5.49218e+06	5.70833e+06	5.59599e+06	1.21506	0.000122581	415.873	8.7	up
MWS4471	C6H10N2O4	N-Alpha-Acetyl-L-Asparagine	N-α-乙酰基-L-天冬酰胺	Amino acids and derivatives	氨基酸及其衍生物	Amino acids and derivatives	氨基酸及其衍生物	4033-40-3	2	671734	658780	630688	573648	509820	555757	1.11349	0.0132193	0.835826	-0.258725	insig
mws0213	C5H12O5	Ribitol	核糖醇	Others	其它类	Saccharides	糖类	488-81-3	1	103467	93225.6	88338.2	5.40571e+06	5.30283e+06	6.27941e+06	1.21659	0.00307692	59.6004	5.89725	up
MWS04412	C8H18N2O2	N(6),N(6)-Dimethyl-L-lysine	N(6),N(6)-二甲基-L-赖氨酸	Amino acids and derivatives	氨基酸及其衍生物	Amino acids and derivatives	氨基酸及其衍生物	2259-86-1	2	4.0171e+06	2.21709e+06	3.74576e+06	2.9326e+06	2.74913e+06	2.46032e+06	0.495795	0.389201	0.815841	-0.293641	insig
mws0376	C4H4O4	Fumaric acid	延胡索酸(富马酸,反丁烯二酸)	Organic acids	有机酸	Organic acids	有机酸	110-17-8	1	3.21018e+06	3.22978e+06	3.19723e+06	2.86371e+06	3.01854e+06	2.41714e+06	0.91749	0.131495	0.861184	-0.215607	insig
MWSmce193	C16H17N3O2	Brevianamide F	Brevianamide F <真菌毒素>	Alkaloids	生物碱	Plumerane	吲哚类生物碱	38136-70-8	1	8.89181e+06	9.22778e+06	8.72548e+06	1.25445e+07	1.19624e+07	1.30049e+07	1.19909	0.00206581	1.39734	0.482684	insig
pmb0854	C26H48NO7P	LysoPC 18:3	溶血磷脂酰胆碱 18:3	Lipids	脂质	LPC	溶血磷脂酰胆碱	-	1	251942	249938	177659	1.15475e+06	1.10702e+06	1.14722e+06	1.20503	3.22728e-05	5.01662	2.32671	up
MW0149789	C15H25N5O6	Gln-Pro-Gln	谷酰氨-脯氨酸-谷酰氨	Amino acids and derivatives	氨基酸及其衍生物	Amino acids and derivatives	氨基酸及其衍生物	-	3	6.90841e+06	7.42367e+06	1.09969e+07	521791	681630	564042	1.2079	0.0256267	0.0697803	-3.84104	down
Wafn011571	C18H32O3	alpha-Hydroxylinoleic acid*	α-羟基亚油酸*	Lipids	脂质	Free fatty acids	游离脂肪酸	57818-44-7	1	1.89443e+06	1.98236e+06	1.80426e+06	1.27974e+06	1.32285e+06	1.50485e+06	1.15043	0.00470806	0.723008	-0.467917	insig
Wbmp010456	C18H28O2	Macrophypene B	Macrophypene B	Terpenoids	萜类	Ditepenoids	二萜	-	3	4.25338e+06	4.43255e+06	4.4651e+06	69182.7	38694.2	245280	1.17276	1.30514e-06	0.026854	-5.21872	down
MW0150829	C33H43N7O8	His-Ala-Tyr-Tyr-Leu	组氨酸-丙氨酸-酪氨酸-酪氨酸-亮氨酸	Amino acids and derivatives	氨基酸及其衍生物	Amino acids and derivatives	氨基酸及其衍生物	-	3	2.26869e+06	2.29993e+06	2.16852e+06	4.2015e+06	4.34106e+06	4.15386e+06	1.21434	2.17534e-05	1.88454	0.914212	insig
Wmkn002777	C27H30O13	7-Hydroxy-3''-methoxy-isoflavone-7-primeveroside	7-羟基-3''-甲氧基-异黄酮-7-樱草糖苷	Flavonoids	黄酮	Isoflavones	异黄酮	-	3	207540	215662	203892	268156	290178	255132	1.16065	0.0176618	1.2972	0.3754	insig
mws0098	C9H7NO2	Indole-2-carboxylic acid	吲哚-2-甲酸	Alkaloids	生物碱	Plumerane	吲哚类生物碱	1477-50-5	3	57669.6	67247.8	49169.9	61885.2	79033.7	15005	0.352918	0.785681	0.895665	-0.158969	insig
Zmyn004732	C18H30O3	2R-hydroxy-9Z,12Z,15Z-octadecatrienoic acid	2R-羟基-9Z,12Z,15Z-十八碳三烯酸	Lipids	脂质	Free fatty acids	游离脂肪酸	-	1	102024	114483	132966	931151	1.0314e+06	1.5247e+06	1.20436	0.0291584	9.97861	3.31884	up
MW0107168	C10H19N3O4	Gly-Gly-Leu	甘氨酸-甘氨酸-亮氨酸	Amino acids and derivatives	氨基酸及其衍生物	Amino acids and derivatives	氨基酸及其衍生物	14857-82-0	3	5.45638e+06	5.5415e+06	5.38055e+06	636963	572233	661705	1.21633	1.53189e-06	0.11423	-3.12999	down
Lmbn003970	C18H34O5	9,12,13-TriHOME; 9(S),12(S),13(S)-Trihydroxy-10(E)-octadecenoic acid	9(S),12(S),13(S)-三羟基-10(E)-十八烯酸	Lipids	脂质	Free fatty acids	游离脂肪酸	97134-11-7	3	2.56407e+06	2.33887e+06	2.58743e+06	60384	67551.7	50591.3	1.21593	0.0010154	0.0238342	-5.39082	down
Zmyn000108	C6H10O8	D-Saccharic acid	D-蔗糖酸	Others	其它类	Saccharides	糖类	87-73-0	3	145800	147480	133665	105224	101474	90943.1	1.16713	0.00211943	0.697141	-0.520477	insig
pme3188	C9H13N2O9P	Uridine 5'-monophosphate	尿苷 5'-单磷酸	Nucleotides and derivatives	核苷酸及其衍生物	Nucleotides and derivatives	核苷酸及其衍生物	58-97-9	1	1.23013e+07	1.37723e+07	1.433e+07	320983	354770	334910	1.21678	0.00211209	0.0250142	-5.32111	down
MW0149829	C21H27N5O7	Gln-Trp-Glu	谷酰氨-色氨酸-谷氨酸	Amino acids and derivatives	氨基酸及其衍生物	Amino acids and derivatives	氨基酸及其衍生物	-	3	305939	390531	371289	1.32029e+06	1.54437e+06	1.4028e+06	1.20794	0.00131273	3.99664	1.99879	up
MW0103903	C12H24O3	3-Hydroxydodecanoic acid	3-羟基十二烷酸	Organic acids	有机酸	Organic acids	有机酸	1883-13-2	3	499954	456633	474814	59649.8	62807.4	57666.9	1.21662	0.00078174	0.125838	-2.99036	down
pmb3107	C15H20O10	Glucosyringic Acid	葡萄糖基丁香酸	Phenolic acids	酚酸类	Phenolic acids	酚酸类	33228-65-8	3	153663	177902	159398	144891	153526	151429	0.817121	0.193763	0.916252	-0.126184	insig
MWS5231	C13H24O4	Tridecanedioic acid	十三碳二酸	Lipids	脂质	Free fatty acids	游离脂肪酸	505-52-2	3	3.28778e+06	3.70908e+06	3.26473e+06	3.24886e+06	3.14973e+06	3.23979e+06	0.708987	0.284994	0.939267	-0.0903921	insig
MWS2413	C5H9NO3	N-acetyl-beta-alanine	N-乙酰-β-丙氨酸	Amino acids and derivatives	氨基酸及其衍生物	Amino acids and derivatives	氨基酸及其衍生物	3025-95-4	3	66464.6	77168.5	69282.7	107639	121192	125389	1.18049	0.00355943	1.66366	0.734364	insig
MW0110200	C17H26N6O5	Tyr-Gly-Arg	酪氨酸-甘氨酸-精氨酸	Amino acids and derivatives	氨基酸及其衍生物	Amino acids and derivatives	氨基酸及其衍生物	-	3	3.73277e+06	3.9811e+06	4.04922e+06	6.77847e+06	6.65651e+06	6.31909e+06	1.20796	0.000189607	1.67933	0.747882	insig
MW0119612	C9H9NO2	3-Hydroxy-3-methyloxindole	3-甲基二氧吲哚	Alkaloids	生物碱	Plumerane	吲哚类生物碱	3040-34-4	3	1.3302e+06	1.21679e+06	1.29656e+06	1.44053e+06	1.47943e+06	1.57362e+06	1.09888	0.0147144	1.16912	0.225425	insig
Lmnn102603	C18H28O9	Nuezhengalaside	女贞苦苷	Terpenoids	萜类	Monoterpenoids	倍萜	-	3	256925	232535	253429	224933	234273	299387	0.0880845	0.848273	1.02114	0.0301776	insig
MW0149665	C25H41N9O12	Gln-Gln-Gln-Glu-Gln	谷酰氨-谷酰氨-谷酰氨-谷氨酸-谷酰氨	Amino acids and derivatives	氨基酸及其衍生物	Amino acids and derivatives	氨基酸及其衍生物	-	3	118665	76933.5	133315	1.34739e+06	1.37659e+06	1.47251e+06	1.20693	0.000131526	12.7587	3.67341	up
pme0014	C5H9NO4	L-Glutamic acid	L-谷氨酸	Amino acids and derivatives	氨基酸及其衍生物	Amino acids and derivatives	氨基酸及其衍生物	56-86-0	3	1.00928e+07	3.4865e+06	1.03282e+07	1.30152e+07	1.27849e+07	6.99415e+06	0.518091	0.378001	1.37171	0.45598	insig
MWSmce582	C6H9NO3	Methyl L-pyroglutamate	L-焦谷氨酸甲酯	Alkaloids	生物碱	Pyrrole alkaloids	吡咯类生物碱	4931-66-2	3	58388.4	73431	85510.3	103619	105493	128655	1.05186	0.0233757	1.55416	0.63614	insig
MW0156028	C16H21N3O5	Pro-Tyr-Gly	脯氨酰-酪氨酰-甘氨酸	Amino acids and derivatives	氨基酸及其衍生物	Amino acids and derivatives	氨基酸及其衍生物	-	3	31265.2	83365	66685	6.42271e+06	6.40846e+06	6.7297e+06	1.20806	0.000199855	107.883	6.75333	up
pmp001251	C26H50NO7P	LysoPC 18:2(2n isomer)	溶血磷脂酰胆碱 18:2(2n异构)	Lipids	脂质	LPC	溶血磷脂酰胆碱	-	1	19100.6	21015.7	18115.4	3.08154e+06	3.10759e+06	3.2385e+06	1.21714	0.000240738	161.899	7.33895	up
MW0151036	C25H35N9O7	His-Phe-Arg-Asp	组氨酸-苯丙氨酸-精氨酸-天门冬氨酸	Amino acids and derivatives	氨基酸及其衍生物	Amino acids and derivatives	氨基酸及其衍生物	-	3	2.59675e+06	2.72137e+06	2.28963e+06	1.76933e+06	1.77129e+06	1.9981e+06	1.12495	0.0159354	0.728037	-0.457916	insig
Lmhn001650	C11H10O8	4-Hydroxybenzoyltartaric acid	4-羟基苯甲酰酒石酸	Phenolic acids	酚酸类	Phenolic acids	酚酸类	-	3	200278	130585	167861	311443	240812	238756	1.0216	0.0369888	1.58607	0.665455	insig
mws0749	C7H6O3	4-Hydroxybenzoic acid	4-羟基苯甲酸	Phenolic acids	酚酸类	Phenolic acids	酚酸类	99-96-7	2	892065	925540	1.00797e+06	6.68076e+07	7.48114e+07	7.90017e+07	1.21688	0.00241701	78.08	6.28688	up
Lmlp004754	C14H17NO7	Ehretioside B	2-(葡萄糖基氧基)-4-羟基苯乙腈	Alkaloids	生物碱	Phenolamine	酚胺	156368-84-2	3	32182.1	38054.7	45051.5	51929.2	54642.1	137063	0.855209	0.264211	2.11326	1.07947	insig
Wbwn007083	C22H30O7	Kadsuphilin J	Kadsuphilin J	Lignans and Coumarins	木脂素和香豆素	Lignans	木脂素	-	3	386079	435196	381268	460099	466181	446787	1.01814	0.0686993	1.1418	0.191313	insig
MW0159122	C20H31N3O4	Val-Phe-Ile	缬氨酸-苯丙氨酸-异亮氨酸	Amino acids and derivatives	氨基酸及其衍生物	Amino acids and derivatives	氨基酸及其衍生物	-	3	1.32678e+07	1.44496e+07	1.41759e+07	5.11908e+07	5.41285e+07	5.71261e+07	1.21517	0.00123528	3.8776	1.95516	up
MWSmce676	C5H10O5	D-Arabinose	D-阿拉伯糖	Others	其它类	Saccharides	糖类	10323-20-3	3	816249	963111	661024	1.14406e+06	698149	902422	0.353457	0.554723	1.12467	0.169501	insig
mws0847	C6H7N5	1-Methyladenine	1-甲基腺嘌呤	Nucleotides and derivatives	核苷酸及其衍生物	Nucleotides and derivatives	核苷酸及其衍生物	5142-22-3	2	1.68263e+06	1.71321e+06	1.66433e+06	268814	360247	333134	1.2106	2.29194e-05	0.19015	-2.39479	down
Zmfn007550	C16H14O4	2,7-Dihydroxy-3,4-Dimethoxyphenanthrene	2,7-二羟基-3,4-二甲氧基菲	Quinones	醌类	PhenAnthraquinones	菲醌	-	3	347784	353686	378373	122927	133272	146136	1.20947	8.24544e-05	0.372586	-1.42435	down
ML10171848	C5H8O5	D-Arabinono-1,4-lactone	D-阿拉伯-1,4-内酯	Others	其它类	Saccharides	糖类	2782-09-4	3	9	9	9	1.58514e+06	1.47663e+06	1.51825e+06	1.21733	0.000428388	169630	17.372	up
Zbqn002320	C12H15NO4	(4-(2-oxopropoxy)phenyl)-L-alanine	(4-(2-氧代丙氧基)苯基)-L-丙氨酸	Amino acids and derivatives	氨基酸及其衍生物	Amino acids and derivatives	氨基酸及其衍生物	-	1	1.35883e+06	1.23895e+06	1.22563e+06	1.36451e+06	1.33422e+06	1.34038e+06	0.78002	0.22819	1.05642	0.0791808	insig
pme0181	C7H11N3O2	3-Methyl-L-Histidine	3-甲基-L-组氨酸	Amino acids and derivatives	氨基酸及其衍生物	Amino acids and derivatives	氨基酸及其衍生物	368-16-1	3	543872	840815	515353	897327	825880	795528	0.843499	0.178782	1.32562	0.406669	insig
MW0158488	C30H39N7O6	Tyr-His-Phe-Lys	酪氨酸-组氨酸-苯丙氨酸-赖氨酸	Amino acids and derivatives	氨基酸及其衍生物	Amino acids and derivatives	氨基酸及其衍生物	-	3	637523	681799	777123	1.35996e+06	1.47116e+06	1.45905e+06	1.19909	0.000201877	2.0464	1.03309	up
Wacn002584	C15H14O11	2-O-Caffeoylhydroxycitric Acid	2-O-咖啡酰羟基柠檬酸	Phenolic acids	酚酸类	Phenolic acids	酚酸类	-	2	2.83135e+06	2.55479e+06	2.68969e+06	986063	930035	148415	0.972818	0.0123009	0.255641	-1.96781	insig
MW0103681	C15H24N2O17P2	Uridine-5'-diphosphogalactose disodium salt	尿苷5'-二磷酸半乳糖	Nucleotides and derivatives	核苷酸及其衍生物	Nucleotides and derivatives	核苷酸及其衍生物	-	3	73355	26284.3	27378.3	3.63005e+06	3.26302e+06	3.48279e+06	1.20391	0.000784586	81.6883	6.35206	up
Wcjp002598	C9H7NO	8-hydroxyquinoline	8-羟基喹啉	Alkaloids	生物碱	Quinoline alkaloids	喹啉类生物碱	148-24-3	1	1.21103e+07	1.22373e+07	1.22597e+07	1.11211e+07	1.16836e+07	1.08284e+07	1.07546	0.054167	0.918754	-0.122249	insig
mws0949	C20H34O4	8,9-Dihydroxy-5Z,11Z,14Z-eicosatrienoic acid	8,9-二羟基-5Z,11Z,14Z-二十碳三烯酸	Lipids	脂质	Free fatty acids	游离脂肪酸	192461-96-4	3	7348.8	6357.31	5099.58	7835.07	11976.6	12075	1.00418	0.0709372	1.69559	0.761784	insig
MW0149708	C27H47N9O8	Gln-His-Thr-Leu-Lys	谷酰氨-组氨酸-苏氨酸-亮氨酸-赖氨酸	Amino acids and derivatives	氨基酸及其衍生物	Amino acids and derivatives	氨基酸及其衍生物	-	3	1.48045e+07	1.54005e+07	1.5477e+07	1.34416e+07	1.26545e+07	1.36362e+07	1.13624	0.00766636	0.86976	-0.201311	insig
Lmbn003524	C9H16O3	9-Oxononanoic acid	9-氧代壬酸	Organic acids	有机酸	Organic acids	有机酸	2553-17-5	3	407386	430859	416739	190799	198411	229171	1.20135	0.000383974	0.49274	-1.0211	down
pmp001230	C16H22O4	Senkyunolide M	洋川芎内酯 M	Others	其它类	Lactones	内酯类化合物	146986-60-9	1	3.75651e+06	2.6237e+06	1.94877e+06	2.47303e+06	2.14459e+06	2.16016e+06	0.492115	0.43135	0.813759	-0.297326	insig
mws0232	C17H20N4O6	Riboflavin (Vitamin B2)	核黄素 (维生素 B2)	Others	其它类	Vitamin	维生素	83-88-5	3	461057	492581	403556	682109	667745	817134	1.14096	0.0144169	1.59667	0.675064	insig
Lmbn004240	C18H34O5	9,10-Dihydroxy-12,13-epoxyoctadecanoic acid	9,10-二羟基-12,13-环氧十八酸	Lipids	脂质	Free fatty acids	游离脂肪酸	-	2	1.52062e+06	1.72557e+06	1.86186e+06	113016	128345	158702	1.21234	0.00346692	0.0783201	-3.67447	down
Zasp001180	C11H14N2O4	γ-L-glutaminy-4-hydroxybenzene	γ-L-谷氨酰胺-4-羟基苯	Alkaloids	生物碱	Alkaloids	生物碱	30382-24-2	3	999691	833017	1.18582e+06	1.2648e+06	1.17688e+06	1.09094e+06	0.730584	0.231034	1.17031	0.226895	insig
Lmhp008833	C24H48NO7P	LysoPC 16:1(2n isomer)	溶血磷脂酰胆碱 16:1(2n异构)	Lipids	脂质	LPC	溶血磷脂酰胆碱	-	1	858436	796949	531688	2.93622e+06	2.98459e+06	2.9731e+06	1.19136	0.00166642	4.06658	2.02382	up
pme3968	C6H7N5O	7-Methylguanine	7-甲基鸟嘌呤	Nucleotides and derivatives	核苷酸及其衍生物	Nucleotides and derivatives	核苷酸及其衍生物	578-76-7	3	889039	877065	907469	3.05837e+06	3.01621e+06	3.25905e+06	1.21632	0.000990443	3.49107	1.80367	up
MW0155108	C24H35N5O8	Phe-Asn-Ile-Glu	Phe-Asn-Ile-Glu	Amino acids and derivatives	氨基酸及其衍生物	Amino acids and derivatives	氨基酸及其衍生物	-	3	28664.2	13093.1	11645.9	6.2643e+06	6.14903e+06	6.39353e+06	1.21177	0.000117193	352.167	8.46012	up
MW0103813	C9H18O3	(±)-3-Hydroxynonanoic acid	3-羟基壬酸	Organic acids	有机酸	Organic acids	有机酸	88930-09-0	3	959850	1.01202e+06	1.07453e+06	31616.8	11670	11670	1.20179	0.000742821	0.01804	-5.79266	down
pme1216	C6H5NO2	2-Picolinic acid	2-吡啶甲酸	Organic acids	有机酸	Organic acids	有机酸	98-98-6	3	1.77221e+06	1.65186e+06	1.6473e+06	1.59485e+06	1.60014e+06	1.51728e+06	0.948697	0.0806963	0.929189	-0.105956	insig
mws0984	C9H11N5O3	L-Sepiapterin	L-墨喋呤	Nucleotides and derivatives	核苷酸及其衍生物	Nucleotides and derivatives	核苷酸及其衍生物	17094-01-8	2	3.8605e+06	4.08528e+06	4.18316e+06	4.01183e+06	3.75495e+06	4.2368e+06	0.157108	0.81818	0.989665	-0.0149884	insig
MW0155764	C10H17N3O4	Pro-Ala-Gly	脯氨酰-丙氨酰-甘氨酸	Amino acids and derivatives	氨基酸及其衍生物	Amino acids and derivatives	氨基酸及其衍生物	-	3	9.53016e+06	9.10845e+06	8.45302e+06	1.02155e+07	1.06458e+07	1.09037e+07	1.08949	0.0193082	1.1725	0.229589	insig
MW0158992	C24H40N6O11	Val-Glu-Leu-Asp-Asn	Val-Glu-Leu-Asp-Asn	Amino acids and derivatives	氨基酸及其衍生物	Amino acids and derivatives	氨基酸及其衍生物	-	3	3.5173e+06	3.37671e+06	3.35827e+06	1.27368e+07	1.1972e+07	1.29501e+07	1.21619	0.000792991	3.67322	1.87704	up
Zmcp102206	C24H30O4	(Z)-3,8-Dihydro 6,6·;7,3'a-diligustilide	(Z')-3,8-二氢-6,6;7,3'α-二藁本内酯	Others	其它类	Others	其它	-	1	6.95936e+06	7.20204e+06	8.49116e+06	6.90033e+06	7.00472e+06	7.40009e+06	0.494875	0.449031	0.940519	-0.0884716	insig
Wcdp007560	C26H52NO7P	1-Vaccenoyl-Glycero-3-Phosphocholine	1-Vaccenoyl-Glycero-3-Phosphocholine	Others	其它类	Others	其它	-	3	637325	659488	550081	4.17377e+07	3.83396e+07	4.19819e+07	1.21677	0.000852224	66.0889	6.04634	up
Zbqp000949	C9H17NO4	5-methyl 1-propyl L-glutamate	5-甲基-1-丙基L-谷氨酸	Amino acids and derivatives	氨基酸及其衍生物	Amino acids and derivatives	氨基酸及其衍生物	-	1	82741.1	143168	82127.6	1.07826e+07	1.01918e+07	1.04294e+07	1.21354	0.000229572	101.948	6.6717	up
mws1090	C6H13O9P	D-Glucose-1-phosphate*	D-葡萄糖-1-磷酸*	Others	其它类	Saccharides	糖类	59-56-3	2	1.70161e+06	1.8533e+06	1.97228e+06	2.25709e+06	2.23787e+06	2.20992e+06	1.11322	0.0342609	1.21307	0.278666	insig
MW0155073	C22H33N5O7	Phe-Ala-Asp-Lys	Phe-Ala-Asp-Lys	Amino acids and derivatives	氨基酸及其衍生物	Amino acids and derivatives	氨基酸及其衍生物	-	3	2.39203e+06	2.07595e+06	2.11647e+06	3.3462e+06	2.97802e+06	3.45657e+06	1.15912	0.00546043	1.48544	0.570889	insig
mws0752	C11H22O2	Undecylic Acid	十一烷酸	Lipids	脂质	Free fatty acids	游离脂肪酸	112-37-8	1	2.98822e+06	4.2912e+06	3.42309e+06	3.77382e+06	3.34456e+06	4.54164e+06	0.37381	0.572039	1.08947	0.123621	insig
pmb2857	C11H19NO9	L-Glutamic acid-O-glycoside	L-谷氨酸-O-葡萄糖苷	Amino acids and derivatives	氨基酸及其衍生物	Amino acids and derivatives	氨基酸及其衍生物	-	3	693219	706837	642971	722588	718816	773424	0.895389	0.0949134	1.08409	0.116486	insig
mws0668	C10H12N4O6	Xanthosine	黄苷	Nucleotides and derivatives	核苷酸及其衍生物	Nucleotides and derivatives	核苷酸及其衍生物	146-80-5	1	9.91839e+06	1.04749e+07	1.10142e+07	6.80765e+06	6.87e+06	6.80842e+06	1.20499	0.00727133	0.652267	-0.616465	insig
Ladp002935	C10H7NO3	3-quinolinecarboxylic acid	3-喹啉羧酸	Alkaloids	生物碱	Quinoline alkaloids	喹啉类生物碱	-	3	315529	293529	271709	456584	478434	489205	1.19401	0.000491517	1.61703	0.693343	insig
MW0150966	C23H39N9O7	His-Ile-Arg-Glu	组氨酸-异亮氨酸-精氨酸-谷氨酸	Amino acids and derivatives	氨基酸及其衍生物	Amino acids and derivatives	氨基酸及其衍生物	-	3	5.03913e+06	4.56814e+06	6.08393e+06	5.65694e+06	5.75103e+06	5.4621e+06	0.513302	0.474259	1.07513	0.10451	insig
Hmln005776	C32H52O13	Capsianoside IV	辣椒萜苷 IV	Terpenoids	萜类	Ditepenoids	二萜	-	3	1.40477e+06	1.60496e+06	1.68136e+06	102692	70304.5	120071	1.20862	0.00246841	0.0624731	-4.00062	down
Hmln002996	C29H36O16	β-Hydroxyacteoside	β-羟基毛蕊糖苷	Phenolic acids	酚酸类	Phenolic acids	酚酸类	95587-86-3	3	2306875	3.96317e+06	4.04945e+06	3.85037e+06	3.62006e+06	3.943e+06	0.407468	0.587794	1.10601	0.14536	insig
pmb0865	C26H48NO7P	LysoPC 18:3(2n isomer)	溶血磷脂酰胆碱 18:3(2n异构)	Lipids	脂质	LPC	溶血磷脂酰胆碱	-	1	210677	228129	196106	1.0683e+06	1.24202e+06	953651	1.21029	0.00840949	5.14081	2.362	up
pme2380	C5H6O5	α-Ketoglutaric acid	α-酮戊二酸	Organic acids	有机酸	Organic acids	有机酸	328-50-7	3	827354	832689	805634	2.88121e+06	2.90053e+06	2.74434e+06	1.21668	0.000431721	3.4579	1.7899	up
pme2253	C6H10O6	L-Gulono-1,4-Lactone	L-古洛糖酸-1,4-内酯	Others	其它类	Saccharides	糖类	1128-23-0	2	372155	492520	303783	624705	733555	666560	1.07973	0.0180998	1.7329	0.793188	insig
Wbmn013660	C20H32O4	3,9-Dihydroxy-13(14)-labden-16,15-olide	3,9-二羟基-13(14)-半日花烯-16,15-内酯	Terpenoids	萜类	Ditepenoids	二萜	-	3	298800	305735	257281	2.21998e+06	2.41825e+06	2.19394e+06	1.21512	0.000818337	7.92763	2.98689	up
Wcgn012576	C20H32O4	14-hydroxy-14-(hydroxymethyl)-5,9-dimethyltetracyclo[11.2.1.01,10.04,9]hexadecane-5-carboxylic acid	14-hydroxy-14-(hydroxymethyl)-5,9-dimethyltetracyclo[11.2.1.01,10.04,9]hexadecane-5-carboxylic acid	Terpenoids	萜类	Ditepenoids	二萜	-	3	298800	305735	257281	2.21998e+06	2.41825e+06	2.19394e+06	1.21512	0.000818337	7.92763	2.98689	up
pme2589	C6H8O5	2-Oxoadipic acid	2-氧代己二酸	Organic acids	有机酸	Organic acids	有机酸	3184-35-8	3	9	9	9	884397	914526	816497	1.21732	0.00110397	96867.4	16.5637	up
Zbqn002049	C12H15NO4	(2-carboxyethyl)-L-phenylalanine	(2-羧乙基)-L-苯丙氨酸	Amino acids and derivatives	氨基酸及其衍生物	Amino acids and derivatives	氨基酸及其衍生物	-	1	4.22299e+06	3.93137e+06	4.26894e+06	3.97288e+06	3.82421e+06	4.05074e+06	0.737702	0.212221	0.953678	-0.0684264	insig
Lmmn006706	C21H28O7	9α-Ethoxy-8β-(2-isobutyryloxy)-14-oxo-acanthospermolide	9α-乙氧基-8β-(2-异丁氧基)-14-氧代刺苞菊内酯	Terpenoids	萜类	Sesquiterpenoids	倍半萜	-	3	1.10298e+06	1.07676e+06	1.04053e+06	182492	101039	222036	1.18122	0.000202149	0.156995	-2.67121	down
Lmjp002596	C26H28O16	Quercetin-3-O-sambubioside	槲皮素-3-O-桑布双糖苷	Flavonoids	黄酮	Flavonols	黄酮醇	83048-35-5	3	112369	119838	170661	24843	40631.6	91898.4	0.972003	0.0405288	0.390631	-1.35612	insig
Zbsp004940	C10H8O4	6-Hydroxy-7-methoxycoumarin	6-羟基-7-甲氧基香豆素	Lignans and Coumarins	木脂素和香豆素	Coumarins	香豆素	-	3	348188	409828	393005	209702	263609	224918	1.15496	0.003692	0.606617	-0.721143	insig
WaYp005128	C14H31NO3	2-Aminotetradecane-1,5,13-triol	2-氨基十四烷-1,5,13-三醇	Lipids	脂质	Sphingolipids	鞘脂	-	1	4.64193e+06	4.54823e+06	4.54862e+06	9.44425e+06	9.93715e+06	9.66008e+06	1.21619	0.000473571	2.11383	1.07986	up
mws1641	C6H4N4O2	Lumazine	2,4-二氧四氢蝶啶	Nucleotides and derivatives	核苷酸及其衍生物	Nucleotides and derivatives	核苷酸及其衍生物	487-21-8	3	1.68424e+06	1.58624e+06	1.69667e+06	354301	298925	283559	1.21306	2.73339e-05	0.188596	-2.40663	down
pme2117	C10H15N5O10P2	Adenosine 5'-diphosphate	腺苷-5'-二磷酸	Nucleotides and derivatives	核苷酸及其衍生物	Nucleotides and derivatives	核苷酸及其衍生物	58-64-0	3	87639	73177.8	51591.7	1.77383e+06	1.67389e+06	1.74548e+06	1.21153	7.40402e-05	24.4491	4.61171	up
mws4516	C5H7NO3	Pyroglutamic acid	L-焦谷氨酸	Amino acids and derivatives	氨基酸及其衍生物	Amino acids and derivatives	氨基酸及其衍生物	4042-36-8	3	5.89251e+06	5.14347e+06	5.38554e+06	6.32847e+06	6.8973e+06	5.3966e+06	0.726046	0.232517	1.13402	0.18145	insig
Zmdp002216	C11H20N2O5	L-γ-Glutamyl-L-leucine	L-γ-谷氨酰胺-L-亮氨酸	Amino acids and derivatives	氨基酸及其衍生物	Amino acids and derivatives	氨基酸及其衍生物	2566-39-4	3	4.43152e+06	3.05797e+06	1169790	9	9	9	1.21497	0.0926295	3.11804e-06	-18.2909	insig
mws0258	C6H13NO2	L-Isoleucine	L-异亮氨酸	Amino acids and derivatives	氨基酸及其衍生物	Amino acids and derivatives	氨基酸及其衍生物	73-32-5	3	1.1258e+07	1.16019e+07	1.23655e+07	8.25626e+06	8.02846e+06	8.04213e+06	1.20238	0.00595251	0.690605	-0.534068	insig
Walp008102	C18H39NO2	2-Aminooctadecane-1,4-diol	2-氨基十八烷-1,4-二醇	Lipids	脂质	Sphingolipids	鞘脂	-	1	6.90387e+06	6.38043e+06	6.78589e+06	1.26081e+07	1.40379e+07	1.33888e+07	1.20955	0.00140485	1.99474	0.9962	insig
pme1936	C4H7N3O	Creatinine	肌酸酐	Organic acids	有机酸	Organic acids	有机酸	60-27-5	3	958884	982188	996308	1.04759e+06	1.11179e+06	1.00479e+06	0.926268	0.123683	1.07721	0.107296	insig
mws0275	C4H6O5	L-Malic acid	L-苹果酸	Organic acids	有机酸	Organic acids	有机酸	97-67-6	1	2.00563e+07	1.97669e+07	1.78307e+07	2.06678e+07	20403406	42091980	0.651704	0.358142	1.44246	0.528528	insig
MW0150401	C28H40N6O8	Gly-Leu-Asp-Val-Trp	甘氨酸-亮氨酸-天门冬氨酸-缬氨酸-色氨酸	Amino acids and derivatives	氨基酸及其衍生物	Amino acids and derivatives	氨基酸及其衍生物	-	3	118390	193197	59387.4	412892	268760	360071	1.02161	0.0176398	2.80807	1.48958	up
MWSmce116	C10H13N5O3	5'-Deoxyadenosine	5-脱氧腺嘌呤核苷	Nucleotides and derivatives	核苷酸及其衍生物	Nucleotides and derivatives	核苷酸及其衍生物	4754-39-6	3	1.21135e+06	1.12989e+06	1.19652e+06	206424	154346	210371	1.20981	1.36447e-05	0.161441	-2.63092	down
pmb1207	C19H14O6	O-Feruloyl 3-hydroxycoumarin	阿魏酰 3-羟基香豆素	Lignans and Coumarins	木脂素和香豆素	Coumarins	香豆素	-	3	151490	126764	117417	123444	133189	161610	0.29304	0.64919	1.05705	0.0800418	insig
MW0152516	C29H46N6O8S	Leu-Thr-Phe-Gln-Met	Leu-Thr-Phe-Gln-Met	Amino acids and derivatives	氨基酸及其衍生物	Amino acids and derivatives	氨基酸及其衍生物	-	3	1.79348e+07	1.77165e+07	1.81268e+07	5.40925e+06	5.18173e+06	5.56088e+06	1.21655	1.78022e-07	0.300343	-1.73532	down
Zbyn002532	C16H24O10	8-Epiloganic acid	8-表马钱子苷酸	Terpenoids	萜类	Monoterpenoids	倍萜	82509-41-9	3	292854	300329	292859	549400	532816	530556	1.21603	9.92611e-05	1.8202	0.864096	insig
Lmhp001670	C11H22N2O3	L-Valyl-L-Leucine	L-缬氨酰-L-亮氨酸	Amino acids and derivatives	氨基酸及其衍生物	Amino acids and derivatives	氨基酸及其衍生物	3989-97-7	3	2.27516e+06	2.22802e+06	2.21806e+06	182192	187335	63350	1.18096	4.60324e-05	0.0644043	-3.9567	down
Zaxn007230	C20H30O	Isopimaradieneone*	异海松二烯酮*	Terpenoids	萜类	Ditepenoids	二萜	-	3	1.61161e+06	1.78527e+06	2.02938e+06	1.43948e+06	1.75366e+06	1.74141e+06	0.551632	0.361939	0.909381	-0.137043	insig
Wbmp002714	C39H44N2O9	5-Hydroxythalidasine N2-oxide	5-羟基thalidasine N2氧化物	Alkaloids	生物碱	Alkaloids	生物碱	-	2	2.88637e+06	3.05759e+06	3.01984e+06	9.16303e+06	7.7725e+06	7.84389e+06	1.20993	0.0067006	2.76439	1.46696	up
Cmdn000784	C5H4N4O3	Uric acid	尿酸	Nucleotides and derivatives	核苷酸及其衍生物	Nucleotides and derivatives	核苷酸及其衍生物	69-93-2	1	2.21091e+06	1.99376e+06	2.16975e+06	241041	250384	248823	1.21674	0.00123209	0.116128	-3.10621	down
Zmpn000199	C6H10O8	D-Galactaric acid	D-半乳糖二酸	Others	其它类	Saccharides	糖类	526-99-8	3	469110	378840	303660	121543	103044	84104.8	1.18097	0.0232308	0.268052	-1.89942	down
Zmmp000969	C11H14N2O5	5-Ribofuranosylnicotinamide	5-呋喃核糖基烟酰胺	Nucleotides and derivatives	核苷酸及其衍生物	Nucleotides and derivatives	核苷酸及其衍生物	107325-67-7	1	188483	204704	184124	3.23136e+06	2.56729e+06	3.09982e+06	1.21536	0.00527982	15.4136	3.94614	up
MW0159140	C26H44N6O8	Val-Pro-Glu-Pro-Lys	Val-Pro-Glu-Pro-Lys	Amino acids and derivatives	氨基酸及其衍生物	Amino acids and derivatives	氨基酸及其衍生物	-	3	74194	67593.8	212133	1.69296e+06	1.40412e+06	1.58586e+06	1.1748	0.000507623	13.2316	3.72591	up
MWSslk208	C20H30O2	Kaurenoic Acid	贝壳杉烯酸	Terpenoids	萜类	Ditepenoids	二萜	6730-83-2	1	409245	346007	456622	564538	440690	538252	0.899242	0.0908487	1.27363	0.348947	insig
MW0158244	C38H46N6O8	Trp-Ser-Phe-Tyr-Leu	Trp-Ser-Phe-Tyr-Leu	Amino acids and derivatives	氨基酸及其衍生物	Amino acids and derivatives	氨基酸及其衍生物	-	3	1.76775e+06	1.68615e+06	1.82229e+06	4.44077e+07	3.61903e+07	4.26517e+07	1.21625	0.00400472	23.3596	4.54594	up
Saln001672	C16H24O12	Eustomorusside	Eustomorusside	Terpenoids	萜类	Monoterpenoids	倍萜	-	3	204105	196031	208554	146552	172449	166014	1.10697	0.0194981	0.796818	-0.327678	insig
MW0144710	C21H36N6O8	Ala-Pro-Asp-Ala-Lys	Ala-Pro-Asp-Ala-Lys	Amino acids and derivatives	氨基酸及其衍生物	Amino acids and derivatives	氨基酸及其衍生物	-	3	1.23592e+07	1.34216e+07	1.34676e+07	3.39531e+06	3.22351e+06	1.9761e+06	1.1874	7.98877e-05	0.218988	-2.19108	down
MW0157669	C14H23N5O6	Thr-His-Thr	苏氨酰-组氨酰-苏氨酸	Amino acids and derivatives	氨基酸及其衍生物	Amino acids and derivatives	氨基酸及其衍生物	-	3	2.27334e+06	2.09261e+06	2.37431e+06	2.39263e+06	2.39188e+06	2.61651e+06	0.855583	0.119503	1.09803	0.13492	insig
Lmdn006074	C12H16O4	Senkyunolide I	洋川芎内酯 I	Others	其它类	Lactones	内酯类化合物	94596-28-8	2	78017.6	97498.6	92151.8	146232	142126	138365	1.16862	0.00579229	1.59422	0.672854	insig
MWSmce247	C8H8O2	2-Methylbenzoic acid	2-甲基苯甲酸	Phenolic acids	酚酸类	Phenolic acids	酚酸类	118-90-1	3	10672.1	14676	5820.84	31259.9	26001.3	22343	1.05373	0.0113795	2.55396	1.35273	up
Lmbn013410	C14H22O	2,4-Di-Tert-Butylphenol*	2,4-二叔丁基苯酚*	Phenolic acids	酚酸类	Phenolic acids	酚酸类	96-76-4	1	2.99472e+06	2.85349e+06	2.78358e+06	2.68676e+06	2.96456e+06	2.88492e+06	0.190934	0.774421	0.988931	-0.0160585	insig
Lmln010063	C14H22O	2,6-Di-tert-butylphenol*	2,6-二叔丁基苯酚*	Phenolic acids	酚酸类	Phenolic acids	酚酸类	128-39-2	1	2.99472e+06	2.85349e+06	2.78358e+06	2.68676e+06	2.96456e+06	2.88492e+06	0.190934	0.774421	0.988931	-0.0160585	insig
MW0132545	C15H10O5	3,7,4'-Trihydroxyflavone	3，7，4-三羟基黄酮	Flavonoids	黄酮	Flavones	黄酮	2034-65-3	3	785895	844751	858766	293300	265593	307978	1.21157	0.000174399	0.348223	-1.52192	down
Hmln003169	C21H24O7	Trachelogenin	络石苷元	Lignans and Coumarins	木脂素和香豆素	Lignans	木脂素	34209-69-3	2	4.45292e+06	4.16748e+06	4.85761e+06	1.2989e+06	1.32351e+06	1.39506e+06	1.21327	0.00343919	0.298076	-1.74625	down
Latp009855	C15H22O2	Ligudicin D	网脉橐晋素 D	Terpenoids	萜类	Sesquiterpenoids	倍半萜	-	3	3.1592e+06	3.25202e+06	2.95177e+06	2.91299e+06	2.91637e+06	2.88823e+06	0.942791	0.1349	0.931068	-0.103042	insig
MWS201411	C10H20N4O4	Lys-Asn	L-赖氨酸-L-天冬酰胺	Amino acids and derivatives	氨基酸及其衍生物	Amino acids and derivatives	氨基酸及其衍生物	19908-06-6	3	372222	427154	396025	294497	315555	371487	0.953051	0.0708238	0.821096	-0.284377	insig
Zmfn000481	C14H22N2O16P2	Uridine-5'-Diphosphate-D-Xylose	尿苷-5'-二磷酸-D-木糖	Nucleotides and derivatives	核苷酸及其衍生物	Nucleotides and derivatives	核苷酸及其衍生物	3616-06-6	3	5874.23	6100.94	8340	147006	131375	125654	1.21349	0.0021846	19.8883	4.31385	up
mws1429	C13H20O3	Vomifoliol (Blumenol A)	催吐萝芙叶醇	Terpenoids	萜类	Monoterpenoids	倍萜	189351-15-3	3	60136.9	45651.1	59756.8	78139.3	69449.2	82432.3	1.03365	0.0264096	1.38948	0.474542	insig
Wdgp002750	C22H26N2O3	Voachalotine	沃洛亭	Alkaloids	生物碱	Plumerane	吲哚类生物碱	664-25-5	2	416827	485761	459688	600750	580919	382699	0.448703	0.438442	1.14835	0.199561	insig
MW0015114	C22H32O4	(4Z,7S,8E,10E,12Z,14S,16Z,19Z)-7,14-dihydroxydocosa-4,8,10,12,16,19-hexaenoic acid	(4Z,7S,8E,10E,12Z,14S,16Z,19Z)-7,14-dihydroxydocosa-4,8,10,12,16,19-hexaenoic acid	Lipids	脂质	Free fatty acids	游离脂肪酸	-	3	220111	187669	192624	200570	175807	225756	0.000586023	0.975621	1.00288	0.00414812	insig
Cmmn012461	C20H28O2	Dehydroabietic acid	脱氢松香酸	Terpenoids	萜类	Ditepenoids	二萜	1740-19-8	2	5.86565e+06	6.24822e+06	6.43594e+06	6.93503e+06	6.12739e+06	6.83165e+06	0.715663	0.225205	1.07247	0.100934	insig
MW0150465	C9H15N3O4	Gly-Pro-Gly	甘氨酸-脯氨酸-甘氨酸	Amino acids and derivatives	氨基酸及其衍生物	Amino acids and derivatives	氨基酸及其衍生物	2441-63-6	3	4.72022e+07	4.33727e+07	4.47755e+07	5.33104e+07	5.44549e+07	5.46223e+07	1.17124	0.00841875	1.19976	0.262741	insig
Hmdn006855	C30H48O3	3,4-Cycloopen-cycloaltin-4(29),25-diene-24(R)-hydroxy-3-carboxylic acid	3,4-开环-环阿尔廷-4(29),25-二烯-24(R)-羟基-3-羧酸	Terpenoids	萜类	Triterpene	三萜	-	3	23243.1	14708.5	29297.1	12415.9	19464.4	18950.8	0.5638	0.335632	0.755868	-0.403794	insig
pmp000571	C15H10O5	Apigenin; 4',5,7-Trihydroxyflavone	芹菜素	Flavonoids	黄酮	Flavones	黄酮	520-36-5	3	1.19259e+06	1.19641e+06	1.19853e+06	489405	462015	516380	1.2142	0.000427833	0.40914	-1.28933	down
pmb0880	C23H48NO7P	LysoPE 18:0(2n isomer)	溶血磷脂酰乙醇胺 18:0(2n异构)	Lipids	脂质	LPE	溶血磷脂酰乙醇胺	-	3	7238.32	5146.31	4198.83	118721	146202	172666	1.20901	0.0118822	26.3871	4.72176	up
ML10197929	C4H9N3O2	Creatine	肌酸	Organic acids	有机酸	Organic acids	有机酸	57-00-1	3	475087	505699	433336	633490	397197	473137	0.187103	0.715405	1.06343	0.0887275	insig
Zadp006809	C18H26O2	3β,12-dihydroxy-13-methyl-podocarpane-8,10,13-tiene	3β,12-dihydroxy-13-methyl-podocarpane-8,10,13-tiene	Terpenoids	萜类	Ditepenoids	二萜	-	3	233325	236792	218881	13556.1	64585.1	54801.5	1.07188	0.00345744	0.192951	-2.3737	down
Zmyn000268	C3H6O3	2,3-Dihydroxypropanal	2,3-二羟基丙醛; 甘油醛	Others	其它类	Saccharides	糖类	56-82-6	3	373987	339770	357099	410171	448957	436630	1.12876	0.00813923	1.21002	0.275032	insig
Wbmp002941	C25H39NO7	Anthriscifoldine B	还亮草碱B	Alkaloids	生物碱	Alkaloids	生物碱	-	3	6.04071e+06	5.38467e+06	4.76134e+06	5.86333e+06	4.34428e+06	6.46224e+06	0.0889054	0.838749	1.02985	0.0424304	insig
MWSHC20110	C16H12O6	8-Methoxyapigenin	8-甲氧基芹菜素	Flavonoids	黄酮	Flavones	黄酮	57096-02-3	3	30059	13786	20396	617156	630152	628095	1.20687	9.41627e-08	29.1932	4.86756	up
Lakn002786	C17H22O12	Protocatechuic acid xylosyl xyloside	原儿茶酸二木糖苷	Phenolic acids	酚酸类	Phenolic acids	酚酸类	-	2	741160	742642	701813	747870	784895	863824	0.852349	0.165394	1.09653	0.132944	insig
MWSslk135	C10H8O4	7,8-Dihydroxy-4-methylcoumarin	7,8-二羟基-4-甲基香豆素	Lignans and Coumarins	木脂素和香豆素	Coumarins	香豆素	2107-77-9	3	129884	153048	142540	23705.6	40457.9	79558.1	1.04971	0.018344	0.337794	-1.56579	down
Xmbn009362	C15H16N2O	Arenarine B	Arenarine B	Alkaloids	生物碱	Alkaloids	生物碱	-	3	471370	528458	382161	457510	485491	468451	0.184384	0.840516	1.02132	0.0304329	insig
Wcdp006741	C26H50NO7P	1-(9Z,12Z-Octadecadienoyl)-Sn-Glycero-3-Phosphocholine	1-(9Z,12Z-Octadecadienoyl)-Sn-Glycero-3-Phosphocholine	Others	其它类	Others	其它	22252-07-9	3	10345	5821.82	7212.07	8.83559e+06	8.4327e+06	9.5311e+06	1.21588	0.00128924	1146.31	10.1628	up
pme1654	C12H18O3	Jasmonic acid	茉莉酸	Organic acids	有机酸	Organic acids	有机酸	77026-92-7	3	149213	157422	144409	267405	205764	223911	1.13866	0.0413739	1.54548	0.628053	insig
MW0158232	C19H24N4O5	Trp-Pro-Ser	色氨酸-脯氨酸-丝氨酸	Amino acids and derivatives	氨基酸及其衍生物	Amino acids and derivatives	氨基酸及其衍生物	-	3	523300	463956	581269	2.76254e+06	2.90593e+06	3.00931e+06	1.21337	0.000118276	5.53245	2.46792	up
Wbjp001169	C11H12N2O3	o-Carboxy-5-hydroxytryptamine	o-Carboxy-5-hydroxytryptamine	Alkaloids	生物碱	Alkaloids	生物碱	-	1	6.6285e+06	6.59958e+06	6.56793e+06	6.73213e+06	6.81465e+06	7.15506e+06	0.929018	0.1425	1.04576	0.0645501	insig
mws1292	C26H28O14	Isoschaftoside	异夏佛塔苷	Flavonoids	黄酮	Flavones	黄酮	52012-29-0	3	82243.6	108062	103659	134498	108562	106223	0.739929	0.202427	1.18818	0.24875	insig
MWS80007	C18H32O4	13-Hydroperoxy-9Z,11E-octadecadienoic acid	13-过氧化羟基-9Z,11E-十八碳二烯酸	Lipids	脂质	Free fatty acids	游离脂肪酸	23017-93-8	2	46373.8	42925.8	42790.3	52281.5	45086.4	44221.7	0.602088	0.34697	1.07192	0.100195	insig
Ysjp000315	C6H11NO2	Pipecolic acid	2-哌啶甲酸	Alkaloids	生物碱	Piperidine alkaloids	哌啶类生物碱	535-75-1	2	3.05521e+07	3.143e+07	3.18157e+07	4.00816e+07	3.74467e+07	3.60362e+07	1.14893	0.0226481	1.21074	0.275885	insig
Walp007188	C18H39NO4	2-Aminooctadecane-1,5,7,17-tetraol	2-氨基十八烷-1,5,7,17-四醇	Lipids	脂质	Sphingolipids	鞘脂	-	3	143075	227317	83151.5	88728.2	194213	208710	0.143721	0.832875	1.08402	0.116393	insig
pme3200	C2H7N3	1-Methylguanidine	1-甲基胍	Alkaloids	生物碱	Alkaloids	生物碱	471-29-4	3	375779	307030	318863	212580	239976	227365	1.14179	0.025583	0.678785	-0.558973	insig
MWSmce119	C6H14N4O2	L-Arginine	L-精氨酸	Amino acids and derivatives	氨基酸及其衍生物	Amino acids and derivatives	氨基酸及其衍生物	74-79-3	1	2.71806e+06	2.49115e+06	4.08908e+06	2.7204e+06	2.92433e+06	2.87674e+06	0.244574	0.656562	0.916455	-0.125864	insig
MWSmce096	C15H22O	Nootkatone	圆柚酮	Terpenoids	萜类	Sesquiterpenoids	倍半萜	4674-50-4	3	114045	27623	81987	34480.3	54081.5	108701	0.0903455	0.806617	0.881998	-0.181153	insig
MW0107651	C8H15NO4	L-Allysine ethylene acetal	L-赖氨酸乙烯缩醛	Amino acids and derivatives	氨基酸及其衍生物	Amino acids and derivatives	氨基酸及其衍生物	215054-80-1	3	354489	461919	416956	506386	465376	483286	0.883891	0.128263	1.17974	0.238468	insig
pmf0096	C2H2O4	Oxalic acid	草酸	Organic acids	有机酸	Organic acids	有机酸	144-62-7	3	4.24947e+06	4.00652e+06	3.94236e+06	5.12766e+06	4.82756e+06	4.77843e+06	1.15381	0.0044955	1.20784	0.272428	insig
mws0055	C20H20O7	Tangeretin (4',5,6,7,8-Pentamethoxyflavone)	桔皮素 (4',5,6,7,8-五甲氧基黄酮)	Flavonoids	黄酮	Flavones	黄酮	481-53-8	3	352526	345400	350842	323815	343196	374376	0.124958	0.88334	0.992962	-0.0101902	insig
Wcdp006912	C16H35NO2	Lauryldiethanolamine	N-十二烷基乙醇胺	Others	其它类	Others	其它	1541-67-9	2	1.79474e+07	1.74019e+07	1.76825e+07	3.58794e+07	3.81614e+07	2.86853e+07	1.1762	0.0281392	1.93707	0.953874	insig
Lhfp110818	C17H24O5	Bakkenolide X	Bakkenolide X	Terpenoids	萜类	Sesquiterpenoids	倍半萜	-	3	10862.1	9549.1	8633.23	183634	158161	111812	1.20886	0.0212781	15.6177	3.96511	up
mws0059	C27H30O16	Quercetin-3-O-rutinoside (Rutin)	槲皮素-3-O-芸香糖苷 (芦丁)	Flavonoids	黄酮	Flavonols	黄酮醇	153-18-4	3	62838.3	64426.8	60288	33088.6	36642.9	45501	1.13527	0.0153388	0.614399	-0.702753	insig
MWS5173	C4H5N3O	Isocytosine	异胞嘧啶	Nucleotides and derivatives	核苷酸及其衍生物	Nucleotides and derivatives	核苷酸及其衍生物	108-53-2	2	1.08811e+06	2252685	1.33451e+06	1.21938e+06	1.21708e+06	1.19585e+06	0.517547	0.429972	0.776914	-0.364174	insig
pmn001694	C18H34O5	9,10,13-Trihydroxy-11-Octadecenoic Acid	9,10,13-三羟基-11-十八碳烯酸	Lipids	脂质	Free fatty acids	游离脂肪酸	29907-57-1	1	2.44991e+07	2.48942e+07	2.62134e+07	5.3241e+06	5.20736e+06	5.6272e+06	1.21634	0.000366374	0.21372	-2.22621	down
MWS201442	C13H18N2O4	Phe-Thr	L-苯丙氨酸-L-苏氨酸	Amino acids and derivatives	氨基酸及其衍生物	Amino acids and derivatives	氨基酸及其衍生物	51352-44-4	3	9.43614e+06	9.51917e+06	9.86097e+06	381543	377520	397583	1.21723	0.000192907	0.0401386	-4.63886	down
pmf0557	C16H11N2NaO4S	Orange I	橙黄 I	Alkaloids	生物碱	Alkaloids	生物碱	523-44-4	2	2.50865e+07	2.59887e+07	2.94954e+07	7.39921e+06	7.33306e+06	8.08251e+06	1.21211	0.00388637	0.283165	-1.82029	down
MWS4354	C11H15N5O4	N6-methyladenosine	N6-甲基腺苷	Nucleotides and derivatives	核苷酸及其衍生物	Nucleotides and derivatives	核苷酸及其衍生物	1867-73-8	3	2.41384e+06	2.42148e+06	2.3625e+06	25005	86928.8	88996.5	1.18754	1.52764e-07	0.0279155	-5.16279	down
Lmmn003663	C14H18O9	5-Glucosyloxy-2-Hydroxybenzoic acid methyl ester	5-葡萄糖氧基-2-羟基苯甲酸甲酯	Phenolic acids	酚酸类	Phenolic acids	酚酸类	-	3	168883	188356	167899	178870	197822	266897	0.73357	0.275382	1.22556	0.293445	insig
Wbmn010746	C22H34O5	Negundoin A	Negundoin A	Terpenoids	萜类	Ditepenoids	二萜	-	3	3.47497e+06	3.38093e+06	3.56957e+06	9.14487e+06	1.05994e+07	11670684	1.20688	0.0104459	3.01329	1.59134	up
Sazp003601	C18H28O9	Tuberonic acid glucoside	Tuberonic acid glucoside	Organic acids	有机酸	Organic acids	有机酸	120399-24-8	1	208121	229167	229605	485830	253389	240045	0.713068	0.321608	1.4684	0.554242	insig
MWS5169	C10H7NO2	Quinoline-4-carboxylic acid	喹啉-4-羧酸	Alkaloids	生物碱	Quinoline alkaloids	喹啉类生物碱	486-74-8	3	34102.2	25157.5	29834.1	154284	136685	147888	1.2088	0.000293193	4.92579	2.30036	up
mws0884	C10H12N5O6P	Cyclic 3',5'-Adenylic acid	环-3',5'-腺嘌呤核苷酸	Nucleotides and derivatives	核苷酸及其衍生物	Nucleotides and derivatives	核苷酸及其衍生物	60-92-4	1	1.04852e+07	9.59203e+06	1.08281e+07	116924	120923	151217	1.21634	0.0012984	0.0125889	-6.31171	down
pmb2799	C18H32O3	12,13-Epoxy-9-Octadecenoic Acid	12,13-环氧-9-十八碳烯酸	Lipids	脂质	Free fatty acids	游离脂肪酸	6799-85-5	1	13469.3	17998.5	8250.27	44421.1	50348.9	51737.6	1.1511	0.000746421	3.68869	1.88311	up
pmf0283	C4H10O4	Meso-Erythritol	内消旋-赤藓醇	Others	其它类	Saccharides	糖类	149-32-6	3	7505.66	6318.31	7096.52	41223.7	35578.7	39543.7	1.21361	0.00194935	5.56135	2.47543	up
pme2923	C4H6O4	Acetoxyacetic acid	乙酰氧基乙酸	Organic acids	有机酸	Organic acids	有机酸	13831-30-6	3	231862	91960.7	238840	220317	293932	288762	0.672788	0.232676	1.42716	0.513148	insig
MW0154272	C20H16N2O6	Nap-Gly-OH	Nap-Gly-OH	Amino acids and derivatives	氨基酸及其衍生物	Amino acids and derivatives	氨基酸及其衍生物	-	3	5.24474e+06	12653775	13229470	1.39236e+06	1.49615e+06	1.42275e+06	1.15966	0.0736759	0.138501	-2.85203	insig
mws0574	C4H8O3	2-Hydroxyisobutyric acid*	2-羟基异丁酸*	Organic acids	有机酸	Organic acids	有机酸	594-61-6	3	913606	873442	998905	995823	1.00832e+06	1.01965e+06	0.878837	0.161388	1.08537	0.118187	insig
mws0206	C4H8O3	2-Hydroxybutyric Acid*	2-羟基丁酸*	Organic acids	有机酸	Organic acids	有机酸	3347-90-8	3	913606	873442	998905	995823	1.00832e+06	1.01965e+06	0.878837	0.161388	1.08537	0.118187	insig
mws1189	C6H10O7	D-Galacturonic acid	D-半乳糖醛酸	Others	其它类	Saccharides	糖类	685-73-4	3	771083	704057	922046	480087	658779	340734	0.947886	0.0596453	0.617223	-0.696135	insig
MW0152920	C22H38N6O9S	Lys-Cys-Asp-Pro-Thr	Lys-Cys-Asp-Pro-Thr	Amino acids and derivatives	氨基酸及其衍生物	Amino acids and derivatives	氨基酸及其衍生物	-	3	58350	38042.5	65020	8.0836e+06	7.87949e+06	7.75985e+06	1.21475	0.00013056	146.971	7.19939	up
Hmln000297	C6H12O6	Inositol	肌醇	Others	其它类	Saccharides	糖类	87-89-8	1	2.03375e+07	1.85599e+07	2.22659e+07	1.60342e+07	1.65449e+07	1.44933e+07	1.08589	0.0285708	0.769618	-0.377785	insig
Lmbn000216	C5H8O5	3-Methylmalic acid*	3-甲基苹果酸*	Organic acids	有机酸	Organic acids	有机酸	152204-30-3	3	590804	610642	631352	1.16348e+06	1.16321e+06	1.17347e+06	1.21522	0.000171291	1.90974	0.933374	insig
MW0158104	C21H25N7O5	Trp-Asn-His	色氨酸-天冬酰胺-组氨酸	Amino acids and derivatives	氨基酸及其衍生物	Amino acids and derivatives	氨基酸及其衍生物	-	3	6.21263e+06	6.68551e+06	7.31767e+06	1.32401e+07	1.39681e+07	1.3111e+07	1.20434	0.000108529	1.99444	0.995985	insig
MW0152386	C21H33N3O5	Leu-Ile-Tyr	L-亮氨酸-L-异亮氨酸-L-酪氨酸	Amino acids and derivatives	氨基酸及其衍生物	Amino acids and derivatives	氨基酸及其衍生物	-	3	6.24332e+07	5.41089e+07	5.81229e+07	7.67292e+07	7.83693e+07	6.91228e+07	1.10845	0.0121414	1.28372	0.360333	insig
MWStz070	C9H11NO3	N-(2-Hydroxy-4-methoxyphenyl)acetamide	N-(2-羟基-4-甲氧基苯基)乙酰胺	Alkaloids	生物碱	Phenolamine	酚胺	58469-06-0	1	652095	612118	796153	730164	661796	609663	0.160316	0.783787	0.971489	-0.0417304	insig
MW0156029	C20H25N5O5	Pro-Tyr-His	脯氨酰-酪氨酰-组氨酸	Amino acids and derivatives	氨基酸及其衍生物	Amino acids and derivatives	氨基酸及其衍生物	-	3	1.70947e+07	17194752	1.6889e+07	1.70747e+07	1.76558e+07	1.75408e+07	0.820919	0.166006	1.02135	0.03048	insig
pmb0752	C17H20O9	3-O-Feruloylquinic acid	3-O-阿魏酰奎宁酸	Phenolic acids	酚酸类	Phenolic acids	酚酸类	1899-29-2	3	48196.1	156249	120320	40434.6	37610	176200	0.380109	0.697118	0.782858	-0.353177	insig
mws2108	C16H18O9	Cryptochlorogenic acid (4-O-Caffeoylquinic acid)*	隐绿原酸 (4-O-咖啡酰奎宁酸)*	Phenolic acids	酚酸类	Phenolic acids	酚酸类	905-99-7	1	5.8507e+06	5.8828e+06	5.76357e+06	310865	448624	826544	1.18637	0.000486675	0.0906456	-3.46362	down
pme3154	C6H12O4	Mevalonic acid	3,5-二羟基-3-甲基戊酸	Organic acids	有机酸	Organic acids	有机酸	150-97-0	1	7.08849e+06	1.57087e+07	1.72697e+07	6.22452e+06	6.13761e+06	1.64455e+07	0.482167	0.466132	0.718987	-0.475962	insig
mws1640	C12H16N2O	N-Methylcytisine	N-甲基野靛碱	Alkaloids	生物碱	Quinorisidine alkaloids	奎诺里西啶类生物碱	486-86-2	2	13340	12797.7	5137.13	2.11933e+06	1.99313e+06	1.91302e+06	1.20898	0.000883963	192.662	7.58993	up
Smpn009230	C30H48O5	2,3,23-Trihydroxyolean-12-en-28-oic acid	2,3,23-三羟基齐墩果-12-烯-28-酸	Terpenoids	萜类	Triterpene	三萜	-	3	162147	202238	188602	218353	357451	209317	0.805075	0.244337	1.41978	0.505669	insig
MW0150291	C11H17N5O4	Gly-Ala-His	甘氨酸-丙氨酸-组氨酸	Amino acids and derivatives	氨基酸及其衍生物	Amino acids and derivatives	氨基酸及其衍生物	-	3	8.93303e+06	9.09851e+06	8.76694e+06	1.24961e+07	1.25226e+07	1.22982e+07	1.21405	1.65115e-05	1.3925	0.477679	insig
MW0150400	C12H21N3O6	Gly-Leu-Asp	甘氨酸-亮氨酸-天门冬氨酸	Amino acids and derivatives	氨基酸及其衍生物	Amino acids and derivatives	氨基酸及其衍生物	-	3	5.20238e+06	5.2398e+06	6.05668e+06	1.39028e+07	1.36577e+07	1.29405e+07	1.20874	3.77171e-05	2.45477	1.29559	up
MW0145854	C33H44N6O10	Asn-Phe-Glu-Tyr-Ile	Asn-Phe-Glu-Tyr-Ile	Amino acids and derivatives	氨基酸及其衍生物	Amino acids and derivatives	氨基酸及其衍生物	-	3	1.30692e+07	1.32317e+07	1.38147e+07	2.1135e+07	2.16281e+07	2.0542e+07	1.21154	7.52823e-05	1.57807	0.658159	insig
Lmhn004976	C16H12O6	Aracarpene 2	9-甲氧基-6H-[1]苯并呋喃[3,2-c]色烯-3,4,7-三醇	Flavonoids	黄酮	Isoflavones	异黄酮	-	3	16936.8	25251.2	22743.5	433986	408283	425585	1.21343	0.000102826	19.526	4.28733	up
Wmxn004282	C35H49NO18	Phyllanthusol B	Phyllanthusol B	Terpenoids	萜类	Sesquiterpenoids	倍半萜	294864-89-4	3	17024895	1.76331e+07	1.5152e+07	1.0112e+07	15666105	9.08693e+06	0.904375	0.122512	0.69996	-0.514655	insig
Wcgn005749	C14H18O5	(2S,3S)-6-(1,2-dihydroxyethyl)-3-hydroxy-5-(hydroxymethyl)-2,7-dimethyl-indan-1-one	(2S,3S)-6-(1,2-dihydroxyethyl)-3-hydroxy-5-(hydroxymethyl)-2,7-dimethyl-indan-1-one	Others	其它类	Others	其它	-	2	191392	189398	195336	261571	211976	251453	1.05439	0.0798403	1.25841	0.331598	insig
Wasn006047	C21H36O9	Glucosyl 10,11-dihydroxy-2,6-farneSadienoate	葡萄糖基 10,11-二羟基-2,6-法尼二烯酸	Others	其它类	Others	其它	-	2	218839	221435	261606	273200	250962	265778	0.844733	0.155858	1.12546	0.170519	insig
Lmbn005172	C9H10O3	2,6-Dimethoxybenzaldehyde	2,6-二甲氧基苯甲醛	Others	其它类	Aldehyde compounds	醛类化合物	3392-97-0	1	1.4721e+06	1.25316e+06	1.31716e+06	89752.6	69770.3	90622.1	1.21438	0.0024056	0.0618801	-4.01438	down
MWS0274	C9H10O3	DL-3-Phenyllactic acid	DL-3-苯基乳酸	Organic acids	有机酸	Organic acids	有机酸	828-01-3	1	1.4721e+06	1.25316e+06	1.31716e+06	89752.6	69770.3	90622.1	1.21438	0.0024056	0.0618801	-4.01438	down
Lmjp004702	C9H10O4	2,4-Dihydroxy-6-methoxyacetophenone	2,4-二羟基-6-甲氧基苯乙酮	Others	其它类	Ketone compounds	酮类化合物	3602-54-8	3	82489.1	77152.8	100687	116242	129253	125623	1.09872	0.0186325	1.42557	0.511539	insig
MW0110291	C18H20N2O4	Tyrosylphenylalanine	酪氨酰苯丙氨酸	Amino acids and derivatives	氨基酸及其衍生物	Amino acids and derivatives	氨基酸及其衍生物	17355-11-2	3	6.98607e+06	6.80053e+06	6.79454e+06	8.05972e+06	8.99063e+06	8.11171e+06	1.14311	0.0324466	1.22258	0.289927	insig
Lmyn007622	C18H36O5	9,10,18-Trihydroxystearic acid	9,10,18-三羟基硬脂酸	Lipids	脂质	Free fatty acids	游离脂肪酸	496-86-6	3	98074.3	91795.7	87699.7	21835.3	28095.3	23234.6	1.20822	0.000149072	0.263592	-1.92362	down
mws0885	C7H6O4	2,4-Dihydroxybenzoic acid*	2,4-二羟基苯甲酸*	Phenolic acids	酚酸类	Phenolic acids	酚酸类	89-86-1	3	469924	487000	474338	633343	556014	465362	0.738263	0.263929	1.15613	0.209298	insig
mws0972	C6H12O3	6-Hydroxyhexanoic acid	6-羟基己酸	Organic acids	有机酸	Organic acids	有机酸	1191-25-9	3	117553	48345	73474.8	1.71578e+06	1.6161e+06	1.64346e+06	1.2008	5.91807e-06	20.7849	4.37746	up
Wbmp005793	C25H37NO8	Anthriscifolcine C	还亮草碱C	Alkaloids	生物碱	Alkaloids	生物碱	-	3	1.07449e+06	1.00731e+06	1.04199e+06	2.66543e+06	2.87235e+06	2.49798e+06	1.21195	0.00345339	2.57244	1.36314	up
ZbBn002068	C8H12O5	3-methyl-ShikimicAcid	3-甲基莽草酸	Organic acids	有机酸	Organic acids	有机酸	-	2	7.65719e+06	4.39726e+06	4.30036e+06	409502	367357	413963	1.20418	0.0444538	0.0728117	-3.77969	down
MWSslk106	C8H11N	2-Phenylethylamine	2-苯乙胺	Alkaloids	生物碱	Benzylphenylethylamine alkaloids	苄基苯乙胺类生物碱	156-28-5	3	560612	467375	483299	1.00083e+06	1.08122e+06	1.13725e+06	1.1986	0.000511242	2.13017	1.09097	up
Zasn010433	C20H36O2	9,12-Octadecadienoic acid,ethyl ester	9,12-亚油酸乙酯	Others	其它类	Others	其它	6114-21-2	1	45106.3	10615.4	10117.8	33910.7	12278.7	9094.9	0.0798878	0.815096	0.839683	-0.252084	insig
pmn001610	C20H36O2	Eicosadienoic acid	二十碳二烯酸	Lipids	脂质	Free fatty acids	游离脂肪酸	5598-38-9	3	45106.3	10615.4	10117.8	33910.7	12278.7	9094.9	0.0798878	0.815096	0.839683	-0.252084	insig
Lmmn013100	C20H36O2	Ethyl linoleate*	亚油酸乙酯*	Lipids	脂质	Free fatty acids	游离脂肪酸	544-35-4	1	45106.3	10615.4	10117.8	33910.7	12278.7	9094.9	0.0798878	0.815096	0.839683	-0.252084	insig
Zahp003781	C12H14O4	4-hydroxy-3-(2-hydroxy-3-methylbut-3-en-1-yl)benzoic acid	4-hydroxy-3-(2-hydroxy-3-methylbut-3-en-1-yl)benzoic acid	Phenolic acids	酚酸类	Phenolic acids	酚酸类	-	2	5.14172e+06	5.24017e+06	4.43064e+06	5.89803e+06	5.4896e+06	5.91936e+06	0.977677	0.0621047	1.1684	0.224536	insig
MWSmce583	C8H6O4	Piperonylic acid	胡椒酸	Organic acids	有机酸	Organic acids	有机酸	94-53-1	3	110595	110578	109191	116512	112613	122142	0.956596	0.124295	1.06327	0.0885089	insig
MWS201449	C10H19N3O4	Asn-Leu	L-天冬酰胺-L-亮氨酸	Amino acids and derivatives	氨基酸及其衍生物	Amino acids and derivatives	氨基酸及其衍生物	22601-71-4	3	520270	492479	475867	385308	813880	533718	0.28665	0.584022	1.16411	0.219222	insig
pme1730	C4H6O4	D-Erythronolactone	D-赤酮酸内酯	Organic acids	有机酸	Organic acids	有机酸	15667-21-7	3	242526	412126	253671	472470	452524	461999	0.973525	0.0988131	1.52698	0.610682	insig
Zmhn001926	C13H16O8	1-O-Salicyloyl-β-D-glucose	1-O-水杨酰-β-D-葡萄糖	Phenolic acids	酚酸类	Phenolic acids	酚酸类	60517-74-0	3	834127	805711	772139	949116	911070	910528	1.13859	0.00740153	1.14873	0.200042	insig
Ymjm000154	C13H18O7	Salicin	水杨苷	Phenolic acids	酚酸类	Phenolic acids	酚酸类	138-52-3	3	121912	120757	145675	126587	147498	174285	0.647971	0.294266	1.15457	0.207355	insig
Zmyn000110	C6H14NO8P	D-Glucosamine 1-phosphate	D-氨基葡萄糖-1-磷酸	Others	其它类	Saccharides	糖类	2152-75-2	2	126165	108398	97085.1	62037.1	84363.2	62453.7	1.0704	0.0225514	0.629746	-0.667158	insig
Lmhp003426	C13H12N2O2	Aspernigrin A	Aspernigrin A	Alkaloids	生物碱	Pyridine alkaloids	吡啶类生物碱	773855-60-0	2	4.29966e+06	4.21133e+06	4.17775e+06	4.77628e+06	4.62221e+06	5.136e+06	1.09788	0.0494104	1.14546	0.195932	insig
mws0444	C7H7NO3	3-Aminosalicylic acid	3-氨基水杨酸	Phenolic acids	酚酸类	Phenolic acids	酚酸类	570-23-0	3	1.17356e+06	1.17583e+06	1.24855e+06	628148	575206	658637	1.20632	7.53935e-05	0.517516	-0.950325	insig
Zmgn005057	C18H34O3	9,10-Epoxyoctadecanoic Acid	9,10-环氧十八烷酸	Lipids	脂质	Free fatty acids	游离脂肪酸	2443-39-2	1	3.33375e+06	8.79467e+06	4.1821e+06	8.71944e+06	9.25045e+06	7.64394e+06	0.815711	0.203265	1.57039	0.65112	insig
Wagp009079	C21H22O8	3,5,6,7,8,4'-Hexamethoxyflavone	3,5,6,7,8,4'-六甲氧基黄酮	Flavonoids	黄酮	Flavones	黄酮	34170-18-8	3	157825	153003	179341	137166	151852	138506	0.921237	0.106066	0.872199	-0.197271	insig
Wcsp007265	C27H36O4	Sargachromenol	Sargachromenol	Others	其它类	Others	其它	-	3	4370.77	2918.32	1652.4	16885.8	16891	13321.1	1.15276	0.00164294	5.26734	2.39707	up
Lmyn000160	C8H14O8	Mucic acid Dimethyl Ester	粘酸二甲酯	Phenolic acids	酚酸类	Phenolic acids	酚酸类	-	3	143492	228388	261406	198185	164844	192324	0.317927	0.541864	0.876939	-0.189451	insig
MEDL00397	C14H28O3	3-hydroxy-tetradecanoic acid	3-羟基十四烷酸	Organic acids	有机酸	Organic acids	有机酸	1961-72-4	3	112035	106879	113219	118846	112652	116155	0.848149	0.122727	1.04673	0.0658881	insig
MWStz261	C11H18N2O2	Cyclo(D-Leu-L-Pro)*	环(D-亮氨酸-L-脯氨酸)二肽*	Amino acids and derivatives	氨基酸及其衍生物	Amino acids and derivatives	氨基酸及其衍生物	36238-67-2	1	2.28486e+07	2.02946e+07	1.87785e+07	2.87875e+07	2.5785e+07	2.90634e+07	1.10776	0.0106558	1.35067	0.433675	insig
MWS2442	C6H13O9P	D-Fructose 6-Phosphate	D-果糖-6-磷酸	Others	其它类	Saccharides	糖类	643-13-0	1	1.63302e+06	1.61671e+06	1.00782e+06	2.09158e+06	1.85862e+06	1.36415e+06	0.596999	0.3016	1.24822	0.319871	insig
mws0866	C6H13O9P	D-Glucose 6-phosphate*	D-葡萄糖-6-磷酸*	Others	其它类	Saccharides	糖类	56-73-5	2	1.63302e+06	1.61671e+06	1.00782e+06	2.09158e+06	1.85862e+06	1.36415e+06	0.596999	0.3016	1.24822	0.319871	insig
MWStz255	C14H16N2O2	Cyclo(Pro-Phe)	环(脯氨酸-苯丙氨酸)	Amino acids and derivatives	氨基酸及其衍生物	Amino acids and derivatives	氨基酸及其衍生物	3705-26-8	1	1.39168e+06	1.50273e+06	1.50716e+06	2.11947e+06	2.04084e+06	2.18237e+06	1.19866	0.000325422	1.44101	0.527077	insig
pmb3099	C4H11O4P	Diethyl phosphate	磷酸二乙酯	Organic acids	有机酸	Organic acids	有机酸	598-02-7	2	253323	242727	215972	194212	257478	203432	0.496698	0.461052	0.920087	-0.120158	insig
Zmjp000966	C10H13N5O4	Vidarabine	阿糖腺苷	Nucleotides and derivatives	核苷酸及其衍生物	Nucleotides and derivatives	核苷酸及其衍生物	5536-17-4	3	2.19896e+06	2.1368e+06	2.3255e+06	2.09117e+06	2.10446e+06	2.32812e+06	0.295966	0.656413	0.979356	-0.030094	insig
Wmtn012065	C15H30N2O	Piperazirum	Piperazirum	Alkaloids	生物碱	Alkaloids	生物碱	-	2	117069	382422	149686	1.66287e+06	1.6066e+06	1.53391e+06	1.15334	0.000960916	7.39917	2.88736	up
pmd0160	C21H44NO7P	LysoPE 16:0(2n isomer)	溶血磷脂酰乙醇胺 16:0(2n异构)	Lipids	脂质	LPE	溶血磷脂酰乙醇胺	-	1	128780	183229	140960	1.05774e+06	1.09282e+06	1.24293e+06	1.20937	0.00178543	7.49166	2.90529	up
mws0194	C5H4N4	Purine	嘌呤碱	Nucleotides and derivatives	核苷酸及其衍生物	Nucleotides and derivatives	核苷酸及其衍生物	120-73-0	3	60556.6	54613.8	64636.7	24040.6	18711.5	25415.5	1.18949	0.000814676	0.379115	-1.39929	down
Wcjp001257	C16H17NO3	1,2-Didehydrocrinan-3-ol	1,2-Didehydrocrinan-3-ol	Alkaloids	生物碱	Alkaloids	生物碱	510-67-8	2	2.05098e+06	1.92011e+06	1.76009e+06	739887	783897	743066	1.21093	0.00434113	0.395529	-1.33815	down
pmb1754	C5H15NO4P+	O-Phosphocholine	O-磷酸胆碱	Alkaloids	生物碱	Alkaloids	生物碱	107-73-3	3	909830	904018	984362	592636	546704	560962	1.20457	0.00105465	0.607639	-0.718713	insig
mws0254	C6H9N3O2	L-Histidine	L-组氨酸	Amino acids and derivatives	氨基酸及其衍生物	Amino acids and derivatives	氨基酸及其衍生物	71-00-1	1	4.77207e+07	4.71448e+07	4.74718e+07	2.8726e+07	2.98311e+07	3.01402e+07	1.21488	0.000118169	0.623149	-0.682352	insig
pmb2640	C12H24O2	Dodecanoic acid (Lauric acid)	十二烷酸(月桂酸)	Lipids	脂质	Free fatty acids	游离脂肪酸	143-07-7	3	491502	559872	560538	839703	827919	874864	1.19296	0.000851633	1.57731	0.657467	insig
Lmhp009497	C25H44NO7P	LysoPE 20:4	溶血磷脂酰乙醇胺 20:4	Lipids	脂质	LPE	溶血磷脂酰乙醇胺	-	2	87058.6	91255.5	87298.4	84619.2	85749.7	63546.8	0.68992	0.279196	0.880665	-0.183334	insig
Lmhp008801	C23H42NO7P	LysoPE 18:3	溶血磷脂酰乙醇胺 18:3	Lipids	脂质	LPE	溶血磷脂酰乙醇胺	-	1	20696.6	20747.3	23799.5	308066	316811	325964	1.21656	0.000187899	14.5738	3.8653	up
MWStz040	C5H9NO2	Pterolactam	蕨内酰胺	Alkaloids	生物碱	Pyrrole alkaloids	吡咯类生物碱	38072-88-7	1	3.5598e+07	3.51476e+07	4.0865e+07	4.0677e+07	4.04142e+07	3.95113e+07	0.768528	0.241479	1.08057	0.111786	insig
MWS00330g	C5H9NO2	1-Amino-1-cyclobutane-carboxylic-acid	1-氨基-1-环丁烷羧酸	Amino acids and derivatives	氨基酸及其衍生物	Amino acids and derivatives	氨基酸及其衍生物	22264-50-2	3	3.5598e+07	3.51476e+07	4.0865e+07	4.0677e+07	4.04142e+07	3.95113e+07	0.768528	0.241479	1.08057	0.111786	insig
MW0155380	C29H40N6O7	Phe-Tyr-Gln-Lys	Phe-Tyr-Gln-Lys	Amino acids and derivatives	氨基酸及其衍生物	Amino acids and derivatives	氨基酸及其衍生物	-	3	4.48146e+06	4.09936e+06	4.37921e+06	4.25088e+06	4.0997e+06	4.35063e+06	0.361423	0.564658	0.980028	-0.0291045	insig
MWS20177	C15H8O5	5-hydroxy-anthraquinone-2-carboxylic acid	5-羟基-2-羧基蒽醌	Quinones	醌类	Anthraquinone	蒽醌	-	3	177163	177299	146269	153074	182417	193146	0.329865	0.588557	1.05573	0.0782423	insig
MW0105731	C17H24N6O3	Arg-Trp	精氨酸-色氨酸	Amino acids and derivatives	氨基酸及其衍生物	Amino acids and derivatives	氨基酸及其衍生物	25615-38-7	3	3805180	2.3733e+06	7.5008e+06	6.89046e+06	7.66295e+06	7.43086e+06	0.800835	0.209515	1.60712	0.68448	insig
Zamn00402	C6H12O6	sorbose	山梨糖	Others	其它类	Saccharides	糖类	-	3	1.938e+07	1.79065e+07	2.04497e+07	1.8603e+07	1.57122e+07	1.59343e+07	0.884092	0.106693	0.870328	-0.200369	insig
Lstp211202	C15H18O3	Ligudentatin A	Ligudentatin A	Others	其它类	Others	其它	-	2	303634	102956	224189	237160	307172	229846	0.483756	0.510979	1.22734	0.29553	insig
Lcsp000522	C10H16N2O3	Prolylproline	脯氨酰脯氨酸	Amino acids and derivatives	氨基酸及其衍生物	Amino acids and derivatives	氨基酸及其衍生物	20488-28-2	2	1.29434e+06	1.19431e+06	1.20574e+06	1.31669e+06	1.77534e+06	1.49093e+06	0.92027	0.15089	1.24052	0.310945	insig
Lmbn005487	C18H34O4	12,13-DHOME; (9Z)-12,13-Dihydroxyoctadec-9-enoic acid	12,13-二羟基十八烷基-9-烯酸	Lipids	脂质	Free fatty acids	游离脂肪酸	263399-35-5	3	384355	364803	346119	361068	340854	350148	0.606633	0.331403	0.960551	-0.0580666	insig
Wcfp005519	C9H6O3	5-hydroxyindene-1,3-dione	5-hydroxyindene-1,3-dione	Terpenoids	萜类	Sesquiterpenoids	倍半萜	131977-61-2	3	4.83457e+06	4.61133e+06	4.91675e+06	4.81109e+06	4.8424e+06	4.65395e+06	0.0967244	0.874665	0.996156	-0.0055565	insig
Wafp002664	C15H20N2O4	1-O-p-Coumaroyllysine	1-O-对香豆酰赖氨酸	Alkaloids	生物碱	Phenolamine	酚胺	-	3	356085	327848	358368	92233.1	166618	124575	1.1536	0.00349753	0.367865	-1.44275	down
Lmdn000791	C9H12O5	Rehmaglutin C	地黄素 C	Terpenoids	萜类	Terpene	萜类	103744-81-6	2	203424	109112	346225	184610	202617	317253	0.232318	0.860916	1.0694	0.0967999	insig
Walp007192	C22H47NO5	2-aminodocoSane-1,6,19,20,21-pentaol	2-氨基二十二烷-1,6,19,20,21-戊醇	Lipids	脂质	Sphingolipids	鞘脂	-	1	1.29386e+06	4.94014e+06	1.10276e+06	1.60996e+06	2.05723e+06	1.78628e+06	0.0737286	0.665672	0.743308	-0.427969	insig
mws0120	C8H20NO6P	Choline Alfoscerate	甘磷酸胆碱 GPC	Lipids	脂质	PC	磷脂酰胆碱	28319-77-9	1	35972490	35425025	45195915	9961895	12571970	14350820	1.18633	0.00694518	0.316353	-1.66039	down
MWStz211	C14H16N2O3	Cyclo(L-Phe-trans-4-hydroxy-L-Pro)	环(L-苯丙氨酰-反式-4-羟基-L-脯氨酸)	Amino acids and derivatives	氨基酸及其衍生物	Amino acids and derivatives	氨基酸及其衍生物	118477-06-8	1	1.31231e+07	1.39282e+07	1.43863e+07	1.90927e+07	1.91315e+07	1.94564e+07	1.201	0.00239684	1.39199	0.477147	insig
MW0150366	C9H16N4O5	Gly-Gly-Gln	甘氨酸-甘氨酸-谷酰胺	Amino acids and derivatives	氨基酸及其衍生物	Amino acids and derivatives	氨基酸及其衍生物	186787-32-6	3	1.31231e+07	1.39282e+07	1.43863e+07	1.90927e+07	1.91315e+07	1.94564e+07	1.201	0.00239684	1.39199	0.477147	insig
MW0105915	C7H12N2O5	Aspartylalanine	Asp-Ala-OH	Amino acids and derivatives	氨基酸及其衍生物	Amino acids and derivatives	氨基酸及其衍生物	13433-02-8	3	1.99662e+06	2.00352e+06	1.96837e+06	3.43653e+06	2.95054e+06	3.35437e+06	1.19472	0.013611	1.63214	0.706762	insig
MW0157666	C25H41N7O9	Thr-His-Leu-Val-Asp	Thr-His-Leu-Val-Asp	Amino acids and derivatives	氨基酸及其衍生物	Amino acids and derivatives	氨基酸及其衍生物	-	3	2.85372e+07	3.20997e+07	3.24886e+07	3.44286e+07	3.55944e+07	3.55634e+07	1.01045	0.0699631	1.13381	0.181175	insig
MW0107056	C12H22N4O6	Gly-Asp-Lys	甘氨酸-天门冬氨酸-赖氨酸	Amino acids and derivatives	氨基酸及其衍生物	Amino acids and derivatives	氨基酸及其衍生物	-	3	6.99343e+06	6.82192e+06	7.6572e+06	7.94247e+06	8.63101e+06	7.88958e+06	0.999873	0.0463835	1.13927	0.188112	insig
Wcgn010096	C20H28O3	2-ethenyl-7-hydroxy-2,4b,8,8-tetramethyl-4,4a,5,7,8a,9-hexahydro-1H-phenanthrene-3,6-dione	2-ethenyl-7-hydroxy-2,4b,8,8-tetramethyl-4,4a,5,7,8a,9-hexahydro-1H-phenanthrene-3,6-dione	Terpenoids	萜类	Ditepenoids	二萜	-	3	60789.2	60547.9	57995.7	27194.3	27490.6	29320.5	1.21408	1.81048e-05	0.468433	-1.09409	down
Lmbp000123	C6H13NO2S	L-Homomethionine	L-高甲硫氨酸	Amino acids and derivatives	氨基酸及其衍生物	Amino acids and derivatives	氨基酸及其衍生物	25148-30-5	3	349705	350335	363718	464253	441595	438778	1.19651	0.00163795	1.26403	0.338035	insig
Zmhn001746	C20H22O9	Piceatannol-3'-O-glucoside	白皮杉醇-3'-O-葡萄糖苷	Others	其它类	Stilbene	茋类	94356-26-0	3	69851.3	91019	65534	210803	200888	232249	1.19199	0.000381011	2.8442	1.50802	up
MW0150915	C22H36N8O8	His-Glu-Gln-Lys	组氨酸-谷氨酸-谷酰胺-赖氨酸	Amino acids and derivatives	氨基酸及其衍生物	Amino acids and derivatives	氨基酸及其衍生物	-	3	391732	296703	477506	6.3768e+06	6.5393e+06	6.07717e+06	1.21139	0.000105265	16.2901	4.02592	up
MWS201381	C14H17N3O4	Ser-Trp	L-丝氨酸-L-色氨酸	Amino acids and derivatives	氨基酸及其衍生物	Amino acids and derivatives	氨基酸及其衍生物	94421-70-2	3	1.17852e+06	1.13285e+06	1.11607e+06	588063	592287	600895	1.21566	0.000774801	0.5197	-0.944248	insig
MWStz073	C4H7NO2	5-Hydroxy-2-pyrrolidinone	5-羟基-2-吡咯烷酮	Alkaloids	生物碱	Pyrrole alkaloids	吡咯类生物碱	62312-55-4	3	191640	151338	181743	221230	152065	176755	0.1851	0.742278	1.04827	0.0680149	insig
MW0156978	C14H23N5O5	Ser-Val-His	丝氨酰-缬氨酰-组氨酸	Amino acids and derivatives	氨基酸及其衍生物	Amino acids and derivatives	氨基酸及其衍生物	-	3	1.27811e+07	1.33202e+07	1.28407e+07	1.23182e+07	4.87092e+06	6.29636e+06	0.884363	0.151823	0.60309	-0.729554	insig
MWSmce585	C4H9NO2	Methyl 3-aminopropanoate	3-氨基丙酸甲酯	Amino acids and derivatives	氨基酸及其衍生物	Amino acids and derivatives	氨基酸及其衍生物	4138-35-6	2	8.07925e+06	8.08999e+06	8.41586e+06	9.22919e+06	9.2368e+06	9.12865e+06	1.18372	0.00732097	1.12241	0.166604	insig
mws1078	C7H7NO2	Anthranilic Acid	邻氨基苯甲酸	Phenolic acids	酚酸类	Phenolic acids	酚酸类	118-92-3	3	100868	98052.9	91181.1	3.15637e+06	2.96726e+06	3.21474e+06	1.21702	0.000602627	32.19	5.00854	up
pme2268	C7H7NO2	Trigonelline	葫芦巴碱	Alkaloids	生物碱	Pyridine alkaloids	吡啶类生物碱	535-83-1	1	3.68871e+06	3.6992e+06	3.4724e+06	3.63183e+06	3.81546e+06	3.46254e+06	0.0725879	0.902601	1.00456	0.00656243	insig
pmb2991	C33H40O19	Apigenin-7-O-glucoside-4'-O-rutinoside	芹菜素-7-O-葡萄糖苷-4'-O-芸香糖苷	Flavonoids	黄酮	Flavones	黄酮	-	3	23340	53907.1	61837.5	107990	126223	83733.8	0.983365	0.0248536	2.286	1.19283	insig
Lmbn000121	C4H6N2O2	3-Cyano-L-alanine	3-氰基-L-丙氨酸	Amino acids and derivatives	氨基酸及其衍生物	Amino acids and derivatives	氨基酸及其衍生物	6232-19-5	3	17357.6	15722.5	26301.7	13152.2	11043.6	15769.6	0.865247	0.177914	0.673024	-0.57127	insig
pmc0281	C15H21N5O8	Ribosyladenosine	核糖腺苷	Nucleotides and derivatives	核苷酸及其衍生物	Nucleotides and derivatives	核苷酸及其衍生物	-	3	97120.5	58350	78869.3	244465	215802	213150	1.16996	0.000660865	2.87368	1.5229	up
Wcsn011332	C18H32O2	Ethyl (10Z,13Z)-hexadeca-10,13-dienoate	Ethyl (10Z,13Z)-hexadeca-10,13-dienoate	Others	其它类	Others	其它	-	1	28682.1	35253.6	34131.1	956761	941074	904185	1.21642	0.000241522	28.5726	4.83656	up
MW0158658	C22H32N4O8	Tyr-Val-Ala-Glu	酪氨酸-缬氨酸-丙氨酸-谷氨酸	Amino acids and derivatives	氨基酸及其衍生物	Amino acids and derivatives	氨基酸及其衍生物	-	3	276763	297401	351382	809196	795058	841279	1.20422	0.000155305	2.64226	1.40177	up
Lmrj002087	C10H18N2O5	L-Isoleucyl-L-Aspartate	L-异亮氨酰-L-天冬氨酸	Amino acids and derivatives	氨基酸及其衍生物	Amino acids and derivatives	氨基酸及其衍生物	-	1	3.20909e+06	3.37308e+06	3.31649e+06	1.47702e+07	1.59318e+07	1.67237e+07	1.21586	0.00192533	4.79113	2.26037	up
Zbqn003776	C8H15NO3	N-acetyl-leucine	N-乙酰亮氨酸	Amino acids and derivatives	氨基酸及其衍生物	Amino acids and derivatives	氨基酸及其衍生物	-	1	1.16348e+06	1.1778e+06	2649425	995831	1.05084e+06	1.14735e+06	0.676619	0.348195	0.639994	-0.643871	insig
pme3034	C5H8O4	Ethylmalonic acid	乙基丙二酸	Organic acids	有机酸	Organic acids	有机酸	601-75-2	3	105674	18955.9	73755.7	488577	524059	519094	1.105	0.000858416	7.72096	2.94878	up
mws0281	C6H8O7	Citric Acid	柠檬酸	Organic acids	有机酸	Organic acids	有机酸	77-92-9	1	1.96548e+07	1.85343e+07	1.81599e+07	1.80815e+07	1.88044e+07	1.68375e+07	0.627589	0.299774	0.953403	-0.0688423	insig
pme0166	C6H6N4O2	1-Methylxanthine	1-甲基黄嘌呤	Nucleotides and derivatives	核苷酸及其衍生物	Nucleotides and derivatives	核苷酸及其衍生物	6136-37-4	3	55904.6	85239.3	43121.9	482352	538134	521927	1.19677	4.64053e-05	8.37059	3.06533	up
MWSHY0147	C15H10O4	Daidzein	大豆苷元	Flavonoids	黄酮	Isoflavones	异黄酮	486-66-8	3	3.62508e+06	3.43719e+06	3.52008e+06	8.95603e+06	8.62409e+06	8.95882e+06	1.21617	3.62784e-05	2.50785	1.32645	up
Zasp001145	C6H7NO	4-Aminophenol*	4-氨基苯酚*	Alkaloids	生物碱	Phenolamine	酚胺	123-30-8	3	2.05447e+06	2.02113e+06	1.62891e+06	1.64377e+06	1.67204e+06	1.65306e+06	0.807282	0.214191	0.871043	-0.199184	insig
MWS0811	C6H11NO2	L-Pipecolic Acid	L-哌啶酸	Organic acids	有机酸	Organic acids	有机酸	3105-95-1	1	2.77217e+06	3.21014e+06	3.57108e+06	3.57149e+06	3.45483e+06	3.42544e+06	0.655501	0.323384	1.09404	0.12966	insig
mws4163	C24H42O21	Nystose	蔗果四糖	Others	其它类	Saccharides	糖类	13133-07-8	3	140284	78535	133156	123028	128081	49130.3	0.342488	0.621619	0.853012	-0.229362	insig
Lmqp006559	C20H43NO2	2-Amino-1,3-eicosanediol	2-氨基-1,3-二十烷二醇	Others	其它类	Alcohol compounds	醇类化合物	-	2	7.27011e+06	1.25564e+07	1.01068e+07	1.18964e+07	1.19782e+07	1.36914e+07	0.734107	0.232171	1.25499	0.327677	insig
MW0015555	C17H24O4	Acetylvalerenolic acid	乙酰戊烯醇酸	Terpenoids	萜类	Sesquiterpenoids	倍半萜	81397-67-3	3	150858	46005.5	33965	2.35476e+06	2.32941e+06	2.33947e+06	1.18066	0.000163216	30.428	4.92733	up
mws1715	C10H13N5O3	Cordycepin (3'-Deoxyadenosine)	虫草素(3'-脱氧腺苷)	Nucleotides and derivatives	核苷酸及其衍生物	Nucleotides and derivatives	核苷酸及其衍生物	73-03-0	3	876031	849377	911287	123249	144998	167950	1.21108	1.20354e-05	0.165433	-2.59568	down
Lmhn004446	C11H18O5	2-Methylene-3-(6-hydroxyhexyl)-butanedioic acid	2-亚甲基-3-(6-羟基己基)-丁二酸	Organic acids	有机酸	Organic acids	有机酸	-	2	435782	364024	386318	381967	366631	405668	0.249286	0.688202	0.973142	-0.0392779	insig
MW0156675	C17H29N7O10	Ser-Asp-Arg-Asp	Ser-Asp-Arg-Asp	Amino acids and derivatives	氨基酸及其衍生物	Amino acids and derivatives	氨基酸及其衍生物	-	3	103761	83365	9	6.28385e+06	6.502e+06	7.38171e+06	0.932737	0.00234743	107.77	6.75182	insig
pme1712	C11H20N2O6	L-Saccharopine	L-酵母氨酸	Amino acids and derivatives	氨基酸及其衍生物	Amino acids and derivatives	氨基酸及其衍生物	997-68-2	3	476817	261606	480751	518285	490890	371102	0.385446	0.569503	1.13214	0.179053	insig
Zmsp001773	C10H13N5O4	(2r,3s,4r,5s)-2-(6-aminopurin-9-yl)-5-(hydroxymethyl)oxolane-3,4-diol	(2r,3s,4r,5s)-2-(6-aminopurin-9-yl)-5-(hydroxymethyl)oxolane-3,4-diol	Nucleotides and derivatives	核苷酸及其衍生物	Nucleotides and derivatives	核苷酸及其衍生物	-	1	2.19203e+06	2.18356e+06	2.23033e+06	2.08604e+06	2.25238e+06	2.48833e+06	0.344251	0.593601	1.03343	0.0474386	insig
Hmln008119	C11H18O3	Robinlin	Robinlin	Terpenoids	萜类	Terpene	萜类	-	2	21676.2	17863.8	13736.1	33757.4	24538.9	20393.4	0.848525	0.154558	1.47702	0.562688	insig
Zmgn000447	C3H7O7P	3-Phospho-D-glyceric acid	3-磷酸-D-甘油酸	Others	其它类	Saccharides	糖类	820-11-1	3	96512.6	116339	89482.6	321386	344013	281588	1.19995	0.00250155	3.13225	1.6472	up
mws2124	C2H5O6P	2-Phosphoglycolate	2-磷酸乙醇酸	Organic acids	有机酸	Organic acids	有机酸	13147-57-4	3	843961	902578	897752	273816	266166	263616	1.21629	0.000713159	0.303899	-1.71834	down
Lmhp010908	C27H54NO7P	LysoPC 19:1	溶血磷脂酰胆碱 19:1	Lipids	脂质	LPC	溶血磷脂酰胆碱	-	1	2825.73	1320.55	6600.15	166833	138156	168681	1.1851	0.00338875	44.0769	5.46195	up
MWS201405	C15H18N4O4	His-Tyr	L-组氨酸-L-酪氨酸	Amino acids and derivatives	氨基酸及其衍生物	Amino acids and derivatives	氨基酸及其衍生物	35979-00-1	3	1.01227e+06	1.04735e+06	1.04179e+06	541643	612705	503829	1.19708	0.00199645	0.534653	-0.903325	insig
mws4175	C6H8O6	D-Glucurono-6,3-lactone	D-葡萄糖醛酸-6,3-内酯	Others	其它类	Saccharides	糖类	32449-92-6	3	328744	321662	368590	377771	362520	371345	0.865576	0.16037	1.09091	0.125538	insig
Lmhn002437	C7H6O4	Terreic acid	土曲霉酸	Others	其它类	Ketone compounds	酮类化合物	121-40-4	3	330427	307152	297750	132785	125721	151018	1.20376	0.000204281	0.43784	-1.19152	down
Zmbp000490	C8H15NO2	Valerine	缬草碱	Alkaloids	生物碱	Alkaloids	生物碱	-	2	2.32971e+06	2.668e+06	2.51795e+06	1.81073e+06	2.04393e+06	2.11389e+06	1.07525	0.0185067	0.794148	-0.332521	insig
pme1002	C8H11NO	L-Tyramine	L-酪胺	Alkaloids	生物碱	Alkaloids	生物碱	51-67-2	3	5.9107e+06	6.06437e+06	6.10781e+06	7.72018e+06	6.81716e+06	6.92049e+06	1.09882	0.0533216	1.18664	0.246881	insig
pmp000344	C15H10O5	3',4',7-Trihydroxyflavone	3',4',7-三羟基黄酮	Flavonoids	黄酮	Flavones	黄酮	2150-11-0	1	855859	826068	866120	329269	294320	367738	1.20575	0.000159588	0.389054	-1.36196	down
MWS201436	C10H21N3O4	Lys-Thr	L-赖氨酸-L-苏氨酸	Amino acids and derivatives	氨基酸及其衍生物	Amino acids and derivatives	氨基酸及其衍生物	97791-84-9	3	968712	921634	882140	764860	729488	747789	1.17063	0.0105475	0.80871	-0.306306	insig
Zmtp009051	C14H16O2	Liguhodgsonal	Liguhodgsonal	Terpenoids	萜类	Sesquiterpenoids	倍半萜	64185-18-8	3	56621.6	65070.9	56831.3	113703	147897	126151	1.1862	0.0145941	2.17199	1.11902	up
Lcsp001958	C15H26N4O5	Pro-Asn-Leu	脯氨酰-天冬酰胺-亮氨酸	Amino acids and derivatives	氨基酸及其衍生物	Amino acids and derivatives	氨基酸及其衍生物	-	1	44430052	2.14748e+07	2.22803e+07	1.36012e+07	1.30849e+07	1.35288e+07	1.02015	0.167324	0.456028	-1.1328	insig
Zahp011321	C14H29NO	N-isobutyl-decanamide	N-isobutyl-decanamide	Alkaloids	生物碱	Alkaloids	生物碱	73785-31-6	3	1.78858e+06	1.70718e+06	1.68657e+06	1.75601e+06	1.66792e+06	1.66796e+06	0.407747	0.520139	0.982548	-0.0253995	insig
MWS201478	C12H16N2O4	Phe-Ser	L-苯丙氨酸-L-丝氨酸	Amino acids and derivatives	氨基酸及其衍生物	Amino acids and derivatives	氨基酸及其衍生物	16053-39-7	2	4.096e+06	3.84174e+06	4.0973e+06	435333	473962	445032	1.21677	0.000461427	0.112532	-3.15159	down
pmb2787	C18H30O3	9-Oxo-10E,12Z-octadecadienoic acid	9-过氧-10E,12Z-十八碳二烯酸	Lipids	脂质	Free fatty acids	游离脂肪酸	54232-59-6	3	23642.6	34043.2	45290.5	26990.9	27613.6	29084.7	0.505353	0.411934	0.812703	-0.299199	insig
MWS201415	C9H14N2O5	Pro-Asp	L-脯氨酸-L-天冬氨酸	Amino acids and derivatives	氨基酸及其衍生物	Amino acids and derivatives	氨基酸及其衍生物	85227-98-1	3	4.94815e+06	4.24277e+06	4.94777e+06	5.95513e+06	6.00341e+06	5.92827e+06	1.11734	0.0326657	1.2651	0.339247	insig
Lmzp004885	C17H14O7	Tricin (5,7,4'-Trihydroxy-3',5'-dimethoxyflavone)	苜蓿素(麦黄酮)	Flavonoids	黄酮	Flavones	黄酮	520-32-1	3	50092.1	70478.8	62682.8	31607.4	37970	32229.5	1.13061	0.0337528	0.555552	-0.848007	insig
mws0597	C10H9NO3	5-Hydroxyindole-3-acetic acid	5-羟基吲哚-3-乙酸	Alkaloids	生物碱	Plumerane	吲哚类生物碱	54-16-0	3	422313	429181	389416	587717	606153	607561	1.19983	0.000861952	1.4517	0.537745	insig
Lmhp009187	C20H42NO7P	LysoPE 15:0	溶血磷脂酰乙醇胺 15:0	Lipids	脂质	LPE	溶血磷脂酰乙醇胺	-	3	9	19675.4	2298.8	36112.8	28750.1	39258.5	0.782001	0.0300816	4.73642	2.2438	insig
Saln000462	C25H30O12	7-O-coumaroyl-loganic acid	7-O-coumaroyl-loganic acid	Terpenoids	萜类	Monoterpenoids	倍萜	-	3	2.59908e+06	2.29621e+06	2.73263e+06	1.21471e+06	1.12151e+06	894567	1.18285	0.00116975	0.423548	-1.2394	down
pmp000001	C16H12O6	Hispidulin (5,7,4'-Trihydroxy-6-methoxyflavone)	高车前素	Flavonoids	黄酮	Flavones	黄酮	1447-88-7	3	15784.6	7469.48	19234.7	676831	676278	691594	1.20459	2.02049e-07	48.1233	5.58866	up
mws1488	C16H32O2	Palmitic acid	棕榈酸	Lipids	脂质	Free fatty acids	游离脂肪酸	57-10-3	2	130496	195158	173935	206694	177554	172045	0.496518	0.447847	1.1135	0.155102	insig
MW0105204	C9H9NO4	4-Carboxyphenylglycine	4-羧苯基甘氨酸	Amino acids and derivatives	氨基酸及其衍生物	Amino acids and derivatives	氨基酸及其衍生物	7292-81-1	3	706211	659468	722719	758561	743586	756923	0.991762	0.0874206	1.08172	0.113331	insig
Ymjm000067	C20H32O3	14-Hydroxyvibsanin F	14-Hydroxyvibsanin F	Terpenoids	萜类	Ditepenoids	二萜	-	3	115457	90523.7	74532.4	681649	649711	681178	1.20728	3.9706e-06	7.17448	2.84287	up
mws5035	C15H22N2O3	L-Leucyl-L-phenylalanine	L-亮氨酰-L-苯丙氨酸	Amino acids and derivatives	氨基酸及其衍生物	Amino acids and derivatives	氨基酸及其衍生物	56217-82-4	1	1.74473e+06	1.77242e+06	1.81903e+06	468948	354515	191532	1.16379	0.00178747	0.19021	-2.39434	down
MW0158726	C23H27N3O5	Tyr-Pro-Phe	Tyr Pro Phe	Amino acids and derivatives	氨基酸及其衍生物	Amino acids and derivatives	氨基酸及其衍生物	72122-59-9	3	1.20342e+06	1.31171e+06	1.21536e+06	1.72876e+06	1.8236e+06	1.75167e+06	1.19826	0.000358147	1.42181	0.507725	insig
mws0874	C10H14N5O7P	3'-Adenylic Acid	3'-腺嘌呤核苷酸	Nucleotides and derivatives	核苷酸及其衍生物	Nucleotides and derivatives	核苷酸及其衍生物	84-21-9	2	266600	313726	302350	63338.5	159409	132692	1.05058	0.0126122	0.402685	-1.31228	down
mws1409	C15H22N2O18P2	Uridine-5'-diphosphoglucuronic acid	尿苷-5'-二磷酸葡萄糖醛酸	Nucleotides and derivatives	核苷酸及其衍生物	Nucleotides and derivatives	核苷酸及其衍生物	-	3	2241.47	897.124	3357.79	230437	227263	221180	1.20146	5.73408e-05	104.501	6.70737	up
Lmhp002153	C13H18N2O3	N-p-Coumaroylhydroxyputrescine	N-对香豆酰羟基腐胺	Alkaloids	生物碱	Phenolamine	酚胺	-	3	149927	154740	198508	290582	154745	223287	0.655988	0.294158	1.32879	0.410114	insig
mws3133	C7H11NO4	Oxaceprol	N-乙酰-L-4-羟基脯氨酸	Amino acids and derivatives	氨基酸及其衍生物	Amino acids and derivatives	氨基酸及其衍生物	33996-33-7	3	1.01336e+06	971253	992301	533709	574639	569095	1.21229	1.68154e-05	0.563485	-0.827552	insig
pme2125	C18H32O16	Raffinose	棉子糖	Others	其它类	Saccharides	糖类	512-69-6	3	848238	873420	738887	785746	868395	873727	0.271756	0.680508	1.02736	0.0389435	insig
MW0106855	C11H21N3O4	L-Glutaminyl-L-isoleucine	Gln Ile	Amino acids and derivatives	氨基酸及其衍生物	Amino acids and derivatives	氨基酸及其衍生物	86416-45-7	3	623715	728945	793896	327230	370051	379262	1.18219	0.012358	0.501521	-0.995618	insig
pme3011	C4H9NO2	γ-Aminobutyric acid	γ-氨基丁酸	Organic acids	有机酸	Organic acids	有机酸	56-12-2	3	2.5947e+06	2.60282e+06	2.60287e+06	960427	1.01437e+06	965300	1.21655	7.88968e-05	0.376916	-1.40769	down
MWS201469	C11H21N5O5	Glu-Arg	L-谷氨酸-L-精氨酸	Amino acids and derivatives	氨基酸及其衍生物	Amino acids and derivatives	氨基酸及其衍生物	7219-59-2	3	1.3416e+06	1.34338e+06	1.35987e+06	1.09266e+06	1.90723e+06	1.14194e+06	0.0332184	0.913643	1.02398	0.0341848	insig
Lmhp009769	C22H44NO7P	LysoPE 17:1	溶血磷脂酰乙醇胺 17:1	Lipids	脂质	LPE	溶血磷脂酰乙醇胺	-	2	5985.36	30959.9	33413.7	460924	402768	418213	1.14658	0.000270641	18.2195	4.18741	up
MW0156704	C20H34N6O11	Ser-Gln-Asp-Val-Ser	Ser-Gln-Asp-Val-Ser	Amino acids and derivatives	氨基酸及其衍生物	Amino acids and derivatives	氨基酸及其衍生物	-	3	224964	173942	179356	547918	600822	530965	1.20069	0.000233917	2.90475	1.53841	up
MW0152356	C29H39N9O6	Leu-His-Gly-Phe-His	Leu-His-Gly-Phe-His	Amino acids and derivatives	氨基酸及其衍生物	Amino acids and derivatives	氨基酸及其衍生物	-	3	6.53309e+06	7.41698e+06	6.99771e+06	1.92954e+07	2.13215e+07	1.94747e+07	1.21226	0.00074803	2.86864	1.52037	up
MWS5235	C18H36O3	12-Hydroxyoctadecanoic acid	12-羟基硬脂酸	Lipids	脂质	Free fatty acids	游离脂肪酸	106-14-9	2	206559	245724	213001	191086	187465	192079	0.989124	0.119511	0.857723	-0.221415	insig
Lacp001431	C14H21NO4	N-(3-hydroxy-4-methoxyphenethyl)-4-hydroxybutanamide	氮-(3-羟基-4-甲氧基苯基)-4-羟基丁酰胺	Alkaloids	生物碱	Phenolamine	酚胺	-	2	3.20709e+06	3.03023e+06	3.18302e+06	3.04693e+06	2.98226e+06	3.3392e+06	0.100048	0.897082	0.994486	-0.00797667	insig
MW0156629	C21H38N6O9S	Ser-Ala-Lys-Asp-Met	Ser-Ala-Lys-Asp-Met	Amino acids and derivatives	氨基酸及其衍生物	Amino acids and derivatives	氨基酸及其衍生物	-	3	461017	489484	516875	438767	493476	474718	0.490095	0.426092	0.958827	-0.0606573	insig
mws0237	C9H16O4	Azelaic acid	壬二酸	Organic acids	有机酸	Organic acids	有机酸	123-99-9	1	813231	851630	803435	909912	889788	882566	1.09791	0.0220949	1.08669	0.119937	insig
Wdzp010649	C30H46O4	alisol U	泽泻醇 U	Terpenoids	萜类	Triterpene	三萜	-	2	39000.1	58477	43112.5	60044.2	50619.3	59794.6	0.738752	0.232845	1.21245	0.277928	insig
Hmsp000364	C7H13NO2	L-Cyclopentylglycine	环戊基甘氨酸	Amino acids and derivatives	氨基酸及其衍生物	Amino acids and derivatives	氨基酸及其衍生物	2521-84-8	3	1.07643e+06	960567	1.01847e+06	1.42266e+06	1.42212e+06	1.50639e+06	1.19011	0.000678823	1.42406	0.51001	insig
pme3083	C8H7NO3	2-(Formylamino)benzoic acid	2-(甲酰氨基)苯甲酸	Phenolic acids	酚酸类	Phenolic acids	酚酸类	3342-77-6	3	504602	541408	525954	5.33763e+06	10816025	5.89538e+06	1.19993	0.0593	14.0264	3.81008	insig
MWSmce674	C31H46O2	Phylloquinone (Vitamin K1)	叶绿醌 (维生素K1)	Others	其它类	Vitamin	维生素	84-80-0	3	74587	100096	76833.2	136641	57734.5	100982	0.2425	0.596578	1.17431	0.231813	insig
mws0671	C4H9NO3	L-Homoserine	L-高丝氨酸	Amino acids and derivatives	氨基酸及其衍生物	Amino acids and derivatives	氨基酸及其衍生物	672-15-1	3	1.57122e+06	1.69298e+06	1.64773e+06	2.3287e+06	2.41996e+06	2.28811e+06	1.20356	0.000187505	1.43258	0.51862	insig
MWS4519	C10H11NO3	4-Methylhippuric Acid	4-甲基马尿酸	Amino acids and derivatives	氨基酸及其衍生物	Amino acids and derivatives	氨基酸及其衍生物	27115-50-0	1	568962	542486	494792	543163	541071	558523	0.332722	0.635626	1.02273	0.0324321	insig
MW0109632	C14H26N6O5	Ser-Pro-Arg	L-丝氨酰-L-脯氨酰-L-精氨酸	Amino acids and derivatives	氨基酸及其衍生物	Amino acids and derivatives	氨基酸及其衍生物	-	3	881100	889127	1.25733e+06	3.22448e+06	2.86327e+06	2.71527e+06	1.1848	0.0007184	2.90763	1.53984	up
mws5045	C12H24O3	12-Hydroxydodecanoic acid	12-羟基十二酸	Lipids	脂质	Free fatty acids	游离脂肪酸	505-95-3	1	48444	40857.9	42123.3	43794.6	28137.9	31432.5	0.811931	0.179135	0.786494	-0.346493	insig
Lmxp010913	C35H66NO9P	1-(9Z-Octadecenoyl)-2-(9-oxo-nonanoyl)-sn-glycero-3-phosphocholine	1-(9Z-十八烯酰基)-2-(9-氧-壬酰基)-sn-甘油-3-磷酸胆碱	Lipids	脂质	Glycerol ester	甘油酯	-	1	10006.5	5209.55	4070.32	449687	413473	423535	1.20765	0.000477859	66.7152	6.05994	up
MWSmce706	C5H8N2O2	Cyclo(Ala-Gly)	环(甘氨酰-L-丙氨酰)	Amino acids and derivatives	氨基酸及其衍生物	Amino acids and derivatives	氨基酸及其衍生物	4526-77-6	3	1.68224e+06	669910	1.53076e+06	2.96398e+06	1.8421e+06	1.80656e+06	0.798416	0.14158	1.70301	0.768086	insig
Wcjp001697	C16H21NO3	5-methoxy-9-azatetracyclo[7.6.1.02,7.012,16]hexadeca-2,4,6-triene-4,15-diol	5-methoxy-9-azatetracyclo[7.6.1.02,7.012,16]hexadeca-2,4,6-triene-4,15-diol	Alkaloids	生物碱	Alkaloids	生物碱	-	3	882067	884538	867867	994697	983259	1.01234e+06	1.20136	0.000764597	1.13506	0.182773	insig
MW0013392	C16H33NO2	2-Aminohexadecanoic acid	2-氨基十六烷酸	Organic acids	有机酸	Organic acids	有机酸	7769-79-1	3	207766	200537	169836	234466	229023	232097	1.01428	0.0754699	1.20315	0.266812	insig
MW0000410	C28H36N2O4	Psychotrin	精神素	Alkaloids	生物碱	Alkaloids	生物碱	-	3	185219	204583	188664	238098	215860	561110	0.738165	0.321871	1.75476	0.811272	insig
Wcsp006645	C22H34O5	(6Z)-18α-Acetoxy-4α-hydroxydictyo-19-al	(6Z)-18α-乙酰氧基-4α-羟基二甲基-19-醛	Others	其它类	Others	其它	-	1	98020	36114.9	42869.3	189068	198246	208322	1.10083	0.0138246	3.3651	1.75065	up
Zaxn007436	C20H30O	Pimaradienone*	海松二烯酮*	Terpenoids	萜类	Ditepenoids	二萜	-	3	1.37115e+06	1.61474e+06	1.70035e+06	1.3303e+06	1.57058e+06	1.54253e+06	0.359646	0.552963	0.948182	-0.0767643	insig
MWS201451	C11H18N4O3	Val-His	L-缬氨酸-L-组氨酸	Amino acids and derivatives	氨基酸及其衍生物	Amino acids and derivatives	氨基酸及其衍生物	13589-07-6	2	597171	655918	449724	196967	220142	231081	1.17908	0.0264978	0.380659	-1.39343	down
pme0120	C5H11NO2	5-Aminovaleric acid	5-氨基戊酸	Organic acids	有机酸	Organic acids	有机酸	660-88-8	3	960199	950560	946921	1.07241e+06	1.1386e+06	1.02605e+06	1.09222	0.0587211	1.13276	0.179843	insig
MW0106898	C16H29N5O7	Glu-Gln-Lys	古氨酸-谷酰胺-赖氨酸	Amino acids and derivatives	氨基酸及其衍生物	Amino acids and derivatives	氨基酸及其衍生物	-	3	339458	423891	393262	14955300	21143730	17367930	1.21501	0.0104877	46.2273	5.53067	up
Wbmp002283	C9H7NO	Α-hydroxyquinoline	Α-羟基喹啉	Alkaloids	生物碱	Alkaloids	生物碱	-	1	5.62542e+06	5.8515e+06	5.579e+06	5.55759e+06	5.3522e+06	4.91586e+06	0.84771	0.149877	0.927869	-0.108007	insig
MW0110247	C14H19N3O5	Tyrosyl-Glutamine	酪氨酰谷氨酰胺	Amino acids and derivatives	氨基酸及其衍生物	Amino acids and derivatives	氨基酸及其衍生物	28252-40-6	3	360826	369981	321372	624123	663063	578493	1.19249	0.0016518	1.77316	0.82632	insig
Lcsp001705	C15H25N3O6	Pro-Ile-Asp	脯氨酰-异亮氨酰-天冬氨酸	Amino acids and derivatives	氨基酸及其衍生物	Amino acids and derivatives	氨基酸及其衍生物	-	2	3.88736e+06	9.2074e+06	9.35393e+06	1.52502e+06	1.81238e+06	1.82301e+06	1.12072	0.0846953	0.229876	-2.12107	insig
mws0601	C5H5NO2	Pyrrole-2-carboxylic acid	吡咯-2-羧酸	Organic acids	有机酸	Organic acids	有机酸	634-97-9	3	509976	554339	605951	839803	873769	852285	1.18481	0.00427374	1.5362	0.619364	insig
Lmhp009129	C23H48NO7P	LysoPC 15:0(2n isomer)	溶血磷脂酰胆碱 15:0(2n异构)	Lipids	脂质	LPC	溶血磷脂酰胆碱	-	3	277981	256828	235337	80782.2	111350	92002.5	1.19164	0.000704458	0.368937	-1.43855	down
MWSmce413	C15H8O4	Anthraquinone-2-carboxylic acid	蒽醌-2-羧酸	Quinones	醌类	Anthraquinone	蒽醌	117-78-2	3	106914	96961.8	112458	169952	157334	156813	1.18419	0.000871931	1.53034	0.613856	insig
mws0724	C10H13N5O6	8-Hydroxyguanosine	8-羟基鸟苷	Nucleotides and derivatives	核苷酸及其衍生物	Nucleotides and derivatives	核苷酸及其衍生物	3868-31-3	2	381428	409897	453114	206310	204128	266002	1.15751	0.00287701	0.543569	-0.879464	insig
MWS201480	C12H16N2O4	Tyr-Ala	L-酪氨酸-L-丙氨酸	Amino acids and derivatives	氨基酸及其衍生物	Amino acids and derivatives	氨基酸及其衍生物	730-08-5	3	1.01312e+06	1.04272e+06	1.02385e+06	510326	618905	650285	1.17552	0.00747773	0.577824	-0.791299	insig
Wbtn010362	C23H22O6	6,8,12-trihydroxy-2,2-dimethyl-7-(3-methylbut-2-en-1-yl)-1,10-dioxatetraphen-5-one	6,8,12-三羟基-2,2-二甲基-7-(3-甲基-2-烯-1-基)-1,10-二氧杂萘-5-酮	Others	其它类	Ketone compounds	酮类化合物	-	3	474162	481320	431558	479413	387207	378360	0.685835	0.281766	0.89758	-0.155888	insig
MWS0205	C4H6N4O3	Allantoin	尿囊素	Organic acids	有机酸	Organic acids	有机酸	97-59-6	3	269155	262862	215332	146797	145714	141462	1.17667	0.0245705	0.580683	-0.784176	insig
Lsjp211254	C30H46O	Lupa-1,20(29)-dien-3-one (Glochidone)	羽扇豆烷-1,20(29)-二烯-3-酮 (算盘子酮)	Terpenoids	萜类	Triterpene	三萜	-	2	663536	637478	965353	694071	1.02198e+06	1.21192e+06	0.616989	0.304746	1.29192	0.36952	insig
mws0017	C7H19N3	Spermidine	亚精胺	Alkaloids	生物碱	Alkaloids	生物碱	124-20-9	3	5.64089e+06	3.37063e+06	2.76158e+06	6.26905e+07	6.89148e+07	6.88264e+07	1.20385	0.000207039	17.0245	4.08954	up
Hmtn001302	C13H16O8	Glucosyloxybenzoic acid	葡萄糖氧基苯甲酸	Phenolic acids	酚酸类	Phenolic acids	酚酸类	-	3	715034	800149	750346	992113	879668	889306	1.08436	0.0241134	1.21874	0.285388	insig
mws0639	C7H6O4	2,3-Dihydroxybenzoic Acid*	2,3-二羟基苯甲酸*	Phenolic acids	酚酸类	Phenolic acids	酚酸类	303-38-8	3	138608	147374	135806	625825	408914	360491	1.16944	0.0575377	3.3079	1.72591	insig
mws1587	C6H13NO2	L-Norleucine	L-正亮氨酸	Amino acids and derivatives	氨基酸及其衍生物	Amino acids and derivatives	氨基酸及其衍生物	327-57-1	1	6.1897e+06	6.43459e+06	7.07176e+06	3.97052e+06	3.95498e+06	3.80906e+06	1.20163	0.00781874	0.595783	-0.747142	insig
MW0110228	C27H29N3O6	Tyrosyl-tyrosyl-phenylalanine	Tyr Tyr Phe	Amino acids and derivatives	氨基酸及其衍生物	Amino acids and derivatives	氨基酸及其衍生物	108322-11-8	3	106066	194778	290503	2.36772e+06	2.41817e+06	2.57106e+06	1.18763	1.17308e-05	12.441	3.63703	up
MWS2984	C4H4N6O	8-Azaguanine	8-氮鸟嘌呤	Nucleotides and derivatives	核苷酸及其衍生物	Nucleotides and derivatives	核苷酸及其衍生物	134-58-7	3	4.2397e+06	4.39111e+06	5.20177e+06	576778	513413	392699	1.20919	0.00418406	0.107203	-3.22159	down
pmb0374	C5H5N5	2-Aminopurine	2-氨基嘌呤	Nucleotides and derivatives	核苷酸及其衍生物	Nucleotides and derivatives	核苷酸及其衍生物	452-06-2	3	2.16747e+06	1.74711e+06	1.70876e+06	1.7958e+06	2.10511e+06	1.93365e+06	0.271318	0.707447	1.03756	0.0531947	insig
mws0180	C7H6O4	2,5-Dihydroxybenzoic acid; Gentisic Acid*	2,5-二羟基苯甲酸; 龙胆酸*	Phenolic acids	酚酸类	Phenolic acids	酚酸类	490-79-9	3	295616	273682	289213	181229	91628.6	98973.6	1.09335	0.0251952	0.433112	-1.20719	down
MW0150594	C13H24N6O4	Gly-Pro-Arg	甘氨酸-脯氨酸-精氨酸	Amino acids and derivatives	氨基酸及其衍生物	Amino acids and derivatives	氨基酸及其衍生物	47295-77-2	3	1.96876e+07	1.81903e+07	1.77586e+07	5.40987e+07	6.44383e+07	5.17204e+07	1.20672	0.00908605	3.06017	1.61361	up
Zmdp001857	C14H18N2O6	γ-Glutamyltyrosine	γ-谷氨酰胺酪氨酸	Amino acids and derivatives	氨基酸及其衍生物	Amino acids and derivatives	氨基酸及其衍生物	7432-23-7	3	1.09618e+06	1.16093e+06	831884	587919	605317	606310	1.13443	0.0502334	0.582567	-0.779504	insig
mws1080	C12H22O11	Galactinol	肌醇半乳糖苷	Others	其它类	Saccharides	糖类	3687-64-7	3	1.47869e+06	1.25421e+06	1.12951e+06	641938	697986	611442	1.17902	0.0197634	0.505219	-0.985018	insig
Zamn006847	C12H20O4	glycoric acid	glycoric acid	Others	其它类	Others	其它	-	3	226570	255666	241160	181419	176129	181104	1.18188	0.015111	0.744617	-0.425429	insig
mws4134	C20H32N6O12S2	Oxiglutatione	氧化谷胱甘肽	Amino acids and derivatives	氨基酸及其衍生物	Amino acids and derivatives	氨基酸及其衍生物	27025-41-8	1	26284.1	24015.9	14881.8	2.97747e+06	2.76195e+06	2.34133e+06	1.21353	0.00484012	123.972	6.95387	up
MW0106862	C10H19N3O4S	Gln-Met	甘氨酸蛋氨酸	Amino acids and derivatives	氨基酸及其衍生物	Amino acids and derivatives	氨基酸及其衍生物	114659-59-5	3	1.05544e+06	1.09468e+06	1.176e+06	3.95453e+06	3.93769e+06	3.96991e+06	1.21586	6.12451e-05	3.56635	1.83445	up
Lmrj002793	C14H16N2O4	Cyclo(Phe-Glu)	环(苯丙氨酸-谷氨酸)	Amino acids and derivatives	氨基酸及其衍生物	Amino acids and derivatives	氨基酸及其衍生物	-	1	3.993e+06	3.74909e+06	3.87062e+06	6.11072e+06	6.59096e+06	6.28003e+06	1.20912	0.000633508	1.63456	0.708906	insig
pmp000284	C11H10O5	Fraxidin (8-Hydroxy-6,7-dimethoxycoumarin)	秦皮啶	Lignans and Coumarins	木脂素和香豆素	Coumarins	香豆素	525-21-3	3	189962	194645	184977	228785	212713	239347	1.12178	0.029538	1.19534	0.257418	insig
MWS2076	C6H7NO	2-Aminophenol*	2-氨基苯酚*	Alkaloids	生物碱	Phenolamine	酚胺	95-55-6	3	1.89528e+06	1.59617e+06	1.61796e+06	1.95823e+06	1.96333e+06	2.0289e+06	0.985139	0.0933713	1.16461	0.219842	insig
pme0137	C7H12N2O4	N-Acetyl-L-Glutamine	N-乙酰-L-谷氨酰胺	Amino acids and derivatives	氨基酸及其衍生物	Amino acids and derivatives	氨基酸及其衍生物	2490-97-3	3	1.21259e+06	1.19164e+06	1.17155e+06	3.29422e+06	3.381e+06	3.3538e+06	1.21696	9.33759e-06	2.80471	1.48785	up
pmp001235	C12H18O2	Cnidilide	蛇床内脂	Others	其它类	Lactones	内酯类化合物	-	2	122290	226622	72842.5	127084	119180	107432	0.131534	0.667351	0.838632	-0.253891	insig
Lmhn010314	C15H22O2	Aspergillusene A	Aspergillusene A	Terpenoids	萜类	Sesquiterpenoids	倍半萜	-	3	108756	122243	118834	116381	113880	108755	0.429489	0.490822	0.969082	-0.0453089	insig
MWS201391	C10H19N3O4	Asn-Ile	L-天冬酰胺-L-异亮氨酸	Amino acids and derivatives	氨基酸及其衍生物	Amino acids and derivatives	氨基酸及其衍生物	438533-59-6	3	668432	1.55709e+06	1.60719e+06	2.58748e+06	2.58409e+06	2.6662e+06	0.984278	0.0474234	2.04497	1.03208	insig
MWS201187	C17H19N5O3	Trp-His	L-色氨酸-L-组氨酸	Amino acids and derivatives	氨基酸及其衍生物	Amino acids and derivatives	氨基酸及其衍生物	-	2	1.40391e+06	1.57142e+06	1.48725e+06	1.16294e+06	802519	623281	1.02626	0.0487732	0.580099	-0.785628	insig
Lskp211278	C10H16N2O5	Oxypinnatanine A	Oxypinnatanine A	Alkaloids	生物碱	Alkaloids	生物碱	-	2	997952	938016	1.33444e+06	1.44927e+06	1.21216e+06	1.1526e+06	0.64492	0.307427	1.16623	0.221847	insig
mws2628	C5H11NO2	N-Methyl-4-aminobutyric acid	N-甲基-4-氨基丁酸	Organic acids	有机酸	Organic acids	有机酸	1119-48-8	3	51063.4	62558.9	66685	73426.5	62954.4	135070	0.716089	0.308111	1.50549	0.590233	insig
mws0675	C11H15N2O8P	β-Nicotinamide mononucleotide	β-烟酰胺单核苷酸	Nucleotides and derivatives	核苷酸及其衍生物	Nucleotides and derivatives	核苷酸及其衍生物	1094-61-7	3	7679.12	5005	21675	562595	553958	564199	1.19076	9.37937e-07	48.9172	5.61227	up
mws0028	C8H8O4	Vanillic acid	香草酸	Phenolic acids	酚酸类	Phenolic acids	酚酸类	121-34-6	2	145657	150459	176635	956155	959784	957572	1.21476	0.000122201	6.07828	2.60366	up
MWSmce713	C9H12O2	3-(4-Hydroxyphenyl)-1-propanol	3-(4-羟基苯基)-1-丙醇	Phenolic acids	酚酸类	Phenolic acids	酚酸类	10210-17-0	2	9624.29	6684.51	8007.95	9	9	9	1.21677	0.0108435	0.00111035	-9.81478	down
mws2104	C7H14O6	D-Pinitol	D-松醇	Others	其它类	Saccharides	糖类	10284-63-6	3	1.14888e+06	1.15946e+06	1.19837e+06	906087	992041	967851	1.16713	0.00428247	0.817284	-0.29109	insig
Wbsp001110	C10H10N2O	hupcrispatine	hupcrispatine	Alkaloids	生物碱	Alkaloids	生物碱	-	2	8.8702e+07	9.5518e+07	1.18192e+08	7.10019e+07	6.85769e+07	6.53027e+07	1.10241	0.0631657	0.677491	-0.561727	insig
Cmmn013378	C20H30O2	Levopimaric acid*	左旋海松酸*	Terpenoids	萜类	Ditepenoids	二萜	79-54-9	2	245540	366090	386163	379786	244322	288450	0.267141	0.65722	0.914577	-0.128824	insig
Lcsp002477	C13H25N3O4	Gly-Val-Leu	甘氨酸-缬氨酸-亮氨酸	Amino acids and derivatives	氨基酸及其衍生物	Amino acids and derivatives	氨基酸及其衍生物	-	2	994294	1.1633e+06	966207	611289	653651	742294	1.14287	0.0108331	0.642561	-0.638094	insig
Lajp004824	C22H24O9	Medicarpinglucoside	美迪紫檀素葡萄糖苷	Others	其它类	Alcohol compounds	醇类化合物	-	2	1.14284e+07	1.14799e+07	1.0994e+07	913704	610160	958410	1.21015	2.03142e-06	0.0732185	-3.77165	down
MW0152909	C22H36N6O10	Lys-Asp-Pro-Ala-Asp	Lys-Asp-Pro-Ala-Asp	Amino acids and derivatives	氨基酸及其衍生物	Amino acids and derivatives	氨基酸及其衍生物	-	3	5.34755e+06	5.09876e+06	5.07262e+06	1.71529e+07	1.4618e+07	1.44831e+07	1.21056	0.00666732	2.98049	1.57555	up
Walp007214	C16H35NO3	2-Aminohexadecane-1,5,6-triol	2-氨基十六烷-1,5,6-三醇	Lipids	脂质	Sphingolipids	鞘脂	-	1	700541	678934	490171	517137	777733	821737	0.364142	0.521908	1.13209	0.178989	insig
Zbqn001667	C10H16N2O4	Prolylhydroxyproline	脯氨酸羟基脯氨酸	Amino acids and derivatives	氨基酸及其衍生物	Amino acids and derivatives	氨基酸及其衍生物	18684-24-7	1	285049	218987	194183	432748	362130	362526	1.08977	0.0135527	1.65765	0.729142	insig
WaYp007548	C14H31NO	2-Aminotetradecan-1-ol*	2-氨基十四烷-1-醇*	Lipids	脂质	Sphingolipids	鞘脂	-	2	201452	364016	151375	248390	321520	364794	0.602906	0.390136	1.30392	0.382852	insig
MWS201388	C9H15N3O5	Asn-Hyp	L-天冬酰胺-L-羟脯氨酸	Amino acids and derivatives	氨基酸及其衍生物	Amino acids and derivatives	氨基酸及其衍生物	844640-50-2	3	236296	222929	279160	315537	328326	251636	0.811274	0.154382	1.21278	0.278318	insig
pme0257	C4H4N2O2	Uracil	尿嘧啶	Nucleotides and derivatives	核苷酸及其衍生物	Nucleotides and derivatives	核苷酸及其衍生物	66-22-8	3	1.16717e+06	1.15988e+06	1.07088e+06	937786	1.02359e+06	965044	1.08598	0.0184091	0.861236	-0.215519	insig
pme2828	C6H5NO3	4-Nitrophenol	4-硝基苯酚	Phenolic acids	酚酸类	Phenolic acids	酚酸类	100-02-7	3	3.70557e+07	3.12535e+07	3.83224e+07	3.89794e+07	2.52916e+07	3.6226e+07	0.289835	0.69357	0.94247	-0.0854815	insig
MWS20645	C11H14N2O4	Gly-Tyr	甘氨酸-酪氨酸	Amino acids and derivatives	氨基酸及其衍生物	Amino acids and derivatives	氨基酸及其衍生物	658-79-7	1	1.49414e+07	1.76793e+07	1.60783e+07	2.02303e+06	2.85554e+06	1.94506e+06	1.20671	0.00121642	0.140118	-2.83528	down
MW0144704	C11H19N3O4	Ala-Pro-Ala	L-丙氨酰-L-脯氨酰-L-丙氨酸	Amino acids and derivatives	氨基酸及其衍生物	Amino acids and derivatives	氨基酸及其衍生物	-	3	1.67169e+06	1.40045e+06	1.78235e+06	1.97584e+06	1.92757e+06	1.56671e+06	0.609683	0.299408	1.12682	0.172253	insig
Wbmn011269	C22H34O5	Vitexilactone	牡荆内酯	Terpenoids	萜类	Ditepenoids	二萜	61263-49-8	1	3.43048e+06	3.79646e+06	3.48233e+06	8.98871e+06	1.03389e+07	1.24885e+07	1.19693	0.0192869	2.9709	1.5709	up
pmf0470	C5H9NO3	cis-4-Hydroxy-D-proline*	顺式-4-羟基-D-脯氨酸*	Amino acids and derivatives	氨基酸及其衍生物	Amino acids and derivatives	氨基酸及其衍生物	2584-71-6	3	4.1769e+06	4.00321e+06	4.40108e+06	3.85899e+06	3.76603e+06	3.64408e+06	1.05093	0.0427315	0.89571	-0.158897	insig
MWS3017	C6H6O4	5-Hydroxymethyl-2-furancarboxylic acid	5-羟甲基-2-呋喃甲酸	Organic acids	有机酸	Organic acids	有机酸	6338-41-6	3	187298	157449	157756	384411	386141	347045	1.20039	0.000313297	2.22406	1.1532	up
mws4170	C6H12O6	D-Glucose	D-葡萄糖	Others	其它类	Saccharides	糖类	50-99-7	1	1.94789e+07	1.2695e+07	1.93846e+07	1.59212e+07	1.57351e+07	1.44834e+07	0.371254	0.507618	0.894902	-0.160199	insig
mws0014	C10H10O4	Ferulic acid*	阿魏酸*	Phenolic acids	酚酸类	Phenolic acids	酚酸类	537-98-4	1	3.11924e+06	2.86417e+06	2.90571e+06	405557	393925	400482	1.2169	0.000931485	0.134993	-2.88905	down
mws0097	C20H22O6	Pinoresinol*	松脂醇*	Lignans and Coumarins	木脂素和香豆素	Lignans	木脂素	487-36-5	3	24759.9	17279.2	26656.4	47458.5	44674.8	57267.8	1.13454	0.00610074	2.17483	1.1209	up
pmf0293	C18H38O	1-Octadecanol	正十八醇	Lipids	脂质	Free fatty acids	游离脂肪酸	112-92-5	3	2.5688e+06	2.60218e+06	2.64033e+06	2.29477e+06	2.45981e+06	2.40971e+06	1.08485	0.032826	0.91717	-0.124739	insig
pmp001172	C28H42N4O6	Kukoamine A	地骨皮甲素	Alkaloids	生物碱	Phenolamine	酚胺	75288-96-9	2	4.79115e+06	4.68351e+06	4.77964e+06	6.89352e+06	5.147e+06	7.14962e+06	0.984753	0.119984	1.34627	0.428968	insig
Wbmp008021	C26H39NO7	(14-Ethyl-4,6,19-trimethoxy-9,11-dioxa-14-azaheptacyclo[10.7.2.12,5.01,13.03,8.08,12.016,20]docosan-21-yl)acetate	(14-乙基-4,6,19-三甲氧基-9,11-二氧杂-14-氮七环[10.7.2.12,501,13.03,8.08,12.016,20]二十二烷-21-基)乙酸酯	Alkaloids	生物碱	Alkaloids	生物碱	-	2	8451.75	10962	5306.5	4.0249e+06	4.96295e+06	3.95596e+06	1.21422	0.0056391	523.611	9.03235	up
Wcdp005264	C14H31NO2	Tetradecasphinganine	Tetradecasphinganine	Others	其它类	Others	其它	-	3	2.635e+06	2.31774e+06	2.09128e+06	4.28085e+06	4.74686e+06	4.78649e+06	1.18767	0.00057068	1.96113	0.971683	insig
pmb0613	C33H40O20	Apigenin-6,8-di-C-glucoside-4'-O-glucoside	芹菜素-6,8-二-C-葡萄糖苷-4'-O-葡萄糖苷	Flavonoids	黄酮	Flavones	黄酮	-	3	700306	701847	623808	14778	121921	59704	1.10233	0.000139187	0.0969433	-3.36672	down
pme3511	C10H12N2O8	Orotidine	乳清苷	Others	其它类	Vitamin	维生素	314-50-1	3	882792	1.00676e+06	976518	1.02885e+06	1.08554e+06	1.21821e+06	0.927818	0.0921159	1.16278	0.217575	insig
mws0126	C26H54NO7P	LysoPC 18:0	溶血磷脂酰胆碱 18:0	Lipids	脂质	LPC	溶血磷脂酰胆碱	19420-57-6	3	90740.4	199338	144649	238557	217735	281700	0.933207	0.0632931	1.6976	0.763494	insig
Walp004752	C12H27NO2	2-Aminododecane-1,4-diol	2-氨基十二烷-1,4-二醇	Lipids	脂质	Sphingolipids	鞘脂	-	1	1.65659e+06	1.68413e+06	1.55959e+06	3.22682e+06	3.58775e+06	3.1249e+06	1.20628	0.00446149	2.02834	1.0203	up
Wcdp003967	C12H27NO2	Deacetylclavaminol H	Deacetylclavaminol H	Others	其它类	Others	其它	-	2	1.65659e+06	1.68413e+06	1.55959e+06	3.22682e+06	3.58775e+06	3.1249e+06	1.20628	0.00446149	2.02834	1.0203	up
pmn001338	C21H18O11	Rhein-8-O-glucoside	大黄酸-8-O-葡萄糖苷	Quinones	醌类	Anthraquinone	蒽醌	34298-86-7	3	203680	525048	476545	153260	86440.5	152218	1.01529	0.107181	0.325169	-1.62074	insig
Hmlp005443	C15H10O4	6,7-Dihydroxyflavone	6,7-二羟基黄酮	Flavonoids	黄酮	Flavones	黄酮	38183-04-9	1	1.34372e+06	1.37591e+06	1.29673e+06	3.39982e+06	3.27124e+06	3.33136e+06	1.21608	8.77086e-06	2.49042	1.31639	up
MW0151083	C23H37N7O10	His-Ser-Leu-Ser-Glu	His-Ser-Leu-Ser-Glu	Amino acids and derivatives	氨基酸及其衍生物	Amino acids and derivatives	氨基酸及其衍生物	-	3	2.63645e+06	3.34861e+06	3.29396e+06	5.95317e+07	6.00468e+07	6.01254e+07	1.21575	8.48988e-09	19.3667	4.27551	up
MWSmce632	C10H10O4	Vanillin acetate	香兰素乙酸酯	Phenolic acids	酚酸类	Phenolic acids	酚酸类	881-68-5	3	933675	950613	887133	277923	297969	311114	1.21453	9.22492e-05	0.320055	-1.64361	down
pme0026	C6H14N2O2	L-Lysine	L-赖氨酸	Amino acids and derivatives	氨基酸及其衍生物	Amino acids and derivatives	氨基酸及其衍生物	56-87-1	1	5.82227e+06	5.73879e+06	5.49967e+06	5.48523e+06	5.45521e+06	5.55521e+06	0.830482	0.183188	0.966878	-0.0485942	insig
Lmzn106829	C30H46O3	3-Oxolup-20(29)-en-28-oic acid (Betulonic acid)	3-羰基羽扇豆-20(29)-烯-28-酸 (白桦脂酮酸)	Terpenoids	萜类	Triterpene	三萜	4481-62-3	3	24733.2	60865.5	65142.1	66987.5	61386	35378.6	0.213284	0.801818	1.08632	0.119444	insig
Wbhp007574	C20H32O5	Talascortene C	Talascortene C	Terpenoids	萜类	Terpene	萜类	-	2	860317	993851	1.03145e+06	306777	269352	380310	1.19206	0.00109921	0.33145	-1.59314	down
MW0152336	C18H31N5O6	Leu-Gly-Ala-Pro-Gly	Leu-Gly-Ala-Pro-Gly	Amino acids and derivatives	氨基酸及其衍生物	Amino acids and derivatives	氨基酸及其衍生物	-	3	4.05604e+07	3.8378e+07	3.91475e+07	6.14883e+06	5.16044e+06	4.89752e+06	1.21431	1.08682e-05	0.137246	-2.86517	down
MW0149998	C30H45N5O10	Glu-Glu-Phe-Leu-Val	谷氨酸-谷氨酸-苯丙氨酸-亮氨酸-缬氨酸	Amino acids and derivatives	氨基酸及其衍生物	Amino acids and derivatives	氨基酸及其衍生物	-	3	1.18192e+07	8.24752e+06	1.05937e+07	983796	429327	382185	1.18988	0.00976174	0.0585546	-4.09407	down
Lmbn005287	C18H32O4	7S,8S-DiHODE; (9Z,12Z)-(7S,8S)-Dihydroxyoctadeca-9,12-dienoic acid	7,8-二羟基-9,12-十八碳二烯酸	Lipids	脂质	Free fatty acids	游离脂肪酸	143288-65-7	2	41738.3	42227.9	49335.7	42619.9	44082.4	48349.9	0.134807	0.856187	1.01313	0.0188191	insig
Zahp004567	C13H17NO3	N-(2,4-dihydroxybutyl)-3-phenylprop-2-enamide	N-(2,4-dihydroxybutyl)-3-phenylprop-2-enamide	Alkaloids	生物碱	Alkaloids	生物碱	-	2	184114	165118	172701	196876	197958	187071	1.01347	0.0470333	1.1149	0.156919	insig
Lmtn004049	C15H20O4	Abscisic acid	脱落酸	Organic acids	有机酸	Organic acids	有机酸	21293-29-8	3	53414.8	57370.4	64512.1	63905.3	49960.2	65974.3	0.123942	0.814766	1.02591	0.0369082	insig
pmp001270	C24H48NO7P	LysoPC 16:1	溶血磷脂酰胆碱 16:1	Lipids	脂质	LPC	溶血磷脂酰胆碱	76790-27-7	1	834096	838566	815463	2.88064e+06	2.91499e+06	3.30444e+06	1.21445	0.00370414	3.6574	1.87082	up
Cmzn005251	C21H22O10	6-O-Caffeoylarbutin	6-O-咖啡酰熊果苷	Phenolic acids	酚酸类	Phenolic acids	酚酸类	136172-60-6	3	38345	72837.8	52461	43345	51263.1	19907.1	0.609117	0.299502	0.699783	-0.51502	insig
MW0151565	C20H29N3O5	Ile-Pro-Tyr	L-异亮氨酸-L-脯氨酸-L-酪氨酸	Amino acids and derivatives	氨基酸及其衍生物	Amino acids and derivatives	氨基酸及其衍生物	-	3	1.1499e+07	1.27141e+07	1.41671e+07	2.24493e+07	2.30704e+07	2.29235e+07	1.19182	0.00401433	1.78329	0.834545	insig
MW0146261	C17H29N5O10	Asp-Ser-Lys-Asp	Asp-Ser-Lys-Asp	Amino acids and derivatives	氨基酸及其衍生物	Amino acids and derivatives	氨基酸及其衍生物	-	3	38179.9	31989.9	24433.5	33124.9	28199.4	39856	0.266522	0.69642	1.06952	0.096965	insig
Wcsn009782	C16H28O2	(E)-12-hydroxy-2,6,10-trimethyltrideca-2,5-dien-4-one	(E)-12-hydroxy-2,6,10-trimethyltrideca-2,5-dien-4-one	Others	其它类	Others	其它	-	1	170886	258921	121927	1.23677e+06	1.27643e+06	1.23545e+06	1.1883	0.000514398	6.79432	2.76433	up
MW0109179	C15H22N2O3	Phenylalanylleucine	苯丙氨酸亮氨酸	Amino acids and derivatives	氨基酸及其衍生物	Amino acids and derivatives	氨基酸及其衍生物	3303-55-7	3	88340.7	107817	100028	307511	287764	264998	1.20638	0.00111922	2.90451	1.5383	up
Zmyn014236	C14H30O5S	2-Dodecoxyethyl Hydrogen Sulfate	2-Dodecoxyethyl Hydrogen Sulfate	Phenolic acids	酚酸类	Phenolic acids	酚酸类	48073-44-5	2	9	9	9	107654	98735.5	126562	1.21719	0.00542028	12331.6	13.5901	up
MW0105065	C10H18O5	3-Hydroxydecanedioic acid	3-羟基癸二酸	Organic acids	有机酸	Organic acids	有机酸	73141-46-5	3	951274	990949	923945	1.04952e+06	1.27729e+06	1.248e+06	1.04426	0.0718175	1.24724	0.318742	insig
pmd0130	C22H46NO7P	LysoPC 14:0	溶血磷脂酰胆碱 14:0	Lipids	脂质	LPC	溶血磷脂酰胆碱	20559-16-4	1	792718	670101	793023	101319	93168.6	104831	1.21474	0.00371159	0.132686	-2.91391	down
mws0520	C11H13NO4	N-Acetyl-L-tyrosine	N-乙酰-L-酪氨酸	Amino acids and derivatives	氨基酸及其衍生物	Amino acids and derivatives	氨基酸及其衍生物	537-55-3	3	55159.7	56265.9	64151	121914	150509	149730	1.19563	0.00832591	2.40438	1.26566	up
mws1051	C15H23N6O5S+	S-Adenosylmethionine	S-腺苷蛋氨酸	Amino acids and derivatives	氨基酸及其衍生物	Amino acids and derivatives	氨基酸及其衍生物	485-80-3	3	12369.8	22555.3	43383.7	1.15516e+07	1.18455e+07	1.19811e+07	1.20933	0.000107639	451.779	8.81947	up
MW0158451	C18H23N3O9	Tyr-Glu-Asp	酪氨酸-谷氨酸-天冬氨酸	Amino acids and derivatives	氨基酸及其衍生物	Amino acids and derivatives	氨基酸及其衍生物	-	3	315618	400565	325217	703405	596250	731880	1.16865	0.00436923	1.95077	0.964046	insig
MWSmce268	C20H30O4	Lathyrol	千金子二萜醇	Terpenoids	萜类	Ditepenoids	二萜	34420-19-4	3	73127	77595.2	80262.7	15453.1	21050.8	22256.3	1.20022	4.13438e-05	0.25439	-1.97489	down
pmn001606	C20H38O2	Eicosenoic acid	二十碳烯酸	Lipids	脂质	Free fatty acids	游离脂肪酸	26764-41-0	3	1.23997e+07	8.77613e+06	5.88466e+06	6.04423e+06	5.57218e+06	5.02802e+06	0.861259	0.204443	0.615082	-0.701148	insig
Wcdp004275	C14H31NO	Lauramine oxide	月桂基二甲基氧化胺	Others	其它类	Others	其它	1643-20-5	1	561679	822605	451026	703230	749400	921933	0.716663	0.249344	1.29382	0.371638	insig
MW0144700	C23H26N4O4	Ala-Phe-Trp	L-丙氨酰-L-苯丙氨酰-L-色氨酸	Amino acids and derivatives	氨基酸及其衍生物	Amino acids and derivatives	氨基酸及其衍生物	-	3	8.68767e+06	8.25265e+06	8.16781e+06	6.25404e+06	6.08125e+06	5.9628e+06	1.20418	0.00106394	0.728772	-0.456461	insig
mws0277	C7H12O6	Quinic Acid	奎宁酸	Organic acids	有机酸	Organic acids	有机酸	77-95-2	1	2.03441e+06	2.23903e+06	2.15669e+06	1.39282e+06	1.44317e+06	1.4003e+06	1.20481	0.00425538	0.65882	-0.602044	insig
MW0156054	C13H23N3O5	Pro-Val-Ser	脯氨酰-缬氨酰-丝氨酸	Amino acids and derivatives	氨基酸及其衍生物	Amino acids and derivatives	氨基酸及其衍生物	-	3	3.74679e+06	4.17166e+06	4.98202e+06	7.43428e+06	8.50233e+06	7.3693e+06	1.16004	0.00255168	1.80659	0.853272	insig
Sayp009743	C17H24O4	phomophyllin L	phomophyllin L	Terpenoids	萜类	Sesquiterpenoids	倍半萜	-	3	123098	136858	131751	12805.1	14390.7	20779.7	1.20542	7.71122e-05	0.122478	-3.02941	down
pmn001421	C16H18O8	3-O-p-Coumaroylquinic acid*	3-O-对香豆酰奎宁酸*	Phenolic acids	酚酸类	Phenolic acids	酚酸类	87099-71-6	3	79982.8	97568.2	102924	7283.64	22926.3	70467.5	0.88796	0.0736018	0.358953	-1.47813	insig
Wmzn000227	C6H10O4	2,2-Dimethylsuccinic acid	2,2-二甲基琥珀酸	Organic acids	有机酸	Organic acids	有机酸	597-43-3	1	5005	5005	607.69	308988	309427	345593	1.16912	0.00126707	90.7926	6.5045	up
MW0151076	C26H45N13O9	His-Ser-Glu-Arg-Arg	His-Ser-Glu-Arg-Arg	Amino acids and derivatives	氨基酸及其衍生物	Amino acids and derivatives	氨基酸及其衍生物	-	3	1.39777e+06	1.44305e+06	1.50948e+06	2.61963e+06	2.28596e+06	2.46714e+06	1.19976	0.00493432	1.69476	0.761081	insig
pma3101	C11H14NO6+	Nicotinate D-ribonucleoside	烟酸核糖核苷	Others	其它类	Vitamin	维生素	17720-18-2	3	47566.5	81695	57680.6	349155	376304	412774	1.19799	0.000523127	6.08869	2.60613	up
Lmgp002452	C14H18O9	2-Glucosyloxy-(4-hydroxyphenyl)acetic acid (Dhurrin acid)	2-葡萄糖基氧基-(4-羟苯基)乙酸(杜林酸)	Phenolic acids	酚酸类	Phenolic acids	酚酸类	-	3	41531	25156.5	20416.9	111715	54332.6	76444.7	1.05392	0.0754374	2.78393	1.47712	insig
Smcp001137	C11H9NO2	naphthisoxazol A	naphthisoxazol A	Alkaloids	生物碱	Alkaloids	生物碱	-	3	868728	910383	923136	935192	902041	803948	0.295054	0.669706	0.977402	-0.0329757	insig
Wayn001257	C12H23NO7	N-(1-Deoxy-1-fructosyl)Leucine	N-(1-脱氧-1-果糖基)亮氨酸	Nucleotides and derivatives	核苷酸及其衍生物	Nucleotides and derivatives	核苷酸及其衍生物	-	1	3.96533e+07	3.76214e+07	3.07995e+07	3.07333e+07	2.77118e+07	2.96568e+07	0.937478	0.11956	0.815198	-0.294778	insig
mws0208	C6H10O4	Adipic Acid	己二酸	Organic acids	有机酸	Organic acids	有机酸	124-04-9	3	53684.5	103475	80165.7	90645	80784.5	92615.3	0.411294	0.603179	1.11259	0.153916	insig
mws0124	C13H14N2O3	N-(3-Indolylacetyl)-L-alanine	N-(3-吲哚乙酰基)-L-丙氨酸	Amino acids and derivatives	氨基酸及其衍生物	Amino acids and derivatives	氨基酸及其衍生物	57105-39-2	3	15146.4	70046.3	79011.8	69114.2	91074.8	193470	0.716027	0.239692	2.15377	1.10687	insig
MWS0552	C15H28O2	Cis-10-Pentadecenoic Acid(C15:1)	顺-10-十五碳烯酸	Lipids	脂质	Free fatty acids	游离脂肪酸	84743-29-3	2	1.36594e+06	2.3054e+06	1.46921e+06	1.88953e+06	646249	621178	0.733297	0.274288	0.614128	-0.703389	insig
Wcgn005582	C10H10O2	3-Hydroxy-7-methyl-2,3-dihydroinden-1-one	3-Hydroxy-7-methyl-2,3-dihydroinden-1-one	Others	其它类	Others	其它	-	3	19993.7	27532.7	25763.6	162006	179611	182447	1.21069	0.00062225	7.15055	2.83805	up
MW0155334	C23H35N5O8	Phe-Ser-Lys-Glu	Phe-Ser-Lys-Glu	Amino acids and derivatives	氨基酸及其衍生物	Amino acids and derivatives	氨基酸及其衍生物	-	3	562935	617803	668844	520358	582071	642403	0.429969	0.496573	0.943366	-0.0841109	insig
Hmgp002327	C11H9NO2	3-amino-2-naphthoic acid	3-氨基-2-萘甲酸	Alkaloids	生物碱	Alkaloids	生物碱	-	1	1.00607e+06	987779	1.15803e+06	954297	989827	998161	0.653905	0.32378	0.933502	-0.0992754	insig
Lmqn000213	C24H42O21	Stachyose	水苏糖	Others	其它类	Saccharides	糖类	470-55-3	3	132128	132150	122277	117628	111813	130342	0.700787	0.249214	0.930744	-0.103544	insig
MW0157777	C13H21N3O7	Thr-Pro-Asp	苏氨酸-脯氨酸-天冬氨酸	Amino acids and derivatives	氨基酸及其衍生物	Amino acids and derivatives	氨基酸及其衍生物	-	3	1.75858e+06	1.85144e+06	1.61983e+06	2.30359e+06	1.92138e+06	2.25955e+06	1.01984	0.0534259	1.23991	0.31023	insig
Lmmn005702	C19H22O4	Alnusdiol	赤杨二醇	Phenolic acids	酚酸类	Phenolic acids	酚酸类	56973-51-4	2	31743.9	24334.2	12337.4	110052	109558	104885	1.15014	0.00242825	4.74301	2.2458	up
MW0063477	C20H34O2	Sciadonic acid	癸二酸	Lipids	脂质	Free fatty acids	游离脂肪酸	7019-85-4	3	1.28902e+07	5.52197e+06	6.71221e+06	6.56592e+06	1.27805e+07	1.14425e+07	0.405544	0.559805	1.22546	0.293322	insig
MWSmce486	C18H32O16	Manninotriose	甘露三糖	Others	其它类	Saccharides	糖类	13382-86-0	3	83356.2	108118	49434.3	155726	149651	167708	1.0239	0.035461	1.96375	0.973612	insig
Wcdp005613	C11H8N2O	1,2-dihydro-1-oxo-β-carboline	1,2-dihydro-1-oxo-β-carboline	Alkaloids	生物碱	Alkaloids	生物碱	-	2	945890	873195	876469	1.21718e+06	1.09572e+06	1.23412e+06	1.15448	0.00979311	1.31588	0.396023	insig
Zbzp011453	C16H22O4	de-O-methyllasiodiplodin	de-O-methyllasiodiplodin	Quinones	醌类	Quinones	醌类	-	3	2.15967e+06	1.90036e+06	2.03004e+06	1.98791e+06	4.14808e+06	2.90298e+06	0.769779	0.25594	1.48422	0.569701	insig
MWSmce341	C16H22O4	Butyl isobutyl phthalate*	邻苯二甲酸-1-丁酯-2-异丁酯*	Phenolic acids	酚酸类	Phenolic acids	酚酸类	17851-53-5	1	2.15967e+06	1.90036e+06	2.03004e+06	1.98791e+06	4.14808e+06	2.90298e+06	0.769779	0.25594	1.48422	0.569701	insig
Qmxn081807	C22H34O7	Albopilosin F	Albopilosin F	Terpenoids	萜类	Ditepenoids	二萜	-	3	124801	105327	126041	62151.1	51932.2	70142.6	1.16062	0.00309873	0.517244	-0.951084	insig
Zmpn000095	C6H15O9P	Sorbitol-6-phosphate	山梨糖醇-6-磷酸	Others	其它类	Saccharides	糖类	20479-58-7	2	3.59741e+06	3.28823e+06	2.69158e+06	1.11192e+06	1.17511e+06	902166	1.19054	0.00993966	0.332998	-1.58641	down
Lmyn012331	C18H34O2	Petroselinic acid*	岩芹酸*	Lipids	脂质	Free fatty acids	游离脂肪酸	593-39-5	1	1.09716e+06	1.3404e+06	1.18659e+06	2.05923e+07	2.00624e+07	2.35206e+07	1.21565	0.00272814	17.7077	4.1463	up
MWSslk108	C9H17NO4	O-Acetyl-L-carnitine	O-乙酰左旋肉碱	Alkaloids	生物碱	Alkaloids	生物碱	3040-38-8	1	197776	258501	205450	70648675	67601635	71267365	1.21681	0.000263767	316.623	8.30662	up
pma6298	C5H5NO	3-Hydroxypyridine	3-羟基吡啶	Alkaloids	生物碱	Pyridine alkaloids	吡啶类生物碱	109-00-2	3	469070	523790	417774	385025	359015	390425	1.01823	0.0836718	0.804223	-0.314332	insig
Hmsp005892	C15H20O3	[4]-Shogaol	[4]-姜烯酚	Phenolic acids	酚酸类	Phenolic acids	酚酸类	-	2	4281.85	10079.7	7651.41	46968.8	46455.9	55593	1.17749	0.000859918	6.76953	2.75906	up
Zmyn000083	C6H14O12P2	D-Glucose 1,6-bisphosphate	D-葡萄糖-1,6-二磷酸	Others	其它类	Saccharides	糖类	10139-18-1	3	249548	290545	275497	128986	152121	138642	1.19435	0.00196388	0.514656	-0.958321	insig
Zjjp092612	C15H24O3	Dendrobane A	Dendrobane A	Terpenoids	萜类	Sesquiterpenoids	倍半萜	-	3	27465	23225.1	21306.3	64109.7	73417.5	48004.5	1.16217	0.0304327	2.57696	1.36567	up
mws0145	C8H8O3	O-Anisic acid (2-Methoxybenzoic acid)	邻茴香酸(2-甲氧基苯甲酸)	Phenolic acids	酚酸类	Phenolic acids	酚酸类	529-75-9	3	49274.1	17208.1	19121.6	86819.8	79857.6	75290.3	1.05144	0.0281191	2.8266	1.49907	up
Zmxp003624	C15H12O5	Thunberginol C	Thunberginol C	Lignans and Coumarins	木脂素和香豆素	Coumarins	香豆素	147517-06-4	2	378302	393546	359252	543854	667229	530418	1.14451	0.0372328	1.53965	0.622604	insig
mws0609	C10H12N5O7P	Guanosine 3',5'-cyclic monophosphate	鸟苷 3',5'-环单磷酸	Nucleotides and derivatives	核苷酸及其衍生物	Nucleotides and derivatives	核苷酸及其衍生物	7665-99-8	1	1.10063e+07	1.08454e+07	1.10522e+07	152012	178054	150914	1.21693	2.40086e-05	0.0146177	-6.09614	down
Waln010449	C26H52NO9P	1-(2,3-dihydroxypropoxy)-3-(((2-(dimethylamino)ethoxy)(hydroxy)phosphoryl)oxy)propan-2-yl (E)-hexadec-9-enoate	1-(2,3-二羟基丙氧基)-3-(((2-(二甲基氨基)乙氧基)(羟基)磷酰基)氧基)丙-2-基 (E)-9-十六碳烯酸	Lipids	脂质	LPE	溶血磷脂酰乙醇胺	-	1	8581.3	22628.3	8484.94	48679.2	42133.7	36009.1	1.07516	0.0094721	3.19495	1.6758	up
Zmyn004676	C18H30O3	17-Hydroxylinolenic acid	17-羟基亚麻酸	Lipids	脂质	Free fatty acids	游离脂肪酸	-	1	938101	844448	986595	832814	791966	880485	0.813332	0.16125	0.904707	-0.144477	insig
MW0149705	C26H38N10O6	Gln-His-Phe-Arg	谷酰氨-组氨酸-苯丙氨酸-精氨酸	Amino acids and derivatives	氨基酸及其衍生物	Amino acids and derivatives	氨基酸及其衍生物	-	3	4.12165e+06	4.00985e+06	4.10183e+06	4.07604e+07	3.96918e+07	4.6568e+07	1.21622	0.00309661	10.3831	3.37617	up
WaYn010475	C26H52NO9P	2-(2,3-dihydroxypropoxy)-3-(((2-(dimethylamino)ethoxy)(hydroxy)phosphoryl)oxy)propan-2-yl (E)-hexadec-9-enoate	2-(2,3-二羟基丙氧基)-3-(((2-(二甲基氨基)乙氧基)(羟基)磷酰基)氧基)丙-2-基 (E)-9-十六碳烯酸	Lipids	脂质	LPE	溶血磷脂酰乙醇胺	-	1	14376.1	3156.62	9461.19	52474.7	64457.4	48035.5	1.10354	0.00253939	6.11128	2.61147	up
pmp001085	C21H30O8	Onitin-2'-O-glucoside	金粉蕨素-2'-O-葡萄糖苷	Terpenoids	萜类	Sesquiterpenoids	倍半萜	76947-60-9	3	153615	198672	243710	9971.29	51680	15591.3	1.11112	0.0100037	0.129602	-2.94784	down
mws1329	C21H20O12	Quercetin-7-O-glucoside*	槲皮素-7-O-葡萄糖苷*	Flavonoids	黄酮	Flavonols	黄酮醇	491-50-9	3	45612	23340	44436.1	30991.8	68397.1	723323	0.624172	0.403236	7.25571	2.85912	insig
MWSmce460	C5H9NO	2-Piperidone	2-哌啶酮	Alkaloids	生物碱	Piperidine alkaloids	哌啶类生物碱	675-20-7	2	1.59176e+06	1.55732e+06	1.59162e+06	1.89536e+06	1.93232e+06	2.13574e+06	1.15587	0.029596	1.25792	0.331041	insig
MW0155889	C14H25N3O4	Pro-Ile-Ala	脯氨酰-异亮氨酰-丙氨酸	Amino acids and derivatives	氨基酸及其衍生物	Amino acids and derivatives	氨基酸及其衍生物	-	3	3.79004e+06	3.5854e+06	3.51067e+06	1.65994e+07	1.75597e+07	1.84908e+07	1.21586	0.00123606	4.83643	2.27394	up
Wcgn008207	C12H16O4	Aspidinol	绵马酚	Others	其它类	Others	其它	519-40-4	3	31749.2	23669.5	31212.1	31987.4	38071.4	39395.3	0.876449	0.0943133	1.26345	0.337372	insig
mws0178	C16H18O9	Chlorogenic acid (3-O-Caffeoylquinic acid)*	绿原酸 (3-O-咖啡酰奎宁酸)*	Phenolic acids	酚酸类	Phenolic acids	酚酸类	327-97-9	1	7.64468e+06	6.83009e+06	7.40298e+06	406040	384269	1.51199e+06	1.14388	0.000321592	0.105235	-3.24831	down
MW0145884	C20H32N6O13	Asn-Ser-Glu-Asp-Thr	Asn-Ser-Glu-Asp-Thr	Amino acids and derivatives	氨基酸及其衍生物	Amino acids and derivatives	氨基酸及其衍生物	-	3	4.9011e+06	4.51123e+06	8213690	1.44871e+07	1.86667e+07	1.59493e+07	1.13759	0.00349547	2.78583	1.47811	up
MWS201455	C10H19N3O5	Asp-Lys	L-天冬氨酸-L-赖氨酸	Amino acids and derivatives	氨基酸及其衍生物	Amino acids and derivatives	氨基酸及其衍生物	5891-51-0	2	3.88483e+06	3.28844e+06	3.56904e+06	3.95205e+06	4.1516e+06	3.24483e+06	0.337681	0.573325	1.05643	0.079195	insig
MWS201412	C10H19N3O5	Lys-Asp	L-赖氨酸-L-天冬氨酸	Amino acids and derivatives	氨基酸及其衍生物	Amino acids and derivatives	氨基酸及其衍生物	20556-18-7	2	3.88483e+06	3.28844e+06	3.56904e+06	3.95205e+06	4.1516e+06	3.24483e+06	0.337681	0.573325	1.05643	0.079195	insig
MW0145459	C28H41N11O7	Arg-Phe-Asn-Ala-His	Arg-Phe-Asn-Ala-His	Amino acids and derivatives	氨基酸及其衍生物	Amino acids and derivatives	氨基酸及其衍生物	-	3	4.76651e+06	5.82633e+06	5.38491e+06	8.56873e+06	8.03533e+06	8.80069e+06	1.17366	0.00169244	1.59001	0.669034	insig
Walp007137	C20H43NO5	2-AminoicoSane-1,6,18,19,20-pentaol	2-氨基二十烷-1,6,18,19,20-戊醇	Lipids	脂质	Sphingolipids	鞘脂	-	2	537577	697845	183969	162750	644317	766297	0.0481733	0.840657	1.10848	0.14858	insig
MW0155760	C22H38N6O9	Pro-Ala-Asp-Lys-Thr	Pro-Ala-Asp-Lys-Thr	Amino acids and derivatives	氨基酸及其衍生物	Amino acids and derivatives	氨基酸及其衍生物	-	3	3.40251e+07	3.02802e+07	3.09405e+07	8.71449e+07	8.18269e+07	8.10614e+07	1.21259	9.47077e-05	2.62514	1.39239	up
MW0153176	C28H43N7O10	Lys-Tyr-Gln-Glu-Ala	Lys-Tyr-Gln-Glu-Ala	Amino acids and derivatives	氨基酸及其衍生物	Amino acids and derivatives	氨基酸及其衍生物	-	3	180683	75025	237579	654258	602299	710556	1.1011	0.00187025	3.98777	1.99558	up
MWS00327g	C3H7NO3	L-Isoserine	L-异丝氨酸	Amino acids and derivatives	氨基酸及其衍生物	Amino acids and derivatives	氨基酸及其衍生物	632-13-3	3	553241	414959	514413	574227	794403	547300	0.792576	0.200078	1.29227	0.369903	insig
MW0158132	C22H27N7O5	Trp-Gln-His	色氨酸-谷氨酸-组氨酸	Amino acids and derivatives	氨基酸及其衍生物	Amino acids and derivatives	氨基酸及其衍生物	-	3	6.82122e+06	8.41042e+06	9.48422e+06	1.17851e+07	9.70736e+06	1.34803e+07	0.960192	0.0695874	1.41499	0.500795	insig
Zasn010461	C17H34O2	Pentadecanoic acid,14-methyl-,methyl ester	14-甲基十五烷酸甲酯	Others	其它类	Others	其它	5129-60-2	2	60247.1	71850.8	56626.9	65454.1	65076.4	66621.7	0.392236	0.603573	1.04466	0.0630267	insig
MWS5083	C17H21N4O9P	Flavin Single Nucleotide(FMN)	黄素单核苷酸(FMN)	Nucleotides and derivatives	核苷酸及其衍生物	Nucleotides and derivatives	核苷酸及其衍生物	6184-17-4	2	52227	53339.8	63186.9	1.0987e+06	1.18716e+06	1.32691e+06	1.21567	0.0032609	21.4085	4.42012	up
MW0150353	C24H36N6O8	Gly-Glu-Gly-Phe-Lys	甘氨酸-谷氨酸-甘氨酸-苯丙氨酸-赖氨酸	Amino acids and derivatives	氨基酸及其衍生物	Amino acids and derivatives	氨基酸及其衍生物	-	3	4.02953e+06	4.11232e+06	4.02384e+06	1.99465e+06	2.44925e+06	2.44213e+06	1.18412	0.00578422	0.56602	-0.821074	insig
mws0255	C4H5N3O	Cytosine	胞嘧啶	Nucleotides and derivatives	核苷酸及其衍生物	Nucleotides and derivatives	核苷酸及其衍生物	71-30-7	2	2.72299e+06	2.4885e+06	3.37318e+06	1.47244e+06	1.48251e+06	1.53419e+06	1.17067	0.0349858	0.522926	-0.935322	insig
MWS1983	C12H24O11	Maltitol	麦芽糖醇	Others	其它类	Saccharides	糖类	585-88-6	3	831575	838977	1.00201e+06	1514685	1784450	1703465	1.18177	0.00212901	1.87184	0.904454	insig
MWSmce040	C8H8O3	Isovanillin	异香草醛	Others	其它类	Aldehyde compounds	醛类化合物	621-59-0	3	83681.1	89853.6	72190.1	31962.2	21133.8	33668.4	1.16476	0.0016502	0.353096	-1.50187	down
pme0193	C5H10N2O3	L-Glutamine	L-谷氨酰胺	Amino acids and derivatives	氨基酸及其衍生物	Amino acids and derivatives	氨基酸及其衍生物	56-85-9	2	6.27541e+06	6.55416e+06	6.46566e+06	4.59649e+06	5.12428e+06	5.35004e+06	1.13881	0.0152614	0.781064	-0.356488	insig
mws1550	C6H11NO2S	S-Allyl-L-cysteine	S-烯丙基-L-半胱氨酸	Amino acids and derivatives	氨基酸及其衍生物	Amino acids and derivatives	氨基酸及其衍生物	21593-77-1	3	7182.03	9425.3	21675	935100	921987	880058	1.2037	0.000140623	71.4989	6.15985	up
MEDL00444	C11H20N2O3	Pro-Ile	脯氨酸-异亮氨酸	Amino acids and derivatives	氨基酸及其衍生物	Amino acids and derivatives	氨基酸及其衍生物	-	3	530415	430267	421197	190226	185643	145983	1.18662	0.00737647	0.37764	-1.40492	down
pme3007	C9H14N2O12P2	Uridine 5'-diphosphate	尿苷 5'-二磷酸	Nucleotides and derivatives	核苷酸及其衍生物	Nucleotides and derivatives	核苷酸及其衍生物	27821-45-0	3	46680	15268.9	18426.9	368646	408650	356270	1.1805	0.000155449	14.1033	3.81796	up
MWS1777	C6H6ClN	3-Chloroaniline	3-氯苯胺	Alkaloids	生物碱	Alkaloids	生物碱	108-42-9	3	1.64165e+07	1.57606e+07	1.55162e+07	1.99502e+07	1.83252e+07	1.87899e+07	1.15283	0.00978331	1.19651	0.258829	insig
pme1598	C22H24O11	Hesperetin-5-O-glucoside	橙皮素-5-O-葡萄糖苷	Flavonoids	黄酮	Flavanones	二氢黄酮	69651-80-5	3	21191.8	35010	36675	31711.9	74592.1	549720	0.728612	0.375449	7.06338	2.82036	insig
MWSslk183	C15H10O4	7,8-Dihydroxy-4-phenylcoumarin	7,8-二羟基-4-苯基香豆素	Lignans and Coumarins	木脂素和香豆素	Coumarins	香豆素	842-01-3	2	6.16699e+06	6.31757e+06	6.46771e+06	6.40711e+06	6.39826e+06	6.73686e+06	0.698551	0.240259	1.03113	0.0442246	insig
Lmhn004756	C23H20O10	Cinnamoylferuloyltartaric acid	肉桂酰阿魏酰酒石酸	Phenolic acids	酚酸类	Phenolic acids	酚酸类	-	3	36145.6	38832	34216.8	13262.4	16015.4	10329.9	1.17907	0.000487423	0.362727	-1.46304	down
Zmmp002106	C3H9N3O2	4-methyl-1,5,2,3-dioxadiazinan-2-amine	4-甲基-1,5,2,3-二恶二嗪-2-胺	Nucleotides and derivatives	核苷酸及其衍生物	Nucleotides and derivatives	核苷酸及其衍生物	-	1	1.44028e+06	1.53406e+06	1.61019e+06	938477	1.01463e+06	935538	1.1977	0.00193322	0.630085	-0.666381	insig
pme3207	C6H6O4	Muconic acid	己二烯二酸	Organic acids	有机酸	Organic acids	有机酸	1119-72-8	1	1.26627e+07	1.29603e+07	1.2462e+07	1.35213e+07	1.32866e+07	1.38324e+07	1.08799	0.0167321	1.06709	0.0936881	insig
Lmln008320	C24H40O5	Cholic acid	胆酸	Organic acids	有机酸	Organic acids	有机酸	81-25-4	2	37202.6	45694.9	43537	43399.6	36142.8	48776.6	0.0633163	0.89558	1.01491	0.0213449	insig
pme0170	C8H16N4O3	N-Acetyl-L-Arginine	N-乙酰-L-精氨酸	Amino acids and derivatives	氨基酸及其衍生物	Amino acids and derivatives	氨基酸及其衍生物	155-84-0	3	4243995	3859960	7399110	7055640	3.72511e+06	3.7138e+06	0.1478	0.841831	0.934947	-0.0970434	insig
Lmtn002565	C14H18O9	1-O-Vanilloyl-D-Glucose	1-O-香草酰-D-葡萄糖	Phenolic acids	酚酸类	Phenolic acids	酚酸类	-	3	207476	191143	213456	255329	278806	274843	1.16381	0.00270716	1.3217	0.40239	insig
Zjyp102908	C15H22O2	Ligucyperonol	橐吾香附酮醇	Terpenoids	萜类	Sesquiterpenoids	倍半萜	105108-20-1	3	7339.53	17978.6	16983.9	18521.1	37999.1	51572.1	0.90365	0.138227	2.55525	1.35346	insig
MW0108176	C15H30N4O5S1	Met-Thr-Lys	甲硫氨酰-苏氨酰-赖氨酸	Amino acids and derivatives	氨基酸及其衍生物	Amino acids and derivatives	氨基酸及其衍生物	-	3	1.98519e+06	1.96285e+06	1.96432e+06	5.76886e+06	5.58568e+06	6.10654e+06	1.2159	0.00153441	2.95332	1.56234	up
Zmyn002323	C8H8O3	2-Hydroxyphenylacetic acid	2-羟基苯乙酸	Organic acids	有机酸	Organic acids	有机酸	614-75-5	2	97153.8	107678	119433	2.85744e+06	2.53719e+06	2.87493e+06	1.21617	0.00166093	25.5025	4.67257	up
pme1313	C11H12N2O4	N'-Formylkynurenine	N'-甲酰基犬尿氨酸	Amino acids and derivatives	氨基酸及其衍生物	Amino acids and derivatives	氨基酸及其衍生物	1022-31-7	3	955518	977382	856592	4.57116e+06	5.0946e+06	4.9395e+06	1.21493	0.000921215	5.23581	2.38841	up
MW0155795	C14H22N4O7	Pro-Asn-Glu	脯氨酰-天冬酰胺酰-谷氨酸	Amino acids and derivatives	氨基酸及其衍生物	Amino acids and derivatives	氨基酸及其衍生物	-	3	1.28977e+06	1.24028e+06	1.46007e+06	1.8764e+06	1.95698e+06	1.9048e+06	1.17326	0.00715389	1.4381	0.52416	insig
MW0151377	C25H39N5O8	Ile-Asp-Tyr-Lys	Ile-Asp-Tyr-Lys	Amino acids and derivatives	氨基酸及其衍生物	Amino acids and derivatives	氨基酸及其衍生物	-	3	737276	563036	602807	860375	660174	774742	0.783584	0.171291	1.20607	0.270312	insig
Hmqp005411	C18H32O3	9-Oxo-12Z-Octadecenoic acid	9-氧代-12Z-十八碳烯酸	Lipids	脂质	Free fatty acids	游离脂肪酸	112543-32-5	2	33138.6	151999	25422.7	75661.3	98313.4	62585.3	0.428262	0.854588	1.12348	0.167973	insig
Hmqp005455	C18H32O3	15(R)-Hydroxylinoleic Acid	15(R)-羟基亚油酸	Lipids	脂质	Free fatty acids	游离脂肪酸	177931-23-6	3	33138.6	151999	25422.7	75661.3	98313.4	62585.3	0.428262	0.854588	1.12348	0.167973	insig
MWS1903	C7H14N2O3	Glycyl-L-valine	甘氨酰-L-缬氨酸	Amino acids and derivatives	氨基酸及其衍生物	Amino acids and derivatives	氨基酸及其衍生物	1963-21-9	2	1998935	1953310	1801325	41680	70020	56685	1.21279	0.000850795	0.0292662	-5.09462	down
pme0274	C6H13NO2	6-Aminocaproic acid	6-氨基己酸	Organic acids	有机酸	Organic acids	有机酸	60-32-2	1	1.6881e+06	1.55385e+06	1.66773e+06	1.36704e+06	1.38888e+06	1.25013e+06	1.12666	0.00740374	0.815951	-0.293446	insig
pmp000970	C20H30O3	Hispanolone	夏罗草酮	Terpenoids	萜类	Ditepenoids	二萜	18676-07-8	3	171910	131971	145125	147597	180521	222522	0.693116	0.260933	1.22635	0.294376	insig
pma0633	C19H32N4O2	N-p-Coumaroylspermine	N-对香豆酰精胺	Alkaloids	生物碱	Phenolamine	酚胺	130210-35-4	3	290300	141126	116211	213094	173511	189248	0.266588	0.880004	1.05152	0.0724796	insig
MW0108175	C15H30N6O5S1	Met-Thr-Arg	甲硫氨酰-苏氨酰-精氨酸	Amino acids and derivatives	氨基酸及其衍生物	Amino acids and derivatives	氨基酸及其衍生物	-	3	2.83436e+06	2.59582e+06	2.43565e+06	5.39359e+06	5.31473e+06	5.62576e+06	1.20726	6.29285e-05	2.07659	1.05421	up
Lmlp005572	C21H20O10	Galangin-7-O-glucoside	高良姜素-7-O-葡萄糖苷	Flavonoids	黄酮	Flavones	黄酮	-	1	1.04796e+07	1.13189e+07	1.20192e+07	763089	1.03463e+06	944385	1.21358	0.00138441	0.0810851	-3.62442	down
MWSHC20163	C16H32O2	Cetostearic acid	十六烷酸	Lipids	脂质	Free fatty acids	游离脂肪酸	-	3	4.76058e+07	4.99202e+07	5.20904e+07	5.12385e+07	4.96731e+07	5.23117e+07	0.456852	0.478521	1.02411	0.0343682	insig
MW0152498	C28H44N6O8S	Leu-Ser-Phe-Met-Gln	Leu-Ser-Phe-Met-Gln	Amino acids and derivatives	氨基酸及其衍生物	Amino acids and derivatives	氨基酸及其衍生物	-	3	1.10313e+07	1.1477e+07	1.17774e+07	2.6259e+07	2.75107e+07	2.67668e+07	1.21558	2.26012e-05	2.34898	1.23204	up
pme0490	C6H5NO2	Nicotinic acid (Vitamin B3)	烟酸 (维生素 B3)	Others	其它类	Vitamin	维生素	59-67-6	2	1.03896e+07	9.60072e+06	1.01834e+07	8.36946e+06	7.93065e+06	8.55217e+06	1.15386	0.00487832	0.82364	-0.279914	insig
Walp008158	C20H43NO3	2-AminoicoSane-1,5,19-triol	2-氨基二十烷-1,5,19-三醇	Lipids	脂质	Sphingolipids	鞘脂	-	1	1.9278e+06	1.44441e+06	1.85317e+06	2.86226e+06	3.55573e+06	2.93999e+06	1.13538	0.00916584	1.79087	0.840658	insig
MW0155404	C23H33N5O8	Phe-Val-Gln-Asp	Phe-Val-Gln-Asp	Amino acids and derivatives	氨基酸及其衍生物	Amino acids and derivatives	氨基酸及其衍生物	-	3	49644.4	62635.6	47778.5	135731	142103	66685	0.987685	0.120963	2.15246	1.10598	insig
NK10246260	C9H7NO2	2,4-Dihydroxyquinoline	2,4-二羟基喹啉	Alkaloids	生物碱	Quinoline alkaloids	喹啉类生物碱	86-95-3	3	22241.8	14277.4	5959.65	26977.5	65020	22676	0.861649	0.20861	2.69954	1.43271	insig
Lmzn001582	C18H28O9	5'-Glucosyloxyjasmanic acid	5'-葡萄糖基氧代茉莉酸	Phenolic acids	酚酸类	Phenolic acids	酚酸类	-	2	202839	197191	216107	211473	238051	243618	0.912625	0.105146	1.12498	0.169899	insig
MW0107090	C13H24N4O4	Glycyl-L-prolyl-L-lysine	甘氨酰-L-脯氨酰-L-赖氨酸	Amino acids and derivatives	氨基酸及其衍生物	Amino acids and derivatives	氨基酸及其衍生物	52766-29-7	3	23983155	24136135	1.686e+07	1.01268e+07	1.05732e+07	9.75214e+06	1.1582	0.0396882	0.468644	-1.09344	down
MW0151367	C16H29N3O6	Ile-Asp-Ile	L-异亮氨酸-L-天冬氨酸-L-异亮氨酸	Amino acids and derivatives	氨基酸及其衍生物	Amino acids and derivatives	氨基酸及其衍生物	-	3	1.7773e+06	2.12552e+06	1.40305e+06	2.5973e+06	2.54359e+06	2.61854e+06	1.0382	0.0577941	1.46242	0.548361	insig
MW0144352	C23H32N4O8	Ac-Yvad-cho	Ac-Yvad-cho	Amino acids and derivatives	氨基酸及其衍生物	Amino acids and derivatives	氨基酸及其衍生物	143313-51-3	3	2.07029e+07	1.70188e+07	1.94713e+07	1.85911e+07	2.1571e+07	2.10503e+07	0.515441	0.400195	1.07028	0.0979863	insig
pme0278	C7H14N2O4	2,6-Diaminooimelic acid	2,6-二氨基庚二酸	Organic acids	有机酸	Organic acids	有机酸	583-93-7	3	170398	162839	137233	783995	729503	709899	1.21203	0.000258189	4.7259	2.24059	up
mws0289	C23H46NO7P	LysoPE 18:1	溶血磷脂酰乙醇胺 18:1	Lipids	脂质	LPE	溶血磷脂酰乙醇胺	89576-29-4	3	74785.1	92038.1	66197.3	1.04829e+07	1.11166e+07	1.37896e+07	1.21578	0.00739077	151.871	7.2467	up
Lmqn008024	C24H44NO9P	PS(18:2)	磷脂酰丝氨酸(18:2)	Lipids	脂质	Glycerol ester	甘油酯	-	3	6602.65	3769.68	3045.84	3.18482e+06	3.1939e+06	3.32802e+06	1.21433	0.000203722	723.402	9.49865	up
Lhmp101302	C17H26O13	Ranunculinin derivative	Ranunculinin derivative	Others	其它类	Others	其它	-	3	3.00979e+06	3.36514e+06	3.10487e+06	3.34832e+06	3.92612e+06	3.68399e+06	0.954735	0.0793032	1.15598	0.209112	insig
MWS1840	C6H15N	Triethylamine	三乙胺	Alkaloids	生物碱	Alkaloids	生物碱	121-44-8	1	54562.5	53304.1	63522.5	54595.1	80025	33340	0.183753	0.941154	0.979993	-0.0291566	insig
Lmqn000432	C9H19O11P	1-(sn-Glycero-3-phospho)-1D-myo-inositol	1-(sn-甘油-3-磷酸)-1D-肌醇	Others	其它类	Saccharides	糖类	-	3	3.5932e+06	10493130	10425050	1.05729e+06	1.15906e+06	1.30915e+06	1.13214	0.092292	0.143831	-2.79755	insig
mws0677	C12H14N2O2	N-Acetyl-5-hydroxytryptamine	N-乙酰-5-羟基色胺	Alkaloids	生物碱	Plumerane	吲哚类生物碱	1210-83-9	3	4474.46	14570.4	14517.6	85237.6	59203.7	84016	1.1292	0.00887726	6.80692	2.767	up
mws0042	C15H14O7	Epigallocatechin	表没食子儿茶素	Flavonoids	黄酮	Flavanols	黄烷醇类	970-74-1	3	32906.7	21675	20685.8	55030.8	58491.3	55533.8	1.14583	0.0109091	2.24607	1.1674	up
HJN083	C26H34O11	Lariciresinol-4'-O-glucoside	落叶松脂素-4'-O-葡萄糖苷	Lignans and Coumarins	木脂素和香豆素	Lignans	木脂素	143663-00-7	3	58417.9	61297.8	53488	50015	40607.3	42179	1.06111	0.0240997	0.766735	-0.383201	insig
Hmln003754	C26H34O11	Icariside E5	淫羊藿次苷 E5	Others	其它类	Ketone compounds	酮类化合物	126176-79-2	3	58417.9	61297.8	53488	50015	40607.3	42179	1.06111	0.0240997	0.766735	-0.383201	insig
pmb0492	C34H37N3O6	N',N'',N'''-p-Coumaroyl-cinnamoyl-caffeoyl spermidine	N',N'',N'''-对香豆酰肉桂酰咖啡酰亚精胺	Alkaloids	生物碱	Phenolamine	酚胺	-	3	1.23191e+06	905655	509828	2.41791e+06	3.05421e+06	2.89716e+06	1.11251	0.00260204	3.16133	1.66053	up
Wcsn009636	C22H30O4	Mediterraneone	Mediterraneone	Others	其它类	Others	其它	133301-13-0	3	131656	152783	145473	176604	164738	177583	1.07686	0.0213309	1.20705	0.271484	insig
mws0474	C12H22O4	Dodecanedioic aicd	十二烷二酸	Lipids	脂质	Free fatty acids	游离脂肪酸	693-23-2	1	19258	20710.7	23372.8	18274.6	18273.1	18027.8	0.960503	0.1355	0.861608	-0.214896	insig
Wbsp000191	C12H23N3O	3,7,11-trimethyl-2-oxa-6,10,13-triazatricyclo[7.3.1.05,13]tridecane	3,7,11-三甲基-2-氧代-6,10,13-三氮杂三环[7.3.1.05,13]十三烷	Alkaloids	生物碱	Alkaloids	生物碱	-	2	564784	719606	509863	698870	603403	640927	0.451836	0.526152	1.08301	0.11505	insig
MWS1872	C14H8O3	1-Hydroxyanthraquinone	1-羟基蒽醌	Quinones	醌类	Anthraquinone	蒽醌	129-43-1	3	71775	79643.9	70096.4	87252.5	84215.2	84935.2	1.06639	0.0480346	1.1575	0.211006	insig
MW0107996	C9H19N3O3S1	Lys-Cys	L-赖氨酸-L-半胱氨酸	Amino acids and derivatives	氨基酸及其衍生物	Amino acids and derivatives	氨基酸及其衍生物	106325-92-2	3	4.44496e+06	5.87675e+06	4.58094e+06	7.22834e+06	7.14487e+06	7.1774e+06	1.10185	0.0395401	1.44609	0.53216	insig
Hmcn001884	C21H20O12	6-Hydroxyluteolin 5-glucoside	6-羟基木犀草素-5-葡萄糖苷	Flavonoids	黄酮	Flavones	黄酮	-	3	34823.3	48267.1	42130.7	34819.5	37198.6	651816	0.477062	0.433556	5.78045	2.53118	insig
pmb2221	C18H39NO3	4-Hydroxysphinganine; Phytosphingosine	4-羟基鞘氨醇; 植物鞘氨醇	Lipids	脂质	Sphingolipids	鞘脂	554-62-1	3	24114	30906.2	28310.6	243250	227141	259735	1.21391	0.00129055	8.76177	3.13122	up
Zmhn003257	C16H12O6	5,7,2'-Trihydroxy-8-methoxyflavone	韧黄芩素 II	Flavonoids	黄酮	Flavones	黄酮	-	3	16381.9	18766.3	18149.2	510209	498643	518669	1.21697	0.000112681	28.6603	4.84098	up
pme0195	C3H7NO2S	L-Cysteine	L-半胱氨酸	Amino acids and derivatives	氨基酸及其衍生物	Amino acids and derivatives	氨基酸及其衍生物	52-90-4	3	20615.2	24298.4	9609.79	19097	25063.4	31627.4	0.62221	0.28444	1.39	0.475089	insig
Wcsn009520	C22H30O4	Cystomexicone A	Cystomexicone A	Others	其它类	Others	其它	-	3	107748	128552	124568	158565	163083	149551	1.11188	0.0125351	1.30574	0.384868	insig
MW0013542	C6H10O6	2-Keto-3-deoxygluconate	2-酮-3-脱氧-D-葡萄糖酸	Organic acids	有机酸	Organic acids	有机酸	17510-99-5	3	7.52664e+06	5.52673e+06	7.19561e+06	9.50827e+06	9.09787e+06	8.4702e+06	1.00461	0.0478472	1.33717	0.419184	insig
Lmrj001698	C9H18N2O4	L-Seryl-L-Isoleucine	L-丝氨酰-L-异亮氨酸	Amino acids and derivatives	氨基酸及其衍生物	Amino acids and derivatives	氨基酸及其衍生物	91086-51-0	1	1.38024e+06	1.46969e+06	1.46149e+06	2.16452e+06	630472	594172	0.555194	0.612913	0.786091	-0.347231	insig
pmd0147	C28H54NO7P	LysoPC 20:2	溶血磷脂酰胆碱 20:2	Lipids	脂质	LPC	溶血磷脂酰胆碱	-	3	24547.4	5054.79	11090.8	17622.5	62791.4	57299.3	0.878041	0.138093	3.3842	1.75881	insig
Zmyn000453	C6H8O7	Isocitric Acid	异柠檬酸	Organic acids	有机酸	Organic acids	有机酸	320-77-4	1	3.15909e+07	3.23354e+07	3.29759e+07	2.13239e+07	2.03511e+07	1.86206e+07	1.1991	0.000885075	0.622231	-0.684477	insig
MWS0434	C19H28O2	Trans-dehydrorosinone	反式脱氢松香酮	Others	其它类	Ketone compounds	酮类化合物	53-43-0	3	7715.86	12985.4	4918.75	91314.7	96253.6	93795.7	1.18704	3.67371e-05	10.9822	3.45709	up
Zmjn012003	C30H48O4	Gypensapogenin F	绞股蓝皂苷元 F	Terpenoids	萜类	Triterpene	三萜	-	3	118854	104282	83781.4	122397	516287	168813	0.797258	0.311229	2.631	1.39561	insig
MWSHY0146	C16H12O5	Glycitein	黄豆黄素	Flavonoids	黄酮	Isoflavones	异黄酮	40957-83-3	3	408434	417060	426771	464297	419426	442097	0.805216	0.190017	1.05874	0.0823445	insig
pmn001722	C31H45N3O11	Lycibarbarspermidine I*	枸杞亚精胺 I*	Alkaloids	生物碱	Phenolamine	酚胺	-	2	239724	394812	178420	1.28783e+06	1.18384e+06	1.20563e+06	1.16645	0.00106255	4.52337	2.1774	up
Ymmg000006	C15H22O5	Rugosic acid A	玫瑰酸A	Others	其它类	Others	其它	-	2	40259.7	56611	48747.9	141740	53682.4	50898.7	0.625791	0.377314	1.69155	0.758345	insig
MWS04455	C5H9NO3	Cis-L-3-hydroxyproline*	顺式-L-3-羟基脯氨酸*	Amino acids and derivatives	氨基酸及其衍生物	Amino acids and derivatives	氨基酸及其衍生物	567-35-1	3	4.53193e+06	4.52967e+06	4.48366e+06	3.86382e+06	3.7629e+06	3.98735e+06	1.18843	0.00729236	0.857427	-0.221914	insig
pme1306	C8H12NO6P	Pyridoxine-5'-phosphate	吡哆醇-5'-磷酸	Others	其它类	Vitamin	维生素	447-05-2	3	213900	280128	247298	247104	302979	252265	0.45164	0.480159	1.08231	0.114118	insig
Wayn000815	C11H19NO9	N-(1-Deoxy-1-fructosyl)Glutamic acid	N-(1-脱氧-1-果糖基)谷氨酸	Nucleotides and derivatives	核苷酸及其衍生物	Nucleotides and derivatives	核苷酸及其衍生物	-	1	665719	710752	784498	282680	273669	316235	1.20498	0.00283086	0.403793	-1.30831	down
Qmyp101414	C18H32O4	Septemlobin D	Septemlobin D	Terpenoids	萜类	Sesquiterpenoids	倍半萜	-	3	262203	195059	237735	37215.4	32163	26298.2	1.20662	0.00821705	0.137665	-2.86077	down
pmp001269	C18H39NO	Hexadecyl ethanolamine	十六烷基乙醇胺	Alkaloids	生物碱	Alkaloids	生物碱	-	2	158241	244128	175846	215815	236210	316831	0.776071	0.193223	1.32971	0.411108	insig
pmb0789	C14H21NO8	Pyridoxine-5'-O-glucoside	吡哆醇-5'-O-葡萄糖苷	Others	其它类	Vitamin	维生素	-	3	1.15177e+06	1.35023e+06	1.40398e+06	1.26734e+06	1.24929e+06	1.16866e+06	0.47177	0.446903	0.943498	-0.0839092	insig
Wcjp001060	C16H13NO4	Asiaticumine A	Asiaticumine A	Alkaloids	生物碱	Alkaloids	生物碱	-	3	7.22968e+07	7.60091e+07	9.68728e+07	1.11436e+07	1.03051e+07	1.19688e+07	1.21111	0.0112979	0.136299	-2.87516	down
mws0344	C5H10O6	D-Xylonic acid	D-木糖酸	Others	其它类	Saccharides	糖类	526-91-0	1	1.43535e+07	1.31865e+07	1.46053e+07	1.39379e+07	1.47626e+07	1.2791e+07	0.188408	0.778108	0.984489	-0.0225528	insig
mws1077	C16H18O9	Scopoletin-7-O-glucoside (Scopolin)	东莨菪内酯-7-O-葡萄糖苷 (东莨菪苷)	Lignans and Coumarins	木脂素和香豆素	Coumarins	香豆素	531-44-2	3	170105	101012	62549	105045	162081	152439	0.508462	0.482834	1.25744	0.330492	insig
pme2596	C8H9NO4	4-Pyridoxic acid	4-吡哆酸	Others	其它类	Vitamin	维生素	82-82-6	3	155819	135834	166340	196993	178588	206220	1.04034	0.027286	1.27033	0.345199	insig
MW0150475	C12H21N3O4	Gly-Pro-Val	甘氨酸-脯氨酸-缬氨酸	Amino acids and derivatives	氨基酸及其衍生物	Amino acids and derivatives	氨基酸及其衍生物	-	3	2.37466e+07	2.05353e+07	1.93611e+07	1.25848e+07	7.68815e+06	1.31963e+07	1.06731	0.0118374	0.525889	-0.927169	insig
mws0889	C4H8O5	D-Threonic Acid	D-苏糖酸	Others	其它类	Saccharides	糖类	3909-12-4	2	466693	461035	514820	664985	605592	611386	1.15107	0.004678	1.30461	0.383618	insig
Lmhp002764	C11H18N2O2	Cyclo(Pro-Leu)*	环(脯氨酸-亮氨酸)*	Amino acids and derivatives	氨基酸及其衍生物	Amino acids and derivatives	氨基酸及其衍生物	5654-86-4	1	2.02361e+07	1.84373e+07	1.75477e+07	2.53287e+07	2.47181e+07	2.85091e+07	1.14397	0.0089896	1.39727	0.482607	insig
MWS201400	C16H21N3O3	Val-Trp	L-缬氨酸-L-色氨酸	Amino acids and derivatives	氨基酸及其衍生物	Amino acids and derivatives	氨基酸及其衍生物	24587-37-9	3	201919	184827	179944	74199.1	62106.8	18448.6	1.04291	0.00773773	0.273085	-1.87258	down
pme1184	C10H13N5O4	2'-Deoxyguanosine	2'-脱氧鸟苷	Nucleotides and derivatives	核苷酸及其衍生物	Nucleotides and derivatives	核苷酸及其衍生物	961-07-9	3	307049	640644	507099	482470	447051	118757	0.498894	0.421726	0.720569	-0.472792	insig
Wcdp007645	C18H30O3	9-Oxo-10,12-Octadecadienoic Acid	9-Oxo-10,12-Octadecadienoic Acid	Lipids	脂质	Free fatty acids	游离脂肪酸	54665-32-6	1	59721.3	39958.6	41775.2	312731	437896	541900	1.19687	0.0276244	9.13736	3.19178	up
MWSHC2069	C15H24O3	(2R,5S,8S)-3,4,5,6,7,8-Hexahydro-2,5-dihydroxy-2,5-dimethyl-8-(1-methylethyl)-1(2H)-naphthalenone	(2R,5S,8S)-3,4,5,6,7,8-六氢-2,5-二羟基-2,5-二甲基-8-(1-甲基乙基)-1(2H)-萘酮	Others	其它类	Others	其它	953425-61-1	2	26063.9	48535.9	57752.3	108973	132794	91135.4	1.06743	0.0136036	2.51528	1.33072	up
MWS20627g	C9H12N2O2	L-Tyrosinamide	L-酪氨酰胺	Amino acids and derivatives	氨基酸及其衍生物	Amino acids and derivatives	氨基酸及其衍生物	4985-46-0	3	303558	392526	497209	404513	345398	314987	0.35912	0.541109	0.892403	-0.164233	insig
MW0157910	C13H26N4O6	Thr-Ser-Lys	苏氨酸-丝氨酸-赖氨酸	Amino acids and derivatives	氨基酸及其衍生物	Amino acids and derivatives	氨基酸及其衍生物	71730-64-8	3	1.34293e+07	1.2473e+07	1.37226e+07	1.12471e+07	1.35032e+07	1.1063e+07	0.727235	0.24419	0.903807	-0.145913	insig
Wcgp010436	C18H26O2	3-(Cyclohexen-1-yl)-2-hydroxy-4a,5-dimethyl-2,3,4,5,6,8a-hexahydronaphthalen-1-one	3-(Cyclohexen-1-yl)-2-hydroxy-4a,5-dimethyl-2,3,4,5,6,8a-hexahydronaphthalen-1-one	Others	其它类	Others	其它	-	3	20502	33102.2	29703.5	27262.8	18046.3	34630.9	0.141112	0.863371	0.959574	-0.0595334	insig
mws1595	C6H12O5	D-Fucose	D-岩藻糖	Others	其它类	Saccharides	糖类	3615-37-0	3	42509.1	45204.2	40668.9	90461.9	96004.5	79069.3	1.19811	0.00820945	2.06832	1.04846	up
Rfmb320	C7H13NO2	1-Methylpiperidine-2-carboxylic acid	1-甲基哌啶-2-羧酸	Organic acids	有机酸	Organic acids	有机酸	7730-87-2	3	817371	682864	756715	923132	856147	811381	0.894807	0.0952771	1.14786	0.198945	insig
MW0158621	C24H38N8O8	Tyr-Thr-Gln-Arg	酪氨酸-苏氨酸-谷氨酰胺-精氨酸	Amino acids and derivatives	氨基酸及其衍生物	Amino acids and derivatives	氨基酸及其衍生物	-	3	112078	118679	112483	55582.1	48022.9	69335.7	1.16237	0.00674786	0.503846	-0.988944	insig
pmn001721	C31H45N3O11	Lycibarbarspermidine H*	枸杞亚精胺 H*	Alkaloids	生物碱	Phenolamine	酚胺	-	2	108510	180328	119569	941926	878753	939922	1.20161	1.41976e-05	6.75943	2.7569	up
MW0158570	C29H34N6O8	Tyr-Phe-His-Glu	酪氨酸-苯丙氨酸-组氨酸-谷氨酸	Amino acids and derivatives	氨基酸及其衍生物	Amino acids and derivatives	氨基酸及其衍生物	-	3	2.22804e+06	2.82398e+06	2.3264e+06	3.1649e+06	2.56774e+06	2.99454e+06	0.805367	0.154076	1.1828	0.242202	insig
pmb3074	C16H18O8	5-O-p-Coumaroylquinic acid*	5-O-对香豆酰奎宁酸*	Phenolic acids	酚酸类	Phenolic acids	酚酸类	1899-30-5	3	89539.8	129176	121028	5046.72	29637.6	69364.6	0.880363	0.0314884	0.306257	-1.70718	insig
Hmhn003518	C16H20O9	4-O-β-D-glucopyranosylferulic acid	4-O-β-D-葡萄糖基阿魏酸	Phenolic acids	酚酸类	Phenolic acids	酚酸类	-	3	66311.1	59088.2	67653.1	30433.7	9057.02	7199.6	1.06653	0.0143159	0.241853	-2.0478	down
pmb3023	C21H22O11	Eriodictyol-8-C-glucoside	圣草酚-8-C-葡萄糖苷	Flavonoids	黄酮	Flavanones	二氢黄酮	1023271-51-3	3	49140	39393.8	47547.4	46453.6	48385	56392.8	0.617029	0.303996	1.11133	0.15229	insig
MW0108503	C8H13N3O2	N,N-Dimethyl-L-histidine	N，N-二甲基组氨酸	Amino acids and derivatives	氨基酸及其衍生物	Amino acids and derivatives	氨基酸及其衍生物	24940-57-6	3	7.66757e+06	8876601	9.68442e+06	1.04926e+07	1.05572e+07	1.02109e+07	0.967214	0.0990266	1.19185	0.253207	insig
Wbmp003608	C26H41NO7	Delcorine	光飞燕草碱	Alkaloids	生物碱	Alkaloids	生物碱	52358-55-1	2	1.75228e+06	1.55423e+06	1.61272e+06	3.70231e+06	3.81629e+06	4.2111e+06	1.20846	0.00178248	2.38446	1.25366	up
Lmhp009349	C25H44NO7P	LysoPE 20:4(2n isomer)	溶血磷脂酰乙醇胺 20:4(2n异构)	Lipids	脂质	LPE	溶血磷脂酰乙醇胺	-	2	97089.7	90465.2	96580.9	73142.4	71922.1	76445.2	1.18533	0.00231466	0.779591	-0.359211	insig
Wcgp011616	C17H28O2	albicanylacetate	albicanylacetate	Terpenoids	萜类	Sesquiterpenoids	倍半萜	-	3	53563.5	30051.3	26136.3	73876.5	80231.3	121455	1.05882	0.0447817	2.51079	1.32814	up
Zbqp000676	C8H18N4O2	3-(triazan-2-yl)propyl L-prolinate	3-(三氮杂-2-基)丙基L-脯氨酸	Amino acids and derivatives	氨基酸及其衍生物	Amino acids and derivatives	氨基酸及其衍生物	-	1	503130	988425	507919	917286	794452	837528	0.660988	0.373162	1.27497	0.350462	insig
MWS1846	C8H8O3	Phenoxyacetic acid	苯氧乙酸	Phenolic acids	酚酸类	Phenolic acids	酚酸类	122-59-8	3	41760.9	32387.9	28340	99092.8	132292	117965	1.18637	0.00637071	3.40866	1.76921	up
Zmln002252	C10H8O6	Sideretin (5,7,8-Trihydroxy-6-methoxycoumarin)	5,7,8-三羟基-6-甲氧基香豆素	Lignans and Coumarins	木脂素和香豆素	Coumarins	香豆素	-	3	246580	232674	247844	126811	119928	125007	1.21363	0.000382216	0.511274	-0.967831	insig
pmb0197	C11H15N5O5	N7-Methylguanosine	N7-甲基鸟苷	Nucleotides and derivatives	核苷酸及其衍生物	Nucleotides and derivatives	核苷酸及其衍生物	20244-86-4	3	65439.4	80359.4	88778.6	279798	146842	120209	1.00321	0.167209	2.33121	1.22108	insig
MWS0559	C6H10O5	1,6-anhydro-β-D-glucose	1,6-脱水-β-D-葡萄糖	Others	其它类	Saccharides	糖类	498-07-7	2	1.0579e+06	1.3481e+06	1.22793e+06	1.00633e+06	1406920	911206	0.392967	0.592787	0.914838	-0.128411	insig
Cmsn002813	C16H14O7	Methyl 2-O-(4-hydroxybenzoyl)-2,4,6-trihydroxyphenylacetate	2-O-(4-羟基苯甲酰酯)-2,4,6-三羟基苯乙酸甲酯	Phenolic acids	酚酸类	Phenolic acids	酚酸类	-	3	13340	35362.3	24680.1	46696.2	43939	52503.5	0.960143	0.0521853	1.95058	0.963907	insig
Wbmn009702	C30H48O5	2,3,23-Trihydroxyurs-12-en-28-oic acid	2,3,23-三羟基熊果烷-12-烯-28-酸	Terpenoids	萜类	Triterpene	三萜	-	3	194110	203890	214932	237096	376446	213011	0.734662	0.296371	1.34852	0.431382	insig
Hmdp000626	C9H11NO2	Polygonatine A	黄精素 A	Alkaloids	生物碱	Alkaloids	生物碱	-	2	68674.4	76064	78142.7	265250	375341	408189	1.19828	0.0233633	4.70556	2.23437	up
Lhyp102020	C14H22O3	Oxyphyllenodiol A	益智仁烯酮二醇 A	Terpenoids	萜类	Sesquiterpenoids	倍半萜	363610-30-4	3	7273.64	6714.98	7346.84	86605.4	102192	95962.2	1.21621	0.00260832	13.3468	3.73842	up
MWS201470	C11H23N5O3S	Met-Arg	L-蛋氨酸-L-精氨酸	Amino acids and derivatives	氨基酸及其衍生物	Amino acids and derivatives	氨基酸及其衍生物	60461-10-1	3	894520	1.01725e+06	1.01244e+06	985260	985647	1.00141e+06	0.254029	0.729099	1.01645	0.0235444	insig
MWS201458	C15H22N2O3	Phe-Ile	L-苯丙氨酸-L-异亮氨酸	Amino acids and derivatives	氨基酸及其衍生物	Amino acids and derivatives	氨基酸及其衍生物	22951-94-6	3	348230	391608	367867	139217	109334	162490	1.1838	0.000380516	0.371074	-1.43022	down
MW0114174	C5H10O6	Arabinonic acid	D-阿拉伯酸	Organic acids	有机酸	Organic acids	有机酸	488-30-2	3	6.58555e+06	6.08895e+06	6.58191e+06	5.58187e+06	5.49636e+06	5.28719e+06	1.13894	0.013611	0.849868	-0.234689	insig
MW0010749	C12H18O3	(+)-7-iso-Jasmonic acid	7-表茉莉酮酸	Organic acids	有机酸	Organic acids	有机酸	62653-85-4	3	3.03452e+06	3.15346e+06	3.22568e+06	2.91163e+06	2.91021e+06	2.92104e+06	1.09463	0.0563736	0.928744	-0.106648	insig
Lmxp000939	C5H5N5	Zarzissine	1H-咪唑并(4,5-D)哒嗪-2-胺	Alkaloids	生物碱	Alkaloids	生物碱	160568-14-9	1	2.51042e+06	2.47304e+06	2.55121e+06	1.36362e+06	1.21905e+06	1.15676e+06	1.20555	0.000805284	0.496297	-1.01072	down
Zmgn002106	C11H13NO3	N-Acetyl-L-phenylalanine	N-乙酰-L-苯丙氨酸	Amino acids and derivatives	氨基酸及其衍生物	Amino acids and derivatives	氨基酸及其衍生物	2018-61-3	1	9	9	9	185361	190301	171524	1.21731	0.000948055	20266.1	14.3068	up
Lmhn008988	C22H30O6	Kadangustin H	狭叶南五味子素 H	Lignans and Coumarins	木脂素和香豆素	Lignans	木脂素	-	3	32680.8	10468.8	38598.7	33519.9	39846.5	35560	0.558545	0.40173	1.33246	0.414095	insig
MWS201464	C15H23N3O3	Lys-Phe	L-赖氨酸-L-苯丙氨酸	Amino acids and derivatives	氨基酸及其衍生物	Amino acids and derivatives	氨基酸及其衍生物	6235-35-4	3	1.6841e+06	1.55855e+06	1.48021e+06	1059837	1.2852e+06	1.28786e+06	1.06056	0.0214456	0.769215	-0.378541	insig
Lmhp003958	C11H18N2O2	Deoxymutaaspergillic acid	脱氧变曲霉酸	Alkaloids	生物碱	Alkaloids	生物碱	17004-73-8	1	2.16939e+07	1.95945e+07	1.83954e+07	2.66421e+07	2.54651e+07	2.90513e+07	1.12991	0.00760899	1.35981	0.443402	insig
mws0805	C11H19NO9	N-Acetylneuraminic acid	N-乙酰神经氨酸	Amino acids and derivatives	氨基酸及其衍生物	Amino acids and derivatives	氨基酸及其衍生物	131-48-6	3	240483	248718	263688	299254	312247	249851	0.809509	0.189131	1.14406	0.194165	insig
Lmhn001386	C12H12O9	Vnilloyltartaric acid	香草酰酒石酸	Phenolic acids	酚酸类	Phenolic acids	酚酸类	-	3	215045	179281	162578	191962	196903	222338	0.562531	0.385158	1.0975	0.134222	insig
MWSslk140	C7H13NO3S	N-Acetyl-L-Methionine	N-乙酰-L-蛋氨酸	Amino acids and derivatives	氨基酸及其衍生物	Amino acids and derivatives	氨基酸及其衍生物	65-82-7	3	27465.2	22837.2	15944.6	66887.9	74384.8	70608.4	1.1738	0.000613443	3.19835	1.67733	up
pme1266	C6H6N4O2	3-Methylxanthine	3-甲基黄嘌呤	Nucleotides and derivatives	核苷酸及其衍生物	Nucleotides and derivatives	核苷酸及其衍生物	1076-22-8	3	131730	120820	85942.9	126555	122286	150749	0.634251	0.293081	1.1805	0.239393	insig
Zahp013600	C18H35NO	Octadec-2-enamide	十八碳-2-烯酰胺	Alkaloids	生物碱	Alkaloids	生物碱	-	1	4.40132e+06	2.43616e+06	5.10385e+06	3.78622e+06	2.55356e+06	2.26442e+06	0.592482	0.309837	0.720539	-0.472851	insig
Wccp011838	C18H35NO	Octadec-8-enamide	Octadec-8-enamide	Alkaloids	生物碱	Alkaloids	生物碱	-	3	4.40132e+06	2.43616e+06	5.10385e+06	3.78622e+06	2.55356e+06	2.26442e+06	0.592482	0.309837	0.720539	-0.472851	insig
MWSmce294	C12H16O3	Elemicin	榄香素	Phenolic acids	酚酸类	Phenolic acids	酚酸类	487-11-6	2	80814.6	85228	73705.7	114604	116320	118055	1.18637	0.00511872	1.4556	0.541617	insig
MW0155157	C18H24N4O7	Phe-Gln-Asp	苯丙氨酰-谷氨酰胺-天冬氨酸	Amino acids and derivatives	氨基酸及其衍生物	Amino acids and derivatives	氨基酸及其衍生物	-	3	272823	176983	153507	569780	651652	630752	1.16295	0.00128683	3.07002	1.61825	up
Smcp000882	C15H21NO7	N-benzoyl-2-aminoethyl-β-D-glucopyranoside	N-苯甲酰基-2-氨基乙基-β-D-吡喃葡萄糖苷	Alkaloids	生物碱	Alkaloids	生物碱	-	1	5.22882e+06	5.20828e+06	5.73894e+06	5.42898e+06	5.49832e+06	6.04969e+06	0.5594	0.366753	1.04951	0.0697216	insig
Zjxp110301	C18H30O3	3-Hydroxy-3,7,11-trimethyldodeca-1,6E,10-trien-9-yl isobutyrate	3-Hydroxy-3,7,11-trimethyldodeca-1,6E,10-trien-9-yl isobutyrate	Terpenoids	萜类	Sesquiterpenoids	倍半萜	-	3	57600.1	55251.4	35101.6	360245	348180	453279	1.19955	0.00736327	7.85184	2.97303	up
Wdsp002492	C19H19NO5	12-hydroxy-11-methoxy-7-methyl-6,7,7a,8-tetrahydro-5H-[1,3]dioxolo[4',5':4,5]benzo[1,2,3-de]benzo[g]quinoline 7-oxide	12-羟基-11-甲氧基-7-甲基-6,7,7a,8-四氢-5H-[1,3]二氧杂环[4,5':4,5]苯并[1,2,3-de]苯并并[g]喹啉7-氧化物	Alkaloids	生物碱	Aporphine alkaloids	阿朴啡型生物碱	-	2	1.23905e+06	993592	1.03746e+06	30010	26875.8	65020	1.20014	0.00430309	0.0372789	-4.7455	down
pmb0981	C10H14N5O7P	Adenosine 5'-monophosphate	腺苷-5'-单磷酸	Nucleotides and derivatives	核苷酸及其衍生物	Nucleotides and derivatives	核苷酸及其衍生物	61-19-8	3	1.0287e+06	1.20623e+06	1.25247e+06	5.66343e+06	5.74751e+06	5.62373e+06	1.21388	9.21488e-06	4.88464	2.28825	up
Wcsn011125	C22H34O4	Ethyl (4E,6E,8E,10E,13Z)-15,16-dihydroxy-5,9-dimethyloctadeca-4,6,8,10,13-pentaenoate	Ethyl (4E,6E,8E,10E,13Z)-15,16-dihydroxy-5,9-dimethyloctadeca-4,6,8,10,13-pentaenoate	Others	其它类	Others	其它	-	3	201848	206556	165337	7.18119e+06	7.38275e+06	8.28923e+06	1.21608	0.00207217	39.8319	5.31585	up
pmf0314	C20H34O	cis-Abienol	顺式泛醇	Terpenoids	萜类	Ditepenoids	二萜	17990-16-8	3	57221.5	59282.5	65462.1	66665.8	56109.5	62286.8	0.150798	0.806749	1.01701	0.0243391	insig
mws0906	C16H22O8	Coniferin	松柏苷	Phenolic acids	酚酸类	Phenolic acids	酚酸类	531-29-3	3	240634	185108	202887	219522	204885	223128	0.255281	0.744599	1.03007	0.0427486	insig
Hmmn004283	C10H12O4	Dihydroferulic Acid	二氢阿魏酸	Phenolic acids	酚酸类	Phenolic acids	酚酸类	1135-23-5	3	91839.8	98839.6	96492.9	114420	126175	116387	1.1521	0.00991098	1.24309	0.313933	insig
mws0183	C7H6O4	3,4-Dihydroxybenzoic acid (Protocatechuic acid)*	3,4-二羟基苯甲酸; 原儿茶酸*	Phenolic acids	酚酸类	Phenolic acids	酚酸类	99-50-3	3	613221	597382	612113	730844	628613	651473	0.877611	0.177137	1.10326	0.141773	insig
MWS1962	C10H16O	cis-Citral	柠檬醛	Terpenoids	萜类	Monoterpenoids	倍萜	5392-40-5	3	268386	224906	286579	261757	239757	270621	0.0459014	0.907846	0.990081	-0.014382	insig
Cmsp004086	C16H14O6	Dihydrokaempferide	二氢山柰素	Flavonoids	黄酮	Flavanonols	二氢黄酮醇	137225-59-3	3	327630	303380	266438	345194	407313	354204	0.972073	0.0573231	1.23317	0.302377	insig
Lsjp211221	C17H24O3	Buddledin A	Buddledin A	Terpenoids	萜类	Sesquiterpenoids	倍半萜	-	3	7.26079e+06	7.85278e+06	6.58844e+06	6.60866e+06	6.93404e+06	6.7698e+06	0.631222	0.331713	0.935974	-0.0954603	insig
HX1348	C5H8O4	2-hydroxymethyl-D-ribono-γ-lactone	2-羟甲基-D-核糖基-γ-内酯	Others	其它类	Others	其它	-	3	597040	602041	580662	642320	744119	733645	1.06385	0.0672939	1.19123	0.252452	insig
pmb0034	C10H16N2O7	L-α-Glutamyl-L-Glutamic Acid	L-谷氨酰-L-谷氨酸	Amino acids and derivatives	氨基酸及其衍生物	Amino acids and derivatives	氨基酸及其衍生物	3929-61-1	3	241531	249417	247212	304468	310833	243839	0.830107	0.198233	1.16389	0.21896	insig
MWS4285	C3H6O3	L-Lactic Acid	L-乳酸	Organic acids	有机酸	Organic acids	有机酸	79-33-4	3	385863	356351	354974	407172	425132	440837	1.09816	0.0138588	1.16037	0.214583	insig
Walp006011	C14H31NO2	2-Aminotetradecane-1,4-diol	2-氨基十四烷-1,4-二醇	Lipids	脂质	Sphingolipids	鞘脂	-	1	2.48469e+06	2.23871e+06	2.21284e+06	4.62164e+06	4.45464e+06	4.6702e+06	1.20921	5.39944e-05	1.98183	0.986836	insig
pme0033	C5H4N4O	Hypoxanthine	次黄嘌呤	Nucleotides and derivatives	核苷酸及其衍生物	Nucleotides and derivatives	核苷酸及其衍生物	68-94-0	3	3.53502e+06	3.5563e+06	4.16046e+06	518758	498704	501758	1.21548	0.00394289	0.13502	-2.88875	down
mws0005	C10H12N2	Tryptamine	色胺	Alkaloids	生物碱	Plumerane	吲哚类生物碱	61-54-1	3	2.28224e+06	2.58784e+06	2.21292e+06	1.60793e+06	1.41295e+06	1.28954e+06	1.15928	0.0038706	0.608558	-0.716533	insig
Zmkn012864	C30H48O3	5,19-Epoxycucurbita-6,23-diene-3,25-diol (Momordicoside I Aglycone)	5,19-环氧葫芦烷-6,23-二烯-3,25-二醇 (苦瓜皂苷 I 苷元)	Terpenoids	萜类	Triterpene	三萜	81910-41-0	3	15097.8	39395.1	21659.2	26274.5	22172.8	50862.5	0.420797	0.541291	1.3041	0.38305	insig
Wasn003641	C13H8O8	Phyllanthusiin E	叶下苷 E	Others	其它类	Others	其它	-	3	184234	149599	184139	224437	221481	193487	0.955886	0.0573275	1.23444	0.303854	insig
Zmgp004297	C19H20O2	1-phenyl-7-(4-hydroxyphenyl)-4-ene-3-heptanone	1-苯基-7-(4-羟基苯基)-4-烯-3-庚酮	Others	其它类	Ketone compounds	酮类化合物	-	2	206391	257951	192266	324733	313413	365257	1.10392	0.0118002	1.52816	0.611799	insig
MW0158347	C27H40N8O11	Tyr-Ala-Arg-Asp-Glu	酪氨酸-丙氨酸-精氨酸-天冬氨酸	Amino acids and derivatives	氨基酸及其衍生物	Amino acids and derivatives	氨基酸及其衍生物	-	3	45010	71690	28391.1	208250	235478	222694	1.15294	0.000783944	4.59312	2.19947	up
YC512118	C18H35NO	Oleamide (9-Octadecenamide)	油酸酰胺 (9-十八碳烯酰胺)	Lipids	脂质	Free fatty acids	游离脂肪酸	301-02-0	1	707858	395303	796727	546258	415920	349929	0.685129	0.246188	0.690624	-0.534028	insig
Lmzn001840	C18H24O10	Synargentolide E	Synargentolide E	Others	其它类	Lactones	内酯类化合物	-	2	876726	305577	339727	2.18419e+06	439134	465595	0.475924	0.466181	2.02947	1.0211	insig
Qatp010618	C20H22O5	Lignans Machilin F	Lignans Machilin F	Lignans and Coumarins	木脂素和香豆素	Lignans	木脂素	-	3	348656	1.11846e+06	151734	482448	482047	548983	0.261985	0.916221	0.934911	-0.0970994	insig
pma0948	C8H11NO	Phenylethanolamine	苯基乙醇胺	Alkaloids	生物碱	Alkaloids	生物碱	7568-93-6	3	487202	490450	447241	123381	82305.4	112927	1.20072	4.22686e-05	0.223606	-2.16097	down
Hmqp006235	C26H46NO7P	LysoPC 18:4	溶血磷脂酰胆碱 18:4	Lipids	脂质	LPC	溶血磷脂酰胆碱	-	3	1526.19	2080.58	14087.4	37999	39289.1	33402.9	1.04625	0.00825306	6.2558	2.6452	up
pme2827	C16H32O	Palmitaldehyde	棕榈醛	Lipids	脂质	Free fatty acids	游离脂肪酸	629-80-1	3	7.07965e+06	1.37375e+07	7.42184e+06	1.93568e+06	8.47999e+06	2.06852e+06	0.846009	0.161014	0.44209	-1.17759	insig
pme0376	C15H12O5	Naringenin (5,7,4'-Trihydroxyflavanone)	柚皮素	Flavonoids	黄酮	Flavanones	二氢黄酮	480-41-1	2	42218.1	47105.9	37524.5	179985	175174	167609	1.2116	1.48614e-05	4.1212	2.04306	up
Lcsp000959	C10H19N3O4	Gly-Val-Ala	甘氨酸-缬氨酸-丙氨酸	Amino acids and derivatives	氨基酸及其衍生物	Amino acids and derivatives	氨基酸及其衍生物	-	1	7.99062e+06	9.74393e+06	8.58633e+06	1.66537e+06	994394	960155	1.19686	0.00133934	0.13753	-2.86218	down
pmf0512	C2H3NO3	Oxamic acid	草氨酸	Amino acids and derivatives	氨基酸及其衍生物	Amino acids and derivatives	氨基酸及其衍生物	471-47-6	3	70888.2	70505.5	50703.8	68220.5	105089	85596.1	0.805623	0.164513	1.34778	0.430586	insig
Zbqp001029	C8H18N4O2	riazan-2-yl)propyl L-prolinate	三氮杂-2-基)丙基L-脯氨酸	Amino acids and derivatives	氨基酸及其衍生物	Amino acids and derivatives	氨基酸及其衍生物	-	1	1.14455e+06	1.03361e+06	1.11087e+06	1.48904e+06	1.33471e+06	1.33081e+06	1.12621	0.0141027	1.26316	0.337032	insig
Lmmn009932	C31H50O3	Ambolic acid	阿波醇酸	Terpenoids	萜类	Triterpene	三萜	13878-93-8	3	57073.6	65911.2	60803.3	48402.5	53387.8	52802.5	1.04209	0.0414904	0.841147	-0.24957	insig
Lszp210010	C15H20N2O6	Tatarine	Tatarine	Alkaloids	生物碱	Alkaloids	生物碱	-	3	314701	316936	334622	455432	520437	439316	1.16915	0.020983	1.4646	0.550507	insig
Lcsn000415	C9H16O9	Keto-Deoxy-Nonulonic acid	酮脱氧壬酸	Organic acids	有机酸	Organic acids	有机酸	153666-19-4	1	232012	128127	154704	89551.7	86916.6	72843.4	1.07376	0.101012	0.484247	-1.04618	insig
pme2935	C5H8O3	2-Oxovaleric acid	2-戊酮酸	Organic acids	有机酸	Organic acids	有机酸	1821-02-9	3	5496.72	2207.8	3901.79	27119.2	17465.5	24467.7	1.15778	0.014619	5.94955	2.57278	up
ML10179289	C8H10O	2-Phenylethanol	2-苯乙醇	Phenolic acids	酚酸类	Phenolic acids	酚酸类	60-12-8	2	2.03348e+06	1.60797e+06	1.92476e+06	3.13869e+06	3.39277e+06	3.66628e+06	1.17349	0.00167352	1.83208	0.87348	insig
Lahp002608	C11H9NO2	3,5-Dihydro-2H-Furo[3,2-C]Quinolin-4-One	3,5-二氢-2H-呋喃[3,2-C]喹啉-4-酮	Alkaloids	生物碱	Quinoline alkaloids	喹啉类生物碱	-	1	918292	897456	967144	912288	1.0303e+06	845217	0.0105224	0.979473	1.00177	0.00254642	insig
mws0236	C2H7NO3S	2-Aminoethanesulfonic acid	2-氨基乙烷磺酸	Organic acids	有机酸	Organic acids	有机酸	107-35-7	3	889720	867117	862960	834400	779260	887219	0.640062	0.330661	0.954608	-0.0670199	insig
MW0144664	C19H31N7O7	Ala-Lys-His-Asp	Ala-Lys-His-Asp	Amino acids and derivatives	氨基酸及其衍生物	Amino acids and derivatives	氨基酸及其衍生物	-	3	8.64029e+06	7.55308e+06	7.67895e+06	1.1939e+07	9.06277e+06	8.0846e+06	0.732106	0.268657	1.21841	0.285004	insig
mws1333	C12H22O11	Melibiose	蜜二糖	Others	其它类	Saccharides	糖类	585-99-9	3	1.28794e+07	1.32216e+07	1.27272e+07	9.63916e+06	1.00786e+07	8.77865e+06	1.17482	0.00610661	0.733911	-0.446323	insig
Yamp002097	C10H11NO3	1-[2-(Furan-2-yl)-2-oxoethyl]pyrrolidin-2-One	1-[2-(Furan-2-yl)-2-oxoethyl]pyrrolidin-2-One	Alkaloids	生物碱	Alkaloids	生物碱	-	1	721830	334258	649815	538250	557992	547425	0.0397009	0.877749	0.963518	-0.0536168	insig
ML10198895	C3H7NO2	N-Methylglycine	N-甲基甘氨酸	Amino acids and derivatives	氨基酸及其衍生物	Amino acids and derivatives	氨基酸及其衍生物	107-97-1	3	19874.6	30651.5	19211.1	14713.5	16390.7	21483.7	0.713023	0.266578	0.754086	-0.407199	insig
pmn001695	C16H20O10	Trihydroxycinnamoylquinic acid	三羟基肉桂酰奎宁酸	Phenolic acids	酚酸类	Phenolic acids	酚酸类	-	3	63014.6	64773.2	63184.3	7720.25	26113.7	5539.44	1.08011	0.0157167	0.206174	-2.27807	down
Zmhn001358	C13H16O8	4-O-Glucosyl-4-hydroxybenzoic acid	4-O-葡萄糖基-4-羟基苯甲酸	Phenolic acids	酚酸类	Phenolic acids	酚酸类	-	3	766527	797574	779296	940091	932967	914420	1.20148	0.000271946	1.1895	0.250359	insig
Wayn000918	C18H28O17	Isocitric acid-1-O-diglucoside	异柠檬酸 1-O-二葡萄糖苷	Organic acids	有机酸	Organic acids	有机酸	-	3	52771.6	44162.2	49982.9	44932.3	41760.4	51492	0.437787	0.48983	0.940565	-0.0884003	insig
pmb0532	C10H13N4O8P	Inosine 5'-monophosphate	5'-肌苷酸	Nucleotides and derivatives	核苷酸及其衍生物	Nucleotides and derivatives	核苷酸及其衍生物	131-99-7	3	109029	153120	191800	383318	466427	425641	1.15673	0.00127271	2.80954	1.49033	up
Zmhn001793	C15H18O9	6-O-Caffeoyl-D-glucose*	6-O-咖啡酰-D-葡萄糖*	Phenolic acids	酚酸类	Phenolic acids	酚酸类	-	3	173257	164854	157943	182761	169821	186589	0.886491	0.100967	1.08692	0.120247	insig
Hmfn000531	C6H8O6	L-Ascorbic acid (Vitamin C)	抗坏血酸 (维生素 C)	Others	其它类	Vitamin	维生素	50-81-7	3	239939	751427	691828	490778	359469	344732	0.361538	0.422333	0.709947	-0.494217	insig
Lmqp000427	C6H11NO3	N-Methyl-Trans-4-Hydroxy-L-Proline	N-甲基-反式-4-羟基-L-脯氨酸	Amino acids and derivatives	氨基酸及其衍生物	Amino acids and derivatives	氨基酸及其衍生物	4252-82-8	3	644781	539759	579237	698893	672832	732415	1.02456	0.0450281	1.19297	0.254563	insig
pmb1912	C20H23N7O7	10-Formyltetrahydrofolic Acid	10-甲酰四氢叶酸	Alkaloids	生物碱	Alkaloids	生物碱	2800-34-2	3	363632	338808	125060	182887	276303	191060	0.252445	0.527598	0.785802	-0.347763	insig
Hmsn002948	C18H26O11	2-Hydroxyphenol-1-O-glucosyl(6→1)rhamnoside	2-间苯二酚-1-O-葡萄糖基(6→1)鼠李糖苷	Phenolic acids	酚酸类	Phenolic acids	酚酸类	-	3	171880	149248	145976	190873	210724	197776	1.10222	0.01453	1.28317	0.359708	insig
Hmjp000572	C10H16O8	Kinsenoside	金线莲苷	Others	其它类	Lactones	内酯类化合物	151870-74-5	2	171062	175415	190732	281950	144821	128801	0.0697701	0.911651	1.03418	0.0484908	insig
Lmxn000398	C12H22O11	D-Lactose	D-乳糖	Others	其它类	Saccharides	糖类	63-42-3	1	1.00423e+06	1.27528e+06	1.4594e+06	1.23514e+06	702472	826312	0.758878	0.196314	0.739231	-0.435902	insig
pme0295	C6H11NO3	4-Acetamidobutyric acid	4-乙酰氨基丁酸	Organic acids	有机酸	Organic acids	有机酸	3025-96-5	3	3.12944e+06	3.00188e+06	3.0065e+06	3.69441e+06	3.87028e+06	4.3998e+06	1.1285	0.0425617	1.30934	0.388835	insig
Lmfn006097	C10H16O3	Oleuropeic acid	Oleuropeic acid	Organic acids	有机酸	Organic acids	有机酸	5027-76-9	2	8127.85	14486.1	19035.4	33854.5	35106.7	28080.1	1.05437	0.011566	2.32996	1.2203	up
Wasn002902	C15H16O10	O-p-Coumaroylgalactaric acid	O-对香豆酰半乳糖酸	Phenolic acids	酚酸类	Phenolic acids	酚酸类	-	3	486367	478347	528292	46680	49549.2	70020	1.20895	0.000178842	0.111352	-3.1668	down
pma0675	C8H8O3	o-Anisic acid	茴香酸(邻甲氧基苯甲酸 )	Phenolic acids	酚酸类	Phenolic acids	酚酸类	579-75-9	3	204722	201659	210312	225154	217178	178297	0.0112616	0.936557	1.00638	0.00918056	insig
MWSmce613	C14H26N4O11P2	Citicoline	胞磷胆碱	Nucleotides and derivatives	核苷酸及其衍生物	Nucleotides and derivatives	核苷酸及其衍生物	987-78-0	3	40310.4	13823	13825.2	66937.2	261113	261315	1.06988	0.112735	8.67243	3.11644	insig
ML10176345	C7H8O5	3-Dehydroshikimic acid	3-脱氢莽草酸	Organic acids	有机酸	Organic acids	有机酸	2922-42-1	2	124813	153515	108762	165474	213208	153659	0.911699	0.103874	1.37524	0.459681	insig
pmb2319	C23H48NO7P	LysoPC 15:0	溶血磷脂酰胆碱 15:0	Lipids	脂质	LPC	溶血磷脂酰胆碱	108273-89-8	3	192814	187801	194163	82428.7	52192.7	76901.9	1.17235	0.00440378	0.368009	-1.44219	down
Lsjp211255	C30H48O2	1-Hydroxylup-20(29)-en-3-one (Glochidonol)	1-羟基羽扇豆-20(29)-烯-3-酮 (算盘子酮醇)	Terpenoids	萜类	Triterpene	三萜	23963-54-4	2	88310.9	84271.6	99108.2	100411	138670	180379	0.922186	0.162393	1.54389	0.626569	insig
MW0107273	C15H26N6O5	His-Ser-Lys	L-组氨酸-L-丝氨酸-L-赖氨酸	Amino acids and derivatives	氨基酸及其衍生物	Amino acids and derivatives	氨基酸及其衍生物	-	3	279685	314369	310441	2.3983e+06	2.62903e+06	2.3905e+06	1.21609	0.00107325	8.20107	3.03581	up
Lcrp000445	C21H22O4	Pycnanthulignene B	Pycnanthulignene B	Lignans and Coumarins	木脂素和香豆素	Lignans	木脂素	-	2	11222	1868.29	29437.4	73526.5	68175.7	72192.4	0.968996	0.016514	5.02954	2.33043	insig
Hmqp001042	C10H20O6	Butyl beta-D-glucoside	丁基-葡萄糖苷	Others	其它类	Saccharides	糖类	5391-18-4	3	137077	86675.7	93025.6	471629	478938	514176	1.19648	6.31404e-05	4.62387	2.2091	up
Zmdp000917	C6H13N3O2	δ-Guanidinovaleric acid	δ-胍基新戊酸	Organic acids	有机酸	Organic acids	有机酸	462-93-1	3	156861	173614	171775	266911	175783	254419	0.918453	0.1463	1.38798	0.472988	insig
MW0150917	C27H43N11O11	His-Glu-Glu-Arg-Gln	组氨酸-谷氨酸-谷氨酸-精氨酸-谷酰胺	Amino acids and derivatives	氨基酸及其衍生物	Amino acids and derivatives	氨基酸及其衍生物	-	3	4.68351e+06	3.82777e+06	4.22958e+06	1.039e+07	7.95346e+06	8.57102e+06	1.17661	0.0153656	2.11245	1.07892	up
MW0150118	C13H21N3O6	Glu-Pro-Ala	谷氨酸-脯氨酸-丙氨酸	Amino acids and derivatives	氨基酸及其衍生物	Amino acids and derivatives	氨基酸及其衍生物	-	3	611353	536154	636160	647666	642632	764787	0.823659	0.149851	1.15217	0.204351	insig
MW0110209	C15H23N3O4	Tyr-Lys	酪氨酸-赖氨酸	Amino acids and derivatives	氨基酸及其衍生物	Amino acids and derivatives	氨基酸及其衍生物	54925-88-1	3	728530	215266	260245	2.4232e+06	2.37013e+06	1.78465e+06	1.12004	0.00283638	5.46325	2.44976	up
pma1303	C24H46NO7P	LysoPC 16:2	溶血磷脂酰胆碱 16:2	Lipids	脂质	LPC	溶血磷脂酰胆碱	-	1	8676.44	29881.6	15326.1	450002	474381	486503	1.19117	2.53648e-05	26.1837	4.7106	up
pme3186	C3H7O6P	DL-Glyceraldehyde-3-phosphate	DL-甘油醛-3-磷酸	Organic acids	有机酸	Organic acids	有机酸	591-59-3	3	117052	99266.7	114504	85053.9	96420.1	141802	0.166576	0.900805	0.977188	-0.0332923	insig
Lmdn004267	C20H22O6	Epipinoresinol*	表松脂醇*	Lignans and Coumarins	木脂素和香豆素	Lignans	木脂素	24404-50-0	3	29245.9	20715.7	25046.4	70044.1	61570.3	58129.1	1.18255	0.00148245	2.52964	1.33893	up
MW0006821	C12H14O4	Diethyl phthalate	邻苯二甲酸二乙酯	Phenolic acids	酚酸类	Phenolic acids	酚酸类	-	3	968571	1.33498e+06	1.22932e+06	553155	684414	848642	1.04917	0.0276064	0.590514	-0.759957	insig
pme0422	C10H10O4	Isoferulic Acid*	异阿魏酸*	Phenolic acids	酚酸类	Phenolic acids	酚酸类	25522-33-2	1	2.81318e+06	5750515	2.77373e+06	423213	377571	322216	1.18776	0.0744395	0.0990525	-3.33566	insig
MW0109625	C13H24N4O7	Seryl-lysyl-aspartic acid	Ser Lys Asp	Amino acids and derivatives	氨基酸及其衍生物	Amino acids and derivatives	氨基酸及其衍生物	111245-28-4	3	1.41206e+06	1.67581e+06	1.5562e+06	1.899e+06	1.50964e+06	2.22744e+06	0.72691	0.247532	1.21361	0.279304	insig
Sadp008019	C17H16O3	5-formyl-2,7-dihydroxy-1,6-dimethyl-9,10-dihydrophenanthrene	5-甲酰基-2,7-二羟基-1,6-二甲基-9,10-二氢菲	Terpenoids	萜类	Ditepenoids	二萜	-	3	683919	656874	719485	857504	803090	764051	1.07834	0.0259175	1.17685	0.234936	insig
Lmmn006306	C18H30O3	Machilusolide D	润楠丁内酯 D	Others	其它类	Lactones	内酯类化合物	-	3	247994	2.58841e+06	265915	3.49058e+06	3678094	5.17564e+06	0.957684	0.0368346	3.97907	1.99243	insig
WaYp006462	C16H35NO3	2-Aminohexadecane-1,5,15-triol	2-氨基十六烷-1,5,15-三醇	Lipids	脂质	Sphingolipids	鞘脂	-	1	5.99088e+06	4.99634e+06	5.13192e+06	1.14177e+07	1.24104e+07	1.09655e+07	1.19909	0.000483656	2.15853	1.11005	up
MW0012723	C22H34O4	19,20-DiHDPA	19,20-二羟基-4Z，7Z，10Z，13Z，16Z-二十二碳五烯酸	Lipids	脂质	Free fatty acids	游离脂肪酸	-	3	330850	218682	196042	9.1066e+06	7.87908e+06	8.26667e+06	1.21201	0.00174527	33.8697	5.08192	up
MW0113976	C42H70O35	beta-CYCLODEXTRIN	β-环糊精	Others	其它类	Saccharides	糖类	7585-39-9	3	1.12328e+06	1.54694e+06	1.33435e+06	1.21491e+06	1.52032e+06	1.75106e+06	0.446318	0.464486	1.12029	0.163874	insig
pmn001700	C30H48O3	24,30-Dihydroxy-12(13)-ene-lupeol	24,30-二羟基-12(13)烯-羽扇豆醇	Terpenoids	萜类	Triterpene	三萜	-	3	19210.4	21456.7	50562.2	110583	110576	127878	1.11858	0.00419167	3.82594	1.93582	up
mws1389	C30H48O3	3-Hydroxyolean-12-en-28-oic acid (Oleanolic acid)	3-羟基齐墩果-12-烯-28-酸 (齐墩果酸)	Terpenoids	萜类	Triterpene	三萜	508-02-1	3	19210.4	21456.7	50562.2	110583	110576	127878	1.11858	0.00419167	3.82594	1.93582	up
pmb0881	C23H44NO7P	LysoPE 18:2	溶血磷脂酰乙醇胺 18:2	Lipids	脂质	LPE	溶血磷脂酰乙醇胺	-	1	9521.13	11800.9	5490.47	4.13259e+06	3.74832e+06	4.02391e+06	1.2139	0.000830974	444.002	8.79442	up
MWS0952	C18H40NO5P	Dihydrosphingosine-1-Phosphate	二氢鞘氨醇-1-磷酸	Lipids	脂质	Sphingolipids	鞘脂	19794-97-9	3	1816.2	525.445	841.688	72696.3	53342.1	75390.9	1.19858	0.0106788	63.2763	5.98359	up
mws5037	C9H18N2O3	L-Alanyl-L-leucine	L-丙氨酰-L-亮氨酸	Amino acids and derivatives	氨基酸及其衍生物	Amino acids and derivatives	氨基酸及其衍生物	3303-34-2	3	1.14316e+06	354243	1.69009e+06	767497	2.40482e+06	529551	0.110223	0.821709	1.16137	0.215833	insig
MW0146083	C15H26N4O7	Asp-Gln-Ile	L-天冬氨酰-L-谷氨酰胺-L-异亮氨酸	Amino acids and derivatives	氨基酸及其衍生物	Amino acids and derivatives	氨基酸及其衍生物	-	3	651934	596911	423434	1.02393e+06	939102	914693	1.09396	0.0148556	1.72084	0.783113	insig
Lmbn005923	C18H30O2	Crepenynic acid	顺式十八碳-9-烯-12-炔酸	Lipids	脂质	Free fatty acids	游离脂肪酸	2277-31-8	1	11681.5	14259.9	16758.5	36867.7	48459.9	61833.5	1.16712	0.0358433	3.4464	1.78509	up
MWSmce692	C18H30O2	γ-Linolenic Acid	γ-亚麻酸	Lipids	脂质	Free fatty acids	游离脂肪酸	506-26-3	3	11681.5	14259.9	16758.5	36867.7	48459.9	61833.5	1.16712	0.0358433	3.4464	1.78509	up
MW0109110	C22H26N4O5	2-[[2-[[2-[(2-Amino-3-phenylpropanoyl)amino]acetyl]amino]-3-phenylpropanoyl]amino]acetic acid	Phe Gly Phe Gly	Amino acids and derivatives	氨基酸及其衍生物	Amino acids and derivatives	氨基酸及其衍生物	59005-83-3	3	178481	216945	248815	5.37475e+06	4.13575e+06	4.45497e+06	1.21346	0.00679299	21.6774	4.43812	up
mws0895	C21H20O10	Genistein-7-O-Glucoside (Genistin)	染料木苷(金雀异黄苷)	Flavonoids	黄酮	Isoflavones	异黄酮	529-59-9	3	647164	655520	472854	32510.4	56531.8	48060.7	1.20353	0.0108483	0.0772177	-3.69492	down
ZbWn000383	C8H15NO4	(2-carboxyethyl)-L-valine	(2-羧乙基)-L-缬氨酸	Amino acids and derivatives	氨基酸及其衍生物	Amino acids and derivatives	氨基酸及其衍生物	-	1	587901	622403	627309	717878	759962	646269	0.986943	0.0883818	1.15591	0.209025	insig
MWS0687	C7H8N2O2	1-Methyl-6-Oxo-1,6-Dihydropyridine-3-Carboxamide	1-甲基-6-氧-1,6-二氢吡啶-3-羧酰胺	Alkaloids	生物碱	Pyridine alkaloids	吡啶类生物碱	701-44-0	3	346108	294418	339367	359276	338727	424801	0.754559	0.207901	1.14584	0.196411	insig
Wcfn005424	C18H30O8	2-[2-[(Z)-pent-2-enyl]-3-[3,4,5-trihydroxy-6-(hydroxymethyl)oxan-2-yl]oxycyclopentyl]acetic acid	2-[2-[(Z)-pent-2-enyl]-3-[3,4,5-trihydroxy-6-(hydroxymethyl)oxan-2-yl]oxycyclopentyl]acetic acid	Others	其它类	Others	其它	-	3	126576	110534	134061	100795	73883.4	104797	0.926616	0.0689343	0.752957	-0.409361	insig
Zaxn006988	C20H30O2	Isopimaric acid*	异海松酸*	Terpenoids	萜类	Ditepenoids	二萜	5835-26-7	2	391443	476233	613974	627704	547349	598400	0.709427	0.269377	1.19694	0.259356	insig
pme3382	C6H11NO4	N-Acetyl-L-threonine	N-乙酰-L-苏氨酸	Amino acids and derivatives	氨基酸及其衍生物	Amino acids and derivatives	氨基酸及其衍生物	17093-74-2	3	134093	141529	165467	224605	237875	223013	1.16686	0.00491332	1.55409	0.636072	insig
Lmcn009539	C19H34O2	E,E,Z-1,3,12-Nonadecatriene-5,14-diol	E,E,Z-1,3,12-十九碳三烯-5,14-二醇	Lipids	脂质	Free fatty acids	游离脂肪酸	-	2	2.43757e+06	9.39373e+06	1.88477e+06	8.13577e+06	2.22108e+06	6.41627e+06	0.304029	0.751715	1.22288	0.290283	insig
Zmyn005252	C17H34O3	3-Hydroxy-palmitic acid methyl ester	3-羟基-棕榈酸甲酯	Lipids	脂质	Free fatty acids	游离脂肪酸	51883-36-4	3	33047.3	101163	63761.9	85879.6	79975.9	83093.3	0.549025	0.479458	1.25749	0.33055	insig
Lmbp000668	C6H5NO2	Isonicotinic acid	异烟酸	Others	其它类	Vitamin	维生素	55-22-1	2	3.1989e+06	3.41434e+06	3.62699e+06	3.77983e+06	3.70524e+06	3.7028e+06	0.941084	0.119668	1.09254	0.127687	insig
Hmcn002743	C22H26O8	Lirioresinol A	鹅掌揪树脂醇 A	Lignans and Coumarins	木脂素和香豆素	Lignans	木脂素	-	3	33989.5	45303.3	32257	43605.6	61309.7	51898.7	0.9309	0.0857708	1.40578	0.491367	insig
Wmzn000627	C22H36O4	Ajugalaevigatic acid	Ajugalaevigatic acid	Terpenoids	萜类	Ditepenoids	二萜	-	3	224854	359884	251062	3.70296e+06	3.85063e+06	3.73948e+06	1.21026	5.83627e-07	13.5117	3.75614	up
MWS201421	C14H20N2O3S	Met-Phe	L-蛋氨酸-L-苯丙氨酸	Amino acids and derivatives	氨基酸及其衍生物	Amino acids and derivatives	氨基酸及其衍生物	14492-14-9	3	67485.9	57652.6	66155.7	6852.45	11200.8	14065.5	1.18398	0.000305249	0.167902	-2.57431	down
Lmgp009053	C15H22O2	2β-Methoxy-14-nor-β-patchoulane-1(5)-ene-4-one	2β-甲氧基-14-降-β-广藿香烷-1(5)-烯-4-酮	Terpenoids	萜类	Sesquiterpenoids	倍半萜	-	3	20703.1	23633.7	20914.8	127903	134226	103079	1.21046	0.00841907	5.59692	2.48463	up
mws0976	C9H12N2O6	β-Pseudouridine	β-假尿苷	Nucleotides and derivatives	核苷酸及其衍生物	Nucleotides and derivatives	核苷酸及其衍生物	1445-07-4	3	537484	509991	557087	336899	601270	649815	0.142914	0.960059	0.989668	-0.0149841	insig
Lmgn000224	C5H6O5	2-Methyl-3-oxosuccinic acid	2-甲基-3-氧代琥珀酸	Organic acids	有机酸	Organic acids	有机酸	-	3	68081.3	97575.6	38345	217319	312799	273060	1.12678	0.00636919	3.93711	1.97714	up
pme3193	C4H7NO3	N-Acetyl-L-glycine	N-乙酰-L-甘氨酸	Amino acids and derivatives	氨基酸及其衍生物	Amino acids and derivatives	氨基酸及其衍生物	543-24-8	3	84658.3	69649.4	56872.5	258104	260915	275279	1.19909	0.000100801	3.76124	1.91121	up
Wasn000410	C6H15O8P	sn-glycero-3-phospho-(1'-sn-glycerol)	sn-glycero-3-phospho-(1'-sn-glycerol)	Others	其它类	Others	其它	-	3	964769	1.2306e+06	999137	197375	175243	211473	1.20995	0.008279	0.182843	-2.45133	down
MWS00353g	C10H13NO2	Alpha-Methyl-DL-Phenylalanine	α-甲基-DL-苯丙氨酸	Amino acids and derivatives	氨基酸及其衍生物	Amino acids and derivatives	氨基酸及其衍生物	1132-26-9	3	117235	114859	117002	107464	120769	134096	0.304399	0.624687	1.0379	0.0536704	insig
Zmyp000878	C10H13N5O5	Crotonoside; 2-Hydroxyadenosine	巴豆苷; 2-羟基腺苷	Nucleotides and derivatives	核苷酸及其衍生物	Nucleotides and derivatives	核苷酸及其衍生物	1818-71-9	1	8.93469e+07	8.87153e+07	8.15458e+07	1.25733e+07	1.05923e+07	1.15355e+07	1.21539	0.000667307	0.133667	-2.90328	down
Wcsn010254	C18H30O2	4-[3-(4,8-dimethylnona-3,7-dienyl)-3-methyloxiran-2-yl]butan-2-one	4-[3-(4,8-dimethylnona-3,7-dienyl)-3-methyloxiran-2-yl]butan-2-one	Others	其它类	Others	其它	-	3	183057	168764	234945	1.17025e+06	1.15933e+06	1.16764e+06	1.20999	0.000312958	5.96016	2.57535	up
Zmzn002575	C6H5NO3	2-Nitrophenol	2-硝基苯酚	Phenolic acids	酚酸类	Phenolic acids	酚酸类	88-75-5	3	428360	303757	372363	512447	528757	315728	0.532862	0.355564	1.22857	0.296982	insig
Hasp011675	C20H32O	12,13-Dehydrogeranylgeraniol	12,13-去氢牻牛儿基牻牛儿醇	Terpenoids	萜类	Monoterpenoids	倍萜	352274-18-1	3	40582.8	38376.8	42409	74015	68111.6	66082.7	1.20106	0.00188647	1.71551	0.77864	insig
mws1350	C9H10O4	Syringaldehyde; 4-Hydroxy-3,5-Dimethoxybenzaldehyde	丁香醛; 4-羟基-3,5-二甲氧基苯甲醛	Others	其它类	Aldehyde compounds	醛类化合物	134-96-3	3	107619	121131	135421	17503.5	24009.2	16675	1.20493	0.00364564	0.159781	-2.64583	down
mws0872	C11H15N5O4	1-Methyladenosine	1-甲基腺苷	Nucleotides and derivatives	核苷酸及其衍生物	Nucleotides and derivatives	核苷酸及其衍生物	15763-06-1	3	91628.7	61685	104082	109571	111557	82216	0.526735	0.38967	1.17851	0.236966	insig
Zblp001009	C12H17NO6	3-pyridine-methanol-O-β-D-glucopyranosyl	3-吡啶-甲醇-O-β-D-吡喃葡萄糖基	Alkaloids	生物碱	Pyridine alkaloids	吡啶类生物碱	-	3	924896	856652	926389	900523	1.00944e+06	964890	0.70215	0.23418	1.06164	0.0862923	insig
pme0040	C5H5N5	Adenine	腺嘌呤	Nucleotides and derivatives	核苷酸及其衍生物	Nucleotides and derivatives	核苷酸及其衍生物	73-24-5	3	2.52615e+06	2.72196e+06	2.66285e+06	1.35623e+06	1.16241e+06	1.17692e+06	1.20524	8.17827e-05	0.467143	-1.09806	down
Lmsp004632	C15H10O6	Scutellarein (5,6,7,4'-Tetrahydroxyflavone)	野黄芩素	Flavonoids	黄酮	Flavones	黄酮	529-53-3	3	134658	233530	143308	178577	260017	165129	0.448757	0.517415	1.18031	0.239162	insig
MW0157606	C14H25N5O7	Thr-Gln-Gln	苏氨酰-谷氨酰胺-谷氨酰胺	Amino acids and derivatives	氨基酸及其衍生物	Amino acids and derivatives	氨基酸及其衍生物	-	3	767210	821703	728442	4.14087e+06	4.69277e+06	3.82678e+06	1.21333	0.00494549	5.46331	2.44977	up
Lmsn000381	C12H22O11	D-Maltose	D-麦芽糖	Others	其它类	Saccharides	糖类	69-79-4	3	1183235	1087475	379474	297369	318872	231089	0.982811	0.139728	0.319725	-1.6451	insig
MWS3149	C8H8O3	3-Methoxybenzoic acid	3-甲氧基苯甲酸	Phenolic acids	酚酸类	Phenolic acids	酚酸类	586-38-9	3	98842.5	83042.5	48252.9	87370	91413.9	92025.7	0.522254	0.460309	1.17673	0.23478	insig
Wafn002827	C16H22O9	Dihydroferulic acid glucoside	二氢阿魏酸 葡萄糖苷	Phenolic acids	酚酸类	Phenolic acids	酚酸类	-	3	51834.3	47470.5	50285.2	52073.9	45286.6	55513.7	0.173044	0.761725	1.02195	0.0313308	insig
Latp011219	C10H12O	3,5-Dimethyl-2,3-dihydrobenzofuran	3,5-二甲基-5-甲基-2,3-二氢苯并呋喃	Others	其它类	Others	其它	-	3	7.35964e+06	7.62439e+06	4.17235e+06	5.67877e+06	9.98187e+06	3.71368e+06	0.0626068	0.975094	1.01138	0.0163205	insig
mws2523	C12H23O14P	Trehalose 6-phosphate	海藻糖-6-磷酸	Others	其它类	Saccharides	糖类	4484-88-2	3	104877	121455	100779	81132.5	91459.7	85331.2	1.05995	0.0492096	0.788486	-0.342843	insig
MW0113143	C15H18O8	4-O-beta-D-glucosyl-4-coumaric acid	香豆酸-O-葡萄糖苷	Organic acids	有机酸	Organic acids	有机酸	14364-05-7	3	364072	403763	374592	399795	451076	394727	0.769072	0.196781	1.09031	0.124736	insig
pmb2855	C11H20N2O8	L-Glutamine-O-glycoside	L-谷氨酰胺-O-葡萄糖苷	Amino acids and derivatives	氨基酸及其衍生物	Amino acids and derivatives	氨基酸及其衍生物	-	3	1.36531e+07	1.40817e+07	1.41926e+07	8.11694e+06	8.13866e+06	8.15203e+06	1.21612	0.000760419	0.58214	-0.780562	insig
MWS5209	C5H11NO2	N-Methyl-α-aminoisobutyric acid	N-甲基-α-氨基异丁酸	Amino acids and derivatives	氨基酸及其衍生物	Amino acids and derivatives	氨基酸及其衍生物	2566-34-9	3	9	9	9	25221.2	46571.6	20300.5	1.21504	0.0626162	3410.86	11.7359	insig
Walp007095	C14H31NO	2-Amino-7-methyltridecan-1-ol*	2-氨基-7-甲基十三烷-1-醇*	Lipids	脂质	Sphingolipids	鞘脂	-	2	216877	329910	148595	203893	326317	323841	0.474676	0.474057	1.22818	0.296517	insig
Zmjn001813	C7H12O4	Pimelic acid*	庚二酸*	Organic acids	有机酸	Organic acids	有机酸	111-16-0	3	131929	140313	127422	180590	197596	197019	1.18786	0.00169122	1.43923	0.525292	insig
Yamp002343	C11H13NO3	1-[2-(Furan-2-yl)-2-oxoethyl]piperidin-2-one	1-[2-(Furan-2-yl)-2-oxoethyl]piperidin-2-one	Alkaloids	生物碱	Alkaloids	生物碱	-	1	1.72084e+06	1.63515e+06	1.33765e+06	4.44913e+06	4.27379e+06	4.51107e+06	1.20359	0.000123534	2.81956	1.49547	up
MW0153186	C25H40N6O10	Lys-Tyr-Thr-Ser-Ser	Lys-Tyr-Thr-Ser-Ser	Amino acids and derivatives	氨基酸及其衍生物	Amino acids and derivatives	氨基酸及其衍生物	-	3	6.59787e+06	5.77444e+06	6.01365e+06	8.05691e+06	7.60226e+06	8.16029e+06	1.14994	0.00529125	1.29552	0.373537	insig
Qatp009254	C15H22O	Cyclocolorenone	Cyclocolorenone	Terpenoids	萜类	Sesquiterpenoids	倍半萜	489-45-2	3	300857	279130	283648	297122	310326	355506	0.817982	0.193639	1.115	0.157047	insig
MW0107274	C16H28N6O5	His-Thr-Lys	L-组氨酸-L-苏氨酸-L-赖氨酸	Amino acids and derivatives	氨基酸及其衍生物	Amino acids and derivatives	氨基酸及其衍生物	-	3	999503	1.11446e+06	1.01021e+06	4.54243e+06	5.3504e+06	4.67762e+06	1.21353	0.00364633	4.66378	2.2215	up
MWS201429	C8H16N2O4S	Met-Ser	L-蛋氨酸-L-丝氨酸	Amino acids and derivatives	氨基酸及其衍生物	Amino acids and derivatives	氨基酸及其衍生物	14517-43-2	3	184807	248628	88365	14501.3	16007.2	16675	1.17608	0.0768093	0.0904244	-3.46714	insig
MW0159061	C28H43N5O9	Val-Leu-Glu-Ser-Phe	Val-Leu-Glu-Ser-Phe	Amino acids and derivatives	氨基酸及其衍生物	Amino acids and derivatives	氨基酸及其衍生物	-	3	298357	48197.6	138215	557548	447426	518434	0.96656	0.0270907	3.14254	1.65193	insig
Zmhn002301	C15H18O8	p-Coumaric acid-4-O-glucoside*	对香豆酸-4-O-葡萄糖苷*	Phenolic acids	酚酸类	Phenolic acids	酚酸类	117405-48-8	3	110154	105919	84334.8	100456	142401	115882	0.672394	0.264978	1.19418	0.256016	insig
pmn001419	C15H18O8	1-O-p-Coumaroyl-β-D-glucose*	1-O-对香豆酰-β-D-葡萄糖*	Phenolic acids	酚酸类	Phenolic acids	酚酸类	7139-64-2	3	110154	105919	84334.8	100456	142401	115882	0.672394	0.264978	1.19418	0.256016	insig
pmb3068	C16H18O8	1-O-p-Coumaroylquinic acid	1-O-对香豆酰奎宁酸	Phenolic acids	酚酸类	Phenolic acids	酚酸类	-	3	131727	112717	129913	19796	19041.8	67275.8	1.0538	0.0198032	0.283456	-1.8188	down
Hmqn004825	C18H30O3	Rabdosia acid A	冬凌草酸 A	Lipids	脂质	Free fatty acids	游离脂肪酸	-	2	70060.6	25767.2	45453.2	22864.8	51950.4	49362.3	0.171996	0.738581	0.87894	-0.186163	insig
Hmcp009963	C11H18NO+	Candicine	N-甲基大麦芽碱	Alkaloids	生物碱	Phenolamine	酚胺	6656-13-9	1	934050	950392	918864	3.64231e+06	3.55426e+06	3.4756e+06	1.21695	0.000217623	3.80699	1.92865	up
Hayp002810	C15H14N2O4	Dichotomine C	Dichotomine C	Alkaloids	生物碱	Alkaloids	生物碱	-	3	8584.82	13758.4	14395.7	43654.3	26338.6	23496.3	1.06824	0.0852292	2.54469	1.34749	insig
pme0428	C12H14O5	3,4,5-Trimethoxycinnamic acid	3,4,5-三甲氧基肉桂酸	Phenolic acids	酚酸类	Phenolic acids	酚酸类	90-50-6	3	36060.7	38853.4	36673.3	63162.9	73646.5	62856.9	1.19473	0.0109049	1.78933	0.839417	insig
MW0119586	C14H22O4	(2S,3R)-4-methylidene-2-octyl-5-oxooxolane-3-carboxylic acid	(2S,3R)-4-亚甲基-2-辛基-5-氧代氧戊环-3-羧酸	Organic acids	有机酸	Organic acids	有机酸	-	3	799934	775501	799194	1.69938e+06	1.70264e+06	1.92294e+06	1.21076	0.00518441	2.24244	1.16507	up
MW0149846	C24H38N6O8	Gln-Tyr-Thr-Lys	谷酰氨-酪氨酸-苏氨酸-赖氨酸	Amino acids and derivatives	氨基酸及其衍生物	Amino acids and derivatives	氨基酸及其衍生物	-	3	892900	628595	836856	1.08252e+06	1.02556e+06	1.11416e+06	1.00419	0.058434	1.36631	0.450286	insig
Lcsn000341	C18H32O15	3'-Fucosyllactose	3'-岩藻糖半乳糖	Others	其它类	Saccharides	糖类	41312-47-4	1	1.72139e+06	2.46414e+06	2.53257e+06	7.72456e+06	7.48412e+06	5.93309e+06	1.17856	0.00550772	3.14698	1.65397	up
mws0902	C15H12O4	Liquiritigenin	甘草苷元	Flavonoids	黄酮	Flavanones	二氢黄酮	578-86-9	3	25375.6	28714.8	40686	95401.7	88308.4	83562.2	1.17325	0.00085696	2.82003	1.49571	up
MWSmce349	C18H35NO	Laurocapram	月桂氮卓酮	Alkaloids	生物碱	Alkaloids	生物碱	59227-89-3	2	1.50938e+06	884326	1.49752e+06	1.0533e+06	706098	658412	0.869903	0.126395	0.62135	-0.686522	insig
Lmtn002796	C21H22O11	Aromadendrin-7-O-glucoside	香橙素-7-O-葡萄糖苷	Flavonoids	黄酮	Flavanonols	二氢黄酮醇	28189-90-4	3	65008.8	79086.1	84317.5	70963.4	60024.2	81994	0.351061	0.581053	0.932443	-0.100912	insig
Hmcp001578	C28H32O17	Isorhamnetin-3,7-O-diglucoside	异鼠李素-3,7-O-二葡萄糖苷	Flavonoids	黄酮	Flavonols	黄酮醇	6758-51-6	3	92038.9	106180	87860.7	86700	36825.9	74799.9	0.754127	0.182167	0.693254	-0.528544	insig
MWSHC20168	C7H6O4	Methyl cumalate	香豆酸甲酯	Phenolic acids	酚酸类	Phenolic acids	酚酸类	6018-41-3	3	262711	272182	299632	75358	72895.9	75825.4	1.2149	0.00279224	0.268511	-1.89695	down
WaYp007721	C16H35NO3	2-Aminohexadecane-1,16,16-triol	2-氨基十六烷-1,16,16-三醇	Lipids	脂质	Sphingolipids	鞘脂	-	1	2.64191e+06	2.89636e+06	2.01836e+06	2.45627e+06	3.50766e+06	3.25134e+06	0.661474	0.25133	1.21949	0.286283	insig
MWS1839	C9H10O3	Ethylparaben	4-羟基苯甲酸乙酯	Phenolic acids	酚酸类	Phenolic acids	酚酸类	120-47-8	3	49199.2	29948	35986.6	21631.9	52672.5	36440.9	0.166126	0.898183	0.961883	-0.0560662	insig
Wchn004079	C16H20O9	Juglanoside D	Juglanoside D	Others	其它类	Others	其它	-	2	199974	166331	190540	169997	178625	182674	0.428493	0.493309	0.954117	-0.0677612	insig
MWS0442	C18H32O16	Maltotriose	麦芽三糖	Others	其它类	Saccharides	糖类	1109-28-0	1	1.74435e+07	1.58724e+07	1.85726e+07	1.64195e+07	1.44982e+07	1.55936e+07	0.830456	0.143146	0.89637	-0.157834	insig
MW0152461	C14H25N3O4	Leu-Pro-Ala	L-亮氨酸-L-脯氨酸-L-丙氨酸	Amino acids and derivatives	氨基酸及其衍生物	Amino acids and derivatives	氨基酸及其衍生物	-	3	6.35063e+06	7.47796e+06	7.909e+06	2.64911e+06	2.90972e+06	3.20933e+06	1.19582	0.00628115	0.403364	-1.30984	down
Wayn002083	C15H21NO7	N-(1-Deoxy-1-fructosyl)Phenylalanine	N-(1-脱氧-1-果糖基)苯丙氨酸	Nucleotides and derivatives	核苷酸及其衍生物	Nucleotides and derivatives	核苷酸及其衍生物	-	1	1.83435e+07	1.76839e+07	1.69414e+07	1.64701e+07	1.42381e+07	1.7394e+07	0.746668	0.21923	0.908124	-0.139039	insig
Zbln000478	C14H24O9	2-(4-hydroxy-1-((3,4,5-trihydroxy-6-(hydroxymethyl)tetrahydro-2H-pyran-2-yl)oxy)cyclohexyl)acetic acid	2-(4-hydroxy-1-((3,4,5-trihydroxy-6-(hydroxymethyl)tetrahydro-2H-pyran-2-yl)oxy)cyclohexyl)acetic acid	Others	其它类	Saccharides	糖类	-	2	147361	250225	205155	112382	92436.2	55015	1.0385	0.0410324	0.431085	-1.21395	down
Lmrn003201	C11H11NO3	Indole-3-lactic acid	吲哚-3-乳酸	Alkaloids	生物碱	Plumerane	吲哚类生物碱	1821-52-9	3	326229	325066	350036	337466	367734	370851	0.828861	0.141519	1.07462	0.103828	insig
Lmzn006284	C30H48O4	2-Hydroxyursolic acid	2-羟基熊果酸	Terpenoids	萜类	Triterpene	三萜	-	3	207744	167943	142692	163537	583408	384721	0.790607	0.23192	2.18309	1.12637	insig
mws1610	C30H48O4	Maslinic acid	山楂酸	Terpenoids	萜类	Triterpene	三萜	4373-41-5	3	207744	167943	142692	163537	583408	384721	0.790607	0.23192	2.18309	1.12637	insig
Zbsn004020	C11H12O3	Isoshinanolone	异柿萘醇酮	Quinones	醌类	Quinones	醌类	39626-91-0	3	90989.1	82747.8	111715	33311.7	70347	23389.1	0.9788	0.044748	0.445076	-1.16788	insig
pmp001232	C12H14O2	Neoligustilide	新藁本内脂	Others	其它类	Lactones	内酯类化合物	-	2	27351.5	30736.9	25283.8	56356.3	53615.5	56647	1.1999	0.00038384	1.99849	0.998914	insig
pmf0289	C15H21N5O4	Riboprine	利波腺苷	Nucleotides and derivatives	核苷酸及其衍生物	Nucleotides and derivatives	核苷酸及其衍生物	7724-76-7	3	210986	191997	197295	76435.3	70560.9	84785.8	1.20782	0.000115321	0.386125	-1.37286	down
mws0018	C10H26N4	Spermine	精胺	Alkaloids	生物碱	Alkaloids	生物碱	71-44-3	3	1.28412e+06	852751	1.57408e+06	1.6917e+06	1.78366e+06	2.83745e+06	0.899269	0.127712	1.70113	0.766496	insig
Hmtn001288	C9H10O4	Methyl 2,4-dihydroxyphenylacetate	2,4-二羟基苯乙酸甲酯	Phenolic acids	酚酸类	Phenolic acids	酚酸类	67828-42-6	3	172626	193331	194117	16675	16845.4	8367.44	1.19855	0.000439039	0.0747899	-3.74101	down
MW0168254	C22H30O4	Cafestol acetate	乙酸咖啡醇	Terpenoids	萜类	Ditepenoids	二萜	81760-48-7	3	12836.8	1939.05	2536.65	175075	164023	272842	1.16155	0.0280458	35.3468	5.14351	up
pme1178	C10H13N5O5	Guanosine	鸟苷	Nucleotides and derivatives	核苷酸及其衍生物	Nucleotides and derivatives	核苷酸及其衍生物	118-00-3	1	5.74293e+07	5.84806e+07	5.40807e+07	6.94404e+06	7.82051e+06	7.61565e+06	1.21625	0.000474821	0.131656	-2.92516	down
MW0158129	C30H40N8O12	Trp-Gln-Gln-Asp-Glu	Trp-Gln-Gln-Asp-Glu	Amino acids and derivatives	氨基酸及其衍生物	Amino acids and derivatives	氨基酸及其衍生物	-	3	2.92706e+06	7.23512e+06	4.94516e+06	3.12692e+07	1.28097e+07	2.55191e+07	1.09195	0.0728834	4.60689	2.20379	insig
Hmcn006267	C9H10O4	2,6-Dimethoxybenzoic acid	2,6-二甲氧基苯甲酸	Phenolic acids	酚酸类	Phenolic acids	酚酸类	1466-76-8	3	22231.4	36382.5	30549.2	35523.1	48184.5	28299.4	0.571748	0.351024	1.2562	0.329071	insig
Wbwp010459	C20H22O5	5-[(2r,3s,4s,5s)-5-(2h-1,3-benzodioxol-5-yl)-3,4-dimethyloxolan-2-yl]-2-methoxyphenol	5-[(2r,3s,4s,5s)-5-(2h-1,3-苯并二氧代醇-5-基)-3,4-二甲基氧代烷-2-基]-2-甲氧基苯酚	Lignans and Coumarins	木脂素和香豆素	Lignans	木脂素	-	3	529616	582944	771675	109810	486417	119359	0.940346	0.0674475	0.379776	-1.39678	insig
Sazp011041	C20H22O5	Phyllnirurin	Phyllnirurin	Lignans and Coumarins	木脂素和香豆素	Lignans	木脂素	120396-53-4	3	529616	582944	771675	109810	486417	119359	0.940346	0.0674475	0.379776	-1.39678	insig
Waln011009	C28H54NO9P	2-(2,3-dihydroxypropoxy)-3-(((2-(dimethylamino)ethoxy)(hydroxy)phosphoryl)oxy)propyl (11Z,14Z)-octadeca-11,14-dienoate*	2-(2,3-二羟基丙氧基)-3-(((2-(二甲基氨基)乙氧基)(羟基)磷酰基)氧基)丙基 (11Z,14Z)-十八碳-11,14-二烯酸*	Lipids	脂质	LPE	溶血磷脂酰乙醇胺	-	1	27315.6	18444.2	18864.7	4.1498e+06	4.27756e+06	2.92105e+06	1.21445	0.0129598	175.605	7.45619	up
MW0131367	C21H20O9	4H-1-Benzopyran-4-one, 7-(beta-D-glucopyranosyloxy)-3-(4-hydroxyphenyl)-	3-(4-羟基苯基)-7-{[3，4，5-三羟基-6-(羟甲基）恶烷-2-基]氧}-4H-色烯-4-酮	Others	其它类	Ketone compounds	酮类化合物	-	3	226090	347878	399106	33291.4	24412.5	18976.6	1.19673	0.0275752	0.0788024	-3.66562	down
pme1021	C6H10O6	D-Glucono-1,5-lactone	D-葡萄糖酸-1,5-内酯	Others	其它类	Saccharides	糖类	90-80-2	3	1.34992e+06	1.24438e+06	1.29082e+06	919167	920936	807957	1.17934	0.00122159	0.681589	-0.553026	insig
pme3351	C6H11NO3	Allysine(6-Oxo DL-Norleucine)	醛赖氨酸	Amino acids and derivatives	氨基酸及其衍生物	Amino acids and derivatives	氨基酸及其衍生物	1962-83-0	3	187521	206824	200527	168876	164895	117726	0.935046	0.0877874	0.758982	-0.397863	insig
Yhhn000821	C21H20O10	kwanzoquinone C	kwanzoquinone C	Quinones	醌类	Anthraquinone	蒽醌	-	3	458928	542268	488542	1.18488e+06	906866	1305539	1.16835	0.0285575	2.28046	1.18932	up
MWSmce389	C12H16O3	Beta-asarone	β-细辛脑	Phenolic acids	酚酸类	Phenolic acids	酚酸类	5273-86-9	2	68695.7	64689.3	85119.8	75254.5	85842	66599.2	0.23161	0.733069	1.04206	0.0594414	insig
Lmsn003619	C29H26O17	1,4-Di-O-galloyl-3-O-caffeoyl-β-D-glucose	1,4-二-O-没食子酰-3-O-咖啡酰-β-D-葡萄糖	Phenolic acids	酚酸类	Phenolic acids	酚酸类	-	3	3076.14	5474.8	5803.95	31675.5	35802.3	18874.9	1.16161	0.0389881	6.01556	2.5887	up
MW0146080	C22H35N7O12	Asp-Gln-Gln-Ala-Glu	Asp-Gln-Gln-Ala-Glu	Amino acids and derivatives	氨基酸及其衍生物	Amino acids and derivatives	氨基酸及其衍生物	-	3	1.87073e+06	1.80521e+06	1.92523e+06	2.36484e+06	2.29085e+06	2.15839e+06	1.15486	0.00856144	1.21655	0.282792	insig
mws5038	C12H22O11	Isomaltulose	异麦芽酮糖	Others	其它类	Saccharides	糖类	13718-94-0	3	357181	363456	345666	206597	286755	190022	1.0673	0.0469261	0.640882	-0.641869	insig
mws0251	C5H6N2O2	Thymine	胸腺嘧啶	Nucleotides and derivatives	核苷酸及其衍生物	Nucleotides and derivatives	核苷酸及其衍生物	65-71-4	3	6.08619e+06	5.71188e+06	5.79713e+06	759899	739312	892654	1.21502	7.44518e-05	0.135939	-2.87897	down
Lcsp001834	C12H23N3O4	Gly-Val-Val	甘氨酸-缬氨酸-缬氨酸	Amino acids and derivatives	氨基酸及其衍生物	Amino acids and derivatives	氨基酸及其衍生物	79672-11-0	1	5.46784e+06	5.30656e+06	6.53329e+06	320010	263209	202478	1.21187	0.0045897	0.0453958	-4.4613	down
Zmbn005559	C16H18N2O5S	Indole-3-cyano-2-O-glucoside	吲哚-3-氰基-2-O-葡萄糖苷	Alkaloids	生物碱	Plumerane	吲哚类生物碱	-	3	139014	118044	167629	90152.7	124790	143998	0.55613	0.362624	0.84519	-0.242653	insig
Lhlp120627	C12H18O2	Carvylacetate	乙酸香芹酯	Terpenoids	萜类	Monoterpenoids	倍萜	97-42-7	3	102012	91161.1	100842	87975	103637	81689	0.533007	0.417662	0.92955	-0.105396	insig
mws1013	C9H6O4	Esculetin (6,7-Dihydroxycoumarin)	秦皮乙素; 6,7-二羟基香豆素	Lignans and Coumarins	木脂素和香豆素	Coumarins	香豆素	305-01-1	3	115542	166770	81246.6	9	9	9	1.21619	0.0395724	7.42658e-05	-13.7169	down
Lmmp002013	C14H22N2O3	Dihydroferuloylputrescine	二氢阿魏酰腐胺	Alkaloids	生物碱	Phenolamine	酚胺	-	3	410126	345797	447480	487663	458888	473129	0.900033	0.127234	1.17972	0.238446	insig
pmb0889	C18H30O2	Punicic acid (9Z,11E,13Z-octadecatrienoic acid)	石榴酸 (9Z,11E,13Z-十八碳三烯酸)	Lipids	脂质	Free fatty acids	游离脂肪酸	544-72-9	3	1.73866e+06	1.75506e+06	1.56859e+06	5.68567e+06	5.76746e+06	7.2611e+06	1.20659	0.0115853	3.69677	1.88627	up
pma2987	C6H11N3O	Histidinol	组氨醇	Alkaloids	生物碱	Alkaloids	生物碱	501-28-0	3	7.38522e+06	7.44782e+06	6.5779e+06	8.76396e+06	8.01099e+06	6.8428e+06	0.60354	0.32561	1.10307	0.141525	insig
Zmhn003082	C15H18O10	5-O-Galloyl-methyl quinine ester	5-O-没食子酰-奎宁酸甲酯	Phenolic acids	酚酸类	Phenolic acids	酚酸类	-	3	96969.7	117161	128875	34093.6	43066.8	37507.6	1.19423	0.0102186	0.334304	-1.58077	down
pme3732	C9H13N3O5	Cytidine	胞苷	Nucleotides and derivatives	核苷酸及其衍生物	Nucleotides and derivatives	核苷酸及其衍生物	65-46-3	2	3.68389e+06	4.41797e+06	4.00491e+06	341405	321077	352306	1.21593	0.0032385	0.0838198	-3.57657	down
Ymmg000001	C15H24O2	11-Hydroxy-12-hydroisodaucenal	11-羟基-12-氢化异胡萝卜烯醛	Terpenoids	萜类	Sesquiterpenoids	倍半萜	-	3	64831.7	80731.7	68577.3	85130	83002.3	84413.8	0.959122	0.11413	1.17935	0.237988	insig
Zmdp000972	C4H9NO2S	S-Methyl-L-cysteine	S-甲基-L-半胱氨酸	Amino acids and derivatives	氨基酸及其衍生物	Amino acids and derivatives	氨基酸及其衍生物	1187-84-4	2	1.79762e+06	1.84592e+06	2.1659e+06	1.31721e+06	1.55808e+06	1.57005e+06	1.03837	0.0378172	0.765192	-0.386107	insig
pmb2928	C13H16O10	Gallic acid-4-O-glucoside	没食子酸-4-O-葡萄糖苷	Phenolic acids	酚酸类	Phenolic acids	酚酸类	84274-52-2	3	212783	202862	204139	192030	184736	177447	1.09493	0.0165786	0.894202	-0.161327	insig
Hmbp003234	C12H14O6	1-O-Caffeoylglycerol	1-O-咖啡酰单甘油	Phenolic acids	酚酸类	Phenolic acids	酚酸类	-	3	116800	149418	119532	195716	141767	153311	0.838769	0.158813	1.27231	0.347452	insig
MW0054786	C16H28O3	(2E,4E)-11-Methoxy-3,7,11-trimethyldodeca-2,4-dienoic acid	甲戊二烯酸	Terpenoids	萜类	Sesquiterpenoids	倍半萜	53092-52-7	3	1.00947e+06	887026	1.26371e+06	1.11532e+06	1.06107e+06	1.05108e+06	0.181282	0.859724	1.02128	0.0303841	insig
mws0091	C21H20O12	Quercetin-3-O-glucoside (Isoquercitrin)	槲皮素-3-O-葡萄糖苷(异槲皮苷)	Flavonoids	黄酮	Flavonols	黄酮醇	482-35-9	3	28428.3	24031.2	30978.7	22575.4	34135.8	910425	0.542806	0.421965	11.591	3.53494	insig
Wmmn002441	C10H16O3	(E)-Linalool-1-oic acid	(E)-芳樟醇-1-酸	Lipids	脂质	Free fatty acids	游离脂肪酸	-	3	12467	8324.99	9980.24	22455.1	18115.7	14439.7	1.04456	0.0533522	1.78767	0.838076	insig
Wcgp011536	C17H26O2	6-hydroxy-4b,8,8-trimethyl-3,4,4a,5,6,7,8a,9-octahydro-1H-phenanthren-2-one	6-hydroxy-4b,8,8-trimethyl-3,4,4a,5,6,7,8a,9-octahydro-1H-phenanthren-2-one	Others	其它类	Others	其它	-	3	191761	29249.1	53322.5	202558	215570	228969	0.882076	0.130603	2.35881	1.23806	insig
MWS2910	C10H15N3O4	5-Methyl-2'-Deoxycytidine	5-甲基-2'-脱氧胞苷	Nucleotides and derivatives	核苷酸及其衍生物	Nucleotides and derivatives	核苷酸及其衍生物	838-07-3	3	252551	342896	270989	296741	155498	164961	0.777689	0.20882	0.712343	-0.489356	insig
MW0155408	C26H39N9O5	Phe-Val-His-Arg	Phe-Val-His-Arg	Amino acids and derivatives	氨基酸及其衍生物	Amino acids and derivatives	氨基酸及其衍生物	-	3	9	9	9	83515.3	83517.4	61146.1	1.21701	0.0094773	8451.07	13.0449	up
MW0155878	C13H19N5O4	Pro-His-Gly	脯氨酰-组氨酰-甘氨酸	Amino acids and derivatives	氨基酸及其衍生物	Amino acids and derivatives	氨基酸及其衍生物	-	3	690980	664715	653758	1.08368e+06	1.26465e+06	1.08984e+06	1.19394	0.0128851	1.711	0.77484	insig
Lmdn003662	C19H34O8	Rehmaionoside A	地黄紫罗兰苷 A	Terpenoids	萜类	Monoterpenoids	倍萜	104112-06-3	3	21488.9	29972.4	35865	34568.4	37270.8	44940.3	0.817896	0.138	1.33728	0.4193	insig
pme2074	C18H29NO4	Jasmonoyl-L-Isoleucine	茉莉酰-L-异亮氨酸	Amino acids and derivatives	氨基酸及其衍生物	Amino acids and derivatives	氨基酸及其衍生物	120330-93-0	3	40101.4	45243.7	48885.7	34010.5	33363.3	35586.6	1.10425	0.0472417	0.76704	-0.382626	insig
mws0061	C21H20O12	Quercetin-3-O-galactoside (Hyperin)	槲皮素-3-O-半乳糖苷 (金丝桃苷)	Flavonoids	黄酮	Flavonols	黄酮醇	482-36-0	3	17337.2	40010	14764.8	8351.14	34770.9	1.08528e+06	0.439181	0.425443	15.6479	3.9679	insig
MWS201440	C8H14N2O6	Ser-Glu	丝氨酸-谷氨酸	Amino acids and derivatives	氨基酸及其衍生物	Amino acids and derivatives	氨基酸及其衍生物	6403-16-3	3	128101	107571	111016	83363.7	43648.6	89568.3	0.900019	0.0774276	0.624713	-0.678736	insig
pme2743	C10H11NO3	N-Phenylacetylglycine	N-苯乙酰甘氨酸	Amino acids and derivatives	氨基酸及其衍生物	Amino acids and derivatives	氨基酸及其衍生物	500-98-1	3	115404	121911	139606	177515	157002	159738	1.08853	0.0160074	1.3113	0.390993	insig
pmp000316	C30H48O4	16α-Hydroxytrametenolic acid	16α-羟基栓菌酸	Terpenoids	萜类	Triterpene	三萜	176390-68-4	3	18836.6	34257.9	23163.5	40250.5	106956	65927.5	1.00828	0.136827	2.79491	1.4828	insig
mws0367	C18H30O2	α-Linolenic Acid	α-亚麻酸	Lipids	脂质	Free fatty acids	游离脂肪酸	463-40-1	1	1.66294e+06	1.74941e+06	1.78818e+06	8.83241e+06	9.48427e+06	1.01693e+07	1.2156	0.0022808	5.47751	2.45352	up
Zmzp005934	C18H37NO	Stearamide	硬脂酰胺	Alkaloids	生物碱	Alkaloids	生物碱	124-26-5	3	44685.7	80709.2	71500.1	71545.1	50251.5	50478.1	0.319427	0.564651	0.874957	-0.192716	insig
MW0153546	C31H50N8O9S	Met-Glu-Leu-Tyr-Arg	Met-Glu-Leu-Tyr-Arg	Amino acids and derivatives	氨基酸及其衍生物	Amino acids and derivatives	氨基酸及其衍生物	-	3	3.52827e+06	4.18465e+06	4.52035e+06	3.25519e+06	3.57145e+06	4.35957e+06	0.456795	0.471675	0.91441	-0.129087	insig
pmb0856	C23H46NO7P	LysoPE 18:1(2n isomer)	溶血磷脂酰乙醇胺 18:1(2n异构)	Lipids	脂质	LPE	溶血磷脂酰乙醇胺	-	3	42020.1	12545.6	9472.46	8.18414e+06	8.40222e+06	1.25558e+07	1.20355	0.020855	455.074	8.82996	up
Cmmn012997	C20H30O2	Abietic acid	松香酸	Terpenoids	萜类	Ditepenoids	二萜	514-10-3	3	311740	274267	345661	300643	347687	300859	0.151899	0.833288	1.01881	0.0268802	insig
Lmmp002334	C33H40O21	Quercetin-3-O-rutinoside-7-O-glucoside	槲皮素-3-O-芸香糖苷-7-O-葡萄糖苷	Flavonoids	黄酮	Flavonols	黄酮醇	-	3	119705	103023	110360	108437	97254.3	86695.5	0.790014	0.166501	0.877804	-0.188029	insig
MW0012052	C20H34O4	5,8,14-Eicosatrienoic acid, 11,12-dihydroxy-, (5Z,8Z,14Z)-	5,8,14-二十碳三烯酸，11,12-二羟基-，(5Z,8Z,14Z)-	Lipids	脂质	Free fatty acids	游离脂肪酸	-	3	102509	57555	55591.9	428025	375964	380185	1.18545	0.000147656	5.49103	2.45708	up
MWSslk015	C3H6N2O2	L-Cycloserine	L-环丝氨酸	Amino acids and derivatives	氨基酸及其衍生物	Amino acids and derivatives	氨基酸及其衍生物	339-72-0	3	19217.9	16575	23193.9	9990.28	12756.7	9991.87	1.117	0.028482	0.55502	-0.849387	insig
pme1228	C11H12N2O3	5-Hydroxy-L-tryptophan	5-羟基-L-色氨酸	Amino acids and derivatives	氨基酸及其衍生物	Amino acids and derivatives	氨基酸及其衍生物	4350-09-8	3	758629	841761	686330	881389	1.01595e+06	891077	0.975368	0.0553059	1.2194	0.286167	insig
Lmjn003620	C16H18O7	Catalpin	梓实糖苷	Terpenoids	萜类	Terpene	萜类	1390-72-3	3	13045.4	6670	15832.7	3340	10737.1	11670	0.463933	0.436347	0.72429	-0.46536	insig
MW0158656	C23H29N3O6	Tyr-Tyr-Val	酪氨酸-酪氨酸-缬氨酸	Amino acids and derivatives	氨基酸及其衍生物	Amino acids and derivatives	氨基酸及其衍生物	-	3	133486	233989	328011	2.03184e+06	1.97028e+06	2.27113e+06	1.18533	0.000231075	9.01993	3.17312	up
Wbhp008068	C20H32O5	(1R,4aS,4bR,7R,8R,8aR,9S,10aR)-7-ethenyl-8,8a,9-trihydroxy-1,4a,7-trimethyl-2,3,4,4b,5,6,8,9,10,10a-decahydrophenanthrene-1-carboxylic acid	(1R,4aS,4bR,7R,8R,8aR,9S,10aR)-7-乙烯基-8,8a,9-三羟基-1,4a,7-三甲基-2,3,4,4b,5,6,8,9,10,10-二氢苯蒽-1-羧酸	Terpenoids	萜类	Terpene	萜类	-	1	1.16982e+07	9.86414e+06	1.06302e+07	5.65775e+06	5.77102e+06	5.91274e+06	1.20112	0.0102414	0.53868	-0.892499	insig
MW0144555	C18H32N8O8	Ala-Glu-Asn-Arg	Ala-Glu-Asn-Arg	Amino acids and derivatives	氨基酸及其衍生物	Amino acids and derivatives	氨基酸及其衍生物	-	3	92569.8	98390.7	108639	166770	136735	79553.6	0.496646	0.390677	1.27857	0.354529	insig
pme3967	C12H17N5O5	2-(Dimethylamino)guanosine	2-(二甲基氨基)鸟苷	Nucleotides and derivatives	核苷酸及其衍生物	Nucleotides and derivatives	核苷酸及其衍生物	2140-67-2	3	971427	949750	1.03654e+06	101123	125365	131207	1.21344	0.000267226	0.120936	-3.04768	down
Zmsp000758	C8H15NO2	1-(Hydroxymethyl)hexahydro-1h-pyrrolizin-2-ol	1-(Hydroxymethyl)hexahydro-1h-pyrrolizin-2-ol	Alkaloids	生物碱	Pyrrole alkaloids	吡咯类生物碱	-	2	581190	519285	897825	1092515	1045495	882730	0.94261	0.0813076	1.51165	0.596129	insig
Wcsn010224	C18H30O2	(5Z,10E)-14-hydroxy-2,6,10-trimethylpentadeca-2,5,10-trien-4-one	(5Z,10E)-14-hydroxy-2,6,10-trimethylpentadeca-2,5,10-trien-4-one	Others	其它类	Others	其它	-	1	154181	157880	154449	1.10925e+06	990051	1.0883e+06	1.21648	0.00162104	6.83286	2.77249	up
Qahn011632	C19H24O3	Biondinin C	望春玉兰脂素 C	Terpenoids	萜类	Monoterpenoids	倍萜	55511-08-5	3	29064.3	37042.1	36853.2	65798.4	61273.5	60029.7	1.17214	0.00163343	1.81723	0.861745	insig
MW0011468	C18H33NO4	10-nitro-9E-octadecenoic acid	（9E)-10-硝基十八烯酸	Lipids	脂质	Free fatty acids	游离脂肪酸	-	3	3201.06	1763.32	3173.16	902978	863356	908111	1.21453	0.000249376	328.655	8.36043	up
MW0113970	C12H16O5	Benzyl beta-D-Arabinopyranoside	苄基 β-D-阿拉伯吡喃糖苷	Others	其它类	Others	其它	5329-50-0	3	4137.5	10005	13434	139429	137839	148931	1.18152	1.18796e-05	15.4551	3.95002	up
pme2601	C3H6O3	3-Hydroxypropanoic acid	3-羟基丙酸	Organic acids	有机酸	Organic acids	有机酸	503-66-2	3	120544	105877	140707	138374	166477	137975	0.826222	0.14221	1.20619	0.270455	insig
MW0155786	C22H31N7O4	Pro-Arg-Trp	脯氨酰-精氨酰-色氨酸	Amino acids and derivatives	氨基酸及其衍生物	Amino acids and derivatives	氨基酸及其衍生物	-	3	8.88281e+06	9.01468e+06	8.10113e+06	2.45771e+07	2.049e+07	2.3993e+07	1.20622	0.00581435	2.6563	1.40942	up
Lmhp002501	C14H20N2O4	N-Feruloylhydroxyputrescine	N-阿魏酰羟基腐胺	Alkaloids	生物碱	Phenolamine	酚胺	-	3	243573	229994	113545	140362	226621	282663	0.214983	0.739366	1.10651	0.146019	insig
Wagp009552	C19H18O3	3-(1-Phenyl-2-methylprop-1-yl)-4-hydroxycoumarin	3-(1-苯基-2-甲基丙烷-1-基)-4-羟基香豆素	Lignans and Coumarins	木脂素和香豆素	Coumarins	香豆素	-	3	121456	147789	34144.5	46907.9	56169.4	59050.2	0.537972	0.303444	0.534388	-0.90404	insig
pmn001420	C15H18O9	1-O-Caffeoyl-β-D-glucose*	1-O-咖啡酰-β-D-葡萄糖*	Phenolic acids	酚酸类	Phenolic acids	酚酸类	14364-08-0	3	222196	184827	178871	198745	141440	208046	0.32113	0.644073	0.93572	-0.0958519	insig
pmp000476	C14H25NO2	N-Isobutyl-4,5-epoxy-2E-decaenamide	N-异丁基-4,5-环氧-2E-癸酰胺	Alkaloids	生物碱	Alkaloids	生物碱	-	3	93054.2	123817	80131.6	91787.7	59793.5	54867	0.822224	0.15821	0.695105	-0.524697	insig
Lwhp010633	C10H9NO	Echinopsine	1-甲基-4(1H)-喹诺酮	Alkaloids	生物碱	Quinoline alkaloids	喹啉类生物碱	83-54-5	3	248098	213537	266751	172972	205582	260900	0.55774	0.390281	0.877905	-0.187863	insig
MW0150875	C16H25N5O6	His-Asp-Leu	组氨酸-天门冬氨酸-亮氨酸	Amino acids and derivatives	氨基酸及其衍生物	Amino acids and derivatives	氨基酸及其衍生物	-	3	479165	583791	478688	726498	687434	633605	1.07224	0.0210592	1.32815	0.409419	insig
mws3141	C12H14N2O3	5-Methoxy-DL-tryptophan	DL-5-甲氧基色氨酸	Amino acids and derivatives	氨基酸及其衍生物	Amino acids and derivatives	氨基酸及其衍生物	28052-84-8	3	59113	81442.3	133369	81043.3	110442	71916.3	0.00279379	0.896712	0.961584	-0.0565145	insig
mws0596	C7H7NO3	3-Hydroxyanthranilic acid	3-羟基-2-氨基苯甲酸	Alkaloids	生物碱	Phenolamine	酚胺	548-93-6	3	69209.2	66515.7	67780.9	96477.4	69206.2	94993.5	0.895413	0.163276	1.28093	0.357194	insig
MA10074217	C9H7NO	4-Hydroxyquinoline	4-羟基喹啉	Alkaloids	生物碱	Quinoline alkaloids	喹啉类生物碱	611-36-9	2	494531	506968	508463	76394.3	73001.6	85469.7	1.21573	2.92653e-07	0.155544	-2.68461	down
MWS1113	C11H21NO4	Isobutyryl carnitine	异丁酰肉碱	Alkaloids	生物碱	Alkaloids	生物碱	25518-49-4	1	3435.43	11792.9	3513.51	913106	987867	1.03383e+06	1.20275	0.00123121	156.591	7.29086	up
MWSmce283	C9H10O2	4'-Hydroxypropiophenone	4'-羟基苯丙酮	Others	其它类	Ketone compounds	酮类化合物	70-70-2	3	46071.2	49469.9	47967.4	60293.3	49848.1	61202.4	0.951638	0.117247	1.19396	0.255757	insig
Zmpn008194	C30H48O4	Corosolic acid	科罗索酸	Terpenoids	萜类	Triterpene	三萜	4547-24-4	3	145873	138042	216414	188789	624214	150148	0.547671	0.417384	1.92503	0.944884	insig
pme2566	C8H14N2O5	5-L-Glutamyl-L-amino acid	5-L-谷氨酰-L-氨基酸	Amino acids and derivatives	氨基酸及其衍生物	Amino acids and derivatives	氨基酸及其衍生物	5875-41-2	3	73231.2	78904.9	103449	440534	427754	463528	1.20739	1.55262e-05	5.21085	2.38152	up
HX1341	C9H6O3	7-hydroxy-2H-1-benzopyran-2-one	7-羟基-2H-1-苯并吡喃-2-酮	Lignans and Coumarins	木脂素和香豆素	Coumarins	香豆素	-	3	166044	118640	190037	7983.14	17614.1	31664.3	1.13897	0.0147641	0.120622	-3.05144	down
MW0150011	C13H23N3O6	Glu-Gly-Ile	谷氨酸-甘氨酸-异亮氨酸	Amino acids and derivatives	氨基酸及其衍生物	Amino acids and derivatives	氨基酸及其衍生物	-	3	9.37819e+07	9.49268e+07	8.45263e+07	4.77282e+07	4.91725e+07	5.11018e+07	1.20622	0.00356766	0.541667	-0.884521	insig
Wbsp000963	C16H23NO4	Annotinidine E	Annotinidine E	Alkaloids	生物碱	Alkaloids	生物碱	-	3	1.25509e+07	1.23694e+07	1.55602e+07	1.64768e+07	1.70379e+07	1.61068e+07	0.98507	0.0901261	1.22581	0.293736	insig
MWSHC2030	C14H16N2O3	Cyclo (L-Prolyl-L-tyrosine	环(L-脯氨酸-L-酪氨酸)	Amino acids and derivatives	氨基酸及其衍生物	Amino acids and derivatives	氨基酸及其衍生物	4549-02-4	3	546311	545540	557344	640713	533894	656758	0.740434	0.255265	1.11046	0.151158	insig
mws2623	C18H34O2	11-Octadecanoic acid(Vaccenic acid)*	11-十八碳烯酸*	Lipids	脂质	Free fatty acids	游离脂肪酸	506-17-2	1	1.19852e+06	1.47176e+06	1.21946e+06	2.04337e+07	2.15311e+07	2.09157e+07	1.21593	0.000100166	16.1657	4.01487	up
pme2060	C10H13N5	N6-Isopentenyladenine	N6-异戊烯腺嘌呤	Nucleotides and derivatives	核苷酸及其衍生物	Nucleotides and derivatives	核苷酸及其衍生物	2365-40-4	3	133449	114154	121483	153548	147937	122120	0.760558	0.196889	1.14772	0.198765	insig
mws1401	C7H14N2O3	L-Theanine	L-茶氨酸	Amino acids and derivatives	氨基酸及其衍生物	Amino acids and derivatives	氨基酸及其衍生物	3081-61-6	3	9	889165	126730	490644	212432	238718	0.521057	0.939009	0.92705	-0.109281	insig
Zbfn007626	C25H48NO7P	1-Linoleoyl-2-Lysophosphatidic Acid Monobutylamine Ester	1-亚油酰-2-溶血磷脂酸单丁胺酯	Lipids	脂质	Glycerol ester	甘油酯	-	1	4430.3	5677.36	4835.82	625416	734221	662488	1.2166	0.00226808	135.318	7.08021	up
Yaap009385	C24H30O6	Myrtucommulone B	Myrtucommulone B	Others	其它类	Others	其它	54247-23-3	3	1.43427e+06	1.67864e+06	1.15937e+06	2.08788e+06	1.65405e+06	2.27279e+06	0.935808	0.0727979	1.40785	0.49349	insig
MW0107785	C8H10N2O4	Mimosine	含羞草素	Amino acids and derivatives	氨基酸及其衍生物	Amino acids and derivatives	氨基酸及其衍生物	2116-55-4	3	1.84737e+07	1.88295e+07	1.25425e+07	1.53963e+07	1.16385e+07	1.0032e+07	0.766813	0.178996	0.74363	-0.427343	insig
Hmlp001270	C20H20O14	2,3-Di-O-Galloyl-β-D-glucose	2,3-二-O-没食子酰-β-D-葡萄糖	Phenolic acids	酚酸类	Phenolic acids	酚酸类	-	3	1.26105e+06	1.55192e+06	972691	465417	398700	400449	1.17624	0.0354501	0.33404	-1.58191	down
MWS201439	C15H18N4O3	Phe-His	L-苯丙氨酸-L-组氨酸	Amino acids and derivatives	氨基酸及其衍生物	Amino acids and derivatives	氨基酸及其衍生物	16874-81-0	3	310871	298969	292499	394514	340283	332660	1.0057	0.0965451	1.18299	0.242436	insig
Smpn011792	C30H48O4	2,3-Dihydroxy-12-ursen-28-oic acid	2,3-二羟基-12-熊果烯-28-酸	Terpenoids	萜类	Triterpene	三萜	-	3	188698	167874	131395	155052	640135	185988	0.580038	0.404508	2.01074	1.00773	insig
MWS2070	C10H12O3	Propyl 4-hydroxybenzoate	4-羟基苯甲酸丙酯	Phenolic acids	酚酸类	Phenolic acids	酚酸类	94-13-3	3	63067.3	67243	75911.6	91024.5	83152.5	93153.8	1.09207	0.0150912	1.29633	0.374428	insig
pme2617	C5H11NO3S	L-Methionine Sulfoxide	蛋氨酸亚砜	Amino acids and derivatives	氨基酸及其衍生物	Amino acids and derivatives	氨基酸及其衍生物	3226-65-1	3	263930	270120	298910	316123	325604	280562	0.790042	0.166898	1.10724	0.146972	insig
Lmbp000728	C8H8O	(S)-2-Phenyloxirane	(S)-2-苯基环氧乙烷	Phenolic acids	酚酸类	Phenolic acids	酚酸类	20780-54-5	1	1.00214e+06	1.06073e+06	1.25536e+06	1.24725e+06	1.09696e+06	1.03118e+06	0.128419	0.858064	1.01723	0.0246424	insig
Lmhp011388	C21H36O4	2-α-Linolenoyl-glycerol*	2-α-亚麻酸甘油酯*	Lipids	脂质	Glycerol ester	甘油酯	55268-58-1	3	14528	15473.1	14812.7	35802.4	35423.3	51793.2	1.17991	0.039932	2.74512	1.45687	up
Wayn000597	C18H28O17	Citric acid-1-O-diglucoside	柠檬酸 1-O-二葡萄糖苷	Organic acids	有机酸	Organic acids	有机酸	-	3	66958.3	104976	103841	81441.2	87474.2	101424	0.011752	0.904365	0.980288	-0.0287221	insig
pmn001427	C30H48O4	16,23:16,30-Diepoxydammar-24-ene-3,20-diol (Jujubogenin)	16,23:16,30-二环氧达玛烷-24-烯-3,20-二醇 (酸枣仁皂苷元)	Terpenoids	萜类	Triterpene	三萜	54815-36-0	3	78873.8	80919.8	61751.4	84204.4	362641	108372	0.744541	0.337937	2.50611	1.32545	insig
pmn001525	C23H26O11	3,5-Digalloylshikimic acid	3,5-二没食子酰莽草酸	Phenolic acids	酚酸类	Phenolic acids	酚酸类	95753-52-9	3	125254	129392	132376	112488	82266.1	16453.1	0.724374	0.174021	0.545725	-0.873753	insig
MWSslk257	C9H14N3O8P	Cytidine 5'-monophosphate(Cytidylic acid)	胞苷-5'-单磷酸	Nucleotides and derivatives	核苷酸及其衍生物	Nucleotides and derivatives	核苷酸及其衍生物	63-37-6	3	624443	1.07439e+06	664676	180597	225211	281090	1.14885	0.0551335	0.290627	-1.78276	insig
Cmsn004064	C9H12O4	Decumbic acid	Decumbic acid	Organic acids	有机酸	Organic acids	有机酸	390401-25-9	2	10918.5	30010	10255.8	8275.51	8340	17929	0.437467	0.500007	0.674904	-0.567246	insig
Wcfn008271	C14H8O4	Danthron; 1,8-Dihydroxyanthraquinone	丹蒽醌; 1,8-二羟基蒽醌	Quinones	醌类	Anthraquinone	蒽醌	117-10-2	3	5.06366e+06	1.02232e+07	5.2744e+06	1.45637e+06	6.38877e+06	1.41607e+06	0.825629	0.185674	0.450419	-1.15066	insig
Wbsp000307	C30H52O7	Serratane I-3α,14α,15α,20β,21β,24,29-heptaol	Serratane I-3α,14α,15α,20β,21β,24,29-heptaol	Terpenoids	萜类	Terpene	萜类	-	2	3.95722e+06	1.1527e+06	2.40997e+06	3.29357e+06	3.10941e+06	3.77124e+06	0.608077	0.390076	1.35297	0.436133	insig
Zapn005388	C8H8O2	phenylacetic acid	苯乙酸	Organic acids	有机酸	Organic acids	有机酸	103-82-2	2	21166.8	22629.5	21639.6	39423	68277	45831.9	1.13045	0.0780887	2.3463	1.23039	insig
Lmzn006829	C30H46O3	3-Oxours-12-en-28-oic acid (Ursonic Acid)	3-氧代熊果-12-烯-28-酸 (熊果酮酸)	Terpenoids	萜类	Triterpene	三萜	-	3	81873.2	76446.6	30682.8	43403.2	75740.5	62700.9	0.0396596	0.906344	0.962128	-0.0556992	insig
Lmzn206829	C30H46O3	3-Oxoolean-12-en-28-oic Acid (Oleanonic acid)	3-氧代齐墩果-12-烯-28-酸 (齐墩果酮酸)	Terpenoids	萜类	Triterpene	三萜	17990-42-0	3	81873.2	76446.6	30682.8	43403.2	75740.5	62700.9	0.0396596	0.906344	0.962128	-0.0556992	insig
Lmmn009550	C30H46O3	3-Oxo-9,19-cyclolanost-24-en-26-oic acid (Mangiferonic acid)	3-氧代-9,19-环羊毛甾-24-烯-26-酸 (杧果酮酸)	Terpenoids	萜类	Triterpene	三萜	13878-90-5	3	81873.2	76446.6	30682.8	43403.2	75740.5	62700.9	0.0396596	0.906344	0.962128	-0.0556992	insig
Lmzn001983	C16H24O10	D-Threo-guaiacylglycerol-7-O-β-D-glucoside	D-苏式-愈创木基甘油-7-O-β-D-葡萄糖苷	Phenolic acids	酚酸类	Phenolic acids	酚酸类	-	3	344353	371527	386823	104398	103482	93334.4	1.21376	0.00109482	0.27316	-1.87218	down
pmb0874	C23H44NO7P	LysoPE 18:2(2n isomer)	溶血磷脂酰乙醇胺 18:2(2n异构)	Lipids	脂质	LPE	溶血磷脂酰乙醇胺	-	1	6609	4413.21	6912.39	4.84258e+06	3.91974e+06	3.86838e+06	1.21589	0.00562001	704.265	9.45997	up
Zmzp000145	C9H20N2O2	Trimethyllysine	三甲基赖氨酸	Amino acids and derivatives	氨基酸及其衍生物	Amino acids and derivatives	氨基酸及其衍生物	23284-33-5	1	5.58328e+06	5.83276e+06	5.10375e+06	7.95009e+06	6.56405e+06	7.42749e+06	1.09499	0.0282171	1.3282	0.409475	insig
MWS3036	C5H8O5	3-Hydroxyglutaric acid	3-羟基戊二酸	Organic acids	有机酸	Organic acids	有机酸	638-18-6	2	518407	494135	495646	332998	544669	353775	0.718072	0.303774	0.816504	-0.292467	insig
ML10172161	C3H4O4	Hydroxypyruvic acid	羟基丙酮酸	Organic acids	有机酸	Organic acids	有机酸	1113-60-6	3	50001.8	64838.6	37724.9	55902.9	54434.2	61380.8	0.489452	0.504846	1.12554	0.170614	insig
MW0103015	C20H32O6	7-[4,6-Dihydroxy-2-(3-hydroxyocta-1,5-dienyl)oxan-3-yl]hept-5-enoic acid	7-[4,6-Dihydroxy-2-(3-hydroxyocta-1,5-dienyl)oxan-3-yl]hept-5-enoic acid	Lipids	脂质	Free fatty acids	游离脂肪酸	71953-80-5	3	50274.2	58710.8	95088.5	18299.5	7324.13	20465.6	1.09305	0.0521117	0.225846	-2.14659	insig
mws2608	C8H15NO6	N-Acetyl-D-galactosamine	N-乙酰-D-半乳糖胺	Others	其它类	Saccharides	糖类	1811-31-0	3	431114	471114	431841	397421	215571	382197	0.772891	0.187167	0.74598	-0.42279	insig
Zmjn004133	C18H32O4	9S-Hydroperoxy-10E,12Z-octadecadienoic acid	9S-氢过氧-10E,12Z-十八碳二烯酸	Lipids	脂质	Free fatty acids	游离脂肪酸	5502-91-0	3	1.02175e+06	1.14015e+06	1.05785e+06	622567	547346	861147	1.05304	0.0395527	0.630814	-0.664713	insig
MW0151393	C16H29N5O6	Ile-Gln-Gln	L-异亮氨酸-L-谷氨酰胺-L-谷氨酰胺	Amino acids and derivatives	氨基酸及其衍生物	Amino acids and derivatives	氨基酸及其衍生物	-	3	214114	749701	288792	1.73633e+06	1.92663e+06	1.82862e+06	1.10365	0.00840856	4.38412	2.13229	up
Wayp001024	C11H21NO7	N-(1-Deoxy-1-fructosyl)Valine	N-(1-脱氧-1-果糖基)缬氨酸	Nucleotides and derivatives	核苷酸及其衍生物	Nucleotides and derivatives	核苷酸及其衍生物	-	1	4.69346e+06	6.11555e+06	7.01835e+06	5.46959e+06	6.51024e+06	8.38629e+06	0.436314	0.482658	1.14241	0.192079	insig
pme0057	C4H9NO2S	L-Homocysteine	L-高半胱氨酸	Amino acids and derivatives	氨基酸及其衍生物	Amino acids and derivatives	氨基酸及其衍生物	6027-13-0	3	2.46752e+06	2.33434e+06	2.56709e+06	1.9983e+06	1.84337e+06	1.64089e+06	1.12006	0.010426	0.744009	-0.426607	insig
Zmdp000376	C5H11N3O	4-Guanidinobutanal	4-胍基丁醛	Others	其它类	Aldehyde compounds	醛类化合物	-	3	1.37644e+07	1.47252e+07	1.80388e+07	1.63879e+07	1.59227e+07	1.131e+07	0.292217	0.66574	0.937503	-0.0931055	insig
pma0134	C4H8O4	D-Threose	D-苏阿糖	Others	其它类	Saccharides	糖类	95-43-2	3	1.99281e+06	1.94482e+06	2.35887e+06	2.5244e+06	2.43217e+06	2.39708e+06	0.956103	0.104774	1.16789	0.223911	insig
Wmmp000182	C14H6O8	ellagicacid	鞣质	Phenolic acids	酚酸类	Phenolic acids	酚酸类	-	3	91919	124569	142387	108475	136543	149830	0.370735	0.566445	1.10024	0.137813	insig
MWSHC20158	C6H6O3	5-Methoxyfurfural	5-甲氧基糠醛	Others	其它类	Aldehyde compounds	醛类化合物	21300-07-2	3	135920	138250	256905	26048.4	28340	16843.4	1.17628	0.0606389	0.134128	-2.89832	insig
pmb0706	C30H32O20	Quercetin-3-O-(6''-O-malonyl)glucosyl-5-O-glucoside	槲皮素-3-O-(6''-O-丙二酰)葡萄糖苷-5-O-葡萄糖苷	Flavonoids	黄酮	Flavonols	黄酮醇	-	3	110491	107190	121177	353026	207985	351373	1.14073	0.0567694	2.69253	1.42896	insig
Wcsn009756	C20H30O4	Epoxyeleganolactone	Epoxyeleganolactone	Others	其它类	Others	其它	-	1	158439	182674	177165	3.3088e+06	3.34864e+06	3.36407e+06	1.21684	1.11865e-06	19.3362	4.27323	up
Wcdp000380	C5H13NO	L-Valinol	L-Valinol	Amino acids and derivatives	氨基酸及其衍生物	Amino acids and derivatives	氨基酸及其衍生物	2026-48-4	1	1.07957e+06	1.05953e+06	1.11731e+06	1.57425e+06	1.63005e+06	1.38932e+06	1.16666	0.0210384	1.41064	0.496348	insig
pmb0484	C5H14NO+	Choline	胆碱	Alkaloids	生物碱	Alkaloids	生物碱	62-49-7	3	1.07957e+06	1.05953e+06	1.11731e+06	1.57425e+06	1.63005e+06	1.38932e+06	1.16666	0.0210384	1.41064	0.496348	insig
pme0266	C10H18O4	Sebacic acid	癸二酸	Organic acids	有机酸	Organic acids	有机酸	111-20-6	1	21149.9	14481.8	12416.8	21195.5	9538.81	16556.5	0.091633	0.956061	0.98423	-0.0229332	insig
Walp013004	C21H36O3	Glycidyl Linoleate	亚油酸缩水甘油酯	Lipids	脂质	Glycerol ester	甘油酯	24305-63-3	1	2874.38	4657.54	2696.6	58338.2	60924.6	58744.8	1.20869	1.27282e-06	17.4031	4.12127	up
Jmgn004021	C21H22O11	6-C-Glucosyl-2-Hydroxynaringenin	6-碳葡萄糖基-2-羟基柚皮素	Flavonoids	黄酮	Flavanones	二氢黄酮	-	3	477034	488795	526774	451383	494668	649862	0.289975	0.629461	1.06922	0.0965522	insig
Zmzn003953	C18H30O4	13(s)-hydroperoxy-(9z,11e,15z)-octadecatrienoic acid	13-氢过氧化-9z,11e,15z-十八碳三烯酸	Lipids	脂质	Free fatty acids	游离脂肪酸	67597-26-6	1	9.51564e+06	1.08668e+07	1.16331e+07	8.5115e+06	8.2282e+06	9.52115e+06	0.973777	0.0699288	0.820254	-0.285858	insig
Wbmp000338	[C22H28NO4]+	N-Methylglaucine	N-Methylglaucine	Alkaloids	生物碱	Alkaloids	生物碱	-	2	390024	364643	424382	531254	540391	455776	1.07101	0.0287294	1.29547	0.373474	insig
Qmqp102515	C15H18O3	Leucodin	去乙酰氧母菊素	Terpenoids	萜类	Sesquiterpenoids	倍半萜	17946-87-1	3	76587.2	93785.5	139929	133641	122790	124344	0.670777	0.339529	1.22711	0.295267	insig
Wcdp010432	C18H33NO	Linoleamide	Linoleamide	Others	其它类	Others	其它	3999-01-7	3	284239	148102	215821	194173	133501	124412	0.723049	0.238528	0.697489	-0.519758	insig
Wbtn002952	C13H19NO7	1-(β-D-Glucopyranosyl)-3-ethyl-4-methyl-1H-pyrrole-2,5-dione	1-(β-D-吡喃葡萄糖基)-3-乙基-4-甲基-1H-吡咯-2,5-二酮	Others	其它类	Ketone compounds	酮类化合物	-	3	82443	92418.2	103000	111052	97944.7	89714.7	0.459271	0.464052	1.07504	0.104387	insig
Rfmb318	C7H14NO2+	D-Proline betaine	脯氨酸甜菜碱	Amino acids and derivatives	氨基酸及其衍生物	Amino acids and derivatives	氨基酸及其衍生物	1195-94-4	3	312347	286841	274361	310893	298998	287482	0.364485	0.58263	1.02727	0.0388214	insig
pmp001198	C6H13NO2	6-Deoxyfagomine	6-脱氧荞麦碱	Alkaloids	生物碱	Piperidine alkaloids	哌啶类生物碱	197449-09-5	1	9.07439e+06	1.03979e+07	1.27266e+07	9.38539e+06	9.07059e+06	8.39963e+06	0.779018	0.232697	0.834054	-0.261787	insig
pme3311	C6H14O12P2	D-Fructose-1,6-biphosphate	D-果糖-1,6-二磷酸	Others	其它类	Saccharides	糖类	488-69-7	3	350435	417280	176815	183097	173816	177228	0.846695	0.196321	0.56551	-0.822376	insig
Wmqn000812	C10H8O4	Scopoletin (7-Hydroxy-6-methoxycoumarin)	东莨菪内酯	Lignans and Coumarins	木脂素和香豆素	Coumarins	香豆素	92-61-5	3	223310	192053	219908	86789.9	95962.6	95995.5	1.20521	0.00388258	0.438786	-1.18841	down
MW0110191	C19H27N3O7	Tyr-Asp-Leu	酪氨酸-天冬氨酸-亮氨酸	Amino acids and derivatives	氨基酸及其衍生物	Amino acids and derivatives	氨基酸及其衍生物	-	3	924047	995653	952237	3.22199e+06	3.74678e+06	4.27e+06	1.20814	0.0112743	3.91331	1.96839	up
MWS2430	C15H30O2	13-methylmyristic acid	13-甲基十四烷酸	Lipids	脂质	Free fatty acids	游离脂肪酸	2485-71-4	3	605676	848040	641401	1.10614e+06	1.06343e+06	1.0275e+06	1.0933	0.0311497	1.52596	0.609719	insig
mws1336	C7H7NO2	4-Aminobenzoic acid	4-氨基苯甲酸	Phenolic acids	酚酸类	Phenolic acids	酚酸类	150-13-0	3	26846.9	38345	13428	198163	160852	154531	1.15779	0.00241314	6.53201	2.70753	up
Wdtp010604	C20H30O7	3,4,5-trihydroxy-6-(4-octylphenoxy)oxane-2-carboxylic acid	3,4,5-三羟基-6-(4-辛基苯氧基)氧烷-2-羧酸	Phenolic acids	酚酸类	Phenolic acids	酚酸类	-	1	624981	572358	551848	610209	621373	620242	0.748306	0.255067	1.05868	0.0822621	insig
pmn001681	C10H14O2	1-(4-Methoxyphenyl)-1-propanol	1-(4-甲氧苯基)-1-丙醇	Phenolic acids	酚酸类	Phenolic acids	酚酸类	5349-60-0	3	57609.2	133531	60849.8	32720.7	75406.4	27940.8	0.747042	0.2674	0.539973	-0.889041	insig
Walp012785	C21H36O3	(Oxiran-2-yl)methyl octadeca-9,12-dienoate	(Oxiran-2-yl)methyl octadeca-9,12-dienoate	Lipids	脂质	Glycerol ester	甘油酯	856386-19-1	1	5618.89	3533.28	17722.2	195158	242910	206475	1.17132	0.00259878	23.9836	4.58398	up
Lmap001821	C13H16O7	Helicide	豆腐果苷	Phenolic acids	酚酸类	Phenolic acids	酚酸类	80154-34-3	3	40010	61012.4	68978	77123.1	57198.7	45893.5	0.166436	0.799915	1.06009	0.0841832	insig
pme2890	C8H16N2O4S2	L-Homocystine	L-高胱氨酸	Amino acids and derivatives	氨基酸及其衍生物	Amino acids and derivatives	氨基酸及其衍生物	626-72-2	3	559974	329526	480101	155546	194475	157823	1.14699	0.0469021	0.370798	-1.4313	down
MWS2673	C20H34O4	5,6-DiHETrE[(±)5,6-dihydroxy-8Z,11Z,14Z-eicosatrienoic acid]	5,6-二羟基-8Z,11Z,14Z-二十碳三烯酸	Lipids	脂质	Free fatty acids	游离脂肪酸	213382-49-1	3	26342.5	21610.3	6430.74	654706	616812	838474	1.18447	0.00941453	38.7984	5.27792	up
Zaxn005652	C20H28O3	Pisiferic acid	日本花柏酸	Terpenoids	萜类	Ditepenoids	二萜	67494-15-9	3	282490	291955	306633	625311	703913	688169	1.21078	0.00218173	2.28969	1.19515	up
Zaxn005783	C21H32O2	Methyl neoabietate	新枞酸甲酯	Terpenoids	萜类	Ditepenoids	二萜	3310-97-2	3	282490	291955	306633	625311	703913	688169	1.21078	0.00218173	2.28969	1.19515	up
MW0151016	C17H30N6O4S1	His-Lys-Met	组氨酸-赖氨酸-蛋氨酸	Amino acids and derivatives	氨基酸及其衍生物	Amino acids and derivatives	氨基酸及其衍生物	-	3	3.26902e+06	2.90615e+06	2.93311e+06	1.54453e+06	1.82925e+06	1.75228e+06	1.18903	0.00117539	0.562791	-0.829329	insig
MW0146126	C20H30N6O9	Asp-His-Leu-Asp	Asp-His-Leu-Asp	Amino acids and derivatives	氨基酸及其衍生物	Amino acids and derivatives	氨基酸及其衍生物	-	3	9	9	9	134978	141740	168913	1.21722	0.00483882	16504.9	14.0106	up
Zahn007990	C11H18O3	5-hydroxy-3,4-dimeth-yl-5-pentylfuran-2(5H)-one	5-羟基-3,4-二甲基-5-戊基呋喃-2(5H)-酮	Others	其它类	Others	其它	-	2	20590.2	17778	22630.8	27105.3	26443.2	24389.1	1.03489	0.036247	1.27769	0.353533	insig
Hmjp000461	C10H16O8	3-O-Glucoside-3-hydroxy-y-butyrolactone	3-O-葡萄糖苷-(S)-3-羟基-γ-丁内酯	Others	其它类	Lactones	内酯类化合物	-	2	298650	380515	348765	300320	225185	286960	0.878745	0.0967139	0.790389	-0.339364	insig
pmb2653	C24H42O20	DMelezitose O-rhamnoside	松三糖 O-鼠李糖苷	Others	其它类	Saccharides	糖类	-	3	11457.5	14896.7	7347	35016	13890.4	22203.1	0.886592	0.170029	2.10999	1.07724	insig
Wcdp010708	C18H30O	(2E,9E,12E,15E)-octadeca-2,9,12,15-tetraen-1-ol	(2E,9E,12E,15E)-octadeca-2,9,12,15-tetraen-1-ol	Others	其它类	Others	其它	-	1	39108.5	38845.8	22802.7	774510	767531	847435	1.20947	0.000724285	23.7152	4.56774	up
mws0072	C21H20O10	Apigenin-5-O-glucoside	芹菜素-5-O-葡萄糖苷	Flavonoids	黄酮	Flavones	黄酮	28757-27-9	1	1.23578e+07	1.48064e+07	1.16181e+07	818126	737259	704665	1.21517	0.0061551	0.0582754	-4.10097	down
MWS04515	C11H20N4O6	Nopaline	胭脂氨酸	Amino acids and derivatives	氨基酸及其衍生物	Amino acids and derivatives	氨基酸及其衍生物	22350-70-5	3	83820.7	46556.8	37938.2	124433	115104	89531.8	0.989334	0.0420051	1.95507	0.967222	insig
Zahp006511	C18H33NO	N-((9E,11E)-13-methylpentadeca-9,11-dien-1-yl)acetamide	N-((9E,11E)-13-methylpentadeca-9,11-dien-1-yl)acetamide	Alkaloids	生物碱	Alkaloids	生物碱	-	2	300592	165934	273081	222370	159647	143232	0.714373	0.224181	0.710174	-0.493755	insig
Zamp005390	C19H19NO5	gnetifolin T	gnetifolin T	Others	其它类	Stilbene	茋类	-	3	579230	305131	351334	529214	360816	598561	0.46268	0.48851	1.20466	0.268625	insig
Lahp001956	C11H9O2N	Pyran[3,4-b]indole-2-ketone	吡喃[3,4-b]吲哚-2-酮	Alkaloids	生物碱	Plumerane	吲哚类生物碱	-	1	911924	987103	1.04184e+06	882176	992419	883056	0.614318	0.309552	0.937701	-0.0928008	insig
Wcgp003252	C10H10O3	6-ethyl-3-hydroxy-3H-2-benzofuran-1-one	6-ethyl-3-hydroxy-3H-2-benzofuran-1-one	Others	其它类	Others	其它	-	3	110314	43021.4	114921	88626.4	121086	140269	0.531994	0.389513	1.30465	0.383667	insig
pme0253	C8H15NO3	N-Acetyl-L-leucine	N-乙酰-L-亮氨酸	Amino acids and derivatives	氨基酸及其衍生物	Amino acids and derivatives	氨基酸及其衍生物	1188-21-2	3	191897	210975	213875	271886	251124	280902	1.1458	0.00598967	1.30347	0.382358	insig
MWS20194	C9H8O2	Cinnamic acid	肉桂酸	Phenolic acids	酚酸类	Phenolic acids	酚酸类	140-10-3	3	637778	581930	474993	627696	721391	526554	0.450831	0.460766	1.10677	0.146354	insig
Yajn003045	C21H32O10	Ebuloside	Ebuloside	Terpenoids	萜类	Monoterpenoids	倍萜	-	3	20285.6	20245.6	15194.6	18219.6	53350	17715.1	0.50007	0.443566	1.60222	0.680069	insig
MWS201054	C6H11NO4	O-Acetyl-L-homoserine	O-乙酰-L-高丝氨酸	Amino acids and derivatives	氨基酸及其衍生物	Amino acids and derivatives	氨基酸及其衍生物	250736-84-6	3	208419	240418	257788	1.56596e+06	1.36371e+06	1.56068e+06	1.21317	0.00190362	6.35465	2.66781	up
pmd0136	C26H54NO7P	LysoPC 18:0(2n isomer)	溶血磷脂酰胆碱 18:0(2n异构)	Lipids	脂质	LPC	溶血磷脂酰胆碱	-	3	97636.9	219234	149814	246014	213312	256168	0.858911	0.130529	1.53314	0.61649	insig
HJKP000649	C8H9NO	N-benzylformamide	正苄基甲酰胺	Alkaloids	生物碱	Alkaloids	生物碱	6343-54-0	2	1.63481e+06	1.53226e+06	1.7194e+06	1.52472e+06	1.50337e+06	1.38133e+06	0.911185	0.0884496	0.90237	-0.148209	insig
mws0221	C6H12N2O4S2	L-Cystine	L-胱氨酸	Amino acids and derivatives	氨基酸及其衍生物	Amino acids and derivatives	氨基酸及其衍生物	56-89-3	3	123127	149699	207188	210526	189808	222168	0.808107	0.18674	1.29684	0.375	insig
HX1349	C5H8O4	dihydro-4-hydroxy-5-hydroxymethyl-2(3H)-furanone	二氢-4-羟基-5-羟甲基-2(3H)-呋喃酮	Others	其它类	Others	其它	-	2	732890	707870	754229	623340	598122	539313	1.12167	0.0136417	0.802179	-0.318004	insig
pmb0998	C10H14N5O8P	Guanosine 5'-monophosphate	鸟苷 5'-单磷酸	Nucleotides and derivatives	核苷酸及其衍生物	Nucleotides and derivatives	核苷酸及其衍生物	85-32-5	3	520265	898891	532163	370341	305908	360799	1.03193	0.130318	0.53146	-0.911968	insig
MW0158566	C23H27N3O7	Tyr-Phe-Glu	酪氨酸-苯丙氨酸-谷氨酸	Amino acids and derivatives	氨基酸及其衍生物	Amino acids and derivatives	氨基酸及其衍生物	-	3	2.82185e+07	2.91877e+07	2.59459e+07	8.46201e+06	1.0071e+07	9.07664e+06	1.2099	0.0005039	0.331241	-1.59405	down
MW0109233	C20H21N3O3	Phe-Trp	Phe-Trp	Amino acids and derivatives	氨基酸及其衍生物	Amino acids and derivatives	氨基酸及其衍生物	-	3	195724	195140	149499	804834	736944	869865	1.2063	0.00127484	4.46301	2.15802	up
Wbmn012283	C34H50O6	2,3-Diacetoxy-18-hydroxyoleana-5,12-dien-28-oic acid	2,3-二乙酰氧基-18-羟基齐墩果烷-5,12-二烯-28-酸	Terpenoids	萜类	Triterpene	三萜	-	3	40303	36177.3	27747.2	41691.3	177094	80633.1	0.875909	0.24668	2.87274	1.52243	insig
Ladp008157	C20H32O3	Pilosanone A	Pilosanone A	Terpenoids	萜类	Monoterpenoids	倍萜	-	3	5474.13	5608.83	8683.99	22536.6	12961.2	14227.9	1.09036	0.0667056	2.51559	1.3309	insig
ML10180524	C9H13N3O5	Cytarabine	胞嘧啶阿拉伯糖苷	Nucleotides and derivatives	核苷酸及其衍生物	Nucleotides and derivatives	核苷酸及其衍生物	147-94-4	2	1.4156e+07	1.70441e+07	5.89136e+06	1.02461e+06	1.27883e+06	1.1716e+06	1.16833	0.0785308	0.0936888	-3.41598	insig
Lamp000484	C5H9NO2	4-Methylazetidine-2-Carboxylic acid	4-甲基吖啶-2-羧酸	Alkaloids	生物碱	Alkaloids	生物碱	1779725-63-1	1	1.4684e+06	1.5322e+06	1.51011e+06	2.01487e+06	1.91226e+06	1.76934e+06	1.15162	0.0247608	1.26288	0.336714	insig
Wmbp000583	C21H32O6	Ajugalide D	Ajugalide D	Terpenoids	萜类	Ditepenoids	二萜	853247-65-1	3	45377.9	64768.5	47758	61023.9	49543.4	41578.5	0.141652	0.828817	0.963532	-0.0535962	insig
MWSmce468	C8H8O3	2-hydroxymethyl benzoic acid	2-(羟基甲基)苯甲酸	Phenolic acids	酚酸类	Phenolic acids	酚酸类	612-20-4	3	13943.9	14539.6	11183.9	23407.8	56685	34120.3	1.07169	0.125273	2.87927	1.5257	insig
MWSmce490	C8H8O4	2',4',6'-Trihydroxyacetophenone	2',4',6'-三羟基苯乙酮	Phenolic acids	酚酸类	Phenolic acids	酚酸类	480-66-0	3	52170.4	56372.8	49688.3	30010	21300.6	24099.2	1.17091	0.00138241	0.476578	-1.06921	down
Sacp008038	C15H24O	acorenone	菖蒲螺烯酮	Terpenoids	萜类	Sesquiterpenoids	倍半萜	5956-05-8	3	21261.1	44492	32680.6	142068	150688	134266	1.17033	0.000340754	4.33817	2.11709	up
Qmdp112410	C21H36O3	Vitetrifolin H	Vitetrifolin H	Terpenoids	萜类	Ditepenoids	二萜	-	3	4547.7	11052.3	1757.04	62566.4	62685.4	55217.8	1.12638	0.000134444	10.3975	3.37816	up
Lmmn001294	C14H20O9	Koaburaside	3,5-二甲氧基-4-羟基苯酚-1-O-葡萄糖苷	Phenolic acids	酚酸类	Phenolic acids	酚酸类	41653-73-0	3	43215.6	60853.5	96056.6	36675	76745.7	87540.2	0.0132864	0.990476	1.00417	0.00600872	insig
Cmxp000455	C9H11N5O4	Eritadenine	香菇嘌呤	Nucleotides and derivatives	核苷酸及其衍生物	Nucleotides and derivatives	核苷酸及其衍生物	23918-98-1	3	171528	236474	256692	82177.9	255935	251839	0.332758	0.719882	0.887553	-0.172095	insig
Zapn004520	C21H24O9	gnetifolin E	买麻藤戊素	Others	其它类	Stilbene	茋类	140671-07-4	3	148849	120068	152610	31875.4	55208.3	43475.6	1.16721	0.00251792	0.30973	-1.69092	down
Lmdn005719	C12H16O5	Senkyunolide R	洋川芎内酯 R	Others	其它类	Lactones	内酯类化合物	172549-37-0	3	30771.7	41008.1	29981	12212.2	19649.8	28600	0.889192	0.0858537	0.594158	-0.751081	insig
pmf0139	C6H12O6	D-Galactose	D-半乳糖	Others	其它类	Saccharides	糖类	59-23-4	3	2.0914e+07	2.20043e+07	1.95404e+07	1.57595e+07	1.94196e+07	1.85678e+07	0.885305	0.103427	0.860518	-0.216723	insig
Lmsn000363	C16H22O7	Raspberryketone glucoside	覆盆子酮葡萄糖苷	Phenolic acids	酚酸类	Phenolic acids	酚酸类	38963-94-9	2	2.21325e+06	2.63972e+06	2.68088e+06	1.93144e+06	1.31819e+06	1.42428e+06	1.07082	0.0185512	0.620388	-0.688757	insig
MWS201430	C9H18N2O4S	Met-Thr	L-蛋氨酸-L-苏氨酸	Amino acids and derivatives	氨基酸及其衍生物	Amino acids and derivatives	氨基酸及其衍生物	40883-16-7	3	235200	197738	148764	25295	13340	12146.6	1.19029	0.0172243	0.0872985	-3.5179	down
pme1373	C9H14N3O7P	2'-Deoxycytidine-5'-monophosphate	2'-脱氧胞苷-5'-单磷酸	Nucleotides and derivatives	核苷酸及其衍生物	Nucleotides and derivatives	核苷酸及其衍生物	1032-65-1	3	75387.2	83036.9	104094	63709	84308.1	70920.6	0.705211	0.246031	0.833992	-0.261895	insig
MWS201397	C10H18N2O4	Hyp-Val	L-羟脯氨酸-L-缬氨酸	Amino acids and derivatives	氨基酸及其衍生物	Amino acids and derivatives	氨基酸及其衍生物	-	3	669367	791428	741962	961700	798988	1.14642e+06	0.925155	0.132641	1.31976	0.400273	insig
pme1419	C6H13NO2S	L-Methionine methyl ester	L-甲硫氨酸甲酯	Amino acids and derivatives	氨基酸及其衍生物	Amino acids and derivatives	氨基酸及其衍生物	10332-17-9	3	17749.3	14549.6	28993.9	77914.8	65695	77891.2	1.15927	0.00089038	3.61382	1.85352	up
Zahn004036	C10H8O2	2,3-Dihydro-1,4-naphthoquinone	2,3-二氢-1,4-萘醌	Quinones	醌类	Quinones	醌类	21545-31-3	3	36434.7	31464	32695.9	50343.1	50095.6	60131.8	1.15953	0.0142588	1.59621	0.674654	insig
Lmhp008763	C21H42NO7P	LysoPE 16:1(2n isomer)	溶血磷脂酰乙醇胺 16:1(2n异构)	Lipids	脂质	LPE	溶血磷脂酰乙醇胺	-	1	90545.4	88532.3	98003.7	451203	423706	449520	1.21601	0.000214909	4.77993	2.25699	up
Wchn003237	C8H8O3	3-hydroxy-5-methoxybenzaldehyde	3-羟基-5-甲氧基苯甲醛	Phenolic acids	酚酸类	Phenolic acids	酚酸类	57179-35-8	3	49371.3	39471.6	40986.7	13029.7	15309.1	18340	1.18522	0.00430321	0.359539	-1.47578	down
pmb2406	C25H52NO7P	LysoPC 17:0	溶血磷脂酰胆碱 17:0	Lipids	脂质	LPC	溶血磷脂酰胆碱	50930-23-9	2	13132.1	32587.5	25480.5	49480.5	43936.8	57218.7	1.0001	0.0231077	2.11567	1.08112	up
pme0500	C18H32O16	D-Melezitose	D-松三糖	Others	其它类	Saccharides	糖类	597-12-6	3	172324	211392	227185	162668	137984	156879	1.0068	0.0705059	0.748946	-0.417067	insig
Wcjp001032	C10H12N4O5	9-[(2S,3S,4S,5R)-3,4-dihydroxy-5-(hydroxymethyl)oxolan-2-yl]-1H-purin-6-one	9-[(2S,3S,4S,5R)-3,4-dihydroxy-5-(hydroxymethyl)oxolan-2-yl]-1H-purin-6-one	Alkaloids	生物碱	Alkaloids	生物碱	-	3	5.21421e+06	4020990	5.21294e+06	971005	595126	703782	1.19816	0.00616316	0.157108	-2.67018	down
Lmmn000214	C18H32O15	Solatriose	茄三糖	Others	其它类	Saccharides	糖类	528-40-5	1	2931540	585078	290213	1.56216e+06	1.64702e+06	1.26421e+06	0.502121	0.816112	1.17509	0.232776	insig
Zbqn004234	C12H13NO5	N-(malonyl)phenylalanine	N-(丙二酰基)苯丙氨酸	Amino acids and derivatives	氨基酸及其衍生物	Amino acids and derivatives	氨基酸及其衍生物	-	2	105645	95395.5	52660.1	152316	146100	156212	0.998747	0.0499133	1.79199	0.841559	insig
Zahp007439	C10H8O3	3,4-Methylenedioxycinnamaldehyde	3,4-亚甲基二氧肉桂醛	Others	其它类	Aldehyde compounds	醛类化合物	58095-77-5	3	191603	211906	198552	238913	255988	246708	1.15245	0.00429324	1.23178	0.30075	insig
MWStz079	C27H28N2O4	Aurantiamide acetate	橙黄胡椒酰胺乙酸酯	Alkaloids	生物碱	Alkaloids	生物碱	56121-42-7	1	5717.79	21028.6	737929	16561.6	11571.6	6376.09	0.528558	0.419747	0.0451294	-4.46979	insig
pmn001642	C23H20O13	Kaempferol-3-O-(2''-O-acetyl)glucuronide	山柰酚-3-O-(2''-O-乙酰)葡萄糖醛酸苷	Flavonoids	黄酮	Flavonols	黄酮醇	-	3	265959	192658	184359	45227.5	178217	91744.5	0.873196	0.0896344	0.490202	-1.02855	insig
Cmsn000131	C5H8N2O5	Dencichin	三七素	Amino acids and derivatives	氨基酸及其衍生物	Amino acids and derivatives	氨基酸及其衍生物	5302-45-4	3	22158.3	16924.9	15825.8	19097	13672.6	12617	0.627564	0.320491	0.826578	-0.274777	insig
MWS2069	C8H10O2	2-Methoxy-4-methylphenol	2-甲氧基-4-甲基苯酚	Phenolic acids	酚酸类	Phenolic acids	酚酸类	93-51-6	3	199318	229165	204501	166548	165760	169599	1.13881	0.0397529	0.792922	-0.334749	insig
pmp000461	C19H21NO2	Nuciferine	荷叶碱	Alkaloids	生物碱	Aporphine alkaloids	阿朴啡型生物碱	475-83-2	2	69677.8	29510	57282.7	649009	557800	594915	1.19113	0.000516421	11.5148	3.52542	up
MW0105474	C14H28N6O4S1	Ala-Met-Arg	L-丙氨酰-L-甲硫氨酰-L-精氨酸	Amino acids and derivatives	氨基酸及其衍生物	Amino acids and derivatives	氨基酸及其衍生物	-	3	597925	270721	522630	946130	1.15524e+06	1.39472e+06	1.06269	0.0145807	2.51286	1.32933	up
Zmhn002227	C17H22O10	4-O-Glucosyl-sinapate	4-O-葡萄糖基芥子酸	Phenolic acids	酚酸类	Phenolic acids	酚酸类	-	3	64024	85075.4	86109.3	59514.4	30389.1	29375.9	1.00321	0.0386909	0.507122	-0.979596	insig
Wcsn011371	C21H34O4	1-Stearidonoyl-Glycerol	单酰甘油酯(18:4)	Lipids	脂质	Glycerol ester	甘油酯	-	1	22999.4	30479.4	20622.8	242919	247825	271798	1.21085	0.000565729	10.2905	3.36324	up
Hamp011640	C16H33NO	Hexadecanamide	十六碳酰胺	Alkaloids	生物碱	Alkaloids	生物碱	629-54-9	1	2.33533e+06	2.0905e+06	2.18248e+06	2.20888e+06	2.16536e+06	2.2463e+06	0.049145	0.960882	1.00185	0.00266729	insig
Lmbn000198	C4H6O5	3-Dehydro-L-Threonic Acid	3-脱氢-L-苏糖酸	Others	其它类	Saccharides	糖类	-	1	5.58086e+06	5.66006e+06	5.31839e+06	5.72242e+06	6.10417e+06	6.01746e+06	0.984113	0.0513652	1.07758	0.107801	insig
Waln011222	C26H54NO9P	2-(2,3-dihydroxypropoxy)-3-(((2-(dimethylamino)ethoxy)(hydroxy)phosphoryl)oxy)propyl palmitate*	2-(2,3-二羟基丙氧基)-3-(((2-(二甲基氨基)乙氧基)(羟基)磷酰基)氧基) 棕榈酸丙酯*	Lipids	脂质	LPE	溶血磷脂酰乙醇胺	-	1	17354.2	11526.7	10869.3	8622.67	12257.2	3208.56	0.714706	0.197113	0.605995	-0.722623	insig
Lmbn001034	C6H12O4	2,3-Dihydroxy-3-methylpentanoic acid	2,3-二羟基-3-甲基戊酸	Organic acids	有机酸	Organic acids	有机酸	562-43-6	3	14457.3	34728.7	26070.5	100983	109280	158222	1.14602	0.0229097	4.89638	2.29172	up
Wcsn010524	C17H30O2	(8Z,11Z)-8,11-Heptadecadienoic acid	(8Z,11Z)-8,11-Heptadecadienoic acid	Others	其它类	Others	其它	-	3	152029	223253	9	1.98147e+06	1.81915e+06	2.18138e+06	0.792596	0.000327719	15.9396	3.99454	insig
MWSmce689	C19H32O2	Methyl linolenate	亚麻酸甲酯	Lipids	脂质	Free fatty acids	游离脂肪酸	301-00-8	1	97929	92558.9	85849.4	73546.3	72630.5	97367.4	0.664977	0.311372	0.881329	-0.182247	insig
mws0393	C20H24O2N2	Quinine	奎宁	Alkaloids	生物碱	Quinoline alkaloids	喹啉类生物碱	130-95-0	3	100441	92564.8	95585.1	216835	118007	89537.2	0.627252	0.361398	1.47052	0.556328	insig
Lmxp011770	C16H22O4	Diisobutyl phthalate*	邻苯二甲酸二异丁酯*	Phenolic acids	酚酸类	Phenolic acids	酚酸类	84-69-5	1	2.37437e+06	2.24056e+06	2.71256e+06	1.97163e+06	3.37251e+06	1.87152e+06	0.151405	0.946948	0.984737	-0.0221893	insig
MWSHC20164	C16H22O4	Dibutyl phthalate*	邻苯二甲酸二丁酯*	Phenolic acids	酚酸类	Phenolic acids	酚酸类	84-74-2	1	2.37437e+06	2.24056e+06	2.71256e+06	1.97163e+06	3.37251e+06	1.87152e+06	0.151405	0.946948	0.984737	-0.0221893	insig
Lmsp102219	C15H10O5	Aloe emodin	芦荟大黄素	Quinones	醌类	Anthraquinone	蒽醌	481-72-1	3	268536	244357	285093	86313.1	121162	96484.9	1.18761	0.000513178	0.380909	-1.39248	down
MW0150942	C13H21N5O4S1	His-Gly-Met	组氨酸-甘氨酸-蛋氨酸	Amino acids and derivatives	氨基酸及其衍生物	Amino acids and derivatives	氨基酸及其衍生物	-	3	5186105	1.26582e+07	9.61898e+06	1.03735e+07	1.25759e+07	9.5119e+06	0.459843	0.535471	1.18199	0.241217	insig
pmb0530	C21H27N7O14P2	Nicotinic acid adenine dinucleotide	烟酸腺嘌呤二核苷酸	Nucleotides and derivatives	核苷酸及其衍生物	Nucleotides and derivatives	核苷酸及其衍生物	53-84-9	3	9	9	9	4.30442e+06	3.39304e+06	3.3257e+06	1.21723	0.00729755	408265	18.6391	up
Lmhn002926	C13H12O7	p-Coumaroylmalic acid	对香豆酰苹果酸	Phenolic acids	酚酸类	Phenolic acids	酚酸类	-	3	84240.6	143969	106545	18842.1	25005	65050.1	1.02016	0.0307928	0.325305	-1.62014	down
Hmqp000191	C18H32O16	Planteose	植物糖	Others	其它类	Saccharides	糖类	470-57-5	3	132989	117737	152455	200666	178914	233140	1.08389	0.0269456	1.51971	0.603799	insig
MWStz103	C15H22N6O5S	S-(5'-Adenosyl)-L-methionine	S-(5'-腺苷基)-L-蛋氨酸	Amino acids and derivatives	氨基酸及其衍生物	Amino acids and derivatives	氨基酸及其衍生物	29908-03-0	1	9	9	9	3.97875e+06	3.09616e+06	3.19505e+06	1.21724	0.00658513	380369	18.537	up
Latp002299	C27H36O15	Glucosyl sec-O-Glucosylhamaudol	葡萄糖基-亥茅酚苷	Others	其它类	Chromone	色酮类	-	3	103809	100384	59160.4	101620	83843.3	105982	0.375223	0.598537	1.10667	0.146226	insig
MWS4309	C13H15N3O3	Glycyl-tryptophan	甘氨酰-色氨酸	Amino acids and derivatives	氨基酸及其衍生物	Amino acids and derivatives	氨基酸及其衍生物	2390-74-1	3	463023	733604	691422	153946	117515	85590.4	1.17626	0.0213729	0.189111	-2.40269	down
pme2266	C10H16N2O3S	Biotin	D-生物素	Others	其它类	Vitamin	维生素	58-85-5	3	43337.1	86031.3	63350	284056	183913	170286	1.12224	0.0418855	3.31185	1.72764	up
Hmcp003783	C13H10N2O	1-Acetyl-β-carboline	1-乙酰基-β-咔啉	Alkaloids	生物碱	Plumerane	吲哚类生物碱	-	1	7.31829e+06	6.92615e+06	6.9997e+06	1.64784e+06	1.65265e+06	1.63492e+06	1.21702	0.000478812	0.232319	-2.10582	down
HJAP106	C12H11N5O	N6-(4-hydroxybenzyl)adnine riboside	N6-(4-羟苄基)腺嘌呤核苷	Nucleotides and derivatives	核苷酸及其衍生物	Nucleotides and derivatives	核苷酸及其衍生物	-	3	100841	80740.2	103503	48089.7	71690	65020	1.02002	0.0292153	0.648227	-0.62543	insig
Zbqp000710	C9H15N3O2	3-(1H-imidazol-5-yl)-2-(trimethylammonio)propanoate	3-(1H-咪唑-5-基)-2-(三甲基铵)丙酸酯	Alkaloids	生物碱	Alkaloids	生物碱	-	1	196585	182666	176118	612507	613887	651233	1.21492	0.000101397	3.38086	1.75739	up
pmp001244	C14H20NO4+	Caffeoylcholine	咖啡酰胆碱	Alkaloids	生物碱	Phenolamine	酚胺	87189-10-4	3	76583.3	80855.2	130065	124678	118918	161850	0.834285	0.149797	1.41023	0.495931	insig
mws0264	C12H22O11	D-Trehalose	D-海藻糖	Others	其它类	Saccharides	糖类	99-20-7	3	1.92165e+07	1.52507e+07	1.97462e+07	1.06497e+07	1.14108e+07	1.41199e+07	1.05187	0.0308395	0.667371	-0.58344	insig
Wcdn000434	C12H22O11	5-{[3,4-dihydroxy-2,5-bis(hydroxymethyl)oxolan-2-yl]oxy}-2-(hydroxymethyl)oxane-2,3,4-triol	5-{[3,4-dihydroxy-2,5-bis(hydroxymethyl)oxolan-2-yl]oxy}-2-(hydroxymethyl)oxane-2,3,4-triol	Others	其它类	Saccharides	糖类	-	1	3.96318e+06	3.43949e+06	3.75892e+06	2.54683e+06	2.36996e+06	2.10219e+06	1.16644	0.0025326	0.628852	-0.669208	insig
Lmqn004838	C15H8O8	3-O-Methylellagic acid	3-O-甲基鞣花酸	Tannins	鞣质	Tannin	鞣质	-	3	3770.75	9255.07	5005	18388.6	16324.8	4898.72	0.706081	0.222282	2.19691	1.13548	insig
MW0155892	C16H28N4O5	Pro-Ile-Gln	脯氨酰-异亮氨酰-谷氨酰胺	Amino acids and derivatives	氨基酸及其衍生物	Amino acids and derivatives	氨基酸及其衍生物	-	3	277304	215147	355988	1.15734e+06	1.13548e+06	1.09498e+06	1.19186	0.000512533	3.99298	1.99746	up
Wbkn007722	C24H32O8	Amarolide diacetate	Amarolide diacetate	Terpenoids	萜类	Ditepenoids	二萜	29913-87-9	3	226607	155716	175552	227396	159903	147356	0.169163	0.824352	0.958378	-0.0613327	insig
Wasn002449	C19H26O13	Protocatechuic acid 1-O-Rutinoside	原儿茶酸 1-O-芸香糖苷	Phenolic acids	酚酸类	Phenolic acids	酚酸类	-	3	54726.1	53863.8	64816.6	83370.4	66842.3	67719.4	0.941944	0.0923453	1.25677	0.32972	insig
MW0143168	C17H18O2	4-(tert-butyl)phenyl benzoate	4-叔丁基苯基苯甲酸酯	Phenolic acids	酚酸类	Phenolic acids	酚酸类	14041-81-7	3	1.46428e+06	1.12633e+06	1.037e+06	1.6065e+06	1.50899e+06	3719630	0.812731	0.274724	1.88419	0.913948	insig
MW0105671	C11H21N5O3	H-Arg-Pro-OH	Arg Pro	Amino acids and derivatives	氨基酸及其衍生物	Amino acids and derivatives	氨基酸及其衍生物	2325-51-1	3	2.5433e+06	2.68258e+06	2.20964e+06	2.89007e+06	2.59023e+06	2.77823e+06	0.766287	0.186081	1.11068	0.151449	insig
pme0006	C5H9NO2	L-Proline	L-脯氨酸	Amino acids and derivatives	氨基酸及其衍生物	Amino acids and derivatives	氨基酸及其衍生物	147-85-3	3	1.21657e+06	1.21304e+06	1.12712e+06	1.66351e+06	1.68061e+06	1.43655e+06	1.136	0.0241237	1.34412	0.426664	insig
Lmdn001925	C26H34O12	Olivil-4'-O-glucoside	橄榄树脂素-4'-O-葡萄糖苷	Lignans and Coumarins	木脂素和香豆素	Lignans	木脂素	76880-93-8	2	414911	382984	295310	31362	26402	76690	1.16134	0.00513343	0.122991	-3.02338	down
MWSmce501	C8H8O4	Protocatechuic Acid Methyl Ester	原儿茶酸甲酯	Phenolic acids	酚酸类	Phenolic acids	酚酸类	2150-43-8	3	93178.9	69474	89396	62984.8	73800.2	65414.2	0.876376	0.138691	0.802222	-0.317926	insig
Yacp000453	C5H9NO2	3-hydroxy-1-methylpyrrolidin-2-one	3-hydroxy-1-methylpyrrolidin-2-one	Alkaloids	生物碱	Pyrrole alkaloids	吡咯类生物碱	132996-63-5	3	1.20792e+06	1.28141e+06	1.22935e+06	1.2908e+06	1.42658e+06	1.2689e+06	0.785847	0.204731	1.07196	0.100253	insig
pmf0138	C6H12O6	D-Mannose	甘露糖	Others	其它类	Saccharides	糖类	3458-28-4	3	1.96139e+07	1.94529e+07	2.17881e+07	1.57035e+07	1.56494e+07	1.55467e+07	1.17126	0.0248573	0.770678	-0.3758	insig
Cmsn005615	C14H14O3	3,3',5-Trihydroxybibenzyl	3,3',5-三羟基联苄	Others	其它类	Stilbene	茋类	86630-23-1	3	28313.2	46187.5	37383.2	33521.6	37255.2	28114.1	0.388097	0.509772	0.883871	-0.178093	insig
Hmln004940	C32H52O14	Capsianoside I	辣椒萜苷 I	Terpenoids	萜类	Ditepenoids	二萜	121924-04-7	3	3.05866e+06	2.75734e+06	3.19885e+06	1.7968e+06	1.61622e+06	802599	1.03064	0.0216081	0.467631	-1.09656	down
Cmzn004594	C21H22O11	Dunalianoside C	樟叶越桔苷 C	Phenolic acids	酚酸类	Phenolic acids	酚酸类	-	3	68787.7	65020.9	63920.4	54752.5	67631.4	66928.5	0.381104	0.580076	0.957433	-0.0627563	insig
Labn004865	C21H22O10	Hydroxy isoliquiritigenin glucoside	羟基异甘草素 葡萄糖苷	Flavonoids	黄酮	Chalcones	查耳酮	-	3	49530	57981.9	62337.2	36480.6	23340	42257.1	0.990503	0.0349752	0.600991	-0.734585	insig
Cmzn005970	C21H22O10	Dunalianoside A	樟叶越桔苷 A	Phenolic acids	酚酸类	Phenolic acids	酚酸类	-	3	49530	57981.9	62337.2	36480.6	23340	42257.1	0.990503	0.0349752	0.600991	-0.734585	insig
Lmsn002815	C27H30O15	Kaempferol-3-O-rutinoside(Nicotiflorin)	山柰酚-3-O-芸香糖苷(烟花苷)	Flavonoids	黄酮	Flavonols	黄酮醇	17650-84-9	3	19537.8	17555.8	17600.9	34527.2	41079.2	26728.8	1.12081	0.0587009	1.87103	0.903833	insig
Wcsp002748	C17H19NO3	oxomaritidine	oxomaritidine	Alkaloids	生物碱	Alkaloids	生物碱	-	2	1.40162e+06	1272680	1.43838e+06	8.36513e+06	1.08807e+07	1.04516e+07	1.21235	0.00799406	7.22095	2.85219	up
mws1089	C12H23O14P	Sucrose-6-phosphate	蔗糖-6-磷酸	Others	其它类	Saccharides	糖类	-	3	703405	387086	266764	353546	354393	416505	0.230065	0.613251	0.82847	-0.271479	insig
Lmdn006811	C30H48O3	3,24-Dihydroxyolean-12-en-22-one (Soyasapogenol E)	3,24-二羟基齐墩果-12-烯-22-酮 (大豆皂醇 E)	Terpenoids	萜类	Triterpene	三萜	6750-59-0	3	25991.7	29441.2	25823.6	24579.4	25062.7	49022.9	0.356517	0.54785	1.21424	0.280056	insig
MW0159244	C19H29N3O4	Val-Val-Phe	缬氨酸-缬氨酸-苯丙氨酸	Amino acids and derivatives	氨基酸及其衍生物	Amino acids and derivatives	氨基酸及其衍生物	-	3	1.21024e+06	1.37294e+06	1.46531e+06	9	9	9	1.21727	0.00303872	6.66916e-06	-17.1941	down
Lmhn001580	C15H16O10	Sinapoyltartaric acid	芥子酰酒石酸	Phenolic acids	酚酸类	Phenolic acids	酚酸类	-	3	30605.2	28836.5	33630.5	84386.6	98928.7	102107	1.2069	0.00481736	3.06667	1.61667	up
MW0149921	C24H35N7O9	Glu-Arg-Phe-Asp	谷氨酸-精氨酸-苯丙氨酸-天门冬氨酸	Amino acids and derivatives	氨基酸及其衍生物	Amino acids and derivatives	氨基酸及其衍生物	-	3	3415.72	3571.86	2562.24	13696.2	14901.8	21693.3	1.19067	0.0303238	5.26621	2.39677	up
Walp006175	C14H31NO3	2-Aminotetradecane-1,5,11-triol	2-氨基十四烷-1,5,11-三醇	Lipids	脂质	Sphingolipids	鞘脂	-	3	81758.4	61476.6	49665.9	67494.1	90464.9	89884.3	0.733481	0.206039	1.28482	0.361567	insig
HJN003	C17H22O10	1-O-Sinapoyl-β-D-glucose	1-O-芥子酰-D-葡萄糖	Phenolic acids	酚酸类	Phenolic acids	酚酸类	-	3	55358.8	44504.8	78070.1	45371.8	49431	51919.8	0.541372	0.403673	0.824591	-0.278249	insig
Wbwn009733	C24H30O8	Isodunnianin	Isodunnianin	Lignans and Coumarins	木脂素和香豆素	Lignans	木脂素	144923-90-0	2	124735	305444	157247	62672.3	150035	90954.3	0.803778	0.226074	0.516936	-0.951943	insig
Lmgn000219	C4H6O3	Succinic semialdehyde	琥珀酸半醛	Organic acids	有机酸	Organic acids	有机酸	692-29-5	3	202204	179759	192165	181556	154776	170086	0.900999	0.0915628	0.882063	-0.181047	insig
Lmhp008885	C20H42NO7P	LysoPE 15:0(2n isomer)	溶血磷脂酰乙醇胺 15:0(2n异构)	Lipids	脂质	LPE	溶血磷脂酰乙醇胺	-	3	14466.8	7362.98	14411.3	22765	25698.7	24147.2	1.03726	0.0251527	2.00355	1.00256	up
pmp000200	C48H76O18	Soyasaponin βe*	大豆皂苷 βe*	Terpenoids	萜类	Triterpene Saponin	三萜皂苷	-	1	9	9	9	8722.73	3164.74	546.573	1.16961	0.228364	460.52	8.84712	insig
Zahp012577	C18H33NO	Octadecadienamide	十八碳二烯酰胺	Alkaloids	生物碱	Alkaloids	生物碱	-	1	593310	326354	482431	451646	312042	269403	0.659348	0.271995	0.73682	-0.440616	insig
Wbmp008130	C26H39NO7	Anthriscifolcine A	卵还生甲	Alkaloids	生物碱	Alkaloids	生物碱	-	3	13939.6	5231.87	3027.13	4.39543e+06	4.02249e+06	3.77958e+06	1.20578	0.0019358	549.472	9.1019	up
Lmzn004335	C15H10O5	Orychophramarin A[7,8-dihydroxy-3-(4-hydroxyphenyl)-isocoumarin]	诸葛菜素 A	Lignans and Coumarins	木脂素和香豆素	Coumarins	香豆素	-	2	68252.6	46943.4	83624.9	67618.2	46963.9	58597.2	0.354434	0.531812	0.871032	-0.199203	insig
MW0105756	C11H23N5O3	Arginyl-Valine	精氨酰缬氨酸	Amino acids and derivatives	氨基酸及其衍生物	Amino acids and derivatives	氨基酸及其衍生物	2896-20-0	3	4225110	3895920	2.8305e+06	5.90695e+06	8017990	7822550	1.10846	0.0157487	1.98579	0.989716	insig
MWSmce408	C41H28O27	Geraniin	老鹳草素	Tannins	鞣质	Tannin	鞣质	60976-49-0	3	104222	93337.5	51300.8	78569.4	93578.3	119640	0.427119	0.519031	1.1725	0.229586	insig
mws0856	C21H20O12	Quercetin-4'-O-glucoside (Spiraeoside)*	槲皮素-4'-O-葡萄糖苷 (绣线菊苷)*	Flavonoids	黄酮	Flavonols	黄酮醇	20229-56-5	3	53254.2	43643.7	41463	50049.8	47002.5	639369	0.570619	0.417984	5.32247	2.4121	insig
Qmjp081305	C15H22O2	Shizukafuranol	银线草呋喃醇	Terpenoids	萜类	Sesquiterpenoids	倍半萜	90332-93-7	3	14722.7	12339.5	14673	38543.6	29229.4	34118.8	1.18818	0.0122228	2.44139	1.2877	up
mws1050	C5H9NO4	O-Acetylserine	O-乙酰丝氨酸	Amino acids and derivatives	氨基酸及其衍生物	Amino acids and derivatives	氨基酸及其衍生物	5147-00-2	3	185504	216898	208711	169982	325539	329723	0.609606	0.306292	1.3504	0.433382	insig
Wbmn009236	C21H32O4	Vitexlimolide C	Vitexlimolide C	Terpenoids	萜类	Ditepenoids	二萜	-	3	9	9	9	14390.2	19137.5	28980.8	1.21566	0.0400236	2315.13	11.1769	up
pmp000269	C30H48O5	2,3,19-Trihydroxyolean-12-en-28-oic acid (Arjunic acid)	2,3,19-三羟基齐墩果-12-烯-28-酸 (阿江榄仁酸)	Terpenoids	萜类	Triterpene	三萜	31298-06-3	3	18247.4	12571.4	88194	47655.4	40175.1	52104.1	0.492588	0.802245	1.17579	0.233635	insig
pmb0786	C6H13NO5	D-Glucosamine	D-氨基葡萄糖	Others	其它类	Saccharides	糖类	3416-24-8	3	135228	182741	182266	240428	147273	205264	0.503628	0.393194	1.18537	0.245338	insig
ML10181668	C6H11NO2	Cycloleucine	环亮氨酸	Amino acids and derivatives	氨基酸及其衍生物	Amino acids and derivatives	氨基酸及其衍生物	52-52-8	1	1.46668e+07	1.28023e+07	1.65554e+07	1.57732e+07	1.49579e+07	1.1821e+07	0.188032	0.777207	0.966554	-0.0490774	insig
Wdbp008550	C18H20O4	Stemanthrene C	Stemanthrene C	Others	其它类	Others	其它	-	3	121042	124191	87447.2	143069	139336	126658	0.821503	0.150453	1.2296	0.298189	insig
Ysjn001064	C5H6O5	3-Oxopentanedioic acid	1,3-丙酮二羧酸	Organic acids	有机酸	Organic acids	有机酸	542-05-2	2	15525.9	11054.7	22023.3	114984	140713	107998	1.19152	0.00506854	7.48283	2.90358	up
mws0863	C5H11O7P	2-Deoxyribose-5'-phosphate*	2-脱氧核糖-5'-磷酸*	Nucleotides and derivatives	核苷酸及其衍生物	Nucleotides and derivatives	核苷酸及其衍生物	102916-66-5	3	258717	271260	283290	169128	180797	201023	1.16899	0.0022434	0.67745	-0.561814	insig
mws0744	C15H12O8	Dihydromyricetin (Ampelopsin)	二氢杨梅素 (蛇葡萄素)	Flavonoids	黄酮	Flavanonols	二氢黄酮醇	27200-12-0	2	205759	267914	262318	282638	364603	432902	0.951491	0.101836	1.4676	0.553461	insig
pmb1574	C18H28O2	9,12-Octadecadien-6-Ynoic Acid	十八碳二烯-6-炔酸	Lipids	脂质	Free fatty acids	游离脂肪酸	61481-29-6	3	401467	382939	383682	84382.9	81622.7	156626	1.15985	0.00522644	0.276205	-1.85619	down
pmb0660	C36H36O18	Isoorientin-7-O-(6''-p-coumaroyl)glucoside	异荭草素-7-O-(6''-对香豆酰)葡萄糖苷	Flavonoids	黄酮	Flavones	黄酮	-	3	152203	133774	148329	105983	118671	87242.5	1.05247	0.0265702	0.718149	-0.477646	insig
Zbqp003444	C10H20N2O3	(S)-4-amino-5-oxo-5-(pentylamino)pentanoic acid	(S)-4-氨基-5-氧代-5-(戊氨基)戊酸	Amino acids and derivatives	氨基酸及其衍生物	Amino acids and derivatives	氨基酸及其衍生物	-	1	34657.3	46680	45010	1.64925e+06	1.49558e+06	868043	1.20741	0.032348	31.7606	4.98917	up
mws0983	C20H39NO2	N-Oleoylethanolamine	油酰单乙醇胺	Alkaloids	生物碱	Alkaloids	生物碱	111-58-0	3	6427.24	3839.23	7098.69	3398.63	3647.26	3183.59	0.958455	0.136638	0.58908	-0.763464	insig
Waln011704	C28H56NO9P	1-(2,3-dihydroxypropoxy)-3-(((2-(dimethylamino)ethoxy)(hydroxy)phosphoryl)oxy)propan-2-yl (Z)-14-Octadecenoic Acid*	1-(2,3-二羟基丙氧基)-3-(((2-(二甲基氨基)乙氧基)(羟基)磷酰基)氧基)丙-2-基 (Z)-14-十八碳烯酸*	Lipids	脂质	LPE	溶血磷脂酰乙醇胺	-	1	1013.01	1192	1123.69	481426	577161	402399	1.21649	0.0106411	438.906	8.77777	up
Lmxn002084	C15H24O10	Dihydrocatalpol	二氢梓醇	Terpenoids	萜类	Terpene	萜类	6736-86-3	2	89014.6	82523.8	105035	118223	117520	109612	1.01442	0.0595105	1.24869	0.320417	insig
pme2836	C10H11NO2	5-Hydroxytryptophol	5-羟基吲哚-3-乙醇	Alkaloids	生物碱	Plumerane	吲哚类生物碱	154-02-9	3	151883	99856.7	36303.1	106714	91394.4	87311.9	0.202296	0.981668	0.990896	-0.0131949	insig
MWSmce712	C10H12O2	Ethyl phenylacetate	苯醋酸乙酯	Phenolic acids	酚酸类	Phenolic acids	酚酸类	101-97-3	3	137817	144774	122305	311886	303261	232433	1.16905	0.0219793	2.09333	1.0658	up
MW0156970	C17H29N5O9	Ser-Val-Asn-Glu	Ser-Val-Asn-Glu	Amino acids and derivatives	氨基酸及其衍生物	Amino acids and derivatives	氨基酸及其衍生物	-	3	548511	450164	511389	817436	1.49836e+06	2.03936e+06	1.06577	0.114447	2.88409	1.52812	insig
MW0146074	C16H25N5O10	Asp-Gln-Ala-Asp	Asp-Gln-Ala-Asp	Amino acids and derivatives	氨基酸及其衍生物	Amino acids and derivatives	氨基酸及其衍生物	-	3	1710215	1030385	492078	2.00356e+06	2.14196e+06	1.78811e+06	0.857568	0.115538	1.83551	0.876183	insig
pmn001523	C21H14O13	Trigallic acid	三没食子酸	Phenolic acids	酚酸类	Phenolic acids	酚酸类	2131-66-0	3	21675	29931.2	37970.4	26987.2	30637.8	39584.9	0.284577	0.694896	1.08521	0.117981	insig
Lmbn000193	C3H4O4	Tartronate semialdehyde	羟基丙二酸半醛	Organic acids	有机酸	Organic acids	有机酸	2480-77-5	3	47193.9	41553	51370.3	50242.1	42647.2	57472.4	0.366674	0.547817	1.07311	0.101803	insig
Wbwp011247	C30H38O4	lancilactone B	lancilactone B	Lignans and Coumarins	木脂素和香豆素	Lignans	木脂素	218915-16-3	2	1.38265e+07	1.25628e+07	1.14297e+07	1.27812e+07	1.30712e+07	1.34763e+07	0.418964	0.548159	1.03992	0.0564728	insig
Zmcn003729	C26H32O12	1-Hydroxypinoresinol-4'-O-Glucoside	1-羟基松脂醇-4'-O-葡萄糖苷	Lignans and Coumarins	木脂素和香豆素	Lignans	木脂素	-	3	22167.9	69066.4	50464.3	75810.4	80922.9	41680	0.544596	0.36224	1.40025	0.485683	insig
Zbsp010779	C18H28O3	[6]-Paradol methyl	[6]-副姜油酮甲基	Phenolic acids	酚酸类	Phenolic acids	酚酸类	-	2	87275.3	106156	80641.5	44584.9	16204.6	27967.6	1.08691	0.00541774	0.323845	-1.62662	down
pmb0464	C16H27NO14	L-Aspartic acid-O-diglucoside	L-天冬氨酸-O-二葡萄糖苷	Amino acids and derivatives	氨基酸及其衍生物	Amino acids and derivatives	氨基酸及其衍生物	-	3	137839	93880.6	193205	94179.2	46680	102070	0.80544	0.160271	0.5717	-0.80667	insig
MWSslk097	C10H10O4	Dimethyl phthalate	邻苯二甲酸二甲酯	Phenolic acids	酚酸类	Phenolic acids	酚酸类	131-11-3	2	6.23086e+06	7.84537e+06	7.28039e+06	6.48157e+06	7.74453e+06	8.49778e+06	0.338563	0.579953	1.06402	0.0895253	insig
MWS2058	C8H8O3	3-Methylsalicylic Acid	3-甲基水杨酸	Phenolic acids	酚酸类	Phenolic acids	酚酸类	83-40-9	3	85714.1	98689.5	81229.7	119767	119506	92785.8	0.888937	0.116069	1.25006	0.322003	insig
Yajn003986	C21H34O10	Dihydropenstemide	Dihydropenstemide	Terpenoids	萜类	Monoterpenoids	倍萜	-	3	18751.4	23776.4	60366.2	52947.8	42718.1	35342.7	0.530431	0.55987	1.27324	0.348503	insig
Wcgn012055	C20H30O4	Araucarolone	Araucarolone	Terpenoids	萜类	Ditepenoids	二萜	-	3	156842	124239	162672	3.06302e+06	3.70036e+06	3.5996e+06	1.21477	0.00346145	23.353	4.54554	up
Zapp006824	C22H20O5	gnetupendin A	gnetupendin A	Others	其它类	Stilbene	茋类	-	3	1.84409e+06	5.8616e+06	1.56192e+06	1.65677e+06	1.84161e+06	1.7902e+06	0.500365	0.440324	0.570651	-0.809319	insig
Lmsp013116	C20H32O3	Ent-16α,17-Dihydroxykauran-2-one	对映-16α,17-二羟基-贝壳杉-2-酮	Terpenoids	萜类	Ditepenoids	二萜	-	3	47946.8	171724	154418	158095	156391	316897	0.659713	0.268523	1.68779	0.755136	insig
Lmmn009170	C30H48O3	3-Hydroxy-9,19-cyclolanost-24-en-26-oic acid (Mangiferolic acid)	3-羟基-9,19-环羊毛甾-24-烯-26-酸 (杧果醇酸)	Terpenoids	萜类	Triterpene	三萜	4184-34-3	3	18427.4	27812.4	24725.8	31905.3	32937.5	58074.9	0.91545	0.171731	1.73207	0.792501	insig
mws4053	C30H48O3	3-Hydroxyurs-12-en-28-oic acid (Ursolic acid)	3-羟基熊果-12-烯-28-酸 (熊果酸)	Terpenoids	萜类	Triterpene	三萜	77-52-1	3	18427.4	27812.4	24725.8	31905.3	32937.5	58074.9	0.91545	0.171731	1.73207	0.792501	insig
MWSslk066	C8H8O4	3-Hydroxy-4-methoxybenzoic acid; Isovanillic Acid	3-羟基-4-甲氧基苯甲酸; 异香草酸	Phenolic acids	酚酸类	Phenolic acids	酚酸类	645-08-9	3	5102.49	2816.89	18340	49439	21920	46654.6	0.998393	0.0522543	4.49415	2.16805	insig
MW0013912	C32H48O5	3-Acetyl-11-keto-beta-boswellic acid	3-乙酰-11-酮基-β-乳香酸	Others	其它类	Others	其它	67416-61-9	3	47710	8418.57	11657.8	46081	86200.7	23340	0.737649	0.267439	2.29577	1.19898	insig
MWS20633g	C9H12NO6P	O-phosphate-L-tyrosine	O-磷酸基-L-酪氨酸	Amino acids and derivatives	氨基酸及其衍生物	Amino acids and derivatives	氨基酸及其衍生物	21820-51-9	3	4.77628e+06	4.33312e+06	2.65126e+06	2.96349e+06	2.70572e+06	3.12204e+06	0.698696	0.263806	0.747513	-0.419829	insig
mws0982	C6H11N3	1-Methylhistamine	1-甲基组胺	Alkaloids	生物碱	Alkaloids	生物碱	501-75-7	3	179059	134798	141389	150026	136243	134785	0.432247	0.502879	0.924892	-0.112643	insig
pme1194	C9H13N3O4	2'-Deoxycytidine	2'-脱氧胞苷	Nucleotides and derivatives	核苷酸及其衍生物	Nucleotides and derivatives	核苷酸及其衍生物	951-77-9	3	355778	357112	372614	180150	167259	141549	1.19777	0.000709856	0.450443	-1.15058	down
Zmhn003607	C14H14O3	Dihydroresveratrol	二氢白藜芦醇	Others	其它类	Stilbene	茋类	58436-28-5	3	28357.2	29898.2	40435.8	29101.1	16922.1	22961.8	0.84425	0.128582	0.698999	-0.516637	insig
pmb0864	C19H40NO7P	LysoPE 14:0	溶血磷脂酰乙醇胺 14:0	Lipids	脂质	LPE	溶血磷脂酰乙醇胺	-	3	34009.8	40982.8	68065.8	18700.3	27111.8	18528.2	1.03016	0.118853	0.449749	-1.15281	insig
mws0736	C8H16N2O3	N-Glycyl-L-leucine	N-甘氨酰-L-亮氨酸	Amino acids and derivatives	氨基酸及其衍生物	Amino acids and derivatives	氨基酸及其衍生物	869-19-2	1	1.9577e+06	2.39443e+06	2.25409e+06	523146	261434	717958	1.13403	0.000772393	0.227443	-2.13642	down
mws5041	C8H16N2O3	L-Glycyl-L-isoleucine	L-甘氨酰-L-异亮氨酸	Amino acids and derivatives	氨基酸及其衍生物	Amino acids and derivatives	氨基酸及其衍生物	19461-38-2	3	1.9577e+06	2.39443e+06	2.25409e+06	523146	261434	717958	1.13403	0.000772393	0.227443	-2.13642	down
MW0145869	C12H20N4O5	Asn-Pro-Ala	L-天冬酰胺基-L-脯氨酰-L-丙氨酸	Amino acids and derivatives	氨基酸及其衍生物	Amino acids and derivatives	氨基酸及其衍生物	-	3	922423	1.55145e+06	1.43486e+06	798593	792166	792021	1.00211	0.11903	0.609605	-0.714053	insig
Qmmp111816	C30H38O15	Jionoside D	焦地黄苯乙醇苷 D	Phenolic acids	酚酸类	Phenolic acids	酚酸类	120406-34-0	2	2.53702e+06	2.27114e+06	2.53782e+06	1.51462e+06	1.62602e+06	1.31849e+06	1.17036	0.00159562	0.607017	-0.720191	insig
mws1179	C21H22O10	Naringenin-7-O-glucoside (Prunin)	柚皮素-7-O-葡萄糖苷 (樱桃苷)	Flavonoids	黄酮	Flavanones	二氢黄酮	529-55-5	3	21503.7	28034.7	47339.5	6670	10812.3	9965.24	1.10996	0.0926963	0.283321	-1.81949	insig
pme3827	C9H11NO4	3,4-Dihydroxy-L-phenylalanine (L-Dopa)	3,4-二羟基-L-苯丙氨酸 (左旋多巴)	Amino acids and derivatives	氨基酸及其衍生物	Amino acids and derivatives	氨基酸及其衍生物	59-92-7	3	1715610	1.92231e+06	1.46057e+06	1.95546e+06	1.8853e+06	1.89553e+06	0.74249	0.250536	1.1251	0.170047	insig
pme3163	C7H15O10P	D-Sedoheptuiose 7-phosphate	D-景天庚酮糖 7-磷酸	Others	其它类	Saccharides	糖类	2646-35-7	3	96667.6	109526	60084.1	118151	86368.1	112191	0.519916	0.404536	1.1894	0.250231	insig
Lmhp011562	C21H36O4	1-α-Linolenoyl-glycerol*	1-α-亚麻酸甘油酯*	Lipids	脂质	Glycerol ester	甘油酯	-	3	8699.93	10512.4	9504.95	39238.6	45956.4	45267.2	1.21158	0.00254464	4.54298	2.18364	up
MWS3165	C10H15NO5	3-Methoxy-L-Tyrosine	3-O-甲基-酪氨酸	Amino acids and derivatives	氨基酸及其衍生物	Amino acids and derivatives	氨基酸及其衍生物	200630-46-2	3	69820.9	90158.9	58432.2	66007.7	116664	83968.1	0.502274	0.419219	1.22081	0.287842	insig
MW0152990	C28H46N8O10	Lys-His-Ile-Glu-Glu	Lys-His-Ile-Glu-Glu	Amino acids and derivatives	氨基酸及其衍生物	Amino acids and derivatives	氨基酸及其衍生物	-	3	1.61693e+06	994293	1.51715e+06	2.24795e+06	2.21573e+06	1689975	0.920478	0.0634432	1.49058	0.575873	insig
Hmqp006656	C21H34O3	12-Hydroxyhydromethylabietate	12-羟基氢化松香酸甲酯	Terpenoids	萜类	Ditepenoids	二萜	-	3	464834	427580	446921	547030	484377	524321	1.05394	0.0380026	1.16157	0.216073	insig
MW0151482	C19H34N4O7	Ile-Leu-Ala-Asp	Ile-Leu-Ala-Asp	Amino acids and derivatives	氨基酸及其衍生物	Amino acids and derivatives	氨基酸及其衍生物	-	3	166707	230454	148689	289813	276790	210123	0.897405	0.092716	1.42297	0.508903	insig
MW0155864	C12H20N4O5	Pro-Gly-Gln	脯氨酰-甘氨酰-谷氨酰胺	Amino acids and derivatives	氨基酸及其衍生物	Amino acids and derivatives	氨基酸及其衍生物	-	3	21623600	1.30503e+07	28652270	9.23488e+06	9.12569e+06	9.78797e+06	1.04031	0.121303	0.444501	-1.16974	insig
pmn001519	C15H12O9	Galloyl Methyl gallate	没食子酰没食子酸甲酯	Phenolic acids	酚酸类	Phenolic acids	酚酸类	-	3	33340	20074.5	43413	34722.6	36335.7	18340	0.145044	0.794334	0.923274	-0.115169	insig
pme1119	C10H12N4O5	Inosine	肌苷	Nucleotides and derivatives	核苷酸及其衍生物	Nucleotides and derivatives	核苷酸及其衍生物	58-63-9	3	322846	400970	268702	95035	120060	163900	1.1296	0.0177386	0.381852	-1.38892	down
pme2960	C15H12O5	Naringenin chalcone; 2',4,4',6'-Tetrahydroxychalcone	柚皮素查耳酮	Flavonoids	黄酮	Chalcones	查耳酮	73692-50-9	3	39755.8	38057.5	52566.8	209953	151337	167392	1.19379	0.0125466	4.05493	2.01968	up
Zmhn001036	C21H22O10	Choerospondin	南酸枣苷	Flavonoids	黄酮	Flavanones	二氢黄酮	81202-36-0	3	74762.6	74050.2	72598.6	45534.6	38345	33198.4	1.17106	0.00876748	0.52878	-0.91926	insig
Wbsn013678	C34H54O4	serratenediol diacetate	二乙酸山芝烯二醇酯	Terpenoids	萜类	Triterpene	三萜	27832-84-4	1	9	9	9	5465.59	4686.75	4816.22	1.2172	0.00233233	554.391	9.11476	up
pme1086	C10H17N3O6S	Glutathione reduced form	谷胱甘肽还原型	Amino acids and derivatives	氨基酸及其衍生物	Amino acids and derivatives	氨基酸及其衍生物	70-18-8	3	83876.8	85498.9	68611.9	2503485	2.05828e+06	1.62148e+06	1.21252	0.0160755	25.9814	4.69941	up
MWS3166	C18H35NO3	N-Palmitoylglycine	N-棕榈酰甘氨酸	Amino acids and derivatives	氨基酸及其衍生物	Amino acids and derivatives	氨基酸及其衍生物	2441-41-0	3	55060	72071.8	55295.4	36396.1	44334.4	37806.3	1.0868	0.0467536	0.649776	-0.621986	insig
mws0582	C11H19N3O6S	S-(Methyl)glutathione	S-甲基谷胱甘肽	Amino acids and derivatives	氨基酸及其衍生物	Amino acids and derivatives	氨基酸及其衍生物	2922-56-7	3	133894	150804	265250	233260	245215	216835	0.667322	0.360972	1.26432	0.338361	insig
MWSslk080	C10H20O3	10-Hydroxydecanoic acid	10-羟基癸酸	Lipids	脂质	Free fatty acids	游离脂肪酸	1679-53-4	1	29295.8	48529.7	47056	38452.8	22298.4	32554.6	0.651958	0.251897	0.747155	-0.420521	insig
mws0346	C9H10O3	3-(3-Hydroxyphenyl)-propionic acid	3-(3-羟基苯基)丙酸	Phenolic acids	酚酸类	Phenolic acids	酚酸类	621-54-5	3	36948.6	39700.2	37784.3	55583.1	61301.7	56077.2	1.19747	0.00321562	1.51147	0.59595	insig
Lmmn003323	C16H32O3	2-Hydroxyhexadecanoic acid	2-羟基十六烷酸	Organic acids	有机酸	Organic acids	有机酸	764-67-0	1	881425	1.25354e+06	1.23443e+06	1.22746e+06	1.26953e+06	1.27541e+06	0.581762	0.382434	1.11961	0.162991	insig
Waln010743	C28H54NO9P	1-(2,3-dihydroxypropoxy)-3-(((2-(dimethylamino)ethoxy)(hydroxy)phosphoryl)oxy)propan-2-yl (11Z,14Z)-octadeca-11,14-dienoate*	1-(2,3-二羟基丙氧基)-3-(((2-(二甲基氨基)乙氧基)(羟基)磷酰基)氧基)丙-2-基 (11Z,14Z)-十八碳-11,14-二烯酸*	Lipids	脂质	LPE	溶血磷脂酰乙醇胺	-	1	7068.14	4597.82	5473.79	2.52046e+06	4.8356e+06	3.05255e+06	1.21417	0.0385064	607.279	9.24621	up
pme0220	C13H20O3	Methyl jasmonate	茉莉酸甲酯	Organic acids	有机酸	Organic acids	有机酸	1211-29-6	3	10959.4	13859.2	8691.41	56980.6	41258.6	89506.6	1.16276	0.0670577	5.60267	2.48612	insig
Zmmp001429	C8H16N2O3	Glycyl-L-leucine	甘氨酰-L-亮氨酸	Amino acids and derivatives	氨基酸及其衍生物	Amino acids and derivatives	氨基酸及其衍生物	-	1	1.19538e+06	1.95743e+06	951507	527638	715534	630755	1.03529	0.129448	0.456574	-1.13108	insig
HX1340	C11H16O3	epiloliolide	淫羊藿内酯	Others	其它类	Others	其它	-	2	33982.3	41647.3	21454.7	43010.8	47844.2	60791.7	0.887731	0.0841108	1.56201	0.643403	insig
pmp001285	C8H4O3	Phthalic anhydride	邻苯二甲酸酐	Phenolic acids	酚酸类	Phenolic acids	酚酸类	85-44-9	1	1.84244e+07	1.4217e+07	6.12709e+06	1.04225e+07	1.9056e+07	1.18365e+07	0.200435	0.860027	1.06568	0.0917803	insig
Lasp012792	C19H28O4	Acronyculatin F	Acronyculatin F	Phenolic acids	酚酸类	Phenolic acids	酚酸类	-	2	8213.3	3260.28	2264.84	88819	72781	87329.9	1.17929	0.00177178	18.1192	4.17945	up
Zbfn013528	C16H32O3	(R)-Beta-Hydroxypalmitic Acid	(R)-Beta-HydroxypalmiticAcid	Lipids	脂质	Free fatty acids	游离脂肪酸	-	1	1.00857e+06	1.42291e+06	1.15834e+06	1.22215e+06	1.25369e+06	1.29734e+06	0.343553	0.666022	1.05108	0.0718709	insig
Wafn005121	C19H34O10	1-Octen-3-Ol-3-O-Beta-D-Xylopyranosyl(1→6)-Beta-D-Glucopyranoside	1-辛烯-3-醇-3-O-β-D-木糖基(1→6)-β-D-葡萄糖苷	Others	其它类	Others	其它	150995-11-2	3	34583.4	35306	12444.7	105739	106851	112042	1.1024	0.00582359	3.94287	1.97925	up
Zbfn008708	C26H46O9	1-O-Linoleoyl-(6-O-Hydroxyethyl-D-Glucose)	1-O-亚油酰基-(6-O-羟乙基-D-葡萄糖)	Lipids	脂质	Free fatty acids	游离脂肪酸	-	1	5132.05	2882.05	4712.47	8153.43	7571.12	4905.42	0.869633	0.104588	1.62101	0.696897	insig
Zbfn010204	C38H62O4	1-O-Linoleoyl-(carbon eicosapentaenoic acid)	1-O-亚油酰基-(碳二十四烯酸)	Lipids	脂质	Free fatty acids	游离脂肪酸	-	1	9	9	9	11966.9	9247.59	5770.24	1.21497	0.0375946	999.434	9.96497	up
Zmhn002084	C14H12O6S	Resveratrol-3-O-sulfate	白藜芦醇-3-O-硫酸酯	Others	其它类	Stilbene	茋类	-	3	37968.3	39713.8	44291.4	55935.4	41663.9	39001.7	0.479409	0.458215	1.11992	0.1634	insig
Ymjm000096	C32H50O6	Viburnenone B1 methyl ester	紫堇菜酮B1甲酯	Terpenoids	萜类	Triterpene	三萜	-	3	150222	124078	119831	141308	106153	157881	0.0856334	0.847243	1.02845	0.0404702	insig
MW0107803	C9H18N2O4	Leu-Ser	L-亮氨酸-L-丝氨酸	Amino acids and derivatives	氨基酸及其衍生物	Amino acids and derivatives	氨基酸及其衍生物	6209-12-7	3	97352.7	91727.4	102438	115580	88604.2	102553	0.32444	0.593389	1.05221	0.0734185	insig
mws0636	C18H20N2O3	L-Phenylalanyl-L-phenylalanine	L-苯丙氨酰-L-苯丙氨酸	Amino acids and derivatives	氨基酸及其衍生物	Amino acids and derivatives	氨基酸及其衍生物	2577-40-4	1	134994	114453	131456	80339.7	56685	71163.8	1.14042	0.00362348	0.546567	-0.87153	insig
MW0015647	C20H28O3	all-trans-5,6-Epoxyretinoic acid	全反式5，6-环氧维A酸	Organic acids	有机酸	Organic acids	有机酸	13100-69-1	3	663805	1.54463e+06	883574	3.5004e+06	3.48816e+06	4.85118e+06	1.13469	0.00941847	3.82914	1.93702	up
Wbhp008502	C18H26O2	Tagalsin Q	Tagalsin Q	Terpenoids	萜类	Terpene	萜类	-	1	102408	250411	248204	13056	12751.6	6719.49	1.17936	0.0605136	0.0541195	-4.20771	insig
MWSmce455	C9H10O4	Vanillic acid methyl ester	香草酸甲酯	Phenolic acids	酚酸类	Phenolic acids	酚酸类	3943-74-6	3	31678.6	29414.5	34165.2	45539.7	37111.5	41516.5	1.06382	0.0379001	1.30348	0.382371	insig
Lmbn002644	C8H8O	4-Methylbenzaldehyde*	4-甲基苯甲醛*	Others	其它类	Aldehyde compounds	醛类化合物	104-87-0	3	132423	80493	74557.2	52344.2	51680	17654.9	0.923717	0.0751314	0.423271	-1.24035	insig
Lmbn002737	C8H8O	3-Methylbenzaldehyde*	3-甲基苯甲醛*	Others	其它类	Aldehyde compounds	醛类化合物	620-23-5	3	132423	80493	74557.2	52344.2	51680	17654.9	0.923717	0.0751314	0.423271	-1.24035	insig
MWS201448	C10H17N3O4	Pro-Gln	L-脯氨酸-L-谷氨酰胺	Amino acids and derivatives	氨基酸及其衍生物	Amino acids and derivatives	氨基酸及其衍生物	18668-08-1	3	329322	336245	307761	284048	325718	307583	0.647498	0.282735	0.942487	-0.0854552	insig
Lmhp007598	C27H52NO7P	LysoPC 19:2(2n isomer)	溶血磷脂酰胆碱 19:2(2n异构)	Lipids	脂质	LPC	溶血磷脂酰胆碱	-	2	20908.2	11916.8	10709.9	182955	181467	203891	1.20163	0.00034592	13.0542	3.70644	up
mws0629	C13H16N2O5	L-Aspartyl-L-Phenylalanine	L-天冬氨酰-L-苯丙氨酸	Amino acids and derivatives	氨基酸及其衍生物	Amino acids and derivatives	氨基酸及其衍生物	13433-09-5	1	5.48314e+06	7.3659e+06	7.13365e+06	1.24573e+07	1.40454e+07	1.21538e+07	1.16264	0.00172178	1.9345	0.951958	insig
Sajp008214	C14H18O2	pterosin B	蕨素 B	Terpenoids	萜类	Sesquiterpenoids	倍半萜	34175-96-7	3	112382	86283.7	140626	143335	100091	80719.4	0.150211	0.845589	0.955357	-0.0658881	insig
GQ512004	C25H33N3O5	N1-Dihydrocaffeoyl-N10-coumaroylspermidine	N1-二氢咖啡酰-N10-香豆酰亚精胺	Alkaloids	生物碱	Phenolamine	酚胺	-	3	203839	133711	171744	100563	180120	107399	0.671687	0.28533	0.762002	-0.392133	insig
HJN110	C30H48O3	3-Hydroxylup-20(29)-en-28-oic acid (Betulinic acid)	3-羟基羽扇豆-20(29)-烯-28-酸 (白桦脂酸)	Terpenoids	萜类	Triterpene	三萜	472-15-1	3	12440.8	25768.9	23985.9	35775.8	20306	29312.9	0.623573	0.27598	1.373	0.457335	insig
Wcsn010261	C24H32O4	1-(2,4,6-Trihydroxyphenyl)-6Z,9Z,12Z,15Z-octadecatetraen-1-one	1-(2,4,6-Trihydroxyphenyl)-6Z,9Z,12Z,15Z-octadecatetraen-1-one	Others	其它类	Others	其它	-	2	401946	386524	345224	351871	310651	208138	0.797902	0.165963	0.767985	-0.38085	insig
MW0103640	C20H28N10O19P4	Diadenosine tetraphosphate	四磷酸二腺苷	Nucleotides and derivatives	核苷酸及其衍生物	Nucleotides and derivatives	核苷酸及其衍生物	5542-28-9	3	344820	287808	227227	298510	287474	219460	0.2327	0.690075	0.936721	-0.0943081	insig
MWStz085	C25H26N2O3	Aurantiamide	橙黄胡椒酰胺	Alkaloids	生物碱	Alkaloids	生物碱	58115-31-4	1	1301.71	3085.54	45506.1	10583.7	3056.29	2641.38	0.131769	0.520775	0.326324	-1.61562	insig
MWS04559g	C9H11NO3	3-Hydroxy-L-phenylalanine	3-羟基-L-苯丙氨酸	Amino acids and derivatives	氨基酸及其衍生物	Amino acids and derivatives	氨基酸及其衍生物	587-33-7	1	1.23699e+07	1.23794e+07	1.42185e+07	1.31806e+07	1.16894e+07	1.05473e+07	0.637288	0.296175	0.908888	-0.137825	insig
Lmmn006246	C20H34O4	7β-Hydroxydarutigenol	7β-羟基豨莶精醇	Terpenoids	萜类	Ditepenoids	二萜	1188281-99-3	3	1.4576e+06	1.21635e+06	1.15024e+06	652598	1.34464e+06	985267	0.66096	0.297733	0.779905	-0.35863	insig
mws0250	C9H11NO3	L-Tyrosine	L-酪氨酸	Amino acids and derivatives	氨基酸及其衍生物	Amino acids and derivatives	氨基酸及其衍生物	60-18-4	1	1.1948e+07	1.27663e+07	1.52095e+07	1.33464e+07	1.1858e+07	1.05174e+07	0.590942	0.335719	0.894751	-0.160442	insig
Lmmn004912	C16H12O7	3-O-Methylquercetin	3-O-甲基槲皮素	Flavonoids	黄酮	Flavonols	黄酮醇	1486-70-0	2	36460.6	36628	46780.2	56393	108140	45594.6	0.82105	0.257447	1.75298	0.809809	insig
Lhmp122205	C18H20O4	5-O-Methyllatifolin	5-甲氧基阔叶黄檀酚	Others	其它类	Others	其它	-	2	88102.5	94223.2	75528.3	106434	98342	108345	0.983775	0.0581115	1.21433	0.280166	insig
MW0146251	C17H30N6O9	Asp-Ser-Asn-Lys	Asp-Ser-Asn-Lys	Amino acids and derivatives	氨基酸及其衍生物	Amino acids and derivatives	氨基酸及其衍生物	-	3	523395	535335	551560	871116	397225	474125	0.050597	0.792602	1.08208	0.113809	insig
mws4176	C12H16N2O3	L-Alanyl-L-Phenylalanine	L-丙氨酰-L-苯丙氨酸	Amino acids and derivatives	氨基酸及其衍生物	Amino acids and derivatives	氨基酸及其衍生物	3061-90-3	2	1.75778e+06	1.9636e+06	1801150	415566	372784	616335	1.18768	0.000181955	0.254355	-1.97508	down
Wbwn009791	C24H30O8	Marlignan E	Marlignan E	Lignans and Coumarins	木脂素和香豆素	Lignans	木脂素	-	2	50176.3	102915	66710	41627.9	51239.4	32046.8	0.893769	0.169791	0.568305	-0.815262	insig
mws1593	C24H42O21	D-Maltotetraose	D-麦芽四糖	Others	其它类	Saccharides	糖类	34612-38-9	3	88152.3	104531	124234	37838.2	45795.6	39321.9	1.18231	0.0204803	0.387974	-1.36597	down
Zbdp004855	C9H7NO	Indole-3-carboxaldehyde	吲哚-3-甲醛	Alkaloids	生物碱	Plumerane	吲哚类生物碱	487-89-8	3	170105	130280	97239.8	156860	134816	242516	0.629626	0.318496	1.34346	0.425951	insig
pmb0801	C14H19NO9	4-Pyridoxic acid-O-glucoside	4-吡哆酸-O-葡萄糖苷	Others	其它类	Vitamin	维生素	-	3	276673	241666	238999	278700	344790	259194	0.734431	0.245167	1.16551	0.220958	insig
MW0156802	C18H27N3O5	Ser-Ile-Phe	丝氨酰-异亮氨酰-苯丙氨酸	Amino acids and derivatives	氨基酸及其衍生物	Amino acids and derivatives	氨基酸及其衍生物	-	3	413227	427262	265250	99733.4	85103.6	98370	1.18362	0.0330257	0.256125	-1.96508	down
Zmdn004104	C12H10O5	2-methyl-5-carboxy methyl-7-Hydroxy-chromone	2-甲基-5-羧甲基-7-羟基色原酮	Others	其它类	Chromone	色酮类	-	3	89834.3	74646.3	61188.9	178363	211591	184358	1.17799	0.00109727	2.54493	1.34763	up
MWSmce572	C9H9NO	(E)-Cinnamamide	肉桂酰胺	Alkaloids	生物碱	Alkaloids	生物碱	22031-64-7	3	6611.3	30010	6972.87	10664.1	11278.1	14656.6	0.0971832	0.792944	0.839534	-0.252339	insig
MWSmce581	C7H6O3	2,4-Dihydroxybenzaldehyde	2,4-二羟基苯甲醛	Others	其它类	Aldehyde compounds	醛类化合物	95-01-2	2	22446.2	23946.9	25584.3	22200.6	14033.7	18340	0.8849	0.119746	0.758213	-0.399325	insig
mws1305	C12H11N5	6-Benzylaminopurine	6-苄基氨基嘌呤	Nucleotides and derivatives	核苷酸及其衍生物	Nucleotides and derivatives	核苷酸及其衍生物	1214-39-7	3	57035.9	57831.1	46365.1	59392.9	52196.7	67637.1	0.55125	0.360851	1.11161	0.152647	insig
Yshs000041	C26H36O7	Vibsanin J	荚蒾素 J	Terpenoids	萜类	Ditepenoids	二萜	-	3	265661	276175	250716	678828	806929	805483	1.2086	0.0059282	2.89097	1.53155	up
MWSmce526	C6H12N2O3	Daminozide	丁酰肼	Alkaloids	生物碱	Alkaloids	生物碱	1596-84-5	3	29816.5	58431.7	35635.4	44349.2	56736.5	40272.1	0.414554	0.600457	1.14105	0.190366	insig
pme0519	C12H22O11	D-Sucrose	D-蔗糖	Others	其它类	Saccharides	糖类	57-50-1	1	4.16106e+06	3.60376e+06	4.33241e+06	1.58777e+06	2.82702e+06	2.30218e+06	1.05271	0.0193852	0.555249	-0.848792	insig
Zahp013728	C22H43NO	octadecanoic acid pyrrolidide	十八烷酸吡咯烷	Alkaloids	生物碱	Alkaloids	生物碱	33707-76-5	2	400890	479374	339351	3.48258e+06	4.07426e+06	3.38605e+06	1.21069	0.0033995	8.97242	3.1655	up
MWS4295	C18H36O3	DL-2-hydroxystearic acid	DL-2-羟基硬脂酸	Lipids	脂质	Free fatty acids	游离脂肪酸	629-22-1	2	104922	147482	125705	561389	566191	545655	1.20691	7.94481e-05	4.42527	2.14577	up
Hmsn003721	C31H48O7	2,3,23-Trihydroxyolean-12-ene-28,29-dioic acid 29-methyl ester (Phytolaccagenin)	2,3,23-三羟基齐墩果-12-烯-28,29-二酸 29-甲酯 (商陆皂苷元)	Terpenoids	萜类	Triterpene	三萜	1802-12-6	3	104243	136028	157318	167765	94484.4	147927	0.0481509	0.883862	1.03166	0.0449667	insig
Lhhp120826	C12H14O2	4-hydroxy-3(3-methylbut-3-en-2-yl)benzaldehyde	4-羟基-3-(3-甲基丁-3-烯-2-基)苯甲醛	Others	其它类	Others	其它	-	3	18235.4	26417.8	14572.3	8742.14	42896.5	7875.61	0.296189	0.994251	1.00488	0.00701792	insig
Lagp002697	C27H30O14	3'-Methoxy-6''-O-xylosyl puerarin	3'-甲氧基-6''-O-木糖葛根素	Flavonoids	黄酮	Isoflavones	异黄酮	-	3	262757	212136	201723	307262	401912	284460	0.998102	0.0795809	1.46853	0.554375	insig
MW0158430	C23H32N6O10	Tyr-Gln-Asn-Glu	Tyr-Gln-Asn-Glu	Amino acids and derivatives	氨基酸及其衍生物	Amino acids and derivatives	氨基酸及其衍生物	-	3	377194	70441.2	333051	463370	551545	643155	0.808508	0.0725697	2.12386	1.08669	insig
pmb2654	C19H27NO12	Anthranilate-1-O-Sophoroside	邻氨基苯甲酸-1-O-槐糖苷	Phenolic acids	酚酸类	Phenolic acids	酚酸类	-	3	916894	516233	818272	6.06507e+06	5.68682e+06	5.56391e+06	1.19974	1.94922e-05	7.69113	2.9432	up
Wcsn010349	C22H32O4	Moniliferanone D	Moniliferanone D	Others	其它类	Others	其它	-	3	244292	276358	212081	1.91743e+06	1.8211e+06	2.0591e+06	1.2133	0.000883306	7.91236	2.98411	up
Zmdn005358	C20H22O7	Vladinol D	Vladinol D	Lignans and Coumarins	木脂素和香豆素	Lignans	木脂素	-	2	29042.1	45612.1	39825.4	130065	81711.6	74616.9	1.09648	0.0719851	2.5017	1.32291	insig
MW0158250	C20H27N5O6	Trp-Thr-Gln	色氨酸-苏氨酸-谷氨酰胺	Amino acids and derivatives	氨基酸及其衍生物	Amino acids and derivatives	氨基酸及其衍生物	-	3	289159	95559.9	375486	2.5687e+06	2.62956e+06	1.23193e+06	1.1152	0.0495342	8.4585	3.0804	up
pme2801	C6H6N4O2	7-Methylxanthine	7-甲基黄嘌呤	Nucleotides and derivatives	核苷酸及其衍生物	Nucleotides and derivatives	核苷酸及其衍生物	552-62-5	3	111083	154522	157540	323467	341446	327487	1.17696	0.00281695	2.34529	1.22977	up
Yalp000545	C6H11NO2	N-Methyl-L-proline	N-Methyl-L-proline	Amino acids and derivatives	氨基酸及其衍生物	Amino acids and derivatives	氨基酸及其衍生物	475-11-6	1	1.37207e+07	1.44248e+07	1.80339e+07	1.6176e+07	1.55617e+07	1.44211e+07	0.0386692	0.996526	0.999555	-0.00064234	insig
MWS00411g	C6H11NO4	L-2-Aminoadipate	L-2-氨基己二酸	Amino acids and derivatives	氨基酸及其衍生物	Amino acids and derivatives	氨基酸及其衍生物	1118-90-7	3	37884.4	93091.4	26860.4	247959	173173	203306	1.08416	0.00653928	3.95624	1.98413	up
pme2289	C20H30O	Retinol (Vitamin A1)	视黄醇 (维生素 A1)	Others	其它类	Vitamin	维生素	68-26-8	3	3443.2	5911.87	10308.7	24756.3	14402.9	22698.5	1.04947	0.0267774	3.14577	1.65341	up
MWSmce230	C8H8O5	Methyl gallate	没食子酸甲酯	Phenolic acids	酚酸类	Phenolic acids	酚酸类	99-24-1	3	6430.29	22998.5	10555.7	16675	17489.3	23340	0.654228	0.367131	1.43816	0.524226	insig
mws0704	C2H8NO4P	O-Phosphorylethanolamine	磷酸乙醇胺	Alkaloids	生物碱	Alkaloids	生物碱	1071-23-4	3	110499	127385	78372.2	78391.1	46777.3	43625.3	0.984357	0.0574402	0.533725	-0.905831	insig
MWSprf104	C15H10O5	4',6,7-Trihydroxyisoflavone	4',6,7-三羟基异黄酮	Flavonoids	黄酮	Isoflavones	异黄酮	17817-31-1	3	56479.3	78861.7	66832.3	9	9	9	1.21704	0.00908662	0.000133549	-12.8703	down
MWSmce467	C9H10O2	4-Allylcatechol	4-烯丙基儿茶酚	Phenolic acids	酚酸类	Phenolic acids	酚酸类	1126-61-0	3	1387.77	1549.61	2047.89	4364.09	4823.47	4928.33	1.18631	0.000355461	2.83152	1.50158	up
MWSmce249	C7H5NO5	Chelidamic acid	白屈氨酸	Alkaloids	生物碱	Pyridine alkaloids	吡啶类生物碱	138-60-3	3	183306	179443	172002	112895	125399	89623.4	1.12836	0.0154227	0.613216	-0.705533	insig
mws0987	C10H8O2	6-MethylCoumarin	6-甲基香豆素	Lignans and Coumarins	木脂素和香豆素	Coumarins	香豆素	92-48-8	3	43430.7	22687.1	64157.7	72297.7	69712.3	36844.9	0.527127	0.383085	1.3729	0.457225	insig
pmb3061	C22H28O13	5-O-p-Coumaroylquinic acid O-glucoside	5-O-对香豆酰奎宁酸-O-葡萄糖苷	Phenolic acids	酚酸类	Phenolic acids	酚酸类	-	3	83563.1	86750.6	63403.2	73191.1	89032.3	89074.3	0.379155	0.554615	1.07522	0.104635	insig
MW0149843	C23H28N4O6	Gln-Tyr-Phe	谷酰氨-酪氨酸-苯丙氨酸	Amino acids and derivatives	氨基酸及其衍生物	Amino acids and derivatives	氨基酸及其衍生物	-	3	480586	365777	460575	502822	349215	362169	0.328853	0.639424	0.929046	-0.106179	insig
Wbkp012886	C22H32O8	(1S,3R,3a1S,8R,10S,11aS)-1,5,10-trihydroxy-3,3a1,8,11a-tetramethyl-2,11-dioxohexadecahydrodibenzo[de,g]chromen-4-yl acetate	(1S,3R,3a1S,8R,10S,11aS)-1,5,10-三羟基-3,3a1,8,11-四甲基-2,11-二氧六六氢二苯并[de,g]色烯-4-基乙酸酯	Terpenoids	萜类	Ditepenoids	二萜	-	3	3.40818e+07	3.08267e+07	2.75742e+07	3.33631e+07	3.43937e+07	3.61145e+07	0.819816	0.169993	1.12314	0.167541	insig
Lhyn080508	C13H18O3	Dehydrovomifoliol	去氢催吐萝芙木醇	Terpenoids	萜类	Monoterpenoids	倍萜	15764-81-5	3	36412.9	41788.2	103375	58382.6	49079	42288.7	0.153544	0.673377	0.824725	-0.278016	insig
pme3443	C11H12O4	Sinapinaldehyde	芥子醛	Phenolic acids	酚酸类	Phenolic acids	酚酸类	4206-58-0	3	35616	14838.7	19321.1	43345	19654.1	31930.8	0.51795	0.418939	1.3605	0.444136	insig
Zmcp102201	C12H12O3	Senkyunolide B	洋川芎内酯 B	Others	其它类	Lactones	内酯类化合物	93236-67-0	1	1.37351e+06	1.66334e+06	1.00162e+06	992313	2.03563e+06	1.85716e+06	0.355385	0.502196	1.20964	0.274581	insig
Zahp011689	C12H12O3	2,2-dimethylchromene-6-carboxylic acid	2,2-dimethylchromene-6-carboxylic acid	Others	其它类	Others	其它	34818-56-9	3	1.37351e+06	1.66334e+06	1.00162e+06	992313	2.03563e+06	1.85716e+06	0.355385	0.502196	1.20964	0.274581	insig
MWS2027	C4H4N2O3	Barbituric acid;Malonylurea;2,4,6-Pyrimidinetrione	巴比妥酸;丙二酰脲;2,4,6-嘧啶三酮	Nucleotides and derivatives	核苷酸及其衍生物	Nucleotides and derivatives	核苷酸及其衍生物	67-52-7	3	300320	362851	360227	286754	330092	267860	0.779746	0.168803	0.864479	-0.210097	insig
MWS1944	C7H8O2	3,5-Dihydroxytoluene	3-羟基-5-甲基苯酚	Phenolic acids	酚酸类	Phenolic acids	酚酸类	504-15-4	3	11234.1	12788	3340	26675	15983	16045.9	0.843569	0.0882004	2.14545	1.10128	insig
Lhgp080602	C15H22O2	8-Keto-9(10)-α-patchoulene-4α-ol	8-酮基-9(10)-α-广藿香烯-4α-醇	Terpenoids	萜类	Sesquiterpenoids	倍半萜	-	3	22784	21737.6	31130.6	97272.8	57944.7	80841.6	1.15449	0.0355477	3.12032	1.6417	up
Lmdn000248	C30H52O26	Verbascose	毛蕊花糖	Others	其它类	Saccharides	糖类	546-62-3	3	16945.3	21195.2	17528.8	13894.2	14122.4	22900.4	0.366084	0.661814	0.914634	-0.128734	insig
MW0150843	C17H30N8O4	His-Arg-Val	组氨酸-精氨酸-缬氨酸	Amino acids and derivatives	氨基酸及其衍生物	Amino acids and derivatives	氨基酸及其衍生物	-	3	87628.5	114268	93750.5	554030	468592	418880	1.20497	0.00839855	4.87575	2.28562	up
Wbmn005986	C31H40O15	Isomartynoside	异地黄苷	Phenolic acids	酚酸类	Phenolic acids	酚酸类	94410-22-7	2	3.23272e+06	1.96905e+06	2.05561e+06	3.21576e+06	2.35976e+06	2.45026e+06	0.364419	0.632435	1.10588	0.145195	insig
zjbp120812	C22H32O8	Scutebarbolide C	Scutebarbolide C	Terpenoids	萜类	Ditepenoids	二萜	-	3	3.31859e+07	3.05334e+07	2.71026e+07	3.44616e+07	3.47385e+07	3.36839e+07	0.891144	0.14593	1.13281	0.179905	insig
pme0241	C7H6O2	Benzoic acid	苯甲酸	Phenolic acids	酚酸类	Phenolic acids	酚酸类	65-85-0	3	235482	202926	246159	4.28862e+06	4.57532e+06	3.05762e+06	1.21165	0.015041	17.4148	4.12224	up
MWS1771	C10H13NO3	L-Tyrosine methyl ester	L-酪氨酸甲酯	Amino acids and derivatives	氨基酸及其衍生物	Amino acids and derivatives	氨基酸及其衍生物	1080-06-4	3	25005	36254.6	43345	61685	46376.2	53350	0.949364	0.054389	1.54306	0.625794	insig
Lskp211424	C20H20N2O9	siliendines A glucose	siliendines A glucose	Alkaloids	生物碱	Alkaloids	生物碱	-	2	3.01139e+06	2.09538e+06	1.54867e+06	142547	139670	83771.4	1.1984	0.0387796	0.0549909	-4.18466	down
Lmyp003387	C10H9NO3	2-Oxo-3,4-dihydro-1H-quinoline-3-carboxylic acid	2-氧-3,4-二氢-1H-喹啉-3-羧酸	Alkaloids	生物碱	Quinoline alkaloids	喹啉类生物碱	246867-17-4	3	76034.2	44666.1	104747	98429.3	112054	97899.1	0.719926	0.24833	1.36787	0.451931	insig
WaYn011395	C28H56NO9P	2-(2,3-dihydroxypropoxy)-3-(((2-(dimethylamino)ethoxy)(hydroxy)phosphoryl)oxy)propan-2-yl (Z)-14-Octadecenoic Acid*	2-(2,3-二羟基丙氧基)-3-(((2-(二甲基氨基)乙氧基)(羟基)磷酰基)氧基)丙-2-基 (Z)-14-十八碳烯酸*	Lipids	脂质	LPE	溶血磷脂酰乙醇胺	-	1	2597.43	4825.66	2732.59	305909	89055.3	119614	1.18868	0.131203	50.6691	5.66303	insig
Hagn002504	C19H16O7	5,7,5'-Trimethoxy-3',4'-methylenedioxyflavonoid	5,7,5'-三甲氧基-3',4'-亚甲二氧基黄酮	Flavonoids	黄酮	Flavones	黄酮	-	3	456261	403050	486731	23834.4	33762.8	23300.5	1.21202	0.00288065	0.0601004	-4.05648	down
Wasn002508	C16H30O9	Glucosyl 7-methyl-3-methyleneoctane-1,2,6,7-tetraol	葡萄糖基 7-甲基-3-亚甲基辛烷-1,2,6,7-四醇	Others	其它类	Others	其它	-	2	828087	894233	725636	712299	725354	730290	0.842819	0.196077	0.885614	-0.175251	insig
Walp004995	C12H27NO3	2-Aminododecane-1,3,4-triol	2-氨基十二烷-1,3,4-三醇	Lipids	脂质	Sphingolipids	鞘脂	-	3	55893.2	57150.1	7395.7	36284.7	117220	104197	0.649558	0.212662	2.13968	1.0974	insig
Waln011524	C26H54NO9P	1-(2,3-dihydroxypropoxy)-3-(((2-(dimethylamino)ethoxy)(hydroxy)phosphoryl)oxy)propan-2-yl palmitate*	1-(2,3-二羟基丙氧基)-3-(((2-(二甲基氨基)乙氧基)(羟基)磷酰基)氧基)丙-2-基 棕榈酸酯*	Lipids	脂质	LPE	溶血磷脂酰乙醇胺	-	1	59586.2	66651.3	25730.6	6967.24	17716.3	27372.8	0.911545	0.101894	0.342548	-1.54562	insig
Li512115	C25H24O12	Isochlorogenic acid B	异绿原酸 B	Phenolic acids	酚酸类	Phenolic acids	酚酸类	14534-61-3	3	42314	42435.9	31820.1	10005	8340	18481.3	1.11835	0.00506509	0.315916	-1.66239	down
Wafn003429	C16H30O10	3-Methylbutyl 6-O-(alpha-L-arabinopyranosyl)-beta-D-glucopyranoside	3-甲基丁基 6-O-(α-L-阿拉伯吡喃糖基)-β-D-吡喃葡萄糖苷	Others	其它类	Others	其它	-	3	26453.4	2770.54	8233.29	35010	8863.1	34262.5	0.627355	0.294131	2.086	1.06074	insig
MWS2426	C16H19N3O5	Tryptophan glutamic acid	色氨酰谷氨酸	Amino acids and derivatives	氨基酸及其衍生物	Amino acids and derivatives	氨基酸及其衍生物	36099-95-3	2	60257.4	58335.5	63024	26494.4	31644.6	38819.5	1.14804	0.00856242	0.533863	-0.905458	insig
Lafp007563	C15H22O	Costal	木香醛	Terpenoids	萜类	Sesquiterpenoids	倍半萜	-	3	60435.9	120873	70378.3	304632	218487	273813	1.13415	0.00564415	3.16636	1.66283	up
MW0012708	C20H32O3	18-Hydroxy-5Z,8Z,11Z,14Z-eicosatetraenoic acid	18-羟基-5Z，8Z，11Z，14Z-二十碳四烯酸	Lipids	脂质	Free fatty acids	游离脂肪酸	133268-58-3	3	16056.1	52701.1	11296.7	272636	191273	340492	1.13224	0.0227589	10.0483	3.32887	up
Qmyp101119	C15H22O2	Procurcumenol	原莪术醇	Terpenoids	萜类	Sesquiterpenoids	倍半萜	21698-40-8	3	11913.2	13508.4	15496.5	78859.5	43973	42582.9	1.16115	0.0718616	4.04261	2.01529	insig
Lamp008861	C48H76O18	Astraolesaponin A	astraolesaponin A	Terpenoids	萜类	Triterpene Saponin	三萜皂苷	-	2	24161.9	12051.6	3904.84	11245.8	5433.79	8055.66	0.289909	0.479458	0.616556	-0.697696	insig
Lhdp090711	C48H76O18	Dehydrosoyasaponin Bb*	去氢大豆皂苷Bb*	Terpenoids	萜类	Triterpene Saponin	三萜皂苷	-	1	24161.9	12051.6	3904.84	11245.8	5433.79	8055.66	0.289909	0.479458	0.616556	-0.697696	insig
Lmmp008478	C48H76O18	Soyasapogenol E-3-O-rhamnosyl(1,2)glucosyl(1,2)glucuronide*	大豆皂醇 E-3-O-鼠李糖基(1,2)葡萄糖基(1,2)葡萄糖醛酸苷*	Terpenoids	萜类	Triterpene Saponin	三萜皂苷	-	1	24161.9	12051.6	3904.84	11245.8	5433.79	8055.66	0.289909	0.479458	0.616556	-0.697696	insig
pmb3142	C13H16O8	Salicylic acid-2-O-glucoside	水杨酸-2-O-葡萄糖苷	Phenolic acids	酚酸类	Phenolic acids	酚酸类	10366-91-3	3	86268.7	57630.6	113597	42815.7	57903.6	41742.3	0.955181	0.130479	0.553258	-0.853977	insig
Lmrj002261	C8H14N2O2	Cyclo(Val-Ala)	环(缬氨酸-丙氨酸)二肽	Amino acids and derivatives	氨基酸及其衍生物	Amino acids and derivatives	氨基酸及其衍生物	15136-27-3	2	541030	505900	201257	274585	363861	614660	0.054983	0.99171	1.00394	0.00567484	insig
pmn001400	C19H20O8	2,3,5,4'-Tetrahydroxystilbene-2-O-xyloside	2,3,5,4'-四羟基二苯乙烯-2-O-木糖苷	Others	其它类	Stilbene	茋类	-	3	10772	7542.05	11346.5	16938.6	17199.3	14877.7	1.07625	0.0149199	1.65255	0.724694	insig
Wcdp007388	C18H26O2	(10Z,14E,16E)-10,14,16-Octadecatrien-12-Ynoic Acid	(10Z,14E,16E)-10,14,16-Octadecatrien-12-Ynoic Acid	Lipids	脂质	Free fatty acids	游离脂肪酸	-	2	412110	422711	422070	22172	5862.35	34521.3	1.15622	6.72929e-05	0.0497701	-4.32858	down
Lmhn002051	C12H12O8	Vnilloylmalic acid	香草酰苹果酸	Phenolic acids	酚酸类	Phenolic acids	酚酸类	-	3	89380.6	78284.1	87342.9	52636	70815	112069	0.331935	0.74942	0.923582	-0.114688	insig
Li512113	C20H20O12	Maleoyl-caffeoylquinic acid	顺丁烯二酰基-咖啡酰奎宁酸	Phenolic acids	酚酸类	Phenolic acids	酚酸类	-	3	25280.3	33340	27790.2	6402.8	11670	29038.8	0.807589	0.187185	0.545207	-0.875124	insig
Qmjp081309	C15H24O	Spathulenol	匙叶桉油烯醇	Terpenoids	萜类	Sesquiterpenoids	倍半萜	6750-60-3	3	31645.5	57366.7	36001.2	56403.8	38920.4	59635	0.557384	0.386486	1.23954	0.309807	insig
Zmdn011161	C15H12O3	Chrysophanol-9-anthrone	大黄酚-9-蒽酮	Quinones	醌类	Anthraquinone	蒽醌	491-58-7	3	1.14629e+06	2.48821e+06	1.41948e+06	1.94102e+06	528694	460306	0.696551	0.327451	0.579745	-0.78651	insig
Zmhn001905	C21H20O11	HydroxyAloe-emodin-8-O-glucoside	羟基芦荟大黄素-8-O-葡萄糖苷	Quinones	醌类	Anthraquinone	蒽醌	-	3	130582	41503.3	65845.6	51959.1	49760	71896	0.359162	0.508396	0.729688	-0.454647	insig
MA10107783	C10H8O5	3-[(1-Carboxyvinyl)oxy]benzoic acid	3-[(1-羧乙烯基)氧基]苯甲酸	Phenolic acids	酚酸类	Phenolic acids	酚酸类	16929-37-6	3	67563.3	85684.5	81234.3	33174.8	65619.6	74692.3	0.681339	0.244069	0.739872	-0.434653	insig
MW0107068	C8H12N4O3	Gly-His	甘氨酸-组氨酸	Amino acids and derivatives	氨基酸及其衍生物	Amino acids and derivatives	氨基酸及其衍生物	2489-13-6	3	209503	304415	288843	222006	210283	158365	0.847202	0.126186	0.735777	-0.442659	insig
MWS04491	C5H7NO2	3,4-Dehydro-DL-proline	3,4-脱氢-DL-脯氨酸	Amino acids and derivatives	氨基酸及其衍生物	Amino acids and derivatives	氨基酸及其衍生物	3395-35-5	2	243572	196480	237235	699075	301420	193552	0.592047	0.378914	1.76298	0.818019	insig
MW0109363	C10H16N2O5	Prolylglutamic acid	Pro Glu	Amino acids and derivatives	氨基酸及其衍生物	Amino acids and derivatives	氨基酸及其衍生物	67644-00-2	3	77155.3	300320	83127.8	9	9	9	1.21214	0.171632	5.86188e-05	-14.0583	insig
Yshs000058	C25H38O7	Vibsanin U	荚蒾素 U	Terpenoids	萜类	Ditepenoids	二萜	-	3	1.44492e+06	1.08603e+06	947268	1.2043e+06	1.2937e+06	1.52375e+06	0.583841	0.371133	1.15627	0.209475	insig
MWS20178	C11H10O5	isofraxidin	异嗪皮啶	Lignans and Coumarins	木脂素和香豆素	Coumarins	香豆素	486-21-5	3	222370	219950	217531	214124	319959	161978	0.0431679	0.819417	1.05488	0.0770736	insig
Wcgp012123	C15H24	aristol-9-ene	aristol-9-ene	Terpenoids	萜类	Sesquiterpenoids	倍半萜	6831-16-9	3	742807	790710	613801	805093	842914	923485	0.888798	0.0996605	1.19754	0.260069	insig
MW0145749	C23H31N5O11	Asn-Glu-Tyr-Glu	Asn-Glu-Tyr-Glu	Amino acids and derivatives	氨基酸及其衍生物	Amino acids and derivatives	氨基酸及其衍生物	-	3	9	9	9	198717	190527	417637	1.21584	0.0686886	29884.5	14.8671	insig
Wayp001214	C12H24N4O7	N-(1-Deoxy-1-fructosyl)Arginine	N-(1-脱氧-1-果糖基)精氨酸	Amino acids and derivatives	氨基酸及其衍生物	Amino acids and derivatives	氨基酸及其衍生物	-	2	1.94139e+06	1.76253e+06	1.92486e+06	1.36989e+06	1.70984e+06	2.43279e+06	0.170858	0.913671	0.979344	-0.0301127	insig
MWSmce248	C9H8O3	3-Hydroxycinnamic Acid*	3-羟基肉桂酸*	Phenolic acids	酚酸类	Phenolic acids	酚酸类	14755-02-3	3	188905	375442	191772	221845	48850.9	38460.7	0.851648	0.157218	0.408873	-1.29028	insig
Lmbn002648	C9H8O3	α-Hydroxycinnamic Acid*	α-羟基肉桂酸*	Phenolic acids	酚酸类	Phenolic acids	酚酸类	5801-57-0	3	188905	375442	191772	221845	48850.9	38460.7	0.851648	0.157218	0.408873	-1.29028	insig
mws0217	C2H5NO2	L-Glycine	L-甘氨酸	Amino acids and derivatives	氨基酸及其衍生物	Amino acids and derivatives	氨基酸及其衍生物	56-40-6	3	68355	69450.9	32178.4	112167	40845.9	39738.4	0.0827431	0.79638	1.13394	0.181341	insig
pmb2507	C5H11O7P	2-Deoxyribose-1-phosphate*	2-脱氧核糖-1-磷酸*	Nucleotides and derivatives	核苷酸及其衍生物	Nucleotides and derivatives	核苷酸及其衍生物	17210-42-3	3	323256	337659	382136	226815	221649	240557	1.17499	0.0149273	0.660582	-0.598189	insig
pmb1650	C18H30O2	Octadeca-11E,13E,15Z-trienoic acid	十八碳-9E,13E,15Z-三烯酸	Lipids	脂质	Free fatty acids	游离脂肪酸	25575-00-2	3	5.51018e+06	3.23338e+06	5.634e+06	3.24181e+06	5.53312e+06	3.26877e+06	0.405797	0.514439	0.837674	-0.25554	insig
Zmhn001883	C14H18O9	Vanillic acid-4-O-glucoside	香草酸-4-O-葡萄糖苷	Phenolic acids	酚酸类	Phenolic acids	酚酸类	32142-31-7	3	96981.8	94193.8	116544	11077.4	9561.02	34562.5	1.11609	0.00153929	0.179387	-2.47885	down
MW0145450	C17H30N8O4S1	Arg-Met-His	L-精氨酰-L-甲硫氨酰-L-组氨酸	Amino acids and derivatives	氨基酸及其衍生物	Amino acids and derivatives	氨基酸及其衍生物	-	3	81484.6	116425	113385	2573045	2208670	1342975	1.20322	0.0335536	19.6749	4.29828	up
mws1598	C3H9NO3S	3-Amino-1-propionic sulfonic acid	3-氨基-1-丙磺酸	Organic acids	有机酸	Organic acids	有机酸	3687-18-1	3	9050.43	9503.24	13461.6	14026.5	21526.1	3340	0.0484506	0.710862	1.21482	0.280737	insig
MW0152517	C22H37N5O9	Leu-Thr-Pro-Asp-Ala	Leu-Thr-Pro-Asp-Ala	Amino acids and derivatives	氨基酸及其衍生物	Amino acids and derivatives	氨基酸及其衍生物	-	3	176796	173445	168030	560131	657753	519545	1.20892	0.00981614	3.35236	1.74518	up
pme0122	C8H16N2O3	N6-Acetyl-L-lysine	N6-乙酰-L-赖氨酸	Amino acids and derivatives	氨基酸及其衍生物	Amino acids and derivatives	氨基酸及其衍生物	692-04-6	3	6.24035e+06	5.76904e+06	16268490	15807190	16110225	9.0971e+06	0.626378	0.368687	1.45041	0.536461	insig
MW0152081	C20H35NO16	Lacto-N-triaose	乳-N-三糖	Others	其它类	Saccharides	糖类	75645-27-1	3	19546.4	6814.41	4951.71	65803.4	39283.6	43429.9	1.08025	0.0234705	4.74306	2.24582	up
mws3109	C8H9NO3	4-Hydroxy-L-phenylglycine	4-羟基-L-苯甘氨酸	Amino acids and derivatives	氨基酸及其衍生物	Amino acids and derivatives	氨基酸及其衍生物	32462-30-9	3	130826	159198	155989	148952	145491	139188	0.225531	0.697441	0.972238	-0.0406192	insig
pmb0962	C10H22N2O4	L-Lysine-Butanoic Acid	L-赖氨酸丁酸酯	Amino acids and derivatives	氨基酸及其衍生物	Amino acids and derivatives	氨基酸及其衍生物	80407-71-2	3	701730	395555	552740	332060	185125	198475	1.0496	0.0517718	0.433727	-1.20514	insig
Hmbn005207	C30H48O4	Hederagenin	常春藤皂苷元	Terpenoids	萜类	Triterpene	三萜	465-99-6	3	40246.1	65016.1	117235	127132	262538	56280.6	0.593259	0.345536	2.0043	1.0031	insig
mws2103	C14H12O4	Piceatannol	白皮杉醇	Others	其它类	Stilbene	茋类	10083-24-6	3	19026.4	10005	13184.7	23390.2	20043.2	11128.9	0.467212	0.418153	1.29245	0.370109	insig
pmb0782	C5H11N	Piperidine	哌啶	Alkaloids	生物碱	Piperidine alkaloids	哌啶类生物碱	110-89-4	3	17977200	9.59643e+06	2.63997e+07	7.14251e+06	7.24266e+06	7.19245e+06	0.994045	0.155913	0.399783	-1.32271	insig
Hmyn007168	C22H45O9P	LysoPG 16:0	溶血磷脂酰甘油 16:0	Lipids	脂质	Glycerol ester	甘油酯	-	3	28221.4	25384.5	24900.4	38011.2	36265.3	50798	1.09184	0.0706214	1.59318	0.671908	insig
mws0179	C17H20O9	Chlorogenic acid methyl ester	绿原酸甲酯	Phenolic acids	酚酸类	Phenolic acids	酚酸类	29708-87-0	2	121635	131735	141740	35006.1	29806.2	43384.3	1.19804	0.00035537	0.273839	-1.8686	down
Wbsp000037	C14H21NO2	1-[3-(4-methyl-6-oxocyclohex-1-en-1-yl)propyl]pyrrolidin-2-one	1-[3-(4-甲基-6-氧环己-1-烯-1-基)丙基]吡咯烷-2-酮	Others	其它类	Ketone compounds	酮类化合物	-	3	15498.8	18829.3	24634	28301.1	34630.2	8340	0.0561421	0.664098	1.20877	0.273535	insig
MWSprf123	C48H78O18	Buddlejasaponin IVb	醉鱼草皂苷 IVb	Terpenoids	萜类	Triterpene Saponin	三萜皂苷	152580-79-5	1	172038	84683.5	79742.2	94334.7	278910	179996	0.61464	0.318996	1.64428	0.717457	insig
MWSmce448	C5H6N2O2	Imidazol-1-yl-acetic acid*	咪唑-1-乙酸*	Alkaloids	生物碱	Alkaloids	生物碱	22884-10-2	3	774590	863542	413212	395046	293640	134235	0.93942	0.0771117	0.401162	-1.31774	insig
pmn001684	C12H18O4	Tuberonic Acid	Tuberonic Acid	Organic acids	有机酸	Organic acids	有机酸	124649-26-9	1	6670	11344.6	8540.15	10389.3	13413.9	17002.2	0.875905	0.120315	1.53665	0.619788	insig
Laxp006965	C48H78O18	Abrisaponin Ca	相思子皂苷 Ca	Terpenoids	萜类	Triterpene Saponin	三萜皂苷	-	1	118958	7601.9	36088.9	72351.9	156551	19969.7	0.374233	0.610348	1.53013	0.613651	insig
MWSslk042	C6H7NO2	N-Ethylmaleimide (NEM)	N-乙基顺丁烯二酰亚胺	Amino acids and derivatives	氨基酸及其衍生物	Amino acids and derivatives	氨基酸及其衍生物	128-53-0	3	152924	146855	109208	58400	59303.5	111715	0.962232	0.0586333	0.560943	-0.834074	insig
MEDP1345	C26H48NO7P	LysoPC(18:3(9Z,12Z,15Z))	LPC(18:3/0:0)	Lipids	脂质	LPC	溶血磷脂酰胆碱	-	3	2995.59	3403	1296.56	8736.35	11691.2	10021.6	1.11672	0.00275224	3.95693	1.98438	up
Waln009920	C28H52NO9P	1-(2,3-dihydroxypropoxy)-3-(((2-(dimethylamino)ethoxy)(hydroxy)phosphoryl)oxy)propan-2-yl (8E,11Z,14Z)-octadeca-8,11,14-trienoate*	1-(2,3-二羟基丙氧基)-3-(((2-(二甲基氨基)乙氧基)(羟基)磷酰基)氧基)丙-2-基 (8E,11Z,14Z)-十八碳-8,11,14-三烯酸*	Lipids	脂质	LPE	溶血磷脂酰乙醇胺	-	1	2995.59	3403	1296.56	8736.35	11691.2	10021.6	1.11672	0.00275224	3.95693	1.98438	up
MWSHY0111	C22H22O10	Calycosin-7-O-glucoside	毛蕊异黄酮苷	Flavonoids	黄酮	Isoflavones	异黄酮	20633-67-4	3	276940	110151	165573	98370	163430	110228	0.600807	0.347969	0.673155	-0.57099	insig
Wbsp001477	C16H23NO4	Sieboldine A	Sieboldine A	Alkaloids	生物碱	Alkaloids	生物碱	-	2	1.06431e+06	1.40797e+06	1.35369e+06	1.21716e+06	1.13754e+06	936271	0.651776	0.262239	0.860168	-0.21731	insig
ZbWp003008	C11H15NO2	N-Ethylphenylalanine	N-乙基苯丙氨酸	Amino acids and derivatives	氨基酸及其衍生物	Amino acids and derivatives	氨基酸及其衍生物	-	2	193038	240205	263580	397225	229289	192501	0.299557	0.591865	1.17536	0.233097	insig
mws4174	C8H15NO6	N-Acetyl-D-mannosamine	N-乙酰-D-甘露糖胺	Others	其它类	Saccharides	糖类	7772-94-3	3	49715.9	47412.8	11670	46599.6	17458.5	35279.2	0.0146139	0.844513	0.913038	-0.131254	insig
Lmgp004731	C21H20O10	Genistein-7-O-galactoside	染料木素-7-O-半乳糖苷	Flavonoids	黄酮	Isoflavones	异黄酮	-	3	3.55377e+06	1.45219e+06	1.76768e+06	197937	116112	107474	1.18314	0.0833986	0.0622299	-4.00625	insig
MWSslk002	C21H20O10	Sophoricoside	槐角苷	Flavonoids	黄酮	Isoflavones	异黄酮	152-95-4	3	3.55377e+06	1.45219e+06	1.76768e+06	197937	116112	107474	1.18314	0.0833986	0.0622299	-4.00625	insig
Zbzp010481	C21H34O3	1-(3,5-Dihydroxyphenyl)pentadecan-1-one	1-(3,5-二羟基苯基)十五烷-1-酮	Quinones	醌类	Quinones	醌类	-	3	9	309967	70800.7	790949	429614	765462	0.710828	0.0249778	5.21572	2.38287	insig
Lmhn003373	C11H10O7	4-Hydroxybenzoylmalic acid	4-羟基苯甲酰苹果酸	Phenolic acids	酚酸类	Phenolic acids	酚酸类	-	2	9	9	9	18461.9	38224.6	34594	1.21542	0.0376325	3380.76	11.7231	up
Wabn005399	C11H12O5	Plumbagic acid	白花丹酸	Phenolic acids	酚酸类	Phenolic acids	酚酸类	-	2	83365	70020	30322.7	52021.9	75025	32692.9	0.167714	0.712405	0.869533	-0.201688	insig
Zblp004832	C15H12O4	7,4'-Dihydroxydihydroflavonoids	7,4'-二羟基二氢黄酮	Flavonoids	黄酮	Flavanones	二氢黄酮	-	3	23955.7	21006.9	37335.9	71556.6	86419.2	41585.2	1.02464	0.0828409	2.42484	1.27789	insig
mws0715	C13H16N2O4	Phenylacetyl-L-glutamine	N-苯乙酰基-L-谷氨酰胺	Amino acids and derivatives	氨基酸及其衍生物	Amino acids and derivatives	氨基酸及其衍生物	28047-15-6	3	31148.9	27126.5	68355	19091.5	16369.3	15152	0.992524	0.192392	0.39969	-1.32305	insig
Wcdp006869	C18H28O3	10-Methoxyheptadec-1-En-4,6-Diyne-3,9-Diol	10-Methoxyheptadec-1-En-4,6-Diyne-3,9-Diol	Lipids	脂质	Free fatty acids	游离脂肪酸	133921-57-0	1	116656	118747	44254.5	319897	252065	347532	1.07358	0.00501429	3.28793	1.71718	up
Jmzn003343	C26H34O11	Saikolignanoside A	柴胡木脂素苷 A	Lignans and Coumarins	木脂素和香豆素	Lignans	木脂素	-	3	66685	28385.5	65020	12625.3	14772.7	8275.51	1.10949	0.0768438	0.222833	-2.16596	insig
Lmhp112042	C21H38O4	1-Linoleoylglycerol*	1-亚油酰甘油酯*	Lipids	脂质	Glycerol ester	甘油酯	2277-28-3	1	9	9	9	9896.15	10552.1	14973.9	1.21656	0.0177795	1311.93	10.3575	up
Zmgn004894	C8H8O3	Methyl 4-hydroxybenzoate	对羟基苯甲酸甲酯	Phenolic acids	酚酸类	Phenolic acids	酚酸类	99-76-3	3	77918.9	146745	143410	25887.1	20005	25005	1.17334	0.0466991	0.192617	-2.3762	down
pme2773	C7H14N2O4S	L-Cystathionine	L-胱硫醚	Amino acids and derivatives	氨基酸及其衍生物	Amino acids and derivatives	氨基酸及其衍生物	56-88-2	3	239069	214307	209685	1.06932e+06	1.01433e+06	2.87582e+06	1.14499	0.143947	7.47965	2.90297	insig
Lmsn010558	C35H62O6	Squamocin K	Squamocin K	Others	其它类	Others	其它	161169-70-6	3	9	9	9	1639.47	2054.92	937.708	1.21225	0.0422693	171.559	7.42256	up
mws0612	C10H12O4	3,4-Dimethoxyphenyl acetic acid	3,4-二甲氧基苯乙酸	Phenolic acids	酚酸类	Phenolic acids	酚酸类	93-40-3	3	18856.5	23405.8	22124.2	24702.1	32510.4	55015	0.87478	0.219391	1.74303	0.801596	insig
Lmbn000612	C5H7NO3	1-Pyrroline-4-hydroxy-2-carboxylic acid	1-吡咯啉-4-羟基-2-羧酸	Organic acids	有机酸	Organic acids	有机酸	9054-77-7	2	63711.7	66297.5	77702.9	62033.2	87824.4	71500.6	0.287539	0.634338	1.0657	0.0917972	insig
pmb2591	C13H14N2O3	N-Acetyl-L-Tryptophan	N-乙酰-L-色氨酸	Amino acids and derivatives	氨基酸及其衍生物	Amino acids and derivatives	氨基酸及其衍生物	1218-34-4	1	738455	688529	697036	613486	1774325	728949	0.459358	0.46474	1.46739	0.55325	insig
MW0145699	C19H32N8O10	Asn-Asp-Glu-Arg	Asn-Asp-Glu-Arg	Amino acids and derivatives	氨基酸及其衍生物	Amino acids and derivatives	氨基酸及其衍生物	-	3	106710	65020	140075	160095	260245	285290	1.00281	0.0544916	2.26305	1.17827	insig
Ybsp009454	C37H38N2O6	Cepharanthine	千金藤素	Alkaloids	生物碱	Alkaloids	生物碱	481-49-2	2	930412	558166	556508	701766	952093	928343	0.660526	0.302873	1.26264	0.33644	insig
MW0145912	C12H22N4O7	Asn-Thr-Thr	L-天冬酰胺基-L-苏氨酰-L-苏氨酸	Amino acids and derivatives	氨基酸及其衍生物	Amino acids and derivatives	氨基酸及其衍生物	-	3	181252	126641	160826	3.39025e+06	2.51838e+06	6816040	1.19493	0.0894392	27.1477	4.76276	insig
Lmhp007840	C27H52NO7P	LysoPC 19:2	溶血磷脂酰胆碱 19:2	Lipids	脂质	LPC	溶血磷脂酰胆碱	-	2	25816.4	29765.1	31271.2	599185	665841	491634	1.21436	0.00816019	20.2257	4.33812	up
Lmhn002574	C20H16O11	Caffeoyl(p-Hydroxybenzoyl)tartaric acid	咖啡酰对羟基苯甲酰酒石酸	Phenolic acids	酚酸类	Phenolic acids	酚酸类	-	3	15005	12930.4	36675	13477.1	12787.4	31138.4	0.130208	0.816834	0.888447	-0.170642	insig
Lcsp001547	C15H25N3O6	Pro-Leu-Asp	脯氨酰-亮氨酰-天冬氨酸	Amino acids and derivatives	氨基酸及其衍生物	Amino acids and derivatives	氨基酸及其衍生物	-	1	2.4438e+06	8.74248e+06	9.09983e+06	1.47474e+06	1.79294e+06	1.83608e+06	0.99156	0.14366	0.251589	-1.99086	insig
Lmcp002302	C12H17N5O5	N6-(2-Hydroxyethyl)adenosine	N6-(2-羟乙基)腺苷	Nucleotides and derivatives	核苷酸及其衍生物	Nucleotides and derivatives	核苷酸及其衍生物	4338-48-1	3	658383	686843	891007	240205	104728	210160	1.13804	0.0059154	0.248227	-2.01027	down
Zmdp001663	C10H18N2O5S	γ-glutamylmethionine	γ-谷氨酰胺甲硫氨酸	Amino acids and derivatives	氨基酸及其衍生物	Amino acids and derivatives	氨基酸及其衍生物	17663-87-5	3	1.15862e+06	458203	1.23119e+06	73761.4	147659	253946	1.07691	0.0790285	0.166912	-2.58284	insig

## Sheet: Fig.4B
Index	Formula	Compounds	物质	Class I	物质一级分类	Class II	物质二级分类	CAS	Level	CK-1	CK-2	CK-3	PA-1	PA-2	PA-3	VIP	P-value	Fold_Change	Log2FC	Type
mws0242	C8H14O4	Suberic Acid	辛二酸	Organic acids	有机酸	Organic acids	有机酸	505-48-6	1	492123	618860	555184	574965	557425	572472	0.225852	0.759364	1.02322	0.033121	insig
pme3096	C3H5NO4	Aminomalonic acid	氨基丙二酸	Organic acids	有机酸	Organic acids	有机酸	1068-84-4	3	4.78254e+06	4.92324e+06	5.10892e+06	1.16482e+07	1.14933e+07	9.96138e+06	1.1232	0.00640059	2.23446	1.15993	up
Zmgn001448	C7H12O5	2-Propylmalic Acid*	2-丙基苹果酸*	Organic acids	有机酸	Organic acids	有机酸	-	2	461832	415323	450608	3.23527e+07	3.95657e+07	3.96853e+07	1.13245	0.0043212	84.0539	6.39324	up
mws0147	C5H10O3	β-Hydroxyisovaleric acid	β-羟基异戊酸	Organic acids	有机酸	Organic acids	有机酸	625-08-1	3	193269	209293	200253	288479	237284	373182	0.930036	0.128501	1.49124	0.576517	insig
mws0425	C5H6O4	Citraconic acid	柠康酸	Organic acids	有机酸	Organic acids	有机酸	498-23-7	3	1.50921e+07	1.55081e+07	1.60281e+07	2.77775e+06	1.88812e+06	2.09622e+06	1.12499	4.05264e-06	0.145021	-2.78567	down
pme3961	C10H13N5O3	2'-Deoxyadenosine	2'-脱氧腺苷	Nucleotides and derivatives	核苷酸及其衍生物	Nucleotides and derivatives	核苷酸及其衍生物	958-09-8	3	1.57864e+06	1.53115e+06	1.79698e+06	190528	173416	182109	1.13161	0.00306616	0.111286	-3.16766	down
Zbqn001288	C9H17NO4	(3-hydroxypropanoyl)-L-leucine	(3-羟丙基)-L-亮氨酸	Amino acids and derivatives	氨基酸及其衍生物	Amino acids and derivatives	氨基酸及其衍生物	-	1	1.3553e+07	1.54371e+07	1.41605e+07	1.51582e+07	1.53877e+07	1.3403e+07	0.17285	0.766809	1.0185	0.0264416	insig
Lmsn015919	C6H18O24P6	Phytic acid	植酸	Organic acids	有机酸	Organic acids	有机酸	83-86-3	3	598963	599205	619148	611878	609698	590446	0.103929	0.862328	0.997087	-0.00420863	insig
mws2212	C9H8O4	Caffeic acid	咖啡酸	Phenolic acids	酚酸类	Phenolic acids	酚酸类	331-39-5	3	4.035e+06	4.43238e+06	4.87016e+06	720293	803604	747185	1.13023	0.00393877	0.170277	-2.55404	down
pmd0132	C24H50NO7P	LysoPC 16:0(2n isomer)	溶血磷脂酰胆碱 16:0(2n异构)	Lipids	脂质	LPC	溶血磷脂酰胆碱	-	1	4.14821e+06	5.00204e+06	4.37171e+06	4.55745e+06	4.46132e+06	4.24034e+06	0.159202	0.77236	0.980561	-0.02832	insig
Lmrj001341	C8H12N2O3	Cyclo(Ser-Pro)	环(丝氨酸-脯氨酸)	Amino acids and derivatives	氨基酸及其衍生物	Amino acids and derivatives	氨基酸及其衍生物	-	1	4.77249e+07	4.92188e+07	4.46001e+07	5.6745e+07	6.165e+07	5.76166e+07	1.06782	0.0049911	1.24351	0.314422	insig
Wayn000341	C10H18N2O8	N-(1-Deoxy-1-fructosyl)Asparagine	N-(1-脱氧-1-果糖基)天冬酰胺	Nucleotides and derivatives	核苷酸及其衍生物	Nucleotides and derivatives	核苷酸及其衍生物	-	1	970398	933027	946343	1.08921e+06	1.03988e+06	1.10163e+06	1.07409	0.00833691	1.13368	0.181013	insig
mws0227	C6H13NO2	L-Leucine	L-亮氨酸	Amino acids and derivatives	氨基酸及其衍生物	Amino acids and derivatives	氨基酸及其衍生物	61-90-5	1	1.17826e+07	1.16551e+07	1.15546e+07	2.67257e+06	2.4317e+06	2.91715e+06	1.13023	1.83952e-05	0.229234	-2.12511	down
MW0103699	C17H27N3O17P2	Uridine-diphosphate-n-acetylgalactosamine	UDP-N-乙酰基-α-D-半乳糖胺	Nucleotides and derivatives	核苷酸及其衍生物	Nucleotides and derivatives	核苷酸及其衍生物	-	3	23627.9	17862.3	20663.7	1.03025e+06	907358	826414	1.13147	0.00427629	44.4706	5.47478	up
pme1975	C3H4O4	Malonic acid	丙二酸	Organic acids	有机酸	Organic acids	有机酸	141-82-2	3	1.41842e+06	1.44485e+06	1.47886e+06	1.94642e+06	1.93605e+06	1.85767e+06	1.12275	0.00042001	1.32197	0.402685	insig
pmn001724	C31H43N3O11	Lycibarbarspermidine B*	枸杞亚精胺 B*	Alkaloids	生物碱	Phenolamine	酚胺	-	2	1.13458e+06	1.06367e+06	1.01798e+06	1.27127e+06	1.39182e+06	1.38677e+06	1.06084	0.00626666	1.2592	0.332504	insig
Lmqn008288	C18H36O3	3-Hydroxyoctadecanoic Acid	3-羟基十八烷酸	Lipids	脂质	Free fatty acids	游离脂肪酸	45261-96-9	2	7.63026e+06	8.10988e+06	7.91084e+06	7.46305e+06	7.44599e+06	7.45211e+06	0.956556	0.0904985	0.945464	-0.0809055	insig
MWS2040	CH4O3S	Methanesulfonic acid	甲基磺酸	Organic acids	有机酸	Organic acids	有机酸	75-75-2	3	168772	176177	138665	73938.8	114898	41680	0.910791	0.0378291	0.476653	-1.06899	insig
pme3233	C16H12O5	Calycosin	毛蕊异黄酮	Flavonoids	黄酮	Isoflavones	异黄酮	20575-57-9	3	2.12541e+06	2.14879e+06	2.24801e+06	539299	503313	470171	1.1311	3.21283e-05	0.231943	-2.10816	down
MW0103404	C10H15N3O5	5-Methylcytidine	5-甲基胞苷	Nucleotides and derivatives	核苷酸及其衍生物	Nucleotides and derivatives	核苷酸及其衍生物	2140-61-6	3	1.24141e+06	1.27531e+06	1.13384e+06	1.31527e+06	1.38735e+06	1.26025e+06	0.764677	0.139815	1.08555	0.118427	insig
MW0158564	C28H37N7O8	Tyr-Phe-Asp-Arg	酪氨酸-苯丙氨酸-天门冬氨酸-精氨酸	Amino acids and derivatives	氨基酸及其衍生物	Amino acids and derivatives	氨基酸及其衍生物	-	3	296212	296506	345686	4.46767e+06	4.2941e+06	3.86753e+06	1.13164	0.00193798	13.4583	3.75042	up
Wayn002279	C8H12O7	Dihomocitric acid	二高柠檬酸	Organic acids	有机酸	Organic acids	有机酸	-	2	148560	144250	158257	179609	184058	229306	0.965303	0.0882008	1.3146	0.394619	insig
MW0136833	C15H10O4	7,3'-Dihydroxyflavone*	7，3-二羟基黄酮*	Flavonoids	黄酮	Flavones	黄酮	108238-40-0	3	1.05818e+06	1.06551e+06	1.12759e+06	1.4622e+06	1.39035e+06	1.4054e+06	1.1138	0.000415313	1.30962	0.389145	insig
MW0118724	C8H10N2O2	2-Methyl-3-(pyrimidin-2-YL)propanoic acid	2-甲基-3-嘧啶-2-基-丙酸	Organic acids	有机酸	Organic acids	有机酸	819850-14-1	3	1.80084e+06	1.75455e+06	1.7771e+06	2.12296e+06	2.04687e+06	2.06792e+06	1.11741	0.000989508	1.16977	0.226219	insig
mws0823	C5H8O3	3-Methyl-2-Oxobutanoic acid	3-甲基-2-氧代-丁酸	Organic acids	有机酸	Organic acids	有机酸	759-05-7	3	374777	239622	402765	2.16885e+06	2.11393e+06	2.04891e+06	1.11598	2.4168e-05	6.22485	2.63804	up
pme2693	C6H14N2O	N-Acetylputrescine	N-乙酰腐胺	Alkaloids	生物碱	Alkaloids	生物碱	18233-70-0	3	557418	716760	644390	1.26311e+06	1.35923e+06	1.52371e+06	1.1028	0.0025213	2.16101	1.11171	up
pmb0818	C11H11NO3	Methoxyindoleacetic acid	甲氧基吲哚乙酸	Alkaloids	生物碱	Plumerane	吲哚类生物碱	3471-31-6	3	3.0031e+06	2.92001e+06	3.28514e+06	1.08169e+06	1.0805e+06	1.12941e+06	1.12995	0.00264409	0.357462	-1.48414	down
MWStz170	C11H18N2O3	Cyclo(L-Leu-trans-4-hydroxy-L-Pro)	环(L-亮氨酸-反-4-羟基-L-脯氨酸)	Amino acids and derivatives	氨基酸及其衍生物	Amino acids and derivatives	氨基酸及其衍生物	115006-86-5	1	1.4977e+06	1.45169e+06	1.35678e+06	4.71721e+06	4.9955e+06	4.67844e+06	1.13112	0.000170266	3.34198	1.7407	up
mws0267	C3H6O4	DL-Glyceric Acid	DL-甘油酸	Organic acids	有机酸	Organic acids	有机酸	473-81-4	3	869231	948199	848532	114636	206927	196810	1.10439	7.1169e-05	0.194441	-2.36259	down
Wcfn003941	C12H18O7S	Sulfo jasmonate	Sulfo jasmonate	Others	其它类	Others	其它	-	3	6.71393e+06	6.67025e+06	6.7335e+06	7.37494e+06	9.29994e+06	8.85765e+06	0.969147	0.0900178	1.26916	0.343873	insig
pme2550	C6H6O6	Cis-Aconitic acid	顺式乌头酸	Organic acids	有机酸	Organic acids	有机酸	585-84-2	3	2.74212e+07	2.51211e+07	2.69668e+07	5.63527e+06	5.91917e+06	5.98305e+06	1.13206	0.000922373	0.220572	-2.18068	down
pmb2922	C15H24N2O17P2	Uridine 5'-diphospho-D-glucose	尿苷 5'-二磷酸-D-葡萄糖	Nucleotides and derivatives	核苷酸及其衍生物	Nucleotides and derivatives	核苷酸及其衍生物	133-89-1	1	29690.8	50015	32062	3.01926e+06	2.96339e+06	2.8329e+06	1.12996	0.000307124	78.8737	6.30147	up
MW0109866	C15H28N6O7	Thr-Glu-Arg	苏氨酸-谷氨酸-精氨酸	Amino acids and derivatives	氨基酸及其衍生物	Amino acids and derivatives	氨基酸及其衍生物	-	3	3.18934e+06	3.16402e+06	3.22536e+06	6.67812e+06	5.62255e+06	4.97425e+06	1.08727	0.0353319	1.80347	0.850775	insig
pmb2804	C18H32O4	13S-Hydroperoxy-9Z,11E-octadecadienoic acid	13-氢过氧化-9,11-十八碳二烯酸	Lipids	脂质	Free fatty acids	游离脂肪酸	33964-75-9	3	5.25629e+06	5.60762e+06	6.05182e+06	4.3185e+06	5.35372e+06	1.16266e+07	0.248382	0.588338	1.25911	0.332407	insig
MW0014493	C4H6O3	4-Hydroxycrotonic acid	4-羟基巴豆酸	Organic acids	有机酸	Organic acids	有机酸	24587-49-3	3	762907	782931	784654	7.80099e+07	6.66597e+07	6.3368e+07	1.13267	0.00415727	89.2677	6.48007	up
Hmln007772	C17H26O4	Nordihydrocapsiate	降二氢辣椒酯	Phenolic acids	酚酸类	Phenolic acids	酚酸类	220012-53-3	1	5.74604e+06	6.25603e+06	5.26605e+06	9.41864e+06	9.20431e+06	8.18283e+06	1.08528	0.0034189	1.55233	0.634434	insig
MWS20987	C7H15N3O2	N5-(1-Iminoethyl)-L-ornithine	N5-(1-亚胺乙基)-L-鸟氨酸	Amino acids and derivatives	氨基酸及其衍生物	Amino acids and derivatives	氨基酸及其衍生物	36889-13-1	3	4.75157e+06	4.64635e+06	4.69854e+06	2.84901e+06	2.85022e+06	2.89456e+06	1.13247	1.77995e-05	0.609642	-0.713965	insig
pme0008	C6H13N3O3	L-Citrulline	L-瓜氨酸	Amino acids and derivatives	氨基酸及其衍生物	Amino acids and derivatives	氨基酸及其衍生物	372-75-8	3	3.72619e+06	3.68294e+06	3.86629e+06	1.26608e+06	1.22707e+06	1.30419e+06	1.1321	8.67765e-05	0.33678	-1.57012	down
Lcsp001578	C11H21N3O5	Ser-Gly-Ile	L-丝氨酰-甘氨酰-L-异亮氨酸	Amino acids and derivatives	氨基酸及其衍生物	Amino acids and derivatives	氨基酸及其衍生物	-	1	2.83484e+06	2.9279e+06	2.88154e+06	1.53044e+06	1.47586e+06	1.47383e+06	1.13184	6.12092e-06	0.518277	-0.948206	insig
pmf0174	C10H22O	1-Decanol*	1-癸醇*	Others	其它类	Alcohol compounds	醇类化合物	112-30-1	3	1.11162e+07	1.14173e+07	1.06525e+07	2.3408e+07	2.24799e+07	2.15101e+07	1.12862	0.00064485	2.03091	1.02213	up
pmb3079	C8H16NO9P	N-Acetyl-D-glucosamine-1-phosphate	N-乙酰-D-葡萄糖胺-1-磷酸	Others	其它类	Saccharides	糖类	6866-69-9	3	618321	692052	798550	438297	544773	511054	0.983569	0.0383729	0.708477	-0.497207	insig
MWS201474	C15H18N4O4	Tyr-His	L-酪氨酸-L-组氨酸	Amino acids and derivatives	氨基酸及其衍生物	Amino acids and derivatives	氨基酸及其衍生物	3788-44-1	3	585427	590392	609748	723453	728690	764662	1.11155	0.00184628	1.24151	0.312101	insig
pmb3101	C7H12O5	2-Isopropylmalic Acid*	2-异丙基苹果酸*	Organic acids	有机酸	Organic acids	有机酸	49601-06-1	2	487856	466008	474169	4.6512e+07	4.53501e+07	4.46013e+07	1.13307	0.000152184	95.5604	6.57834	up
ML10177402	C7H7NO3	4-Aminosalicylic acid	4-氨基水杨酸	Phenolic acids	酚酸类	Phenolic acids	酚酸类	65-49-6	3	312103	299187	265911	472924	523539	499830	1.10884	0.000514832	1.70576	0.770416	insig
Hmcn000192	C7H14O7	Sedoheptulose	景天庚酮糖	Others	其它类	Saccharides	糖类	3019-74-7	3	668337	586057	643748	641366	643724	683806	0.443796	0.4587	1.03727	0.0527983	insig
pmb3006	C21H20O10	Apigenin-7-O-glucoside(Cosmosiin)	芹菜素-7-O-葡萄糖苷	Flavonoids	黄酮	Flavones	黄酮	578-74-5	3	298351	396597	310237	18121.2	36332.2	11670	1.10116	0.00705774	0.0657823	-3.92616	down
Wcdp002433	C11H12N2O2	L-Tryptophan	L-色氨酸	Amino acids and derivatives	氨基酸及其衍生物	Amino acids and derivatives	氨基酸及其衍生物	73-22-3	1	2.90636e+06	2.90391e+06	2.86668e+06	978610	1.11383e+06	1.00711e+06	1.12981	0.00016552	0.357216	-1.48513	down
pme0075	C7H11NO5	N-Acetyl-L-glutamic acid	N-乙酰-L-谷氨酸	Amino acids and derivatives	氨基酸及其衍生物	Amino acids and derivatives	氨基酸及其衍生物	1188-37-0	2	350848	403322	442359	817209	1.09255e+06	951809	1.09989	0.0129413	2.39156	1.25795	up
MWSslk133	C14H26O4	1,14-Tetradecanedioic Acid	1,14-十四烷二酸	Lipids	脂质	Free fatty acids	游离脂肪酸	821-38-5	3	519172	587354	551585	483942	470834	495943	0.978989	0.0585295	0.874923	-0.192772	insig
Wbhp008849	C20H30O4	Tagalsin S	Tagalsin S	Terpenoids	萜类	Terpene	萜类	-	1	32431.3	56249.1	45707.4	1.46583e+06	2.10043e+06	2.18008e+06	1.12643	0.014216	42.7594	5.41817	up
Hmhp001812	C11H15N5O4	2'-O-Methyladenosine	2-甲氧基腺苷	Nucleotides and derivatives	核苷酸及其衍生物	Nucleotides and derivatives	核苷酸及其衍生物	2140-79-6	3	1.82996e+06	1.84666e+06	1.79957e+06	104960	180664	132532	1.1249	2.63381e-06	0.076359	-3.71106	down
MWS0933	C7H11N3O2	1-Methylhistidine	1-甲基组氨酸	Amino acids and derivatives	氨基酸及其衍生物	Amino acids and derivatives	氨基酸及其衍生物	332-80-9	2	980344	1.03401e+06	1.0668e+06	1.74129e+06	1.61507e+06	1.72605e+06	1.12266	0.000394867	1.64952	0.722044	insig
mws1589	C18H32O16	D-Panose	D-潘糖	Others	其它类	Saccharides	糖类	33401-87-5	3	23340	217187	276150	245874	224934	202303	0.455746	0.566759	1.30277	0.381581	insig
pmp000240	C27H28O16	Apigenin-6-C-(2''-glucuronyl)glucoside	芹菜素-6-C-(2''-葡萄糖醛酸基)葡萄糖苷	Flavonoids	黄酮	Flavones	黄酮	-	3	486422	713500	463456	326471	337630	366411	0.967164	0.115203	0.619529	-0.690756	insig
MW0143501	C20H36O2	Icosa-5,14-dienoic acid	二十碳五，14-二烯酸	Organic acids	有机酸	Organic acids	有机酸	122055-58-7	3	1.28242e+06	1.25736e+06	1.23212e+06	1.26214e+06	1.26148e+06	1.21156e+06	0.301368	0.610744	0.990263	-0.0141162	insig
pme3705	C6H10O7	D-Glucoronic acid	D-葡萄糖醛酸	Others	其它类	Saccharides	糖类	6556-12-3	3	907599	796125	806308	286290	240701	253463	1.12586	0.00139459	0.310934	-1.68532	down
pme1210	C5H11NO2S	L-Methionine	L-甲硫氨酸	Amino acids and derivatives	氨基酸及其衍生物	Amino acids and derivatives	氨基酸及其衍生物	63-68-3	1	2.71855e+07	2.71705e+07	3.9398e+07	821035	913855	910223	1.13014	0.0175138	0.0282133	-5.14748	down
Lmgp000796	C8H7NO2	4-Hydroxymandelonitrile	4-羟基扁桃腈	Alkaloids	生物碱	Phenolamine	酚胺	13093-65-7	3	2.71855e+07	2.71705e+07	3.9398e+07	821035	913855	910223	1.13014	0.0175138	0.0282133	-5.14748	down
Zmbn004194	C8H14O5	(R)-2-hydroxy-2-isobutylsuccinic acid	(R)-2-hydroxy-2-isobutylsuccinic acid	Others	其它类	Others	其它	-	3	94228.5	92329.6	82169	3.27392e+06	3.04744e+06	3.29809e+06	1.13266	0.000639557	35.7963	5.16174	up
MW0152262	C21H37N5O9	Leu-Asp-Glu-Lys	Leu-Asp-Glu-Lys	Amino acids and derivatives	氨基酸及其衍生物	Amino acids and derivatives	氨基酸及其衍生物	-	3	418012	362955	181790	245329	236334	229874	0.482074	0.361356	0.739061	-0.436234	insig
Zmgn000173	C5H10O5	D-Ribose	D-核糖	Others	其它类	Saccharides	糖类	50-69-1	3	31066.3	25429.4	23192.3	75573.8	68778.7	75134.8	1.11528	0.000134593	2.75434	1.4617	up
Wcgp011192	C16H24O2	5-Hydroxy-8,8-dimethyl-1,3,4,4a,4b,5,6,7,8a,9-decahydrophenanthren-2-one	5-Hydroxy-8,8-dimethyl-1,3,4,4a,4b,5,6,7,8a,9-decahydrophenanthren-2-one	Others	其它类	Others	其它	-	3	615894	668630	644784	794953	691715	731479	0.938264	0.0656809	1.14971	0.201271	insig
MW0145885	C9H16N4O6	Asn-Ser-Gly	L-天冬酰胺-L-丝氨酰-甘氨酸	Amino acids and derivatives	氨基酸及其衍生物	Amino acids and derivatives	氨基酸及其衍生物	-	3	4.05219e+06	4.11464e+06	3.95552e+06	1.76397e+07	1.73807e+07	1.75162e+07	1.13294	1.55396e-07	4.33386	2.11565	up
MWS4533	C9H10O2	2-Phenylpropionic Acid	2-苯基丙酸	Organic acids	有机酸	Organic acids	有机酸	7782-26-5	1	1.29074e+06	1.34725e+06	1.36853e+06	61632.7	69996.8	68923.3	1.13263	0.000285642	0.0500567	-4.32029	down
mws0008	C9H10O2	Hydrocinnamic acid	氢化肉桂酸	Phenolic acids	酚酸类	Phenolic acids	酚酸类	501-52-0	1	1.29074e+06	1.34725e+06	1.36853e+06	61632.7	69996.8	68923.3	1.13263	0.000285642	0.0500567	-4.32029	down
Lmgn002091	C7H10O5	2-Methyl-3-oxoadipic acid*	2-甲基-3-氧代己二酸*	Organic acids	有机酸	Organic acids	有机酸	-	2	1.58664e+06	1.5135e+06	1.47086e+06	2.20449e+06	2.15641e+06	2.17701e+06	1.12389	0.000752241	1.4303	0.51632	insig
Wayp002574	C21H32N2O7	N-Hydroxyhexanoyl nornicotine glucoside	N-羟基己酰基去甲烟碱葡萄糖苷	Alkaloids	生物碱	Pyridine alkaloids	吡啶类生物碱	-	3	139361	174595	79890.4	408963	422475	441766	1.05852	0.00463316	3.23274	1.69276	up
MWS201443	C9H19N3O4	Ser-Lys	L-丝氨酸-L-赖氨酸	Amino acids and derivatives	氨基酸及其衍生物	Amino acids and derivatives	氨基酸及其衍生物	22677-61-8	3	983999	980050	1.85581e+06	2.84298e+06	3.33017e+06	3.10169e+06	1.02737	0.0123472	2.42806	1.2798	up
mws0341	C6H12O3	2-Hydroxyisocaproic acid	2-羟基异己酸	Organic acids	有机酸	Organic acids	有机酸	20312-37-2	1	7982755	1.09548e+07	1.11123e+07	2.3364e+07	2.30026e+07	2.24227e+07	1.09697	0.0039031	2.28918	1.19483	up
MW0145690	C23H40N8O9	Asn-Asn-Leu-Asn-Val	Asn-Asn-Leu-Asn-Val	Amino acids and derivatives	氨基酸及其衍生物	Amino acids and derivatives	氨基酸及其衍生物	-	3	3.59917e+06	2.20896e+06	3.6017e+06	1.35148e+07	1.21611e+07	1.34523e+07	1.1044	0.000103485	4.15823	2.05597	up
MW0105037	C10H20O3	3-Hydroxydecanoic acid	3-羟基癸酸	Organic acids	有机酸	Organic acids	有机酸	14292-26-3	3	435062	439299	449266	40024.8	46130.2	39617.7	1.13208	4.43275e-06	0.0950212	-3.39561	down
MWStz091	C8H12N2O2	Cyclo(L-Ala-L-Pro)	环(L-丙氨酸-L-脯氨酸)	Amino acids and derivatives	氨基酸及其衍生物	Amino acids and derivatives	氨基酸及其衍生物	36357-32-1	1	2.23287e+07	2.16424e+07	2.13992e+07	3.19603e+07	3.21415e+07	3.15698e+07	1.13016	3.51652e-05	1.46353	0.549457	insig
MW0126140	C6H8N2O2	2-(1-methyl-1H-imidazol-5-yl)acetic acid	对甲基咪唑乙酸	Organic acids	有机酸	Organic acids	有机酸	4200-48-0	3	1.13066e+06	1.06547e+06	1.10007e+06	1.16603e+06	1.20429e+06	1.24388e+06	0.992358	0.0236409	1.09647	0.132871	insig
Zmyn000155	C7H14N2O3	N-α-Acetyl-L-ornithine	N-α-乙酰基-L-鸟氨酸	Amino acids and derivatives	氨基酸及其衍生物	Amino acids and derivatives	氨基酸及其衍生物	6205-08-9	2	2.09995e+07	2.06504e+07	2.14522e+07	5.50142e+06	5.76473e+06	6.27003e+06	1.13095	1.2441e-06	0.277902	-1.84735	down
Zmyn000230	C5H8O5	2-Dehydro-3-deoxy-L-arabinonate	2-脱氢-3-脱氧-L-阿拉伯糖	Others	其它类	Saccharides	糖类	-	3	577729	624667	654418	9	9	9	1.13308	0.00129829	1.4541e-05	-16.0695	down
Zmyn000247	C5H8O5	2-Hydroxyglutaric Acid*	2-羟基戊二酸*	Organic acids	有机酸	Organic acids	有机酸	13095-48-2	3	577729	624667	654418	9	9	9	1.13308	0.00129829	1.4541e-05	-16.0695	down
Lmmp001410	C13H20N2O3	Dihydrocaffeoylputrescine	二氢咖啡酰腐胺	Alkaloids	生物碱	Phenolamine	酚胺	-	3	551496	538241	565170	324684	281985	328152	1.11567	0.000711591	0.564878	-0.82399	insig
pmn001583	C27H30O16	Quercetin-3-O-robinobioside	槲皮素-3-O-洋槐糖苷	Flavonoids	黄酮	Flavonols	黄酮醇	52525-35-6	3	84175.8	69595.8	85120.8	65188.7	60781.9	58988.6	0.984985	0.0562756	0.774237	-0.369154	insig
Wasn003258	C12H22O8	Glucosyl 2-Hydroxy-4-Methylpentanoic Acid	葡萄糖基 2-羟基-4-甲基戊酸	Organic acids	有机酸	Organic acids	有机酸	-	2	698579	645549	715852	905103	758521	844699	0.965	0.0530369	1.21764	0.284093	insig
mws0248	C9H12N2O6	Uridine	尿嘧啶核苷	Nucleotides and derivatives	核苷酸及其衍生物	Nucleotides and derivatives	核苷酸及其衍生物	58-96-8	1	6.02861e+06	6.14767e+06	6.67972e+06	291906	200831	250101	1.13035	0.000923892	0.0393953	-4.66583	down
MW0000332	C23H30N2O5	Methyl reserpate	利血平酸甲酯	Alkaloids	生物碱	Plumerane	吲哚类生物碱	2901-66-8	3	810619	805560	921417	259638	255162	304798	1.12418	0.00139566	0.322983	-1.63047	down
MW0155394	C22H27N3O6	Phe-Tyr-Thr	苯丙氨酰-酪氨酰-苏氨酸	Amino acids and derivatives	氨基酸及其衍生物	Amino acids and derivatives	氨基酸及其衍生物	-	3	4.20945e+06	3.64918e+06	3.95315e+06	124471	90492.9	69822.5	1.1283	0.00162321	0.0241104	-5.3742	down
Zbzp007397	C11H16O2	5,6,7,7a-tetrahydro-4,4,7a-trimethyl-2(4H)-benzofuranone	5,6,7,7a-四氢-4,4,7a-三甲基-2(4H)-苯并呋喃酮	Others	其它类	Others	其它	15356-74-8	3	86918.1	96642.3	107822	823873	802972	718359	1.13022	0.00164407	8.04854	3.00873	up
pmb2657	C10H18N4O6	Argininosuccinic acid	精氨基琥珀酸	Organic acids	有机酸	Organic acids	有机酸	2387-71-5	3	52572.4	56784.9	101095	102488	68241.5	68238.4	0.335407	0.649775	1.1355	0.183325	insig
Lmjn010508	C17H26O3	Fusarester B	Fusarester B	Others	其它类	Ketone compounds	酮类化合物	-	1	2.39355e+06	2.52574e+06	2.39056e+06	1.60535e+06	1.72556e+06	1.60094e+06	1.11977	0.000204401	0.674687	-0.567709	insig
MW0149611	C17H27N5O10	Gln-Ala-Glu-Asp	谷酰氨-丙氨酸-谷氨酸-天冬氨酸	Amino acids and derivatives	氨基酸及其衍生物	Amino acids and derivatives	氨基酸及其衍生物	-	3	294466	375918	436702	217414	236267	261675	0.974245	0.0756986	0.64616	-0.630036	insig
pme1651	C10H9NO2	Indole-3-acetic acid (IAA)	吲哚-3-乙酸	Alkaloids	生物碱	Plumerane	吲哚类生物碱	87-51-4	3	648034	720424	624953	2.60093e+06	2.88269e+06	2.41801e+06	1.12785	0.00341399	3.96387	1.98691	up
MW0135131	C15H10O4	4',6-Dihydroxyflavone*	4，6-二羟基黄酮*	Flavonoids	黄酮	Flavones	黄酮	63046-09-3	3	1.11411e+06	1.091e+06	1.11542e+06	1.45841e+06	1.52338e+06	1.41984e+06	1.11988	0.00458011	1.32558	0.406621	insig
MWS04447	C6H11NO2	Homoproline	高脯氨酸	Amino acids and derivatives	氨基酸及其衍生物	Amino acids and derivatives	氨基酸及其衍生物	56879-46-0	3	6.49936e+07	6.37623e+07	7.57424e+07	11799820	3.97156e+07	3.93034e+07	0.859375	0.0395577	0.444106	-1.17103	insig
Hmyn000254	C18H18O4	Tababiphenyl C	烟草联苯 C	Others	其它类	Chromone	色酮类	1644433-50-0	3	40334.1	43874.6	34304.2	35805.4	31773.1	40010	0.497918	0.37843	0.907821	-0.139521	insig
Lmgn002184	C7H10O5	2-Oxoheptanedionic acid*	2-氧庚二酸*	Organic acids	有机酸	Organic acids	有机酸	17126-90-8	2	1.53333e+06	1.63819e+06	1.47968e+06	2.17723e+06	2.42033e+06	2.0087e+06	1.06833	0.0207618	1.42033	0.506227	insig
pme2679	C6H13NO2	L-Allo-isoleucine	L-别异亮氨酸	Amino acids and derivatives	氨基酸及其衍生物	Amino acids and derivatives	氨基酸及其衍生物	1509-34-8	3	1.1044e+07	1.11147e+07	1.14604e+07	2.76753e+06	2.88152e+06	3.09561e+06	1.13163	1.98302e-06	0.260109	-1.94281	down
pme1109	C5H5N5O	Guanine	鸟嘌呤	Nucleotides and derivatives	核苷酸及其衍生物	Nucleotides and derivatives	核苷酸及其衍生物	73-40-5	1	3.58216e+07	3.68386e+07	3.56016e+07	287066	390508	342900	1.13228	0.000103871	0.00942597	-6.72914	down
pme0230	C10H13N5O4	Adenosine	腺苷	Nucleotides and derivatives	核苷酸及其衍生物	Nucleotides and derivatives	核苷酸及其衍生物	58-61-7	1	1.97843e+06	2.01834e+06	2.07167e+06	6670	92019.9	85514.7	1.04016	8.90397e-07	0.0303545	-5.04195	down
Lmbn002072	C7H12O4	2-Propylsuccinic acid*	2-丙基琥珀酸*	Organic acids	有机酸	Organic acids	有机酸	618-57-5	3	157603	176326	167269	466246	461322	468552	1.13079	5.43699e-05	2.78557	1.47797	up
Zbqp003189	C10H20N2O3	Val-Val	缬氨酸-缬氨酸	Amino acids and derivatives	氨基酸及其衍生物	Amino acids and derivatives	氨基酸及其衍生物	3918-94-3	1	8.13759e+06	8.75897e+06	8.32135e+06	1.97441e+07	1.93052e+07	1.9657e+07	1.13144	2.76975e-06	2.32796	1.21907	up
Zbzn008048	C17H26O4	Embelin	酸藤子酚	Quinones	醌类	Quinones	醌类	550-24-3	3	5.87992e+06	6.28073e+06	5.80948e+06	1.00092e+07	8.39692e+06	8.53771e+06	1.08446	0.0217064	1.49937	0.584356	insig
Zmtn001624	C10H7NO3	N-Acetylisatin	N-乙酰靛红	Alkaloids	生物碱	Plumerane	吲哚类生物碱	574-17-4	3	855009	749246	728553	2.40088e+06	2.56201e+06	2.39128e+06	1.12811	3.7941e-05	3.1525	1.65649	up
MW0102995	C18H28O9	2-[(1R,2R)-3-oxo-2-[(Z)-5-[3,4,5-trihydroxy-6-(hydroxymethyl)oxan-2-yl]oxypent-2-enyl]cyclopentyl]acetic acid	2-[(1R,2R)-3-oxo-2-[(Z)-5-[3,4,5-trihydroxy-6-(hydroxymethyl)oxan-2-yl]oxypent-2-enyl]cyclopentyl]acetic acid	Lipids	脂质	Free fatty acids	游离脂肪酸	-	3	191757	166404	191942	18340	11255	16675	1.12423	0.00152151	0.0841115	-3.57155	down
mws1155	C6H14O6	D-Mannitol	D-甘露醇	Others	其它类	Saccharides	糖类	69-65-8	1	29638.9	42534.9	37327.3	3.33812e+06	3.41694e+06	3.56669e+06	1.13184	0.000373188	94.2615	6.5586	up
Lmxn006423	C7H5NOS	2(3H)-Benzothiazolone	2-羟基苯并噻唑	Alkaloids	生物碱	Alkaloids	生物碱	934-34-9	2	151735	152994	170159	896705	992217	924746	1.1315	0.000870423	5.92491	2.56679	up
pme0282	C8H6O4	Phthalic acid	邻苯二甲酸	Phenolic acids	酚酸类	Phenolic acids	酚酸类	88-99-3	1	5005	13054.2	36675	3.85123e+07	3.60871e+07	3.62546e+07	1.12136	0.00044719	2025.32	10.9839	up
MW0152490	C19H30N6O8	Leu-Ser-His-Asp	Leu-Ser-His-Asp	Amino acids and derivatives	氨基酸及其衍生物	Amino acids and derivatives	氨基酸及其衍生物	-	3	2.58451e+07	2.44095e+07	2.57509e+07	7.31575e+06	8.07599e+06	6.53206e+06	1.12714	9.77247e-06	0.28845	-1.79361	down
mws0832	C10H16N4O3	2-(4-Aminobutanamido)-3-(1-methyl-1H-imidazol-5-yl)propanoic acid	2-(4-氨基丁酰胺基)-3-(1-甲基-1H-咪唑-5-基)丙醇	Organic acids	有机酸	Organic acids	有机酸	584-85-0	3	556911	504815	490185	464767	233941	446374	0.691601	0.202873	0.737853	-0.438595	insig
MW0145761	C20H34N6O10	Asn-Gly-Thr-Ile-Asp	Asn-Gly-Thr-Ile-Asp	Amino acids and derivatives	氨基酸及其衍生物	Amino acids and derivatives	氨基酸及其衍生物	-	3	7.03018e+06	7.11328e+06	7.37348e+06	9	9	9	1.1331	0.000207794	1.25483e-06	-19.6041	down
mws0224	C5H11NO2S	DL-Methionine	DL-蛋氨酸	Amino acids and derivatives	氨基酸及其衍生物	Amino acids and derivatives	氨基酸及其衍生物	59-51-8	3	6.52522e+07	6.74968e+07	6.93799e+07	1.00546e+06	1.01118e+06	1.0008e+06	1.13306	0.000322956	0.0149283	-6.0658	down
MWSslk132	C16H30O4	Hexadecanedioic acid	十六烷基二酸	Lipids	脂质	Free fatty acids	游离脂肪酸	505-54-4	3	713511	734725	733265	464566	482325	481526	1.13013	1.22908e-05	0.654786	-0.610904	insig
Zasp102439	C8H7N	m-Aminophenylacetylene	间氨基苯乙炔	Alkaloids	生物碱	Alkaloids	生物碱	54060-30-9	3	4.05095e+06	3.97608e+06	4.05184e+06	1.76183e+06	1.46739e+06	1.85781e+06	1.11801	0.001743	0.421152	-1.24759	down
Zmdp000292	C7H16N4O2	Arginine methyl ester	精氨酸甲酯	Amino acids and derivatives	氨基酸及其衍生物	Amino acids and derivatives	氨基酸及其衍生物	-	2	1.79641e+06	1.65683e+06	1.62664e+06	9.39224e+06	8.81042e+06	9.13779e+06	1.13209	0.000177303	5.38211	2.42817	up
pmf0348	C10H20O3	2,6-Dimethyl-7-octene-2,3,6-triol	2,6-二甲基-7-辛烯-2,3,6-三醇	Others	其它类	Alcohol compounds	醇类化合物	73815-21-1	3	7.33941e+06	7.79374e+06	7.57114e+06	2.04773e+06	1.89367e+06	2.1276e+06	1.13121	3.9726e-05	0.267306	-1.90343	down
Wcop009181	C18H30O3	8-(hydroxymethyl)-11b-methyltetradecahydro-6a,9-methanocyclohepta[a]naphthalene-3,8-diol	8-(hydroxymethyl)-11b-methyltetradecahydro-6a,9-methanocyclohepta[a]naphthalene-3,8-diol	Terpenoids	萜类	Ditepenoids	二萜	-	3	109716	136110	129428	550544	771193	788262	1.11965	0.0162631	5.62286	2.4913	up
Zmdn001564	C14H18N2O5	γ-Glutamylphenylalanine	γ-谷氨酰胺苯丙氨酸	Amino acids and derivatives	氨基酸及其衍生物	Amino acids and derivatives	氨基酸及其衍生物	7432-24-8	1	1.73808e+06	1.68085e+06	1.70934e+06	639030	647903	612951	1.13223	4.04936e-06	0.370473	-1.43256	down
mws0192	C4H6O4	Succinic acid*	琥珀酸*	Organic acids	有机酸	Organic acids	有机酸	110-15-6	1	7.68888e+06	7.75782e+06	7.78596e+06	1.56289e+07	1.63964e+07	1.39504e+07	1.12202	0.00887195	1.97893	0.984718	insig
mws0470	C4H6O4	Methylmalonic acid*	甲基丙二酸*	Organic acids	有机酸	Organic acids	有机酸	516-05-2	1	7.68888e+06	7.75782e+06	7.78596e+06	1.56289e+07	1.63964e+07	1.39504e+07	1.12202	0.00887195	1.97893	0.984718	insig
Wcgp010223	C18H28O2	3-(Cyclohexen-1-yl)-2-hydroxy-4a,5-dimethyl-2,3,4,5,6,7,8,8a-octahydronaphthalen-1-one	3-(Cyclohexen-1-yl)-2-hydroxy-4a,5-dimethyl-2,3,4,5,6,7,8,8a-octahydronaphthalen-1-one	Others	其它类	Others	其它	-	3	4.45364e+06	4.61629e+06	4.60824e+06	191175	215731	200364	1.13279	0.000114259	0.044397	-4.49339	down
MW0158567	C29H39N5O8	Tyr-Phe-Glu-Lys	酪氨酸-苯丙氨酸-谷氨酸-赖氨酸	Amino acids and derivatives	氨基酸及其衍生物	Amino acids and derivatives	氨基酸及其衍生物	-	3	5.34666e+06	5.90516e+06	4.96517e+06	8.79235e+06	8.67815e+06	8.74003e+06	1.10913	0.00605434	1.61624	0.69264	insig
MW0146283	C26H39N5O10	Asp-Thr-Val-Thr-Phe	Asp-Thr-Val-Thr-Phe	Amino acids and derivatives	氨基酸及其衍生物	Amino acids and derivatives	氨基酸及其衍生物	-	3	5.87417e+06	5.92176e+06	6.19352e+06	7.39605e+07	7.40693e+07	7.69805e+07	1.13295	0.000179462	12.5079	3.64477	up
mws0628	C7H6O2	4-Hydroxybenzaldehyde	4-羟基苯甲醛	Others	其它类	Aldehyde compounds	醛类化合物	123-08-0	1	1.50126e+07	1.45988e+07	1.54977e+07	459611	477224	486300	1.133	0.000314453	0.0315487	-4.98627	down
MW0148056	C18H27N3O4S1	Cys-Phe-Ile	半胱氨酸-苯丙氨酸-异亮氨酸	Amino acids and derivatives	氨基酸及其衍生物	Amino acids and derivatives	氨基酸及其衍生物	-	3	913909	526989	972054	1.09306e+07	1.14884e+07	1.08111e+07	1.12108	8.29152e-06	13.7716	3.78362	up
mws0154	C7H10O5	Shikimic acid	莽草酸	Organic acids	有机酸	Organic acids	有机酸	138-59-0	3	48345	113574	117449	107332	119705	113356	0.477515	0.46079	1.21844	0.285039	insig
Lmhp001461	C11H20N2O3	L-Prolyl-L-Leucine	L-脯氨酰-L-亮氨酸	Amino acids and derivatives	氨基酸及其衍生物	Amino acids and derivatives	氨基酸及其衍生物	52899-07-7	1	4.82429e+07	4.03277e+07	4.15126e+07	707510	1.04333e+06	772748	1.13067	0.00329827	0.0193998	-5.68781	down
Zazp005768	C30H37NO7	19,20-Epoxycytochalasin D环氧细胞松弛素 D	环氧细胞松弛素 D	Others	其它类	Others	其它	-	3	14079.9	26573.5	26635.7	5.61594e+06	8.70398e+06	1.03524e+07	1.12804	0.0274717	366.661	8.5183	up
pme0183	C5H5N5O	Isoguanine	异鸟嘌呤	Nucleotides and derivatives	核苷酸及其衍生物	Nucleotides and derivatives	核苷酸及其衍生物	3373-53-3	3	1.30615e+07	1.31898e+07	1.32739e+07	539999	403797	559225	1.13087	1.98961e-08	0.0380268	-4.71684	down
pmn001723	C31H43N3O11	Lycibarbarspermidine A*	枸杞亚精胺 A*	Alkaloids	生物碱	Phenolamine	酚胺	-	2	1.02061e+06	1.18627e+06	1.03703e+06	1.36517e+06	1.3667e+06	1.35374e+06	1.04821	0.0328486	1.25947	0.332818	insig
Lmhp002001	C14H20N2O3	L-Valyl-L-Phenylalanine	L-缬氨酰-L-苯丙氨酸	Amino acids and derivatives	氨基酸及其衍生物	Amino acids and derivatives	氨基酸及其衍生物	3918-92-1	3	521299	518070	487994	372575	392652	432932	1.05256	0.0104814	0.784462	-0.350224	insig
Hmlp000229	C8H16O6	Dambonitol	橡胶肌醇	Others	其它类	Saccharides	糖类	523-94-4	2	382137	392401	416440	547016	499024	571357	1.08226	0.0103506	1.35804	0.441526	insig
MW0144203	C15H16N4O6	Abu-His-OH	Abu-His-OH	Amino acids and derivatives	氨基酸及其衍生物	Amino acids and derivatives	氨基酸及其衍生物	-	3	118954	153030	153026	922016	935152	1.03116e+06	1.12803	0.000688089	6.79589	2.76466	up
Hmgn001653	C7H6O3	Protocatechualdehyde	原儿茶醛	Others	其它类	Aldehyde compounds	醛类化合物	139-85-5	2	782593	822664	901119	5.83703e+06	5.4874e+06	5.52226e+06	1.13182	0.000184934	6.72153	2.74879	up
mws0359	C15H30O2	Pentadecanoic Acid	十五烷酸	Lipids	脂质	Free fatty acids	游离脂肪酸	1002-84-2	3	617343	843782	561544	1.24157e+06	1.39158e+06	1.27535e+06	1.05922	0.00734949	1.93235	0.950355	insig
mws0214	C6H14O6	D-Sorbitol	D-山梨糖醇	Others	其它类	Saccharides	糖类	50-70-4	1	266738	242448	247041	1.50953e+07	1.36998e+07	14452134	1.13288	0.00080671	57.1883	5.83765	up
pme0021	C9H11NO2	L-Phenylalanine	L-苯丙氨酸	Amino acids and derivatives	氨基酸及其衍生物	Amino acids and derivatives	氨基酸及其衍生物	63-91-2	1	3.61523e+06	3.78148e+06	3.69415e+06	369954	399240	421639	1.1324	6.09776e-05	0.107371	-3.21933	down
Sahp008995	C13H20O3	Sonnerstigmane D Aglycon	Sonnerstigmane D Aglycon	Terpenoids	萜类	Sesquiterpenoids	倍半萜	-	3	211159	225344	210748	284650	287138	286702	1.11939	0.00385093	1.32636	0.407474	insig
Walp004906	C14H31NO3	2-Aminotetradecane-1,11,13-triol	2-氨基十四烷-1,11,13-三醇	Lipids	脂质	Sphingolipids	鞘脂	-	1	1.29383e+06	1.38524e+06	1.29062e+06	2.82574e+06	2.82246e+06	2.91214e+06	1.13062	3.7339e-06	2.15643	1.10864	up
Waln010192	C28H52NO9P	2-(2,3-dihydroxypropoxy)-3-(((2-(dimethylamino)ethoxy)(hydroxy)phosphoryl)oxy)propyl (8E,11Z,14Z)-octadeca-8,11,14-trienoate*	2-(2,3-二羟基丙氧基)-3-(((2-(二甲基氨基)乙氧基)(羟基)磷酰基)氧基)丙基 (8E,11Z,14Z)-十八碳-8,11,14-三烯酸*	Lipids	脂质	LPE	溶血磷脂酰乙醇胺	-	1	3111.92	2784.61	4597.75	103578	57662	143760	1.11422	0.058539	29.0634	4.86113	insig
pmn001380	C9H16O4	Eucommiol	杜仲醇	Others	其它类	Alcohol compounds	醇类化合物	55930-44-4	1	4.77873e+06	5.16686e+06	5.23986e+06	1.37517e+06	1.4994e+06	1.45479e+06	1.13102	0.000871823	0.285099	-1.81046	down
MWS80006	C18H32O4	9-Hydroperoxy-9Z,11E-Octadecadienoic Acid	9-过氧化羟基-9Z,11E-十八碳二烯酸	Lipids	脂质	Free fatty acids	游离脂肪酸	-	1	185268	194466	193023	136884	130428	37181.5	0.765498	0.107833	0.531628	-0.911511	insig
mws0576	C4H8O3	3-Hydroxybutyric acid	3-羟基丁酸	Organic acids	有机酸	Organic acids	有机酸	300-85-6	3	1.3494e+06	1.37995e+06	1.16326e+06	1.85217e+06	2.03447e+06	2.07395e+06	1.0854	0.00200715	1.53126	0.614718	insig
MW0110288	C15H22N2O4	Tyrosylleucine	酪氨酸-亮氨酸	Amino acids and derivatives	氨基酸及其衍生物	Amino acids and derivatives	氨基酸及其衍生物	17355-10-1	3	699597	665324	703125	6.69074e+06	6.6333e+06	6.81842e+06	1.13294	3.98635e-05	9.73985	3.2839	up
Ybmn004904	C7H6O3	p-hydroxy-benzoic acid	对羟基苯甲酸	Phenolic acids	酚酸类	Phenolic acids	酚酸类	-	2	2.01001e+07	2.06944e+07	2.02678e+07	3.13646e+07	3.16601e+07	3.12873e+07	1.13204	4.36379e-06	1.54452	0.627162	insig
[truncated: 1,634 more rows]

## Sheet: Fig.4C
Index	Formula	Compounds	物质	Class I	物质一级分类	Class II	物质二级分类	CAS	Level	Fu-1	Fu-2	Fu-3	PA-1	PA-2	PA-3	VIP	P-value	Fold_Change	Log2FC	Type
[truncated: 1,771 more rows]

[truncated: 2 more sheets: Fig.4D, Fig.4E]
