# Supplementary material for: Study on the metabolic process of phthalic acid driven proliferation of Rhizoctonia solani
Source: Front Plant Sci. 2023 Oct 11;14:1266916. doi: 10.3389/fpls.2023.1266916 (PMC10598758; doi:10.3389/fpls.2023.1266916)
Supplement: Supplementary file 11 [file Table_11.xlsx]

## Sheet: Sheet3
Index	Q1 (Da)	Q3 (Da)	Molecular weight (Da)	Formula	Ionization model	Compounds	物质	Class I	物质一级分类	Class II	物质二级分类	CAS	Level	Fu-1	Fu-2	Fu-3	PA-1	PA-2	PA-3	CK-1	CK-2	CK-3	QC01	QC02	QC03	Fungi_vs_PA-Fungi_Type	CK_vs_Fungi_Type	CK_vs_PA-Fungi_Type
pme3096	118.01	74.02	119.022	C3H5NO4	[M-H]-	Aminomalonic acid	氨基丙二酸	Organic acids	有机酸	Organic acids	有机酸	1068-84-4	3	7.29917e+06	7.20968e+06	7.46436e+06	1.16482e+07	1.14933e+07	9.96138e+06	4.78254e+06	4.92324e+06	5.10892e+06	6.82907e+06	6.84284e+06	6.84629e+06	-	-	up
Zmgn001448	175.06	115.04	176.069	C7H12O5	[M-H]-	2-Propylmalic Acid*	2-丙基苹果酸*	Organic acids	有机酸	Organic acids	有机酸	-	2	1.74877e+07	1.70706e+07	1.74182e+07	3.23527e+07	3.95657e+07	3.96853e+07	461832	415323	450608	1.37242e+07	1.36948e+07	1.37409e+07	up	up	up
mws0147	117.06	59.01	118.063	C5H10O3	[M-H]-	β-Hydroxyisovaleric acid	β-羟基异戊酸	Organic acids	有机酸	Organic acids	有机酸	625-08-1	3	1.92842e+06	1.9281e+06	2.03171e+06	288479	237284	373182	193269	209293	200253	924571	923531	927132	down	up	-
mws0425	129.02	85.03	130.027	C5H6O4	[M-H]-	Citraconic acid	柠康酸	Organic acids	有机酸	Organic acids	有机酸	498-23-7	3	1.23165e+07	1.392e+07	1.38218e+07	2.77775e+06	1.88812e+06	2.09622e+06	1.50921e+07	1.55081e+07	1.60281e+07	1.11931e+07	1.12305e+07	1.12379e+07	down	-	down
pme3961	252.11	136.06	251.102	C10H13N5O3	[M+H]+	2'-Deoxyadenosine	2'-脱氧腺苷	Nucleotides and derivatives	核苷酸及其衍生物	Nucleotides and derivatives	核苷酸及其衍生物	958-09-8	3	166702	126077	296980	190528	173416	182109	1.57864e+06	1.53115e+06	1.79698e+06	990460	985374	988583	-	down	down
mws2212	179.03	135.05	180.042	C9H8O4	[M-H]-	Caffeic acid	咖啡酸	Phenolic acids	酚酸类	Phenolic acids	酚酸类	331-39-5	3	671677	734170	527377	720293	803604	747185	4.035e+06	4.43238e+06	4.87016e+06	2.85979e+06	2.87764e+06	2.87358e+06	-	down	down
pmd0132	496.34	184.07	495.332	C24H50NO7P	[M+H]+	LysoPC 16:0(2n isomer)	溶血磷脂酰胆碱 16:0(2n异构)	Lipids	脂质	LPC	溶血磷脂酰胆碱	-	1	1.24377e+06	1.50435e+06	1.76386e+06	4.55745e+06	4.46132e+06	4.24034e+06	4.14821e+06	5.00204e+06	4.37171e+06	3.57943e+06	3.5847e+06	3.56213e+06	up	down	-
mws0227	132.1	86.1	131.095	C6H13NO2	[M+H]+	L-Leucine	L-亮氨酸	Amino acids and derivatives	氨基酸及其衍生物	Amino acids and derivatives	氨基酸及其衍生物	61-90-5	1	9.89686e+06	8.46865e+06	9.68969e+06	2.67257e+06	2.4317e+06	2.91715e+06	1.17826e+07	1.16551e+07	1.15546e+07	9.79937e+06	9.87188e+06	9.82737e+06	down	-	down
MW0103699	606.07	384.99	607.082	C17H27N3O17P2	[M-H]-	Uridine-diphosphate-n-acetylgalactosamine	UDP-N-乙酰基-α-D-半乳糖胺	Nucleotides and derivatives	核苷酸及其衍生物	Nucleotides and derivatives	核苷酸及其衍生物	-	3	745487	928690	790511	1.03025e+06	907358	826414	23627.9	17862.3	20663.7	738721	741326	744529	-	up	up
pme3233	285.08	270.05	284.068	C16H12O5	[M+H]+	Calycosin	毛蕊异黄酮	Flavonoids	黄酮	Isoflavones	异黄酮	20575-57-9	3	2.49162e+06	2.6321e+06	2.80857e+06	539299	503313	470171	2.12541e+06	2.14879e+06	2.24801e+06	1.98878e+06	2.0085e+06	1.99187e+06	down	-	down
MW0158564	600.28	156.08	599.27	C28H37N7O8	[M+H]+	Tyr-Phe-Asp-Arg	酪氨酸-苯丙氨酸-天门冬氨酸-精氨酸	Amino acids and derivatives	氨基酸及其衍生物	Amino acids and derivatives	氨基酸及其衍生物	-	3	1.61594e+06	1.59905e+06	1.63521e+06	4.46767e+06	4.2941e+06	3.86753e+06	296212	296506	345686	1.41127e+06	1.40747e+06	1.39525e+06	up	up	up
MW0136833	253.05	224.05	254.058	C15H10O4	[M-H]-	7,3'-Dihydroxyflavone*	7，3-二羟基黄酮*	Flavonoids	黄酮	Flavones	黄酮	108238-40-0	3	2.51698e+06	2.70865e+06	2.65103e+06	1.4622e+06	1.39035e+06	1.4054e+06	1.05818e+06	1.06551e+06	1.12759e+06	1.50447e+06	1.51553e+06	1.52332e+06	-	up	-
mws0823	115.04	71.01	116.047	C5H8O3	[M-H]-	3-Methyl-2-Oxobutanoic acid	3-甲基-2-氧代-丁酸	Organic acids	有机酸	Organic acids	有机酸	759-05-7	3	1.57599e+06	1.45696e+06	1.53529e+06	2.16885e+06	2.11393e+06	2.04891e+06	374777	239622	402765	920396	924013	911704	-	up	up
pme2693	131.12	114.09	130.111	C6H14N2O	[M+H]+	N-Acetylputrescine	N-乙酰腐胺	Alkaloids	生物碱	Alkaloids	生物碱	18233-70-0	3	524300	469411	469110	1.26311e+06	1.35923e+06	1.52371e+06	557418	716760	644390	1.0463e+06	1.0543e+06	1.03948e+06	up	-	up
pmb0818	206.08	145.05	205.074	C11H11NO3	[M+H]+	Methoxyindoleacetic acid	甲氧基吲哚乙酸	Alkaloids	生物碱	Plumerane	吲哚类生物碱	3471-31-6	3	2.67846e+06	3.02139e+06	2.77494e+06	1.08169e+06	1.0805e+06	1.12941e+06	3.0031e+06	2.92001e+06	3.28514e+06	2.6066e+06	2.61117e+06	2.64117e+06	down	-	down
MWStz170	227.14	86.06	226.132	C11H18N2O3	[M+H]+	Cyclo(L-Leu-trans-4-hydroxy-L-Pro)	环(L-亮氨酸-反-4-羟基-L-脯氨酸)	Amino acids and derivatives	氨基酸及其衍生物	Amino acids and derivatives	氨基酸及其衍生物	115006-86-5	1	2.21491e+06	2.06113e+06	2.15554e+06	4.71721e+06	4.9955e+06	4.67844e+06	1.4977e+06	1.45169e+06	1.35678e+06	1.99889e+06	2.02642e+06	2.00523e+06	up	-	up
mws0267	105.02	105.02	106.027	C3H6O4	[M-H]-	DL-Glyceric Acid	DL-甘油酸	Organic acids	有机酸	Organic acids	有机酸	473-81-4	3	1.1697e+06	1.12881e+06	984650	114636	206927	196810	869231	948199	848532	945435	951088	959027	down	-	down
pme2550	173.01	129.02	174.016	C6H6O6	[M-H]-	Cis-Aconitic acid	顺式乌头酸	Organic acids	有机酸	Organic acids	有机酸	585-84-2	3	2.19192e+07	2.17431e+07	2.13338e+07	5.63527e+06	5.91917e+06	5.98305e+06	2.74212e+07	2.51211e+07	2.69668e+07	2.08009e+07	2.0971e+07	2.11091e+07	down	-	down
pmb2922	565.05	323.03	566.055	C15H24N2O17P2	[M-H]-	Uridine 5'-diphospho-D-glucose	尿苷 5'-二磷酸-D-葡萄糖	Nucleotides and derivatives	核苷酸及其衍生物	Nucleotides and derivatives	核苷酸及其衍生物	133-89-1	1	3.66354e+06	3.98501e+06	3.54203e+06	3.01926e+06	2.96339e+06	2.8329e+06	29690.8	50015	32062	2.70008e+06	2.72469e+06	2.74051e+06	-	up	up
MW0109866	405.21	70.06	404.202	C15H28N6O7	[M+H]+	Thr-Glu-Arg	苏氨酸-谷氨酸-精氨酸	Amino acids and derivatives	氨基酸及其衍生物	Amino acids and derivatives	氨基酸及其衍生物	-	3	2.39252e+07	2.21513e+07	2.30547e+07	6.67812e+06	5.62255e+06	4.97425e+06	3.18934e+06	3.16402e+06	3.22536e+06	8.43958e+06	8.33443e+06	8.45029e+06	down	up	-
pmb2804	311.22	171.14	312.23	C18H32O4	[M-H]-	13S-Hydroperoxy-9Z,11E-octadecadienoic acid	13-氢过氧化-9,11-十八碳二烯酸	Lipids	脂质	Free fatty acids	游离脂肪酸	33964-75-9	3	925908	873615	908382	4.3185e+06	5.35372e+06	1.16266e+07	5.25629e+06	5.60762e+06	6.05182e+06	4.34396e+06	4.41164e+06	4.37318e+06	-	down	-
MW0014493	161.05	57.04	102.032	C4H6O3	[M+CH3COO]-	4-Hydroxycrotonic acid	4-羟基巴豆酸	Organic acids	有机酸	Organic acids	有机酸	24587-49-3	3	7.58983e+06	7.46452e+06	9.54121e+06	7.80099e+07	6.66597e+07	6.3368e+07	762907	782931	784654	1.72254e+07	1.70409e+07	1.73048e+07	up	up	up
pme0008	176.1	113.07	175.096	C6H13N3O3	[M+H]+	L-Citrulline	L-瓜氨酸	Amino acids and derivatives	氨基酸及其衍生物	Amino acids and derivatives	氨基酸及其衍生物	372-75-8	3	2.40231e+06	2.42547e+06	2.48674e+06	1.26608e+06	1.22707e+06	1.30419e+06	3.72619e+06	3.68294e+06	3.86629e+06	2.80608e+06	2.84748e+06	2.81056e+06	-	-	down
pmf0174	157.16	157.16	158.167	C10H22O	[M-H]-	1-Decanol*	1-癸醇*	Others	其它类	Alcohol compounds	醇类化合物	112-30-1	3	1.10136e+07	1.0535e+07	1.14757e+07	2.3408e+07	2.24799e+07	2.15101e+07	1.11162e+07	1.14173e+07	1.06525e+07	1.59931e+07	1.57354e+07	1.57989e+07	up	-	up
pmb3101	175.06	115.04	176.069	C7H12O5	[M-H]-	2-Isopropylmalic Acid*	2-异丙基苹果酸*	Organic acids	有机酸	Organic acids	有机酸	49601-06-1	2	1.96362e+07	1.92986e+07	1.96708e+07	4.6512e+07	4.53501e+07	4.46013e+07	487856	466008	474169	1.51429e+07	1.50108e+07	1.52757e+07	up	up	up
pmb3006	431.1	269.04	432.106	C21H20O10	[M-H]-	Apigenin-7-O-glucoside(Cosmosiin)	芹菜素-7-O-葡萄糖苷	Flavonoids	黄酮	Flavones	黄酮	578-74-5	3	89047.9	43345	57064.3	18121.2	36332.2	11670	298351	396597	310237	236172	237923	240502	-	down	down
Wcdp002433	205.1	146.06	204.09	C11H12N2O2	[M+H]+	L-Tryptophan	L-色氨酸	Amino acids and derivatives	氨基酸及其衍生物	Amino acids and derivatives	氨基酸及其衍生物	73-22-3	1	2.29918e+06	2.65279e+06	2.40541e+06	978610	1.11383e+06	1.00711e+06	2.90636e+06	2.90391e+06	2.86668e+06	2.27479e+06	2.30839e+06	2.31358e+06	down	-	down
pme0075	188.06	128.04	189.064	C7H11NO5	[M-H]-	N-Acetyl-L-glutamic acid	N-乙酰-L-谷氨酸	Amino acids and derivatives	氨基酸及其衍生物	Amino acids and derivatives	氨基酸及其衍生物	1188-37-0	2	688123	686616	785975	817209	1.09255e+06	951809	350848	403322	442359	726113	727308	714901	-	-	up
Wbhp008849	335.22	195.1	334.214	C20H30O4	[M+H]+	Tagalsin S	Tagalsin S	Terpenoids	萜类	Terpene	萜类	-	1	231733	372096	703395	1.46583e+06	2.10043e+06	2.18008e+06	32431.3	56249.1	45707.4	628979	641229	636783	up	-	up
Hmhp001812	282.12	136.06	281.112	C11H15N5O4	[M+H]+	2'-O-Methyladenosine	2-甲氧基腺苷	Nucleotides and derivatives	核苷酸及其衍生物	Nucleotides and derivatives	核苷酸及其衍生物	2140-79-6	3	141740	77977.8	153420	104960	180664	132532	1.82996e+06	1.84666e+06	1.79957e+06	1.00565e+06	1.02551e+06	1.01506e+06	-	down	down
pme3705	193.04	72.99	194.043	C6H10O7	[M-H]-	D-Glucoronic acid	D-葡萄糖醛酸	Others	其它类	Saccharides	糖类	6556-12-3	3	600498	612555	578105	286290	240701	253463	907599	796125	806308	613884	626465	621551	down	-	down
pme1210	150.06	61.01	149.051	C5H11NO2S	[M+H]+	L-Methionine	L-甲硫氨酸	Amino acids and derivatives	氨基酸及其衍生物	Amino acids and derivatives	氨基酸及其衍生物	63-68-3	1	6.45764e+06	6.52994e+06	6.58182e+06	821035	913855	910223	2.71855e+07	2.71705e+07	3.9398e+07	2.29579e+07	2.25549e+07	2.25561e+07	down	down	down
Lmgp000796	150.06	61.01	149.048	C8H7NO2	[M+H]+	4-Hydroxymandelonitrile	4-羟基扁桃腈	Alkaloids	生物碱	Phenolamine	酚胺	13093-65-7	3	6.45764e+06	6.52994e+06	6.58182e+06	821035	913855	910223	2.71855e+07	2.71705e+07	3.9398e+07	2.29579e+07	2.25549e+07	2.25561e+07	down	down	down
Zmbn004194	189.08	129.06	190.084	C8H14O5	[M-H]-	(R)-2-hydroxy-2-isobutylsuccinic acid	(R)-2-hydroxy-2-isobutylsuccinic acid	Others	其它类	Others	其它	-	3	1.05821e+06	1.05215e+06	1.1175e+06	3.27392e+06	3.04744e+06	3.29809e+06	94228.5	92329.6	82169	1.07573e+06	1.05953e+06	1.05477e+06	up	up	up
Zmgn000173	149.05	75.01	150.053	C5H10O5	[M-H]-	D-Ribose	D-核糖	Others	其它类	Saccharides	糖类	50-69-1	3	37561	38706	46876.2	75573.8	68778.7	75134.8	31066.3	25429.4	23192.3	49115	48102.7	48536.1	-	-	up
MW0145885	277.12	120.08	276.107	C9H16N4O6	[M+H]+	Asn-Ser-Gly	L-天冬酰胺-L-丝氨酰-甘氨酸	Amino acids and derivatives	氨基酸及其衍生物	Amino acids and derivatives	氨基酸及其衍生物	-	3	5.96435e+06	6.49033e+06	5.95035e+06	1.76397e+07	1.73807e+07	1.75162e+07	4.05219e+06	4.11464e+06	3.95552e+06	6.73198e+06	6.61349e+06	6.74141e+06	up	-	up
MWS4533	149.06	105.07	150.068	C9H10O2	[M-H]-	2-Phenylpropionic Acid	2-苯基丙酸	Organic acids	有机酸	Organic acids	有机酸	7782-26-5	1	63322.7	23246.6	43828.7	61632.7	69996.8	68923.3	1.29074e+06	1.34725e+06	1.36853e+06	745066	730467	732273	-	down	down
mws0008	149.06	105.07	150.068	C9H10O2	[M-H]-	Hydrocinnamic acid	氢化肉桂酸	Phenolic acids	酚酸类	Phenolic acids	酚酸类	501-52-0	1	63322.7	23246.6	43828.7	61632.7	69996.8	68923.3	1.29074e+06	1.34725e+06	1.36853e+06	745066	730467	732273	-	down	down
Wayp002574	425.23	263.17	424.22	C21H32N2O7	[M+H]+	N-Hydroxyhexanoyl nornicotine glucoside	N-羟基己酰基去甲烟碱葡萄糖苷	Alkaloids	生物碱	Pyridine alkaloids	吡啶类生物碱	-	3	152530	188604	293498	408963	422475	441766	139361	174595	79890.4	235270	240498	238562	up	-	up
MWS201443	234.15	84.08	233.138	C9H19N3O4	[M+H]+	Ser-Lys	L-丝氨酸-L-赖氨酸	Amino acids and derivatives	氨基酸及其衍生物	Amino acids and derivatives	氨基酸及其衍生物	22677-61-8	3	1.11579e+06	1.15295e+06	1.12043e+06	2.84298e+06	3.33017e+06	3.10169e+06	983999	980050	1.85581e+06	1.5045e+06	1.52021e+06	1.48656e+06	up	-	up
mws0341	131.07	85.07	132.079	C6H12O3	[M-H]-	2-Hydroxyisocaproic acid	2-羟基异己酸	Organic acids	有机酸	Organic acids	有机酸	20312-37-2	1	1.71133e+07	1.67251e+07	1.67405e+07	2.3364e+07	2.30026e+07	2.24227e+07	7982755	1.09548e+07	1.11123e+07	1.49633e+07	1.50213e+07	1.52853e+07	-	-	up
MW0145690	571.27	553.27	572.292	C23H40N8O9	[M-H]-	Asn-Asn-Leu-Asn-Val	Asn-Asn-Leu-Asn-Val	Amino acids and derivatives	氨基酸及其衍生物	Amino acids and derivatives	氨基酸及其衍生物	-	3	5.06434e+06	5.21051e+06	4.69667e+06	1.35148e+07	1.21611e+07	1.34523e+07	3.59917e+06	2.20896e+06	3.6017e+06	6.80669e+06	6.84456e+06	6.95748e+06	up	-	up
MW0105037	187.13	59.02	188.141	C10H20O3	[M-H]-	3-Hydroxydecanoic acid	3-羟基癸酸	Organic acids	有机酸	Organic acids	有机酸	14292-26-3	3	59618.8	62976.3	64103.2	40024.8	46130.2	39617.7	435062	439299	449266	266207	267867	261971	-	down	down
Zmyn000155	173.11	131.08	174.1	C7H14N2O3	[M-H]-	N-α-Acetyl-L-ornithine	N-α-乙酰基-L-鸟氨酸	Amino acids and derivatives	氨基酸及其衍生物	Amino acids and derivatives	氨基酸及其衍生物	6205-08-9	2	1.05084e+07	1.10689e+07	1.31521e+07	5.50142e+06	5.76473e+06	6.27003e+06	2.09995e+07	2.06504e+07	2.14522e+07	1.40917e+07	1.42354e+07	1.39095e+07	-	-	down
Zmyn000230	147.03	57.03	148.037	C5H8O5	[M-H]-	2-Dehydro-3-deoxy-L-arabinonate	2-脱氢-3-脱氧-L-阿拉伯糖	Others	其它类	Saccharides	糖类	-	3	1.31947e+06	1.40234e+06	1.64942e+06	9	9	9	577729	624667	654418	1.18842e+06	1.20367e+06	1.21655e+06	down	up	down
Zmyn000247	147.03	57.03	148.037	C5H8O5	[M-H]-	2-Hydroxyglutaric Acid*	2-羟基戊二酸*	Organic acids	有机酸	Organic acids	有机酸	13095-48-2	3	1.31947e+06	1.40234e+06	1.64942e+06	9	9	9	577729	624667	654418	1.18842e+06	1.20367e+06	1.21655e+06	down	up	down
mws0248	243.06	110.02	244.07	C9H12N2O6	[M-H]-	Uridine	尿嘧啶核苷	Nucleotides and derivatives	核苷酸及其衍生物	Nucleotides and derivatives	核苷酸及其衍生物	58-96-8	1	590565	526398	532916	291906	200831	250101	6.02861e+06	6.14767e+06	6.67972e+06	2.26171e+06	2.30925e+06	2.30806e+06	down	down	down
MW0000332	413.2	369.18	414.215	C23H30N2O5	[M-H]-	Methyl reserpate	利血平酸甲酯	Alkaloids	生物碱	Plumerane	吲哚类生物碱	2901-66-8	3	450189	428396	425772	259638	255162	304798	810619	805560	921417	533107	524331	536541	-	-	down
MW0155394	430.2	189.09	429.19	C22H27N3O6	[M+H]+	Phe-Tyr-Thr	苯丙氨酰-酪氨酰-苏氨酸	Amino acids and derivatives	氨基酸及其衍生物	Amino acids and derivatives	氨基酸及其衍生物	-	3	1.02518e+06	1.15503e+06	1.08452e+06	124471	90492.9	69822.5	4.20945e+06	3.64918e+06	3.95315e+06	2.33564e+06	2.38142e+06	2.38668e+06	down	down	down
Zbzp007397	181.12	135.12	180.115	C11H16O2	[M+H]+	5,6,7,7a-tetrahydro-4,4,7a-trimethyl-2(4H)-benzofuranone	5,6,7,7a-四氢-4,4,7a-三甲基-2(4H)-苯并呋喃酮	Others	其它类	Others	其它	15356-74-8	3	145604	175099	191767	823873	802972	718359	86918.1	96642.3	107822	289832	296830	293409	up	-	up
pmb2657	289.12	131.08	290.123	C10H18N4O6	[M-H]-	Argininosuccinic acid	精氨基琥珀酸	Organic acids	有机酸	Organic acids	有机酸	2387-71-5	3	161946	159054	132993	102488	68241.5	68238.4	52572.4	56784.9	101095	120320	122628	123026	-	up	-
pme1651	176.07	130.07	175.063	C10H9NO2	[M+H]+	Indole-3-acetic acid (IAA)	吲哚-3-乙酸	Alkaloids	生物碱	Plumerane	吲哚类生物碱	87-51-4	3	2.82744e+06	2.74045e+06	2.99154e+06	2.60093e+06	2.88269e+06	2.41801e+06	648034	720424	624953	1.64996e+06	1.61506e+06	1.64894e+06	-	up	up
MW0135131	253.04	224.05	254.058	C15H10O4	[M-H]-	4',6-Dihydroxyflavone*	4，6-二羟基黄酮*	Flavonoids	黄酮	Flavones	黄酮	63046-09-3	3	2.6566e+06	2.71063e+06	2.61684e+06	1.45841e+06	1.52338e+06	1.41984e+06	1.11411e+06	1.091e+06	1.11542e+06	1.60029e+06	1.62237e+06	1.58358e+06	-	up	-
pme2679	132.1	86.1	131.095	C6H13NO2	[M+H]+	L-Allo-isoleucine	L-别异亮氨酸	Amino acids and derivatives	氨基酸及其衍生物	Amino acids and derivatives	氨基酸及其衍生物	1509-34-8	3	8.70754e+06	7.67828e+06	7.86176e+06	2.76753e+06	2.88152e+06	3.09561e+06	1.1044e+07	1.11147e+07	1.14604e+07	9.43595e+06	9.26237e+06	9.21717e+06	down	-	down
pme1109	152.06	135.03	151.049	C5H5N5O	[M+H]+	Guanine	鸟嘌呤	Nucleotides and derivatives	核苷酸及其衍生物	Nucleotides and derivatives	核苷酸及其衍生物	73-40-5	1	499959	563371	472017	287066	390508	342900	3.58216e+07	3.68386e+07	3.56016e+07	2.04821e+07	2.00312e+07	2.04606e+07	-	down	down
pme0230	268.1	136.06	267.097	C10H13N5O4	[M+H]+	Adenosine	腺苷	Nucleotides and derivatives	核苷酸及其衍生物	Nucleotides and derivatives	核苷酸及其衍生物	58-61-7	1	2.02524e+06	2.11135e+06	2.20814e+06	6670	92019.9	85514.7	1.97843e+06	2.01834e+06	2.07167e+06	1.60937e+06	1.58164e+06	1.62093e+06	down	-	down
Lmbn002072	159.07	97.07	160.074	C7H12O4	[M-H]-	2-Propylsuccinic acid*	2-丙基琥珀酸*	Organic acids	有机酸	Organic acids	有机酸	618-57-5	3	193334	233793	230136	466246	461322	468552	157603	176326	167269	248060	251782	254384	up	-	up
Zbqp003189	217.15	144.08	216.147	C10H20N2O3	[M+H]+	Val-Val	缬氨酸-缬氨酸	Amino acids and derivatives	氨基酸及其衍生物	Amino acids and derivatives	氨基酸及其衍生物	3918-94-3	1	1.00105e+07	9.50262e+06	9.57159e+06	1.97441e+07	1.93052e+07	1.9657e+07	8.13759e+06	8.75897e+06	8.32135e+06	1.0312e+07	1.04937e+07	1.02391e+07	up	-	up
Zmtn001624	188.04	144.05	189.043	C10H7NO3	[M-H]-	N-Acetylisatin	N-乙酰靛红	Alkaloids	生物碱	Plumerane	吲哚类生物碱	574-17-4	3	1.04066e+06	1.01415e+06	915040	2.40088e+06	2.56201e+06	2.39128e+06	855009	749246	728553	1.1713e+06	1.1783e+06	1.14968e+06	up	-	up
MW0102995	387.16	207.11	388.173	C18H28O9	[M-H]-	2-[(1R,2R)-3-oxo-2-[(Z)-5-[3,4,5-trihydroxy-6-(hydroxymethyl)oxan-2-yl]oxypent-2-enyl]cyclopentyl]acetic acid	2-[(1R,2R)-3-oxo-2-[(Z)-5-[3,4,5-trihydroxy-6-(hydroxymethyl)oxan-2-yl]oxypent-2-enyl]cyclopentyl]acetic acid	Lipids	脂质	Free fatty acids	游离脂肪酸	-	3	221218	191941	277764	18340	11255	16675	191757	166404	191942	157848	161830	158748	down	-	down
mws1155	181.07	101.02	182.079	C6H14O6	[M-H]-	D-Mannitol	D-甘露醇	Others	其它类	Saccharides	糖类	69-65-8	1	2.51446e+06	2.70724e+06	2.7629e+06	3.33812e+06	3.41694e+06	3.56669e+06	29638.9	42534.9	37327.3	1.27769e+06	1.29435e+06	1.31246e+06	-	up	up
Lmxn006423	150	122.01	151.009	C7H5NOS	[M-H]-	2(3H)-Benzothiazolone	2-羟基苯并噻唑	Alkaloids	生物碱	Alkaloids	生物碱	934-34-9	2	523946	497713	505280	896705	992217	924746	151735	152994	170159	454197	452276	463761	-	up	up
pme0282	165.02	77.04	166.027	C8H6O4	[M-H]-	Phthalic acid	邻苯二甲酸	Phenolic acids	酚酸类	Phenolic acids	酚酸类	88-99-3	1	15292.6	17330.1	16852.4	3.85123e+07	3.60871e+07	3.62546e+07	5005	13054.2	36675	1.33513e+07	1.3494e+07	1.3137e+07	up	-	up
MW0152490	471.23	315.17	470.213	C19H30N6O8	[M+H]+	Leu-Ser-His-Asp	Leu-Ser-His-Asp	Amino acids and derivatives	氨基酸及其衍生物	Amino acids and derivatives	氨基酸及其衍生物	-	3	4.93718e+06	5.07903e+06	5.33601e+06	7.31575e+06	8.07599e+06	6.53206e+06	2.58451e+07	2.44095e+07	2.57509e+07	1.64903e+07	1.69011e+07	1.68725e+07	-	down	down
MW0145761	519.23	331.16	518.234	C20H34N6O10	[M+H]+	Asn-Gly-Thr-Ile-Asp	Asn-Gly-Thr-Ile-Asp	Amino acids and derivatives	氨基酸及其衍生物	Amino acids and derivatives	氨基酸及其衍生物	-	3	9	9	9	9	9	9	7.03018e+06	7.11328e+06	7.37348e+06	4.40631e+06	4.43386e+06	4.31727e+06	-	down	down
mws0224	150.06	61.01	149.051	C5H11NO2S	[M+H]+	DL-Methionine	DL-蛋氨酸	Amino acids and derivatives	氨基酸及其衍生物	Amino acids and derivatives	氨基酸及其衍生物	59-51-8	3	1.15558e+07	1.04849e+07	1.01561e+07	1.00546e+06	1.01118e+06	1.0008e+06	6.52522e+07	6.74968e+07	6.93799e+07	3.80539e+07	37052841	3.73033e+07	down	down	down
Zasp102439	118.06	91.05	117.058	C8H7N	[M+H]+	m-Aminophenylacetylene	间氨基苯乙炔	Alkaloids	生物碱	Alkaloids	生物碱	54060-30-9	3	3.76113e+06	3.74864e+06	3.85078e+06	1.76183e+06	1.46739e+06	1.85781e+06	4.05095e+06	3.97608e+06	4.05184e+06	3.68699e+06	3.79e+06	3.71764e+06	down	-	down
Zmdp000292	189.14	70.07	188.127	C7H16N4O2	[M+H]+	Arginine methyl ester	精氨酸甲酯	Amino acids and derivatives	氨基酸及其衍生物	Amino acids and derivatives	氨基酸及其衍生物	-	2	3.30349e+06	3.3424e+06	3.4891e+06	9.39224e+06	8.81042e+06	9.13779e+06	1.79641e+06	1.65683e+06	1.62664e+06	4.49151e+06	4.59472e+06	4.61312e+06	up	-	up
pmf0348	187.13	97.06	188.141	C10H20O3	[M-H]-	2,6-Dimethyl-7-octene-2,3,6-triol	2,6-二甲基-7-辛烯-2,3,6-三醇	Others	其它类	Alcohol compounds	醇类化合物	73815-21-1	3	7.55817e+06	7.77152e+06	7.91495e+06	2.04773e+06	1.89367e+06	2.1276e+06	7.33941e+06	7.79374e+06	7.57114e+06	6.443e+06	6.26109e+06	6.33943e+06	down	-	down
Wcop009181	295.23	81.07	294.219	C18H30O3	[M+H]+	8-(hydroxymethyl)-11b-methyltetradecahydro-6a,9-methanocyclohepta[a]naphthalene-3,8-diol	8-(hydroxymethyl)-11b-methyltetradecahydro-6a,9-methanocyclohepta[a]naphthalene-3,8-diol	Terpenoids	萜类	Ditepenoids	二萜	-	3	446595	429794	570302	550544	771193	788262	109716	136110	129428	353029	357122	346977	-	up	up
Zmdn001564	293.11	164.07	294.122	C14H18N2O5	[M-H]-	γ-Glutamylphenylalanine	γ-谷氨酰胺苯丙氨酸	Amino acids and derivatives	氨基酸及其衍生物	Amino acids and derivatives	氨基酸及其衍生物	7432-24-8	1	1.05101e+06	936679	987120	639030	647903	612951	1.73808e+06	1.68085e+06	1.70934e+06	1.24511e+06	1.22217e+06	1.25771e+06	-	-	down
Wcgp010223	277.22	93.07	276.209	C18H28O2	[M+H]+	3-(Cyclohexen-1-yl)-2-hydroxy-4a,5-dimethyl-2,3,4,5,6,7,8,8a-octahydronaphthalen-1-one	3-(Cyclohexen-1-yl)-2-hydroxy-4a,5-dimethyl-2,3,4,5,6,7,8,8a-octahydronaphthalen-1-one	Others	其它类	Others	其它	-	3	54016.8	88563	59489.8	191175	215731	200364	4.45364e+06	4.61629e+06	4.60824e+06	2.15881e+06	2.21555e+06	2.16135e+06	up	down	down
MW0146283	582.29	454.23	581.27	C26H39N5O10	[M+H]+	Asp-Thr-Val-Thr-Phe	Asp-Thr-Val-Thr-Phe	Amino acids and derivatives	氨基酸及其衍生物	Amino acids and derivatives	氨基酸及其衍生物	-	3	7.73932e+07	7.62706e+07	7.3902e+07	7.39605e+07	7.40693e+07	7.69805e+07	5.87417e+06	5.92176e+06	6.19352e+06	4.032e+07	4.1464e+07	4.12431e+07	-	up	up
mws0628	121.03	92.03	122.037	C7H6O2	[M-H]-	4-Hydroxybenzaldehyde	4-羟基苯甲醛	Others	其它类	Aldehyde compounds	醛类化合物	123-08-0	1	215412	257386	243388	459611	477224	486300	1.50126e+07	1.45988e+07	1.54977e+07	7.96541e+06	8.15376e+06	7.93391e+06	-	down	down
MW0148056	382.18	220.13	381.172	C18H27N3O4S1	[M+H]+	Cys-Phe-Ile	半胱氨酸-苯丙氨酸-异亮氨酸	Amino acids and derivatives	氨基酸及其衍生物	Amino acids and derivatives	氨基酸及其衍生物	-	3	1.25253e+06	1.10528e+06	1.30875e+06	1.09306e+07	1.14884e+07	1.08111e+07	913909	526989	972054	2.55859e+06	2.56868e+06	2.62961e+06	up	-	up
Lmhp001461	229.15	70.07	228.147	C11H20N2O3	[M+H]+	L-Prolyl-L-Leucine	L-脯氨酰-L-亮氨酸	Amino acids and derivatives	氨基酸及其衍生物	Amino acids and derivatives	氨基酸及其衍生物	52899-07-7	1	6.74665e+06	6.74559e+06	7.4008e+06	707510	1.04333e+06	772748	4.82429e+07	4.03277e+07	4.15126e+07	2.43018e+07	2.3625e+07	2.41824e+07	down	down	down
Zazp005768	524.26	480.33	523.257	C30H37NO7	[M+H]+	19,20-Epoxycytochalasin D环氧细胞松弛素 D	环氧细胞松弛素 D	Others	其它类	Others	其它	-	3	48104.8	112563	204060	5.61594e+06	8.70398e+06	1.03524e+07	14079.9	26573.5	26635.7	2.27894e+06	2.2621e+06	2.21374e+06	up	-	up
pme0183	152.06	135.03	151.049	C5H5N5O	[M+H]+	Isoguanine	异鸟嘌呤	Nucleotides and derivatives	核苷酸及其衍生物	Nucleotides and derivatives	核苷酸及其衍生物	3373-53-3	3	1.17172e+06	1.09234e+06	1.17327e+06	539999	403797	559225	1.30615e+07	1.31898e+07	1.32739e+07	6.5264e+06	6.67769e+06	6.71599e+06	down	down	down
Lmhp002001	265.15	72.08	264.147	C14H20N2O3	[M+H]+	L-Valyl-L-Phenylalanine	L-缬氨酰-L-苯丙氨酸	Amino acids and derivatives	氨基酸及其衍生物	Amino acids and derivatives	氨基酸及其衍生物	3918-92-1	3	120055	46327.4	53797.4	372575	392652	432932	521299	518070	487994	314677	324182	321481	up	down	-
MW0144203	347.11	78.96	348.107	C15H16N4O6	[M-H]-	Abu-His-OH	Abu-His-OH	Amino acids and derivatives	氨基酸及其衍生物	Amino acids and derivatives	氨基酸及其衍生物	-	3	710230	818362	770666	922016	935152	1.03116e+06	118954	153030	153026	571159	562576	553738	-	up	up
Hmgn001653	137.02	93.04	138.032	C7H6O3	[M-H]-	Protocatechualdehyde	原儿茶醛	Others	其它类	Aldehyde compounds	醛类化合物	139-85-5	2	4.96896e+07	5.08525e+07	5.37466e+07	5.83703e+06	5.4874e+06	5.52226e+06	782593	822664	901119	1.42782e+07	1.47018e+07	1.43539e+07	down	up	up
mws0214	181.07	71.01	182.079	C6H14O6	[M-H]-	D-Sorbitol	D-山梨糖醇	Others	其它类	Saccharides	糖类	50-70-4	1	1.15865e+07	1.11169e+07	1.12207e+07	1.50953e+07	1.36998e+07	14452134	266738	242448	247041	5.65884e+06	5.67589e+06	5.51271e+06	-	up	up
pme0021	166.09	120.08	165.079	C9H11NO2	[M+H]+	L-Phenylalanine	L-苯丙氨酸	Amino acids and derivatives	氨基酸及其衍生物	Amino acids and derivatives	氨基酸及其衍生物	63-91-2	1	2.53842e+06	2.51953e+06	2.53e+06	369954	399240	421639	3.61523e+06	3.78148e+06	3.69415e+06	2.80843e+06	2.86901e+06	2.78086e+06	down	-	down
Walp004906	262.24	88.08	261.23	C14H31NO3	[M+H]+	2-Aminotetradecane-1,11,13-triol	2-氨基十四烷-1,11,13-三醇	Lipids	脂质	Sphingolipids	鞘脂	-	1	2.39531e+06	3.06487e+06	2904476	2.82574e+06	2.82246e+06	2.91214e+06	1.29383e+06	1.38524e+06	1.29062e+06	2.37076e+06	2.449e+06	2.40979e+06	-	up	up
Waln010192	576.33	277.22	577.338	C28H52NO9P	[M-H]-	2-(2,3-dihydroxypropoxy)-3-(((2-(dimethylamino)ethoxy)(hydroxy)phosphoryl)oxy)propyl (8E,11Z,14Z)-octadeca-8,11,14-trienoate*	2-(2,3-二羟基丙氧基)-3-(((2-(二甲基氨基)乙氧基)(羟基)磷酰基)氧基)丙基 (8E,11Z,14Z)-十八碳-8,11,14-三烯酸*	Lipids	脂质	LPE	溶血磷脂酰乙醇胺	-	1	16122.9	9109.89	17724.5	103578	57662	143760	3111.92	2784.61	4597.75	37142.3	37369.6	38294.8	-	up	-
pmn001380	187.1	169.09	188.105	C9H16O4	[M-H]-	Eucommiol	杜仲醇	Others	其它类	Alcohol compounds	醇类化合物	55930-44-4	1	4.77795e+06	5.38915e+06	5.2096e+06	1.37517e+06	1.4994e+06	1.45479e+06	4.77873e+06	5.16686e+06	5.23986e+06	4.26917e+06	4.13369e+06	4.22175e+06	down	-	down
MWS80006	311.22	293.21	312.23	C18H32O4	[M-H]-	9-Hydroperoxy-9Z,11E-Octadecadienoic Acid	9-过氧化羟基-9Z,11E-十八碳二烯酸	Lipids	脂质	Free fatty acids	游离脂肪酸	-	1	24541.2	18978.3	29238.7	136884	130428	37181.5	185268	194466	193023	157253	153104	152572	-	down	-
MW0110288	295.16	136.08	294.158	C15H22N2O4	[M+H]+	Tyrosylleucine	酪氨酸-亮氨酸	Amino acids and derivatives	氨基酸及其衍生物	Amino acids and derivatives	氨基酸及其衍生物	17355-10-1	3	2.24372e+06	2.28159e+06	2.37842e+06	6.69074e+06	6.6333e+06	6.81842e+06	699597	665324	703125	2.17342e+06	2.14164e+06	2.10238e+06	up	up	up
ZbWn000618	252.09	180.07	253.095	C12H15NO5	[M-H]-	(2-carboxyethyl)-L-tyrosine	(2-羧乙基)-L-酪氨酸	Amino acids and derivatives	氨基酸及其衍生物	Amino acids and derivatives	氨基酸及其衍生物	-	1	1.53412e+06	1.49786e+06	976945	560499	996256	837683	1.52394e+06	1.89414e+06	2.03416e+06	1.44161e+06	1.48308e+06	1.48529e+06	-	-	down
Lmbn001467	158.08	116.07	159.089	C7H13NO3	[M-H]-	5-Acetamidopentanoic Acid	5-乙酰氨基戊酸	Organic acids	有机酸	Organic acids	有机酸	1072-10-2	3	469433	433024	403820	937276	947704	938566	414899	400522	433613	538722	521101	527862	up	-	up
pmb0964	366.18	204.12	365.17	C16H23N5O5	[M+H]+	Isopentenyladenine-7-N-glucoside	异戊烯基腺苷-7-N-葡萄糖苷	Nucleotides and derivatives	核苷酸及其衍生物	Nucleotides and derivatives	核苷酸及其衍生物	-	3	1.88874e+07	1.94527e+07	1.81451e+07	4.21325e+07	3.95967e+07	4.07124e+07	4.144e+07	3.66475e+07	3.69835e+07	3.99581e+07	3.99873e+07	3.87962e+07	up	down	-
Lmhp012042	355.28	263.24	354.277	C21H38O4	[M+H]+	2-Linoleoylglycerol*	2-亚油酰甘油酯*	Lipids	脂质	Glycerol ester	甘油酯	3443-82-1	1	19160	14723.2	24484.6	60497.3	95348.8	54898.8	14015.6	14481.9	5095.38	12962.7	12876.9	13301.8	-	-	up
mws0458	151.04	136.02	152.047	C8H8O3	[M-H]-	Vanillin; 4-Hydroxy-3-Methoxybenzaldehyde	香草醛; 4-羟基-3-甲氧基苯甲醛	Others	其它类	Aldehyde compounds	醛类化合物	121-33-5	3	109027	121390	139514	210659	231868	194094	453645	505250	411964	337678	336079	327020	-	down	down
MW0144757	417.2	355.17	418.206	C17H30N4O8	[M-H]-	Ala-Thr-Val-Glu	Ala-Thr-Val-Glu	Amino acids and derivatives	氨基酸及其衍生物	Amino acids and derivatives	氨基酸及其衍生物	-	3	4.22387e+06	4.01907e+06	3.91173e+06	1.04071e+07	1.04898e+07	1.01835e+07	656746	639828	674863	3.53535e+06	3.41825e+06	3.50194e+06	up	up	up
Lmbn001754	175.061	115.04	176.069	C7H12O5	[M-H]-	3-Isopropylmalic Acid*	3-异丙基苹果酸*	Organic acids	有机酸	Organic acids	有机酸	921-28-8	2	1.91153e+07	1.81421e+07	1.86804e+07	3.80086e+07	3.60216e+07	3.83315e+07	489710	423223	453638	1.46419e+07	1.43392e+07	1.41475e+07	up	up	up
Hmlp005624	285.08	270.05	284.068	C16H12O5	[M+H]+	3',7-dihydroxy-4'-methoxyflavone	3',7-二羟基-4'-甲氧基黄酮	Flavonoids	黄酮	Flavones	黄酮	-	1	2.66342e+06	2.70291e+06	2.61641e+06	469543	471984	441074	2.3181e+06	2.30864e+06	2.40479e+06	2.12223e+06	2.07649e+06	2.04906e+06	down	-	down
Lmhp009464	466.29	325.27	465.286	C22H44NO7P	[M+H]+	LysoPE 17:1(2n isomer)	溶血磷脂酰乙醇胺 17:1(2n异构)	Lipids	脂质	LPE	溶血磷脂酰乙醇胺	-	2	329366	260206	436824	1.05673e+06	1.61925e+06	1.1895e+06	17842.1	15290.7	6314.13	576487	556456	568625	up	up	up
MWS00275g	180.07	119.05	181.074	C9H11NO3	[M-H]-	DL-O-tyrosine	DL-邻酪氨酸	Amino acids and derivatives	氨基酸及其衍生物	Amino acids and derivatives	氨基酸及其衍生物	2370-61-8	1	3.90814e+06	3.82656e+06	4.02717e+06	326156	316169	283524	7.12137e+06	7.39776e+06	7.56344e+06	4.66288e+06	4.50078e+06	4.55986e+06	down	-	down
MW0159213	537.3	339.2	536.296	C25H40N6O7	[M+H]+	Val-Tyr-Gln-Lys	Val-Tyr-Gln-Lys	Amino acids and derivatives	氨基酸及其衍生物	Amino acids and derivatives	氨基酸及其衍生物	-	3	5.26711e+06	4.47025e+06	5.00892e+06	273766	329195	198475	5.66497e+06	4.97096e+06	5.30744e+06	5.84956e+06	5.64225e+06	5.76717e+06	down	-	down
Lmbn001930	121.03	77.04	122.037	C7H6O2	[M-H]-	2-Hydroxybenzaldehyde (Salicylaldehyde)	2-羟基苯甲醛 (水杨醛)	Phenolic acids	酚酸类	Phenolic acids	酚酸类	90-02-8	1	69062.5	64201.1	67798.5	1.21209e+08	1.20499e+08	122084647	65512.7	74751.4	51855.8	4.7704e+07	4.8272e+07	4.94369e+07	up	-	up
Zazp002547	205.1	146.06	204.09	C11H12N2O2	[M+H]+	cyclo-(Gly-Phe)	环(丙氨酰-苯丙氨酸)	Amino acids and derivatives	氨基酸及其衍生物	Amino acids and derivatives	氨基酸及其衍生物	10125-07-2	1	2.40884e+06	2.59579e+06	2.54501e+06	1.03725e+06	982363	1.0514e+06	2.68311e+06	2.69834e+06	2.96067e+06	2.36888e+06	2.29491e+06	2.36897e+06	down	-	down
Lmsn002288	503.14	341.09	504.148	C21H28O14	[M-H]-	1-O-Caffeoyl-(6-O-glucosyl)-β-D-glucose	1-O-咖啡酰-6-O-葡萄糖基-β-D-葡萄糖	Phenolic acids	酚酸类	Phenolic acids	酚酸类	-	2	1.20266e+06	1.12099e+06	1.16056e+06	9	9	9	5.05812e+06	4.74472e+06	4.98209e+06	2.90078e+06	2.8187e+06	2.91745e+06	down	down	down
Lmqp002784	138.055	77.0386	137.048	C7H7NO2	[M+H]+	Salicylamide	水杨酰胺	Alkaloids	生物碱	Phenolamine	酚胺	65-45-2	3	364565	350034	419262	255923	203523	244774	47298.7	24506.7	35949.1	147032	142434	142434	-	up	up
MWS201434	269.16	156.08	268.154	C12H20N4O3	[M+H]+	Ile-His	L-异亮氨酸-L-组氨酸	Amino acids and derivatives	氨基酸及其衍生物	Amino acids and derivatives	氨基酸及其衍生物	97284-12-3	2	429885	382070	405521	901744	849881	865232	994532	918983	1.03732e+06	889239	879083	911424	up	down	-
Lmhp009034	452.28	311.26	451.27	C21H42NO7P	[M+H]+	LysoPE 16:1	溶血磷脂酰乙醇胺 16:1	Lipids	脂质	LPE	溶血磷脂酰乙醇胺	-	1	455648	452001	426708	2.55542e+06	2.30082e+06	2.60499e+06	116620	90277.2	110516	787348	816820	797518	up	up	up
Zmzn000079	199	78.96	200.009	C4H9O7P	[M-H]-	D-Erythrose-4-phosphate	D-赤藓糖-4-磷酸	Others	其它类	Saccharides	糖类	585-18-2	2	143742	195911	159723	589372	576056	510260	791945	722571	669674	427258	443417	433629	up	down	-
mws0924	145.05	101.06	146.058	C6H10O4	[M-H]-	2-Methylglutaric acid	2-甲基戊二酸	Organic acids	有机酸	Organic acids	有机酸	617-62-9	3	103950	178450	89101.7	838309	839314	819611	57626.6	69990.7	80246.7	161606	163079	167515	up	-	up
Lmyn000503	343.03	85.03	344.038	C13H12O11	[M-H]-	Mucic acid-1,4-lactone-2-O-gallate	粘酸-1,4-内酯-2-O-没食子酸酯	Phenolic acids	酚酸类	Phenolic acids	酚酸类	-	3	66852.4	38104.9	78819.8	149184	171057	149179	94056.1	93353.3	61624.6	84737.4	83361.6	81548.3	up	-	-
pme0275	115.04	97.03	116.047	C5H8O3	[M-H]-	4-Oxopentanoic Acid	4-氧代戊酸	Organic acids	有机酸	Organic acids	有机酸	123-76-2	3	168773	141802	159093	263901	241116	243168	22208.8	41507.8	25692.8	137308	134974	132118	-	up	up
mws0182	151.04	107.05	152.047	C8H8O3	[M-H]-	4-Hydroxyphenylacetic acid	4-羟基苯乙酸	Phenolic acids	酚酸类	Phenolic acids	酚酸类	156-38-7	3	419855	437338	468406	479926	453114	430431	197544	226429	193459	345305	332196	340103	-	up	up
MW0108809	220.11	146.07	219.097	C6H13N5O4	[M+H]+	Nitroarginine	N-硝基-L-精氨酸	Amino acids and derivatives	氨基酸及其衍生物	Amino acids and derivatives	氨基酸及其衍生物	2149-70-4	3	1.15784e+07	1.16986e+07	1.23478e+07	4.39043e+07	4.50355e+07	4.02427e+07	169736	179306	188703	1.87773e+07	1.85095e+07	1.80566e+07	up	up	up
Lmgn007652	329.23	211.13	330.241	C18H34O5	[M-H]-	Tianshic acid	天师酸	Organic acids	有机酸	Organic acids	有机酸	-	1	9.29828e+06	9.65495e+06	9.13489e+06	935684	977376	1.02577e+06	4.15734e+07	4.33997e+07	4.60065e+07	2.5069e+07	2.60734e+07	2.57275e+07	down	down	down
MWS201398	219.1	86.06	218.09	C8H14N2O5	[M+H]+	Hyp-Ser	L-羟脯氨酸-L-丝氨酸	Amino acids and derivatives	氨基酸及其衍生物	Amino acids and derivatives	氨基酸及其衍生物	-	3	431180	450459	460278	889982	807029	804294	3.33961e+06	3.43219e+06	3.30587e+06	2.04984e+06	1.9965e+06	1.97035e+06	-	down	down
Lmqn008369	595.26	152.99	596.296	C27H49O12P	[M-H]-	PI(18:2/0:0)	磷脂酰肌醇(18:2/0:0)	Lipids	脂质	Glycerol ester	甘油酯	-	3	249492	223934	229020	2.06755e+06	2.10754e+06	1.90517e+06	3145.03	2551.04	2449.9	567973	552655	575244	up	up	up
MWSmce690	175.02	59.01	176.032	C6H8O6	[M-H]-	Erythorbic Acid; Isoascorbic Acid	异抗坏血酸	Others	其它类	Vitamin	维生素	89-65-6	2	1.09157e+06	967893	1.05053e+06	207047	288487	182323	1.39521e+06	1.40897e+06	1.52569e+06	1.03748e+06	1.05986e+06	1.01724e+06	down	-	down
pme2527	133.1	116.07	132.09	C5H12N2O2	[M+H]+	L-Ornithine	L-鸟氨酸	Amino acids and derivatives	氨基酸及其衍生物	Amino acids and derivatives	氨基酸及其衍生物	70-26-8	3	3.18002e+06	3.17643e+06	3.08847e+06	1.69126e+06	1.80105e+06	1.69027e+06	1.33054e+06	1.27598e+06	1.30501e+06	1.95611e+06	1.91392e+06	1.87735e+06	-	up	-
Zbqn002253	218.1	88.04	219.111	C9H17NO5	[M-H]-	6-(((S)-1-carboxyethyl)amino)-4-hydroxyhexanoicacid	6-(((S)-1-羧乙基)氨基)-4-羟基己酸	Amino acids and derivatives	氨基酸及其衍生物	Amino acids and derivatives	氨基酸及其衍生物	-	1	3.43747e+06	3.3752e+06	3.4419e+06	1.64468e+07	1.64884e+07	1.59731e+07	1.81913e+06	1.83045e+06	1.98052e+06	5.46211e+06	5.6912e+06	5.56659e+06	up	-	up
Lafp003256	227.09	181.05	226.084	C11H14O5	[M+H]+	3,4'-Dihydroxy-3',5'-dimethoxypropiophenone	3,4'-二羟基-3',5'-二甲氧基苯乙酮	Phenolic acids	酚酸类	Phenolic acids	酚酸类	136196-47-9	3	795434	708945	826036	1.84374e+06	2.03478e+06	1.94635e+06	477129	548210	517043	763500	732250	745852	up	-	up
pmf0175	157.16	157.16	158.167	C10H22O	[M-H]-	2-Decanol*	2-癸醇*	Others	其它类	Alcohol compounds	醇类化合物	1120-06-5	3	1.2023e+07	1.22504e+07	1.25466e+07	2.57022e+07	2.48409e+07	2.31389e+07	1.31003e+07	1.25833e+07	1.20149e+07	1.76306e+07	1.72072e+07	1.79451e+07	up	-	-
MW0149703	601.32	302.17	600.302	C28H40N8O7	[M+H]+	Gln-His-Leu-Phe-Gly	谷酰氨-组氨酸-亮氨酸-苯丙氨酸-甘氨酸	Amino acids and derivatives	氨基酸及其衍生物	Amino acids and derivatives	氨基酸及其衍生物	-	3	9.5289e+06	8.38655e+06	8.79831e+06	4.42562e+06	4.14926e+06	4.05698e+06	638446	600442	624775	3.43801e+06	3.37918e+06	3.29667e+06	down	up	up
MW0158892	616.33	302.17	615.334	C25H45N9O9	[M+H]+	Val-Arg-Gln-Val-Asp	Val-Arg-Gln-Val-Asp	Amino acids and derivatives	氨基酸及其衍生物	Amino acids and derivatives	氨基酸及其衍生物	-	3	5.32489e+07	5.70463e+07	5.18516e+07	5.96663e+07	5.4402e+07	6.11693e+07	1.62167e+06	1.46139e+06	1.6963e+06	2.44341e+07	2.54856e+07	2.49527e+07	-	up	up
Lcsp002329	288.19	143.12	287.185	C13H25N3O4	[M+H]+	Gly-Leu-Val	甘氨酸-亮氨酸-缬氨酸	Amino acids and derivatives	氨基酸及其衍生物	Amino acids and derivatives	氨基酸及其衍生物	-	1	2.64832e+06	1.48888e+06	3.15324e+06	236870	497602	661449	4.96811e+06	4.60966e+06	5.59113e+06	3.72563e+06	3.87893e+06	3.76129e+06	-	down	down
MW0158275	481.24	120.08	480.237	C26H32N4O5	[M+H]+	Trp-Tyr-Leu	色氨酸-酪氨酸-亮氨酸	Amino acids and derivatives	氨基酸及其衍生物	Amino acids and derivatives	氨基酸及其衍生物	-	3	353839	151953	180725	232500	227779	368190	100083	45380.5	107160	167561	174094	168199	-	-	up
MW0109339	279.13	136.07	278.127	C14H18N2O4	[M+H]+	Pro-Tyr	脯氨酸-酪氨酸	Amino acids and derivatives	氨基酸及其衍生物	Amino acids and derivatives	氨基酸及其衍生物	19786-36-8	3	708967	791507	774654	2.04873e+06	1.96084e+06	1.79063e+06	9.39828e+06	9.43047e+06	9.54759e+06	5.74687e+06	5.75759e+06	5.54329e+06	up	down	down
MW0145254	347.2	329.19	346.196	C13H26N6O5	[M+H]+	Arg-Ala-Thr	L-精氨酰-L-丙氨酰-L-苏氨酸	Amino acids and derivatives	氨基酸及其衍生物	Amino acids and derivatives	氨基酸及其衍生物	-	3	785415	944059	996047	1.33366e+06	1.22389e+06	1.45379e+06	638460	596941	732481	824722	859323	850816	-	-	up
MWS0813	128.04	82.03	129.043	C5H7NO3	[M-H]-	5-Oxoproline	5-氧化脯氨酸	Amino acids and derivatives	氨基酸及其衍生物	Amino acids and derivatives	氨基酸及其衍生物	149-87-1	2	3.83487e+06	3.62461e+06	3.67648e+06	1.4556e+06	1.50589e+06	1.70514e+06	3.91986e+06	3.76644e+06	3.76394e+06	3.65178e+06	3.49685e+06	3.56192e+06	down	-	down
pme1474	298.1	136.06	297.09	C11H15N5O3S	[M+H]+	5'-Deoxy-5'-(methylthio)adenosine	5-脱氧-5-甲硫腺苷	Nucleotides and derivatives	核苷酸及其衍生物	Nucleotides and derivatives	核苷酸及其衍生物	2457-80-9	3	3.22541e+06	3.19497e+06	3.51758e+06	7.94708e+06	7.37505e+06	7.93051e+06	4.05566e+06	4.09856e+06	4.03594e+06	4.46502e+06	4.47278e+06	4.64005e+06	up	-	-
pme0066	116.05	74.02	117.054	C3H7N3O2	[M-H]-	Guanidinoacetate	乙酸胍	Alkaloids	生物碱	Alkaloids	生物碱	352-97-6	3	985502	992176	995319	4.27131e+06	4.13792e+06	4.27533e+06	178755	228418	198348	1.47816e+06	1.49027e+06	1.42935e+06	up	up	up
mws0914	271.061	151.003	272.068	C15H12O5	[M-H]-	3,5,7-Trihydroxyflavanone (Pinobanksin)	3,5,7-三羟基黄烷酮 (短叶松素)	Flavonoids	黄酮	Flavanonols	二氢黄酮醇	548-82-3	3	190145	192878	186103	34600.1	53907.7	40378.5	41933.2	60477.1	42975.4	104317	99799.9	101977	down	up	-
MWS4296	223.11	120.08	222.1	C11H14N2O3	[M+H]+	Glycylphenylalanine*	甘氨酰苯基丙氨酸*	Amino acids and derivatives	氨基酸及其衍生物	Amino acids and derivatives	氨基酸及其衍生物	3321-03-7	1	9.71517e+06	6.37951e+06	5.52818e+06	7.90827e+06	1.42519e+07	1.33252e+07	5.9964e+07	5.81503e+07	5.7863e+07	3.82655e+07	3.87287e+07	3.70868e+07	-	down	down
pme1292	167.03	123.05	168.042	C8H8O4	[M-H]-	Homogentisic acid	高龙胆酸	Phenolic acids	酚酸类	Phenolic acids	酚酸类	451-13-8	3	584909	597694	576934	969395	913905	922604	2.03696e+06	1.98045e+06	2.03882e+06	1.30729e+06	1.29773e+06	1.35332e+06	-	down	down
Lhmp122202	285.08	270.05	284.068	C16H12O5	[M+H]+	stevenin	stevenin	Lignans and Coumarins	木脂素和香豆素	Coumarins	香豆素	36286-69-8	3	2.53077e+06	2.44401e+06	2.5969e+06	477393	480944	435748	2.17896e+06	2.23325e+06	2.10593e+06	1.96475e+06	1.94187e+06	2.02814e+06	down	-	down
mws0437	151.06	59.01	152.069	C5H12O5	[M-H]-	D-Arabitol	D-阿拉伯糖醇	Others	其它类	Saccharides	糖类	488-82-4	1	8.10806e+06	8.24994e+06	8.12269e+06	3.06479e+06	3.12608e+06	3.21006e+06	344509	231114	208248	2.90059e+06	2.81044e+06	2.77631e+06	down	up	up
pmn001367	315.072	153.017	316.079	C13H16O9	[M-H]-	Protocatechuic acid-4-O-glucoside	原儿茶酸-4-O-葡萄糖苷	Phenolic acids	酚酸类	Phenolic acids	酚酸类	-	3	1.58027e+06	1.70254e+06	1.56848e+06	72772.6	78678.3	122901	1.89526e+06	1.81903e+06	2.01846e+06	1.37314e+06	1.36015e+06	1.41998e+06	down	-	down
Lmgn001670	137.03	108.02	138.032	C7H6O3	[M-H]-	Salicylic acid	水杨酸	Phenolic acids	酚酸类	Phenolic acids	酚酸类	69-72-7	1	45069.3	29860.4	50330.3	34708.2	45588.8	25895.7	464910	479476	492236	203262	194402	197203	-	down	down
Hmsn002598	301.09	139.04	302.1	C13H18O8	[M-H]-	Salirepin	柳匍匐次苷	Phenolic acids	酚酸类	Phenolic acids	酚酸类	26652-12-0	3	134573	128770	57308.6	170856	157875	178915	55882.1	28583	44084.7	135088	129395	134172	-	-	up
Lmxn008846	197.12	153.13	198.126	C11H18O3	[M-H]-	Hydroxydihydrobovolide	羟基二氢博伏内酯	Others	其它类	Lactones	内酯类化合物	6067-11-4	2	34386.5	27994.1	26874.9	91117.1	77098.6	84153.6	13020.1	21573.9	20686.6	37545.4	38811.1	39261.6	up	-	up
pme2598	167.03	123.05	168.042	C8H8O4	[M-H]-	3,4-Dihydroxybenzeneacetic acid	3,4-二羟基苯乙酸	Phenolic acids	酚酸类	Phenolic acids	酚酸类	102-32-9	3	651438	633426	572911	1.05138e+06	1.01483e+06	1.0306e+06	2.23994e+06	2.11278e+06	2.32801e+06	1.5412e+06	1.50218e+06	1.47181e+06	-	down	down
Zbln013951	377.13	116.93	377.139	C23H22O5	[M-H]-	1-(3'-methoxy-4'-hydroxybenzyl)-2,7-dihydroxy-4-methoxyphenanthrene	1-(3'-甲氧基-4'-羟苄基)-2,7-二羟基-4-甲氧基菲	Quinones	醌类	PhenAnthraquinones	菲醌	-	3	55930.5	49875.2	45013.6	389538	356190	357289	27098.1	20657.9	21774.4	86825	83361.5	83505.2	up	up	up
Lmmn000774	343.1	181.05	344.111	C15H20O9	[M-H]-	Dihydrocaffeoylglucose	二氢咖啡酰葡萄糖	Phenolic acids	酚酸类	Phenolic acids	酚酸类	-	3	500367	478623	485490	82665.4	38345	22317.7	521104	483543	519649	381805	364606	375100	down	-	down
MW0145347	441.22	357.18	440.213	C17H28N8O6	[M+H]+	Arg-Glu-His	L-精氨酰-L-谷氨酰-L-组氨酸	Amino acids and derivatives	氨基酸及其衍生物	Amino acids and derivatives	氨基酸及其衍生物	-	3	637017	528184	756783	7.34354e+06	9.43833e+06	7.08174e+06	169929	137982	191943	1.65332e+06	1.71032e+06	1.63574e+06	up	up	up
MWS201483	279.13	120.08	278.127	C14H18N2O4	[M+H]+	Phe-Hyp	L-苯丙氨酸-L-羟脯氨酸	Amino acids and derivatives	氨基酸及其衍生物	Amino acids and derivatives	氨基酸及其衍生物	90965-82-5	1	4.13371e+07	4.15297e+07	4.36088e+07	1.46557e+07	1.49243e+07	1.44452e+07	1.51036e+06	1.54534e+06	1.48853e+06	1.47987e+07	1.52262e+07	1.45366e+07	down	up	up
MEDL00392	580.36	506.33	521.348	C26H52NO7P	[M+CH3COO]-	1-(9Z-octadecenoyl)-sn-glycero-3-phosphocholine	1-(9Z-十八烯酰基)-sn-glycero-3-phosphocholine	Lipids	脂质	LPC	溶血磷脂酰胆碱	19420-56-5	3	503185	504623	627016	1.1629e+06	1.29838e+06	1.14153e+06	11034.8	8256.29	5208.32	602846	605381	579894	up	up	up
Hmqn003054	329.23	311.22	330.241	C18H34O5	[M-H]-	9,10,11-Trihydroxy-12-octadecenoic acid	9,10,11-三羟基-12-十八碳烯酸	Lipids	脂质	Free fatty acids	游离脂肪酸	61911-67-9	1	600410	687921	666705	122602	124687	151378	2.59206e+06	2.6174e+06	1.3821e+06	1.60736e+06	1.53295e+06	1.56905e+06	down	-	down
mws5042	223.11	120.09	222.1	C11H14N2O3	[M+H]+	L-Glycyl-L-phenylalanine*	L-甘氨酰-L-苯丙氨酸*	Amino acids and derivatives	氨基酸及其衍生物	Amino acids and derivatives	氨基酸及其衍生物	721-66-4	1	8.91544e+06	8.99403e+06	9.31617e+06	1.26395e+07	1.39e+07	9541135	4.98009e+07	5.28566e+07	5.30536e+07	3.33369e+07	3.18027e+07	3.24326e+07	-	down	down
MWSmce183	151.04	77.04	152.047	C8H8O3	[M-H]-	D-Mandelic acid	D-扁桃酸	Organic acids	有机酸	Organic acids	有机酸	611-71-2	3	16536.2	18990.3	15570.5	12530.3	17957.1	16517.7	44315.8	37474.2	35474.1	32137.1	31606	33147.1	-	down	down
pme2746	784.15	437.09	785.157	C27H33N9O15P2	[M-H]-	Riboflavin 5'-Adenosine Diphosphate	核黄素-5'-腺嘌呤二磷酸	Nucleotides and derivatives	核苷酸及其衍生物	Nucleotides and derivatives	核苷酸及其衍生物	146-14-5	3	1.74431e+06	1.84961e+06	1.80483e+06	3.54564e+06	3.38071e+06	3.15543e+06	22768.4	33913.1	40555.5	1139643	1.17278e+06	1.19607e+06	-	up	up
pme2529	163.06	101.02	164.069	C6H12O5	[M-H]-	1,5-Anhydro-D-glucitol	1,5-酐-D-山梨糖醇	Others	其它类	Saccharides	糖类	154-58-5	3	387267	387151	398489	360281	368603	399557	184954	182793	181290	279129	291451	290923	-	up	up
MWS5164	203.15	70.07	202.143	C8H18N4O2	[M+H]+	N,N'-Dimethylarginine;SDMA*	N,N'-二甲基精氨酸*	Amino acids and derivatives	氨基酸及其衍生物	Amino acids and derivatives	氨基酸及其衍生物	30344-00-4	1	5.67712e+06	5.65209e+06	5.37678e+06	1.1514e+07	1.16195e+07	1.17317e+07	3.10364e+06	3.32169e+06	3.1715e+06	6.17606e+06	6.48447e+06	6.35517e+06	up	-	up
mws0058	299.06	284.03	300.063	C16H12O6	[M-H]-	Diosmetin (5,7,3'-Trihydroxy-4'-methoxyflavone)	香叶木素	Flavonoids	黄酮	Flavones	黄酮	520-34-3	3	402910	434127	433171	63669.5	51930.6	57378.3	13429.5	11915.3	11604.8	118965	123155	124765	down	up	up
Zmhn001420	165.02	121.03	166.027	C8H6O4	[M-H]-	5,7-Dihydroxy-1(3H)-isobenzofuranone	5,7-二羟基-1(3H)-异苯并呋喃酮	Phenolic acids	酚酸类	Phenolic acids	酚酸类	27979-58-4	2	211068	192429	49874.4	7.3877e+07	7.54692e+07	7.44422e+07	103375	231275	72445.5	2.66651e+07	2.73058e+07	2.8008e+07	up	-	up
pme3388	189.13	144.1	188.127	C7H16N4O2	[M+H]+	Homoarginine	高精氨酸	Amino acids and derivatives	氨基酸及其衍生物	Amino acids and derivatives	氨基酸及其衍生物	156-86-5	3	1.40998e+06	1.53425e+06	1.55963e+06	4.36533e+06	4.35786e+06	4.4499e+06	883899	818595	959771	2.74454e+06	2.82153e+06	2.68653e+06	up	-	up
mws0256	118.09	72.08	117.079	C5H11NO2	[M+H]+	L-Valine	L-缬氨酸	Amino acids and derivatives	氨基酸及其衍生物	Amino acids and derivatives	氨基酸及其衍生物	72-18-4	1	5.1025e+06	4.58526e+06	4.92809e+06	505146	548751	536407	9.13993e+06	9.20889e+06	9.55335e+06	6.19275e+06	6.09211e+06	5.8979e+06	down	-	down
MWS1882	132.03	88.0403	133.037	C4H7NO4	[M-H]-	Iminodiacetic acid	亚氨基二乙酸	Organic acids	有机酸	Organic acids	有机酸	142-73-4	3	120055	126730	101710	368815	318695	377170	1600615	1600615	1651190	745285	772090	782145	up	down	down
MW0107006	244.13	129.1	245.138	C10H19N3O4	[M-H]-	Glutaminylvaline	Gln Val	Amino acids and derivatives	氨基酸及其衍生物	Amino acids and derivatives	氨基酸及其衍生物	31189-73-8	3	494785	460591	533260	351329	363489	385042	4.68097e+06	5.09633e+06	3.57954e+06	2.45524e+06	2.57215e+06	2.55358e+06	-	down	down
Rfmb091	295.23	195.14	296.235	C18H32O3	[M-H]-	9S-Hydroxy-10E,12Z-octadecadienoic acid*	9S-羟基-10E,12Z-十八碳二烯酸*	Lipids	脂质	Free fatty acids	游离脂肪酸	15514-85-9	1	1.33247e+06	1.42076e+06	1.44765e+06	6.19244e+06	6.49024e+06	6.61333e+06	1.98259e+06	2.00348e+06	1.85936e+06	3.0298e+06	3.18549e+06	3.11463e+06	up	-	up
NK10251888	203.15	70.07	202.143	C8H18N4O2	[M+H]+	NG,NG-Dimethyl-L-arginine*	NG,NG-二甲基-L-精氨酸*	Amino acids and derivatives	氨基酸及其衍生物	Amino acids and derivatives	氨基酸及其衍生物	30315-93-6	1	4.4269e+06	4.96599e+06	4.75971e+06	1.049e+07	1.10241e+07	10792412	2.93411e+06	2.91055e+06	2.83819e+06	5.59679e+06	5.88274e+06	5.71243e+06	up	-	up
MW0155166	716.36	286.14	715.369	C38H49N7O7	[M+H]+	Phe-Gln-Phe-Phe-Lys	Phe-Gln-Phe-Phe-Lys	Amino acids and derivatives	氨基酸及其衍生物	Amino acids and derivatives	氨基酸及其衍生物	-	3	8.15415e+06	7.93491e+06	8.4051e+06	1.2908e+08	1.31926e+08	1.26792e+08	184319	141953	194744	2.93041e+07	3.07224e+07	3.04973e+07	up	up	up
MW0157872	630.31	215.14	629.306	C31H43N5O9	[M+H]+	Thr-Val-Thr-Phe-Tyr	Thr-Val-Thr-Phe-Tyr	Amino acids and derivatives	氨基酸及其衍生物	Amino acids and derivatives	氨基酸及其衍生物	-	3	3.90753e+06	4.34149e+06	4.20567e+06	2.62247e+07	2.49084e+07	2.59592e+07	2.09652e+06	2.00146e+06	2.2013e+06	6.20892e+06	6.48987e+06	6.48843e+06	up	-	up
MW0146118	338.13	120.08	337.127	C15H19N3O6	[M+H]+	Asp-Gly-Phe	L-天冬氨酰-甘氨酰-L-苯丙氨酸	Amino acids and derivatives	氨基酸及其衍生物	Amino acids and derivatives	氨基酸及其衍生物	-	3	1.40908e+07	1.46096e+07	1.32614e+07	2.95356e+07	2.66766e+07	3.01712e+07	6.0845e+06	5.99542e+06	6.18521e+06	1.15904e+07	1.1073e+07	1.11228e+07	up	up	up
Wbmn010531	377.23	317.21	378.241	C22H34O5	[M-H]-	Previtexilactone	Previtexilactone	Terpenoids	萜类	Ditepenoids	二萜	61263-52-3	3	2.49372e+06	2.89346e+06	3.60678e+06	1.17103e+07	1.19221e+07	1.35362e+07	1.26839e+06	1.22745e+06	1.1146e+06	5.61838e+06	5.61676e+06	5.37428e+06	up	up	up
mws0854	163	59.01	164.069	C6H12O5	[M-H]-	Rhamnose	鼠李糖	Others	其它类	Saccharides	糖类	3615-41-6	3	519239	510706	505215	618371	664432	518489	195204	131040	193368	357317	363411	375547	-	up	up
mws0193	190.12	84.08	189.111	C7H15N3O3	[M+H]+	L-Homocitrulline	L-高瓜氨酸	Amino acids and derivatives	氨基酸及其衍生物	Amino acids and derivatives	氨基酸及其衍生物	1190-49-4	3	798905	1048855	1028705	3613620	4105005	3847975	268590	355450	226850	1689975	1619155	1695035	up	up	up
pme2165	155.01	111.02	156.017	C5H4N2O4	[M-H]-	Orotic acid (Vitamin B13)	乳清酸 (维生素 B13)	Others	其它类	Vitamin	维生素	65-86-1	3	5.53784e+06	5.55684e+06	5.52844e+06	6.02179e+06	6.86075e+06	8.08667e+06	749917	727014	682550	4.20762e+06	4.41487e+06	4.25157e+06	-	up	up
Zmbp002538	205.1	146.06	204.09	C11H12N2O2	[M+H]+	1-Methoxy-indole-3-acetamide	1-甲氧基-吲哚-3-乙酰胺	Alkaloids	生物碱	Plumerane	吲哚类生物碱	-	1	2.36549e+06	2.82436e+06	2.15775e+06	910866	870910	975517	2.52967e+06	2.58648e+06	2.95053e+06	2.16425e+06	2.24042e+06	2.13167e+06	down	-	down
MW0108667	252.09	94.03	253.095	C12H15NO5	[M-H]-	N-Acetylvanilalanine	N-乙酰vanilalanine	Amino acids and derivatives	氨基酸及其衍生物	Amino acids and derivatives	氨基酸及其衍生物	-	3	3.60207e+06	3.19586e+06	3.59713e+06	4.41535e+06	4.73666e+06	4.97121e+06	269837	252294	253522	2.90662e+06	2.88196e+06	2.76948e+06	-	up	up
MW0155894	308.16	70.07	285.169	C13H23N3O4	[M+Na]+	Pro-Ile-Gly	脯氨酰-异亮氨酰-甘氨酸	Amino acids and derivatives	氨基酸及其衍生物	Amino acids and derivatives	氨基酸及其衍生物	-	3	1.60937e+06	1.62086e+06	1.52708e+06	2.20157e+06	2.32698e+06	2.27679e+06	577712	450029	634762	1.12601e+06	1.12829e+06	1.07785e+06	-	up	up
Sadn007155	269.12	225.09	270.126	C17H18O3	[M-H]-	4-(hydroxymethyl)-1,8-dimethyl-9,10-dihydrophenanthrene-2,7-diol	4-(羟甲基)-1,8-二甲基-9,10-二氢菲-2,7-二醇	Terpenoids	萜类	Ditepenoids	二萜	-	3	172132	167032	210270	50567.1	57991	70992.3	451785	477348	481347	296551	282021	292340	down	down	down
mws0748	353.09	191.06	354.095	C16H18O9	[M-H]-	1-Caffeoylquinic acid	1-咖啡酰奎宁酸	Phenolic acids	酚酸类	Phenolic acids	酚酸类	1241-87-8	1	346703	377309	530783	416524	399056	381629	9.28725e+06	9.07024e+06	9.54722e+06	4.89967e+06	4.76768e+06	5.02077e+06	-	down	down
MWS201465	295.13	120.08	294.122	C14H18N2O5	[M+H]+	Glu-Phe	L-谷氨酸-L-苯丙氨酸	Amino acids and derivatives	氨基酸及其衍生物	Amino acids and derivatives	氨基酸及其衍生物	20556-22-3	3	1.6395e+06	1.50326e+06	1.57963e+06	387121	364312	415037	4.2002e+06	3.86737e+06	3.84665e+06	2.52415e+06	2.65173e+06	2.62535e+06	down	down	down
pmb0764	144.05	113.03	143.041	C6H9NOS	[M+H]+	4-Methyl-5-thiazoleethanol	4-甲基-5-噻唑乙醇	Others	其它类	Others	其它	137-00-8	3	56685	37647.4	27214.3	3340	9	16675	465366	413418	454555	275107	278126	264659	-	down	-
MW0151313	472.32	189.09	471.317	C21H41N7O5	[M+H]+	Ile-Ala-Leu-Arg	Ile-Ala-Leu-Arg	Amino acids and derivatives	氨基酸及其衍生物	Amino acids and derivatives	氨基酸及其衍生物	-	3	2.97302e+06	2.84606e+06	3.59134e+06	1.79119e+07	1.81112e+07	1.85573e+07	2.31512e+06	2.33551e+06	2.50385e+06	5.52213e+06	5.62096e+06	5.81075e+06	up	-	up
MWS201403	218.15	84.08	217.143	C9H19N3O3	[M+H]+	Lys-Ala	L-赖氨酸-L-丙氨酸	Amino acids and derivatives	氨基酸及其衍生物	Amino acids and derivatives	氨基酸及其衍生物	17043-71-9	2	2.86155e+06	3.05543e+06	3.32117e+06	1.35653e+06	1.35179e+06	1.476e+06	2.59763e+06	2.63799e+06	2.6692e+06	2.1979e+06	2.16662e+06	2.27812e+06	down	-	-
Wagp002530	177.06	117.03	176.047	C10H8O3	[M+H]+	2-Methoxy-1-benzofuran-5-carbaldehyde	2-甲氧基-1-苯并呋喃-5-甲醛	Others	其它类	Others	其它	-	3	123733	135012	113023	34624.9	26420.2	22599.4	152812	131936	136886	134073	141114	138880	down	-	down
ZbWp000360	266.12	116.07	265.116	C10H19NO7	[M+H]+	N-(1-deoxy-1-xylosyl)valine	N-(1-脱氧-1-木糖基)缬氨酸	Amino acids and derivatives	氨基酸及其衍生物	Amino acids and derivatives	氨基酸及其衍生物	-	1	2612080	2666405	2989390	1.2806e+06	765390	1.42404e+06	2759825	2741135	2413620	1851970	1934725	1846905	down	-	down
Wayn001528	205.03	111.01	206.043	C7H10O7	[M-H]-	Homocitrate	高柠檬酸	Organic acids	有机酸	Organic acids	有机酸	13052-73-8	1	2.22253e+06	2.19326e+06	2.27562e+06	1.12137e+07	1.03988e+07	9.57402e+06	890259	935048	795077	3.76275e+06	3.78452e+06	3.94693e+06	up	up	up
pmp001287	120.08	103.05	119.073	C8H9N	[M+H]+	N-Benzylmethylene isomethylamine	N-苯亚甲基异甲胺	Alkaloids	生物碱	Alkaloids	生物碱	-	1	8.39389e+06	8.43005e+06	8.00033e+06	1.37768e+06	1.36876e+06	1.30236e+06	1.1202e+07	1.13923e+07	1.09524e+07	9.00871e+06	9.28998e+06	8.81745e+06	down	-	down
Rfmb087	311.22	293.21	312.23	C18H32O4	[M-H]-	9-Hydroxy-13-oxo-10-octadecenoic Acid	9-羟基-13-氧代-10-十八碳烯酸	Lipids	脂质	Free fatty acids	游离脂肪酸	-	3	497138	486550	558972	2.14234e+06	2.22751e+06	2.12977e+06	986565	1.00603e+06	1.03573e+06	1.1718e+06	1.22603e+06	1.228e+06	up	-	up
pmn001399	405.12	243.07	406.126	C20H22O9	[M-H]-	2,4,6,4'-Tetrahydroxy-stilbene-2-O-glucoside	2,4,6,4'-四羟基-二苯乙烯-2-O-葡萄糖苷	Others	其它类	Stilbene	茋类	-	3	218449	203513	202117	541394	502084	440065	63898.7	49968.4	80124.4	218176	213388	206980	up	up	up
Zahp006076	177.05	131.05	176.047	C10H8O3	[M+H]+	2-Hydroxy-2,3-dihydronaphthalene-1,4-dione	2-羟基-2,3-二氢萘-1,4-二酮	Quinones	醌类	Quinones	醌类	63534-43-0	3	267203	280890	265382	286079	277807	439801	130671	110289	117657	245590	236711	249242	-	up	-
Lmgn000160	131.05	70.03	132.054	C4H8N2O3	[M-H]-	3-Ureidopropionic Acid	3-脲基丙酸	Organic acids	有机酸	Organic acids	有机酸	462-88-4	1	1.06784e+06	975736	1.05917e+06	340643	408489	337927	1.22476e+06	1.22562e+06	1.2272e+06	942749	920562	893936	down	-	down
MW0106536	164.07	92.05	179.095	C10H13NO2	[M-H]-	3-Amino-4-phenylbutanoic acid	DL-β-高苯丙氨酸	Amino acids and derivatives	氨基酸及其衍生物	Amino acids and derivatives	氨基酸及其衍生物	15099-85-1	3	2.51929e+06	2.53987e+06	2.58665e+06	2.14622e+07	2.20362e+07	1.98345e+07	134823	131905	105424	5.57969e+06	5.41625e+06	5.71285e+06	up	up	up
Zbzp002227	265.154	145.028	264.147	C14H20N2O3	[M+H]+	N-Feruloylputrescine	阿魏酰腐胺	Alkaloids	生物碱	Phenolamine	酚胺	501-13-3	3	1.05558e+06	1.20559e+06	1.21144e+06	219403	192404	84391	1.32687e+06	1.32045e+06	1.19045e+06	1.0116e+06	986361	1.04057e+06	down	-	down
pme2237	181.072	101	182.079	C6H14O6	[M-H]-	Dulcitol	半乳糖醇	Others	其它类	Saccharides	糖类	608-66-2	3	1.35855e+07	1.35771e+07	1.35881e+07	1.86707e+07	1.87187e+07	1.84348e+07	206435	189013	194514	6.81979e+06	7.06568e+06	6.69877e+06	-	up	up
pmb0501	131.13	114.1	130.122	C5H14N4	[M+H]+	Agmatine	胍丁胺	Alkaloids	生物碱	Alkaloids	生物碱	306-60-5	3	481512	540715	501581	1.09315e+06	1.08476e+06	1.25372e+06	614190	607016	632398	799663	836602	840688	up	-	-
Lmhp008589	476.28	335.26	475.27	C23H42NO7P	[M+H]+	LysoPE 18:3(2n isomer)	溶血磷脂酰乙醇胺 18:3(2n异构)	Lipids	脂质	LPE	溶血磷脂酰乙醇胺	-	2	255719	300244	298936	1.55778e+06	1.56117e+06	1.77081e+06	18813.9	11889.7	8383.68	476973	493036	467043	up	up	up
MWS5206	181.05	135.04	182.058	C9H10O4	[M-H]-	4-Hydroxyphenyllactic Acid	4-羟苯基乳酸	Phenolic acids	酚酸类	Phenolic acids	酚酸类	306-23-0	3	13975.9	14992.7	18461.8	15930.3	22065.2	20978	187331	179230	182906	95407.6	96642.5	100527	-	down	down
pmp000791	271.06	153.05	270.053	C15H10O5	[M+H]+	Moracin Y	桑辛素 Y	Phenolic acids	酚酸类	Phenolic acids	酚酸类	1252581-54-6	1	719372	708574	705689	42895.7	29490.1	15185.9	1.74539e+06	1.57377e+06	1.75843e+06	1.0237e+06	1.06395e+06	1.07983e+06	down	down	down
Lmqn000780	606.08	384.98	607.082	C17H27N3O17P2	[M-H]-	Uridine 5'-diphospho-N-acetylglucosamine	尿苷二磷酸乙酰葡萄糖胺	Nucleotides and derivatives	核苷酸及其衍生物	Nucleotides and derivatives	核苷酸及其衍生物	528-04-1	1	721662	901263	700038	1.00066e+06	994937	1.03706e+06	9	9	9	874506	895604	923736	-	up	up
Lmbn001288	131.03	87.04	132.042	C5H8O4	[M-H]-	2-Hydroxy-2-methyl-3-oxobutanoic acid	2-羟基-2-甲基-3-氧代丁酸	Organic acids	有机酸	Organic acids	有机酸	71698-08-3	3	289398	291392	309692	446066	455711	478982	207066	118595	195342	332932	351389	345814	-	-	up
mws1060	267.07	135.03	268.081	C10H12N4O5	[M-H]-	9-(Arabinosyl)hypoxanthine	9-(阿拉伯糖基)次黄嘌呤	Nucleotides and derivatives	核苷酸及其衍生物	Nucleotides and derivatives	核苷酸及其衍生物	7013-16-3	1	5.07688e+06	5.33466e+06	5.58383e+06	3.36963e+06	3.077e+06	3.0783e+06	4.8649e+07	4.86652e+07	4.76237e+07	2.3208e+07	2.39079e+07	2.4527e+07	-	down	down
Lmbn007891	313.24	183.14	314.246	C18H34O4	[M-H]-	Hydroxy ricinoleic acid	羟基蓖麻油酸	Lipids	脂质	Free fatty acids	游离脂肪酸	-	1	67095	61098.5	64840	384452	373335	345898	3.17993e+06	3.2396e+06	3.32263e+06	1.72868e+06	1.80458e+06	1.71382e+06	up	down	down
pme0256	151.03	108.02	152.033	C5H4N4O2	[M-H]-	Xanthine	黄嘌呤	Nucleotides and derivatives	核苷酸及其衍生物	Nucleotides and derivatives	核苷酸及其衍生物	69-89-6	1	3.95563e+06	3.97882e+06	3.55144e+06	5.97867e+06	6.62196e+06	6.307e+06	3.33146e+07	3.51628e+07	3.87304e+07	2.05246e+07	1.94153e+07	1.98977e+07	-	down	down
Zbqp003125	279.17	86.1	278.163	C15H22N2O3	[M+H]+	Ile-Phe	L-异亮氨酸-L-苯丙氨酸	Amino acids and derivatives	氨基酸及其衍生物	Amino acids and derivatives	氨基酸及其衍生物	-	2	162052	295679	232747	619152	631435	655180	509037	568537	629968	476810	457559	452284	up	down	-
Zmgn000216	125	78.96	126.008	C2H7O4P	[M-H]-	2-Hydroxyethylphosphonic acid	2-羟基乙基膦酸	Organic acids	有机酸	Organic acids	有机酸	22987-21-9	3	603218	613324	567326	169479	167113	205522	760543	832667	731890	566798	587710	598995	down	-	down
Jmwn002057	477.16	315.11	478.169	C20H30O13	[M-H]-	2-(3-β-D-glucopyranosyloxy-4-hydroxyphenyl)ethanol-1-O-β-D-glucopyranoside	2-(3-β-D-吡咯烷氧基-4-羟基苯基)乙醇-1-O-β-D-吡喃葡萄糖苷	Phenolic acids	酚酸类	Phenolic acids	酚酸类	-	3	142757	263230	684972	9	9	9	5.44894e+06	4.35723e+06	4.75502e+06	2.87454e+06	3.00663e+06	3.02843e+06	-	down	down
MW0168255	410.17	185.09	351.154	C15H21N5O5	[M+CH3COO]-	n6-(cis-hydroxyisopentenyl)adenosine	n6-(顺式-羟基异戊烯基)腺苷	Nucleotides and derivatives	核苷酸及其衍生物	Nucleotides and derivatives	核苷酸及其衍生物	-	3	1.39288e+06	1.36457e+06	1.33754e+06	126554	97665.8	134643	574807	646530	693632	664501	663646	632302	down	up	down
Lmyn001940	389.07	237.06	390.08	C15H18O12	[M-H]-	2-O-Galloylmucic acid Dimethyl Ester	2-O-没食子酰基粘酸二甲酯	Phenolic acids	酚酸类	Phenolic acids	酚酸类	-	3	230149	227230	229029	106621	104782	110819	347130	384472	367690	250918	263956	263240	down	-	down
pme3882	227.07	184.06	228.075	C9H12N2O5	[M-H]-	2'-Deoxyuridine	2'-脱氧尿苷	Nucleotides and derivatives	核苷酸及其衍生物	Nucleotides and derivatives	核苷酸及其衍生物	951-78-0	3	9842.46	14494.9	12293.7	31695.5	22134.1	50659	415165	409403	438535	166561	176182	170325	-	down	down
mws1417	160.04	116.05	161.048	C9H7NO2	[M-H]-	Indole-3-carboxylic acid*	吲哚-3-甲酸*	Alkaloids	生物碱	Plumerane	吲哚类生物碱	771-50-6	3	3.31326e+06	2.85898e+06	3.2707e+06	1.01078e+07	9.62235e+06	1.02327e+07	263778	187954	206342	3.04228e+06	3.08037e+06	2.91696e+06	up	up	up
Cmzn002437	389.11	227.06	390.116	C16H22O11	[M-H]-	Scandoside	鸡矢藤次苷	Terpenoids	萜类	Monoterpenoids	倍萜	18842-99-4	3	2.83044e+06	2.92435e+06	3.02799e+06	4.20752e+06	4.38446e+06	3.93228e+06	1.71045e+06	1.79772e+06	1.83295e+06	2.52726e+06	2.48228e+06	2.62424e+06	-	-	up
MW0145739	561.28	543.24	502.275	C21H38N6O8	[M+CH3COO]-	Asn-Glu-Ile-Lys	Asn-Glu-Ile-Lys	Amino acids and derivatives	氨基酸及其衍生物	Amino acids and derivatives	氨基酸及其衍生物	-	3	2.52375e+07	2.31368e+07	2.43765e+07	5.50588e+06	5.49419e+06	5.62886e+06	9	9	9	9.23856e+06	9.13421e+06	9.63861e+06	down	up	up
pme1383	170.08	134.06	169.074	C8H11NO3	[M+H]+	Pyridoxine	吡哆醇	Others	其它类	Vitamin	维生素	65-23-6	1	5.63445e+06	5.85658e+06	6.14816e+06	2.57337e+07	2.64008e+07	2.71802e+07	7.11387e+06	7.38517e+06	6.50638e+06	9.95941e+06	1.05432e+07	1.02933e+07	up	-	up
mws0133	123.06	80.05	122.048	C6H6N2O	[M+H]+	Nicotinamide	烟酰胺	Others	其它类	Vitamin	维生素	98-92-0	2	406567	419230	382317	2.93947e+06	2.80516e+06	2.73823e+06	7.52955e+06	7.08789e+06	7.29501e+06	4.38151e+06	4.48752e+06	4.63813e+06	up	down	down
Lamp000340	204.12	60.04	203.116	C9H17NO4	[M+H]+	Hyacinthacine B3	Hyacinthacine B3	Alkaloids	生物碱	Pyrrole alkaloids	吡咯类生物碱	-	2	1985415	2075015	1973585	2929840	3456455	3502560	53099.9	67564.8	43653.1	1821580	1917830	1912765	-	up	up
MWS0155	462.07	96.97	463.074	C14H18N5O11P	[M-H]-	Adenylocuccinic Acid	腺苷酸基琥珀酸	Organic acids	有机酸	Organic acids	有机酸	19046-78-7	3	234806	259515	263272	232798	256642	276057	11619.6	11515.1	9334.67	153011	153492	161013	-	up	up
Lmxp000429	198.12	95.06	197.116	C9H15N3O2	[M+H]+	Hercynine	组氨酸甜菜碱	Alkaloids	生物碱	Alkaloids	生物碱	534-30-5	1	1.96453e+07	1.98372e+07	20553201	7.14524e+07	6.95536e+07	6.95617e+07	527383	463581	609317	2.84321e+07	2.71143e+07	2.69778e+07	up	up	up
pmb2826	147.03	87.01	148.037	C5H8O5	[M-H]-	L-Citramalic acid	2-甲基苹果酸	Organic acids	有机酸	Organic acids	有机酸	6236-09-5	1	1.53003e+06	1.47956e+06	1.47623e+06	5.15272e+06	5.0458e+06	5.01426e+06	9	9	9	1.74698e+06	1.8365e+06	1.74603e+06	up	up	up
mws1167	131	59.01	132.006	C4H4O5	[M-H]-	Oxalacetic acid	草酰乙酸	Organic acids	有机酸	Organic acids	有机酸	328-42-7	3	236971	186628	191739	9	9	9	290242	242677	281807	206976	212202	219460	down	-	down
Zmtn001661	315.11	153.02	316.116	C14H20O8	[M-H]-	Vanilloloside	香草醇苷	Phenolic acids	酚酸类	Phenolic acids	酚酸类	74950-96-2	2	1.58197e+06	1.55703e+06	1.55918e+06	149133	78358.6	105845	1.75141e+06	1.69725e+06	1.67252e+06	1.25151e+06	1.26129e+06	1.32105e+06	down	-	down
MWSmce591	235.17	105.07	234.162	C15H22O2	[M+H]+	Curcumenol	莪术烯醇	Terpenoids	萜类	Sesquiterpenoids	倍半萜	19431-84-6	3	333022	302860	362340	1.83772e+06	1.85569e+06	1.67007e+06	81857.4	97222.3	60790.4	556427	580756	549083	up	up	up
MW0150965	626.31	470.23	625.297	C29H39N9O7	[M+H]+	His-His-Val-Ala-Tyr	组氨酸-组氨酸-缬氨酸-丙氨酸-酪氨酸	Amino acids and derivatives	氨基酸及其衍生物	Amino acids and derivatives	氨基酸及其衍生物	-	3	2.56883e+06	2.39474e+06	2.58497e+06	3.08402e+06	3.54453e+06	3.15223e+06	707300	704816	628818	1.72799e+06	1.76231e+06	1.83077e+06	-	up	up
MW0153694	522.22	318.13	521.21	C27H31N5O4S1	[M+H]+	Met-Trp-Trp	甲硫氨酰-色氨酸-色氨酸	Amino acids and derivatives	氨基酸及其衍生物	Amino acids and derivatives	氨基酸及其衍生物	-	3	1.35787e+07	1.775e+07	1.52671e+07	599639	617635	495036	4.57776e+07	3.68097e+07	3.80308e+07	2.47612e+07	2.58676e+07	2.62167e+07	down	down	down
pmb0863	492.31	184.07	491.301	C24H46NO7P	[M+H]+	LysoPC 16:2(2n isomer)	溶血磷脂酰胆碱 16:2(2n异构)	Lipids	脂质	LPC	溶血磷脂酰胆碱	-	1	352271	365287	346856	3.61789e+06	3.54559e+06	3.60602e+06	8945.77	5713.56	4616.73	918356	897697	952256	up	up	up
pmb0855	496.34	184.07	495.332	C24H50NO7P	[M+H]+	LysoPC 16:0	溶血磷脂酰胆碱 16:0	Lipids	脂质	LPC	溶血磷脂酰胆碱	17364-16-8	1	1.56449e+06	1.59488e+06	1.75708e+06	3.85323e+06	4.42412e+06	3.35914e+06	3.96194e+06	4.69679e+06	3.80885e+06	3.60784e+06	3.81399e+06	3.64314e+06	up	down	-
Zmgn000217	129.02	85.03	130.027	C5H6O4	[M-H]-	Itaconic acid	衣康酸	Organic acids	有机酸	Organic acids	有机酸	97-65-4	3	1.73088e+06	1.70926e+06	1.68275e+06	667555	627069	697145	1.52787e+06	1.49562e+06	1.59086e+06	1.57874e+06	1.52556e+06	1.48754e+06	down	-	down
MWSmce295	245.07	113.03	244.07	C9H12N2O6	[M+H]+	1-beta-D-Arabinofuranosyluracil	1-β-D-阿糖呋喃脲嘧啶	Nucleotides and derivatives	核苷酸及其衍生物	Nucleotides and derivatives	核苷酸及其衍生物	3083-77-0	3	152773	152085	196185	142622	98914.9	176996	377955	329838	328334	247744	236562	234317	-	down	down
MW0156035	619.31	431.23	618.313	C28H42N8O8	[M+H]+	Pro-Tyr-Pro-Arg-Ser	Pro-Tyr-Pro-Arg-Ser	Amino acids and derivatives	氨基酸及其衍生物	Amino acids and derivatives	氨基酸及其衍生物	-	3	8.43839e+06	8.19511e+06	8.55059e+06	9.8706e+07	1.01362e+08	9.71261e+07	167678	266757	268590	2.02143e+07	1.97471e+07	1.90408e+07	up	up	up
Zmjp000182	189.13	70.07	188.127	C7H16N4O2	[M+H]+	N-Monomethyl-L-arginine	N-单甲基-L-精氨酸	Amino acids and derivatives	氨基酸及其衍生物	Amino acids and derivatives	氨基酸及其衍生物	17035-90-4	2	2.57991e+06	2.91426e+06	2.9833e+06	7.80078e+06	7.2191e+06	7.75063e+06	1.56419e+06	1.47483e+06	1.57992e+06	3.86153e+06	4.09751e+06	3.94694e+06	up	-	up
pme3337	384.12	252.07	383.108	C14H17N5O8	[M+H]+	Succinyladenosine	琥珀酰腺苷	Nucleotides and derivatives	核苷酸及其衍生物	Nucleotides and derivatives	核苷酸及其衍生物	4542-23-8	3	3.20653e+06	3.12825e+06	2.91098e+06	5.34299e+06	5.93836e+06	6.45484e+06	545245	786612	840218	2.48891e+06	2.56165e+06	2.41126e+06	-	up	up
pmp001281	522.36	184.07	521.348	C26H52NO7P	[M+H]+	LysoPC 18:1	溶血磷脂酰胆碱 18:1	Lipids	脂质	LPC	溶血磷脂酰胆碱	-	1	5.89461e+07	6.08058e+07	5.74751e+07	9.37884e+07	9.14206e+07	9.21897e+07	718235	630940	660614	4.43485e+07	4.44473e+07	4.20886e+07	-	up	up
Lmhp002031	245.19	86.1	244.179	C12H24N2O3	[M+H]+	L-Leucyl-L-Leucine	L-亮氨酰-L-亮氨酸	Amino acids and derivatives	氨基酸及其衍生物	Amino acids and derivatives	氨基酸及其衍生物	3303-31-9	3	489818	403643	441499	1.31919e+06	1.1073e+06	1.54233e+06	2.22095e+06	2.20628e+06	2.37857e+06	1.72353e+06	1.75654e+06	1.82944e+06	up	down	-
mws0159	163.04	91.06	164.047	C9H8O3	[M-H]-	Phenylpyruvic acid	苯丙酮酸	Organic acids	有机酸	Organic acids	有机酸	156-06-9	3	18276	66341.6	70772	48439.9	41549.1	46414.5	665931	630791	688308	390100	399350	414476	-	down	down
pmb0069	122.06	105.03	121.053	C7H7NO	[M+H]+	Benzamide	苯甲酰胺	Alkaloids	生物碱	Alkaloids	生物碱	55-21-0	3	973482	860450	946807	4.50357e+06	5.09776e+06	4.52389e+06	547831	470672	425693	1.37857e+06	1.42181e+06	1.33707e+06	up	-	up
Xmyn008071	299.06	284.03	300.063	C16H12O6	[M-H]-	Gnetifolin B	买麻滕乙素	Flavonoids	黄酮	Flavones	黄酮	140671-06-3	3	473162	513392	481001	84000.7	84998.5	78881.2	17905.4	17854.5	15769.3	154058	162737	154710	down	up	up
MWS201384	232.14	70.07	231.133	C8H17N5O3	[M+H]+	Arg-Gly	L-精氨酸-L-甘氨酸	Amino acids and derivatives	氨基酸及其衍生物	Amino acids and derivatives	氨基酸及其衍生物	108347-93-9	1	7.22849e+06	7.44744e+06	6.76098e+06	2.6649e+07	2.49127e+07	2.67117e+07	2.50615e+07	2.48542e+07	2.56412e+07	1.97657e+07	1.92771e+07	2.04912e+07	up	down	-
MW0012363	337.24	319.23	338.246	C20H34O4	[M-H]-	5,8,11-Eicosatrienoic acid, 14,15-dihydroxy-, (5Z,8Z,11Z)-	5,8,11-二十碳三烯酸，14,15-二羟基-，(5Z,8Z,11Z)-	Lipids	脂质	Free fatty acids	游离脂肪酸	-	3	271231	243602	246765	2.99259e+06	3.01602e+06	3.0979e+06	82060.3	100670	79268.6	851156	836344	887820	up	up	up
Lcsn001170	231.13	130.09	232.142	C10H20N2O4	[M-H]-	Thr-Leu	苏氨酸亮氨酸	Amino acids and derivatives	氨基酸及其衍生物	Amino acids and derivatives	氨基酸及其衍生物	50299-12-2	1	16725.4	38699.4	42933.7	43295.7	51701.7	56710.1	697711	693544	719768	350273	363464	372566	-	down	down
Lhxp112606	223.06	149.02	222.053	C11H10O5	[M+H]+	Fraxinol	Fraxinol	Lignans and Coumarins	木脂素和香豆素	Coumarins	香豆素	486-28-2	2	148691	118306	113830	265070	313725	253635	533649	474104	394341	344112	355746	334422	up	down	-
pmn001691	327.22	291.2	328.225	C18H32O5	[M-H]-	9,12,13-Trihydroxy-10,15-octadecadienoic acid	9,12,13-三羟基-10,15-十八碳二烯酸	Lipids	脂质	Free fatty acids	游离脂肪酸	-	1	283059	320501	325033	9	9	9	709766	715676	679369	443929	431504	416998	down	down	down
MW0155234	614.31	302.14	613.293	C31H43N5O6S	[M+H]+	Phe-Ile-Phe-Met-Gly	Phe-Ile-Phe-Met-Gly	Amino acids and derivatives	氨基酸及其衍生物	Amino acids and derivatives	氨基酸及其衍生物	-	3	6.63216e+06	7.675e+06	6.65014e+06	2.62846e+06	2.64236e+06	2.64435e+06	6.42688e+06	6.45926e+06	6.19005e+06	5.55423e+06	5.40794e+06	5.7564e+06	down	-	down
pmb0130	203.12	144.08	202.111	C12H14N2O	[M+H]+	Acetryptine	乙酰色胺	Alkaloids	生物碱	Plumerane	吲哚类生物碱	3551-18-6	3	2.02422e+07	2.01603e+07	1.98172e+07	4.55034e+07	5.13355e+07	4.8046e+07	36546.7	40604.3	47676.7	1.65193e+07	1.61821e+07	1.55259e+07	up	up	up
pme0128	159.077	88	160.085	C6H12N2O3	[M-H]-	L-Alanyl-L-Alanine	L-丙氨酰-L-丙氨酸	Amino acids and derivatives	氨基酸及其衍生物	Amino acids and derivatives	氨基酸及其衍生物	1948-31-8	3	77949.4	64937.3	81894.5	85860.4	85863.8	84169.8	138723	206316	191010	123660	122601	129946	-	down	down
Lmhp003367	227.14	86.06	226.132	C11H18N2O3	[M+H]+	Mutaaspergillic Acid	变曲霉酸	Alkaloids	生物碱	Alkaloids	生物碱	15272-17-0	1	2.78447e+07	2.78162e+07	2.85527e+07	6.13176e+07	6.41268e+07	6.25944e+07	1.78347e+07	1.79561e+07	1.7811e+07	2.66828e+07	2.5904e+07	2.50305e+07	up	-	up
pmb2871	315.07	153.02	316.079	C13H16O9	[M-H]-	1-O-Gentisoyl-β-D-glucoside	1-O-龙胆酰-β-D-葡萄糖	Phenolic acids	酚酸类	Phenolic acids	酚酸类	23445-11-6	3	1.38382e+06	1.34474e+06	1.3478e+06	101470	57166.6	36160.5	1.56083e+06	1.50533e+06	1.52401e+06	1.15173e+06	1.08591e+06	1.09501e+06	down	-	down
pme0124	173.09	116.07	172.085	C7H12N2O3	[M+H]+	L-Glycyl-L-proline	L-甘氨酰-L-脯氨酸	Amino acids and derivatives	氨基酸及其衍生物	Amino acids and derivatives	氨基酸及其衍生物	704-15-4	1	2.43876e+07	2.26985e+07	2.21384e+07	4.4425e+07	4.57611e+07	5.25664e+07	19121179	1.61104e+07	1.87383e+07	3.17164e+07	3.04478e+07	3.24599e+07	up	-	up
Lmbn004685	311.22	223.17	312.23	C18H32O4	[M-H]-	5S,8R-DiHODE; (5S,8R,9Z,12Z)-5,8-Dihydroxyoctadeca-9,12-dienoate	5,8-二羟基-9,12-十八碳二烯酸	Lipids	脂质	Free fatty acids	游离脂肪酸	-	1	32539.6	20754.5	23684.5	44212	60116.6	51493.6	26811.1	20495.4	30767.2	43243.5	46062.7	45294.5	up	-	-
MW0150167	552.27	367.2	551.27	C24H37N7O8	[M+H]+	Glu-Thr-Phe-Arg	谷氨酸-苏氨酸-苯丙氨酸-精氨酸	Amino acids and derivatives	氨基酸及其衍生物	Amino acids and derivatives	氨基酸及其衍生物	-	3	2.83861e+06	2.67375e+06	2.7739e+06	1.39153e+07	1.38121e+07	1.37191e+07	148366	171198	199451	3.32025e+06	3.3551e+06	3.5274e+06	up	up	up
Lcsp001861	229.15	116.07	228.147	C11H20N2O3	[M+H]+	1-(2-Amino-4-methylpentanoyl)pyrrolidine-2-carboxylic acid	亮氨酰脯氨酸	Amino acids and derivatives	氨基酸及其衍生物	Amino acids and derivatives	氨基酸及其衍生物	-	2	3.91433e+06	3.61375e+06	4.13613e+06	7.13036e+06	7.76958e+06	7.03361e+06	2.12897e+07	2.07883e+07	1.91971e+07	1.4098e+07	1.4598e+07	1.36752e+07	-	down	down
MW0108140	377.19	341.17	376.189	C14H28N6O4S1	[M+H]+	Met-Ala-Arg	L-蛋氨酸-L-丙氨酸-L-精氨酸	Amino acids and derivatives	氨基酸及其衍生物	Amino acids and derivatives	氨基酸及其衍生物	-	3	1.14283e+07	1.08726e+07	1.11122e+07	1.3054e+07	1.25022e+07	1.57823e+07	3.92874e+06	3.90426e+06	3.69616e+06	8.35769e+06	8.71506e+06	8.91936e+06	-	up	up
MW0157719	446.22	411.19	447.233	C18H33N5O8	[M-H]-	Thr-Lys-Ala-Glu	Thr-Lys-Ala-Glu	Amino acids and derivatives	氨基酸及其衍生物	Amino acids and derivatives	氨基酸及其衍生物	-	3	1.65313e+06	1.64826e+06	1.65479e+06	4.6738e+06	4.4323e+06	4.36313e+06	589389	642237	639194	2.49084e+06	2.4794e+06	2.34617e+06	up	up	up
Wcdp009119	279.23	81.07	278.225	C18H30O2	[M+H]+	Elaidolinolenic acid	依兰酚酸	Phenolic acids	酚酸类	Phenolic acids	酚酸类	28290-79-1	1	7.60352e+06	7.99552e+06	9.91599e+06	3.96084e+07	4.15085e+07	4.22235e+07	3.16472e+06	3.16247e+06	3.01229e+06	1.47289e+07	1.51354e+07	1.41705e+07	up	up	up
Lmbn001981	137.02	93.03	138.032	C7H6O3	[M-H]-	2,5-Dihydroxybenzaldehyde	2,5-二羟基苯甲醛	Others	其它类	Aldehyde compounds	醛类化合物	1194-98-5	1	5.20294e+07	5.32787e+07	5.75423e+07	6.11181e+06	5.76611e+06	5.94459e+06	806075	837206	898581	1.49858e+07	1.59705e+07	1.52495e+07	down	up	up
mws0572	126.07	109.04	125.059	C5H7N3O	[M+H]+	5-Methylcytosine	5-甲基胞嘧啶	Nucleotides and derivatives	核苷酸及其衍生物	Nucleotides and derivatives	核苷酸及其衍生物	554-01-8	3	125435	92700.5	134512	592210	571439	464377	214704	248693	260821	294158	304489	284889	up	down	up
Lmyjn03753	165.06	103.06	166.063	C9H10O3	[M-H]-	Tropic acid	托品酸	Organic acids	有机酸	Organic acids	有机酸	552-63-6	1	191800	90643.3	105547	33216.9	24005.6	40895.4	1.77057e+06	1.53227e+06	1.39564e+06	855931	893885	837424	-	down	down
Zbsn012113	379.21	295.19	380.22	C21H32O6	[M-H]-	Diacetoxy-[6]-gingerdiol	二乙酰氧基-[6]-姜辣二醇	Phenolic acids	酚酸类	Phenolic acids	酚酸类	143615-75-2	2	38239.4	45362.5	59984.9	210099	214242	218523	12985.2	14573.1	16556.8	97794.4	101776	104535	up	up	up
MW0150356	318.16	141.07	317.159	C13H23N3O6	[M+H]+	Gly-Glu-Leu	甘氨酸-谷氨酸-亮氨酸	Amino acids and derivatives	氨基酸及其衍生物	Amino acids and derivatives	氨基酸及其衍生物	-	3	731819	687687	827632	4.19937e+06	1.3753e+06	4.17149e+06	314171	338637	360611	1.15002e+06	1.09756e+06	1.07827e+06	-	up	-
MW0146130	531.19	451.18	532.192	C23H28N6O9	[M-H]-	Asp-His-Phe-Asp	Asp-His-Phe-Asp	Amino acids and derivatives	氨基酸及其衍生物	Amino acids and derivatives	氨基酸及其衍生物	-	3	1.98496e+06	1.82371e+06	2.0077e+06	1.22108e+07	1.23648e+07	1.13461e+07	1.30695e+06	1.39138e+06	1.41792e+06	3.57031e+06	3.77532e+06	3.79506e+06	up	-	up
pme0513	151.06	59	152.069	C5H12O5	[M-H]-	Xylitol	木糖醇	Others	其它类	Saccharides	糖类	87-99-0	3	5.66336e+06	5.47923e+06	5.48541e+06	2.10112e+06	2.18807e+06	2.15292e+06	78019.7	64225.5	83232.9	1.92377e+06	1.97785e+06	2.0564e+06	down	up	up
MW0150117	777.36	286.14	776.349	C38H48N8O10	[M+H]+	Glu-Phe-Tyr-Tyr-Arg	谷氨酸-苯丙氨酸-酪氨酸-酪氨酸-精氨酸	Amino acids and derivatives	氨基酸及其衍生物	Amino acids and derivatives	氨基酸及其衍生物	-	3	1.14046e+07	1.20145e+07	1.13122e+07	1.4736e+07	1.55089e+07	1.48545e+07	38441.4	62504.8	47676	6.59214e+06	6.98042e+06	7.00468e+06	-	up	up
Zmyn004449	309.21	171.1	310.214	C18H30O4	[M-H]-	9-Hydroxy-12-oxo-10(E),15(Z)-octadecadienoic acid	9-羟基-12-氧代-10(E),15(Z)-十八碳二烯酸	Lipids	脂质	Free fatty acids	游离脂肪酸	-	1	148004	150979	207688	1.17957e+06	1.39521e+06	1.74587e+06	919883	962833	893307	772459	796092	826384	up	down	-
MW0155147	685.35	430.2	684.342	C33H48N8O6S	[M+H]+	Phe-Cys-Leu-Phe-Arg	Phe-Cys-Leu-Phe-Arg	Amino acids and derivatives	氨基酸及其衍生物	Amino acids and derivatives	氨基酸及其衍生物	-	3	3.80981e+07	3.97837e+07	3.83644e+07	1.15806e+07	6.77796e+06	1.20205e+07	5.27242e+07	5.10434e+07	5.11846e+07	3.92717e+07	42007249	4.0975e+07	down	-	down
pmb1096	118.07	91.05	117.058	C8H7N	[M+H]+	Indole	吲哚	Alkaloids	生物碱	Plumerane	吲哚类生物碱	120-72-9	3	3.63723e+06	3.78267e+06	3.23522e+06	1.71109e+06	1.6197e+06	1.72421e+06	3.62974e+06	3.51367e+06	3.87616e+06	3.23289e+06	3.1676e+06	3.38358e+06	down	-	down
pmn001492	187.04	123.04	188.047	C11H8O3	[M-H]-	Ayapin	泽兰内酯	Lignans and Coumarins	木脂素和香豆素	Coumarins	香豆素	494-56-4	3	4.22559e+06	4.00999e+06	4.4366e+06	1.14096e+06	1.09968e+06	1.21586e+06	3.80247e+06	4.10651e+06	3.80591e+06	3.37061e+06	3.60182e+06	3.43683e+06	down	-	down
Hmdp001794	769.09	303.05	768.117	C35H28O20	[M+H]+	Quercetin-3-O-(2'',3''-O-digalloyl)-glucoside	槲皮素-3-O-(2'',3''-O-二没食子酰)葡萄糖苷	Flavonoids	黄酮	Flavonols	黄酮醇	-	3	692667	429804	582540	142110	221687	105943	960150	858375	909772	580254	587463	550332	down	-	down
MWSmce199	149.05	59.02	150.053	C5H10O5	[M-H]-	L-Xylose	L-木糖	Others	其它类	Saccharides	糖类	609-06-3	3	810613	750800	811610	372999	402171	390193	698233	797532	859807	899393	941018	879777	down	-	down
Hagn002801	385.08	85.03	386.1	C20H18O8	[M-H]-	5,6,7,5'-tetramethoxy-3',4'-methylenedioxyflavonoid	5,6,7,5'-四甲氧基-3',4'-亚甲二氧基类黄酮	Flavonoids	黄酮	Flavones	黄酮	-	3	9	9	9	23813.9	11324.8	26857.4	183751	156238	154300	94168.5	98687.3	100835	up	down	down
MWSslk235	181.07	59.01	182.079	C6H14O6	[M-H]-	Allitol	蒜糖醇	Others	其它类	Saccharides	糖类	488-44-8	1	1.12509e+07	1.08674e+07	1.07474e+07	1.45977e+07	1.37291e+07	1.44633e+07	378015	314451	313327	4.99607e+06	5.23752e+06	5.34986e+06	-	up	up
zjbp111604	235.17	133.1	234.162	C15H22O2	[M+H]+	8α-hydroxyeudesma-3,11(13)-dien-14-al	8α-hydroxyeudesma-3,11(13)-dien-14-al	Terpenoids	萜类	Sesquiterpenoids	倍半萜	-	3	115980	105431	70610.8	593515	660390	560394	29635.5	51705.1	50373.9	156980	159459	167718	up	up	up
MW0150921	525.23	396.2	526.239	C22H34N6O9	[M-H]-	His-Glu-Ile-Glu	组氨酸-谷氨酸-异亮氨酸-谷氨酸	Amino acids and derivatives	氨基酸及其衍生物	Amino acids and derivatives	氨基酸及其衍生物	-	3	1.05147e+06	1.06351e+06	1.08382e+06	9	9	9	84910.9	358769	382397	546416	581500	549220	down	up	-
MW0155263	640.33	553.3	639.312	C30H49N5O6S2	[M+H]+	Phe-Leu-Val-Met-Met	Phe-Leu-Val-Met-Met	Amino acids and derivatives	氨基酸及其衍生物	Amino acids and derivatives	氨基酸及其衍生物	-	3	294267	263203	168600	5.7702e+06	5.72927e+06	5.86944e+06	59439.8	110045	156760	1.18014e+06	1.22771e+06	1.26548e+06	up	-	up
MWS1848	135.05	92.03	136.052	C8H8O2	[M-H]-	Phenyl acetate	乙酸苯酯	Phenolic acids	酚酸类	Phenolic acids	酚酸类	122-79-2	3	673179	623017	667182	1.0014e+06	1.07755e+06	1.0276e+06	518157	463423	532953	657081	630902	612792	-	-	up
Hmlp001371	235.11	120.08	234.1	C12H14N2O3	[M+H]+	Cyclo(Tyr-Ala)	环(酪氨酸-丙氨酸)	Amino acids and derivatives	氨基酸及其衍生物	Amino acids and derivatives	氨基酸及其衍生物	21754-26-7	3	455952	358659	456265	892320	735244	868158	270285	249624	236433	406719	394670	379098	-	-	up
mws0396	281.25	281.25	282.256	C18H34O2	[M-H]-	Elaidic Acid*	反油酸*	Lipids	脂质	Free fatty acids	游离脂肪酸	112-79-8	1	3.8953e+07	3.98737e+07	4.03342e+07	1.13195e+08	1.1787e+08	1.21769e+08	2.3189e+06	2.82451e+06	2.37754e+06	5.81538e+07	5.83122e+07	6.18773e+07	up	up	up
MWSmce466	135.05	92.03	136.052	C8H8O2	[M-H]-	4-Hydroxyacetophenone	4-羟基苯乙酮	Others	其它类	Ketone compounds	酮类化合物	99-93-4	3	795549	707877	659394	1.11258e+06	1.30382e+06	1.17682e+06	561612	578842	536849	716091	747158	768562	-	-	up
Lcsn004011	345.13	257.15	346.142	C19H22O6	[M-H]-	Gibberellin A3	赤霉素3	Terpenoids	萜类	Ditepenoids	二萜	-	3	210032	211287	198567	76879.6	40883.6	71254.8	129991	195971	151403	190219	189590	201811	down	-	down
pma0461	277.22	93.07	276.209	C18H28O2	[M+H]+	14,15-Dehydrocrepenynic acid	14,15-脱氢还阳参油酸	Lipids	脂质	Free fatty acids	游离脂肪酸	4154-44-3	3	41019.1	46781.1	64321.5	182166	346335	235829	4.28627e+06	4.07906e+06	4.15567e+06	2.1779e+06	2.25867e+06	2.10389e+06	up	down	down
Lssp210422	271.06	153.02	270.053	C15H10O5	[M+H]+	Genistein	染料木素 (金雀异黄素)	Flavonoids	黄酮	Isoflavones	异黄酮	446-72-0	3	501482	415565	448796	37250.1	18622.9	13716.3	1.13773e+06	1.24417e+06	1.18446e+06	734910	705577	757483	down	down	down
MW0151607	511.24	70.07	510.233	C23H34N4O9	[M+H]+	Ile-Thr-Tyr-Asp	Ile-Thr-Tyr-Asp	Amino acids and derivatives	氨基酸及其衍生物	Amino acids and derivatives	氨基酸及其衍生物	-	3	2.63137e+06	2.14373e+06	1.26389e+06	2.26786e+07	2.48623e+07	2.48734e+07	9	9	9	6.04404e+06	5.75281e+06	6.16887e+06	up	up	up
MWSHY0202	237.091	135.047	236.084	C16H12O2	[M+H]+	6-Methylflavone	6-甲基黄酮	Flavonoids	黄酮	Flavones	黄酮	29976-75-8	3	241630	249386	220581	3.37845e+06	3.18727e+06	2.90384e+06	61150.2	43689.8	54987.1	847401	854204	799603	up	up	up
MW0158922	492.21	187.07	493.217	C22H31N5O8	[M-H]-	Val-Asn-Phe-Asp	Val-Asn-Phe-Asp	Amino acids and derivatives	氨基酸及其衍生物	Amino acids and derivatives	氨基酸及其衍生物	-	3	603381	717954	680854	698534	693349	656158	157234	149594	149059	399019	411355	428723	-	up	up
pme2758	162.04	144.03	163.048	C5H9NO5	[M-H]-	4-Hydroxy-L-glutamic acid	4-羟基-L-谷氨酸	Amino acids and derivatives	氨基酸及其衍生物	Amino acids and derivatives	氨基酸及其衍生物	3913-68-6	3	743787	705957	681923	1.6163e+06	1.54921e+06	1.40547e+06	127593	133326	138096	762573	730759	709785	up	up	up
MWSslk225	133.065	77.0383	132.058	C9H8O	[M+H]+	1-Indanone	1-茚酮	Others	其它类	Ketone compounds	酮类化合物	83-33-0	3	79443	87034.1	80906.6	198424	167746	187354	2.77439e+06	2.84266e+06	2.92329e+06	1.59111e+06	1.60383e+06	1.4998e+06	up	down	down
pmc0960	544.34	184.07	543.332	C28H50NO7P	[M+H]+	LysoPC 20:4	溶血磷脂酰胆碱 20:4	Lipids	脂质	LPC	溶血磷脂酰胆碱	-	3	10299.9	5338.45	2079.32	25850.2	28912.6	26031.7	736159	710266	691824	349483	363734	338373	up	down	down
Lmbn005369	295.23	195.14	296.235	C18H32O3	[M-H]-	13(S)-HODE;13(S)-Hydroxyoctadeca-9Z,11E-dienoic acid*	13-羟基十八烷基-9,11-二烯酸*	Lipids	脂质	Free fatty acids	游离脂肪酸	10219-69-9	1	1.37226e+06	1.34779e+06	1.47772e+06	6.27398e+06	6.53591e+06	6.73353e+06	1.93153e+06	1.9456e+06	1.93653e+06	2.90873e+06	3.05191e+06	3.1254e+06	up	-	up
MW0108780	176.04	98.03	177.046	C6H11NO3S	[M-H]-	N-Formyl-DL-methionine	N-甲酰基-DL-蛋氨酸	Amino acids and derivatives	氨基酸及其衍生物	Amino acids and derivatives	氨基酸及其衍生物	-	3	329901	365181	365066	1.29681e+06	1.32931e+06	1.21772e+06	266754	240471	226894	503220	541088	526705	up	-	up
pme1816	353.09	191.06	354.095	C16H18O9	[M-H]-	Neochlorogenic acid (5-O-Caffeoylquinic acid)*	新绿原酸 (5-O-咖啡酰奎宁酸)*	Phenolic acids	酚酸类	Phenolic acids	酚酸类	906-33-2	1	185774	186271	377168	270655	203056	174207	8.50549e+06	8.20248e+06	8.05172e+06	4.12826e+06	4.40804e+06	4.39337e+06	-	down	down
Lmhp008718	506.32	184.07	505.317	C25H48NO7P	[M+H]+	LysoPC 17:2	溶血磷脂酰胆碱 17:2	Lipids	脂质	LPC	溶血磷脂酰胆碱	-	2	1.70897e+06	2.11293e+06	1.63076e+06	16843954	1.66736e+07	1.46468e+07	8480.46	13413.3	8456.06	4.58514e+06	4.27711e+06	4.52453e+06	up	up	up
Wbmp001002	152.07	107.05	151.063	C8H9NO2	[M+H]+	4-methoxybenzamide	4-甲氧基苯甲酰胺	Alkaloids	生物碱	Alkaloids	生物碱	3424-93-9	2	295742	294764	374982	435564	466970	442348	2.89376e+06	2.9933e+06	2.95861e+06	1.66433e+06	1.71862e+06	1.79062e+06	-	down	down
pme2244	190.09	118.07	189.079	C11H11NO2	[M+H]+	3-Indolepropionic acid	3-吲哚丙酸	Alkaloids	生物碱	Plumerane	吲哚类生物碱	830-96-6	3	419131	380275	402425	168971	173480	170738	471480	436129	398878	382666	379550	357479	down	-	down
MW0118009	257.05	135.01	258.053	C14H10O5	[M-H]-	2,6,7-Trihydroxy-9-methylxanthen-3-one	2,6,7-三羟基-9-甲基黄嘌呤-3-一	Others	其它类	Ketone compounds	酮类化合物	5407-46-5	3	1.68699e+06	1.65097e+06	1.74958e+06	1.21856e+06	1.41548e+06	1.24853e+06	302559	255431	288183	834063	851175	895509	-	up	up
Lmhp010190	522.36	184.07	521.348	C26H52NO7P	[M+H]+	LysoPC 18:1(2n isomer)	溶血磷脂酰胆碱 18:1(2n异构)	Lipids	脂质	LPC	溶血磷脂酰胆碱	-	1	3.70638e+07	3.93497e+07	3.72416e+07	8.54029e+07	7.84854e+07	8.50657e+07	560385	542295	589736	3.84338e+07	3.96703e+07	3.6852e+07	up	up	up
Lmhp009590	508.34	184.07	507.332	C25H50NO7P	[M+H]+	LysoPC 17:1	溶血磷脂酰胆碱 17:1	Lipids	脂质	LPC	溶血磷脂酰胆碱	-	3	1.53322e+06	1.4765e+06	1.48778e+06	7.38345e+06	7.15338e+06	7.15038e+06	79555.9	69947.6	74029.1	2.4768e+06	2.66606e+06	2.55487e+06	up	up	up
Wcsn011122	279.23	279.24	280.24	C18H32O2	[M-H]-	(5Z,10E,14S)-14-hydroxy-2,6,10-trimethylpentadeca-5,10-dien-4-one	(5Z,10E,14S)-14-hydroxy-2,6,10-trimethylpentadeca-5,10-dien-4-one	Others	其它类	Others	其它	-	1	694354	754878	740826	1.73746e+06	1.75073e+06	1.77715e+06	22907.8	16082	26202.8	1.01861e+06	975878	1.05103e+06	up	up	up
MW0145372	596.34	410.24	595.33	C23H41N13O6	[M+H]+	Arg-His-Gln-Arg	Arg-His-Gln-Arg	Amino acids and derivatives	氨基酸及其衍生物	Amino acids and derivatives	氨基酸及其衍生物	-	3	1.72481e+07	1.62106e+07	1.88798e+07	4.65679e+06	4.62316e+06	4.61652e+06	1.54018e+06	1.43176e+06	1.37453e+06	5.85759e+06	6.27585e+06	5.92785e+06	down	up	up
pme0534	195.05	75.01	196.058	C6H12O7	[M-H]-	Gluconic acid	葡萄糖酸	Others	其它类	Saccharides	糖类	526-95-4	1	1.14502e+06	1.14819e+06	1.16526e+06	1.17601e+06	1.31695e+06	1.15603e+06	6.58282e+06	6.23364e+06	6.07072e+06	3.2541e+06	3.47504e+06	3.47182e+06	-	down	down
MW0146043	594.28	286.14	593.281	C26H39N7O9	[M+H]+	Asp-Asn-Phe-Lys-Ala	Asp-Asn-Phe-Lys-Ala	Amino acids and derivatives	氨基酸及其衍生物	Amino acids and derivatives	氨基酸及其衍生物	-	3	1.65554e+06	1.77777e+06	1.64822e+06	5.59379e+06	5.34928e+06	5.40641e+06	490363	555680	489723	1.81405e+06	1.90943e+06	1.9518e+06	up	up	up
Lmyn006227	269.05	151	270.053	C15H10O5	[M-H]-	Galangin (3,5,7-Trihydroxyflavone)	高良姜素	Flavonoids	黄酮	Flavones	黄酮	548-83-4	3	36944.8	33072.6	44915.2	11681.4	3350.51	9462.75	77075.1	96682.2	88095.2	57420.5	56766.9	60832	down	down	down
Ylgn009136	313.18	313.18	314.188	C20H26O3	[M-H]-	triptobenzene N	triptobenzene N	Terpenoids	萜类	Ditepenoids	二萜	-	3	735732	775798	722816	947850	989326	937340	1.54078e+06	1.46396e+06	1.58025e+06	2.60031e+06	2.73578e+06	2.7994e+06	-	down	-
pme3184	332.08	136.06	331.068	C10H14N5O6P	[M+H]+	2'-Deoxyadenosine-5'-monophosphate	2'-脱氧腺苷-5'-单磷酸	Nucleotides and derivatives	核苷酸及其衍生物	Nucleotides and derivatives	核苷酸及其衍生物	653-63-4	3	419013	443281	375639	141574	166630	205638	1.81192e+06	3.15796e+06	2.95837e+06	1.44118e+06	1.45682e+06	1.35758e+06	down	down	down
MWSmce668	505.99	158.93	506.996	C10H16N5O13P3	[M-H]-	ATP; Adenosine 5'-Triphosphate	腺嘌呤核苷三磷酸	Nucleotides and derivatives	核苷酸及其衍生物	Nucleotides and derivatives	核苷酸及其衍生物	56-65-5	3	327458	357094	396701	126702	91369.1	85346.5	7625.01	1794.25	2634.63	118746	110133	114647	down	up	up
MW0158572	464.22	260.13	441.226	C24H31N3O5	[M+Na]+	Tyr-Phe-Leu	酪氨酸-苯丙氨酸-亮氨酸	Amino acids and derivatives	氨基酸及其衍生物	Amino acids and derivatives	氨基酸及其衍生物	-	3	6.98114e+07	7.48305e+07	6.57635e+07	974452	1.24895e+06	1.35786e+06	1.16063e+07	1.41374e+07	1.37033e+07	2.38505e+07	2.35371e+07	2.22007e+07	down	up	down
MWSmce203	341.12	73.03	342.116	C12H22O11	[M-H]-	D-Cellobiose	D-纤维二糖	Others	其它类	Saccharides	糖类	528-50-7	3	563045	687967	676065	2.13511e+06	1.53297e+06	1.71165e+06	626731	572099	728319	859675	903692	926700	up	-	up
MWS4525	166.07	124.05	165.065	C6H7N5O	[M+H]+	6-O-methylguanine	6-O-甲基鸟嘌呤	Nucleotides and derivatives	核苷酸及其衍生物	Nucleotides and derivatives	核苷酸及其衍生物	20535-83-5	3	7.41369e+06	7.85253e+06	7.95424e+06	3.9374e+07	4.17095e+07	4.05037e+07	1.88736e+06	2.09008e+06	1.90238e+06	1.18543e+07	1.27731e+07	1.24848e+07	up	up	up
MWStz083	197.13	70.07	196.121	C10H16N2O2	[M+H]+	Cyclo(D-Val-L-Pro)	环(D-缬氨酸-L-脯氨酸)	Amino acids and derivatives	氨基酸及其衍生物	Amino acids and derivatives	氨基酸及其衍生物	27483-18-7	1	3.53968e+06	3.27624e+06	3.51469e+06	8.62454e+06	7.70939e+06	8.92154e+06	2.2679e+06	2.42839e+06	2.23553e+06	3.45906e+06	3.23707e+06	3.46144e+06	up	-	up
Lmbn005662	295.23	171.1	296.235	C18H32O3	[M-H]-	9(10)-EpOME;(9R,10S)-(12Z)-9,10-Epoxyoctadecenoic acid	9,10-环氧十八烯酸	Lipids	脂质	Free fatty acids	游离脂肪酸	16833-56-0	2	39813.5	119688	40155.5	136626	177721	176283	13051.8	21198.2	19360.8	58314	54031.8	56376.6	-	-	up
MW0156891	260.12	84.08	259.117	C10H17N3O5	[M+H]+	Ser-Pro-Gly	丝氨酰-脯氨酰-甘氨酸	Amino acids and derivatives	氨基酸及其衍生物	Amino acids and derivatives	氨基酸及其衍生物	-	3	5.3033e+06	4.90153e+06	4.96125e+06	1.20116e+07	1.10654e+07	1.22353e+07	6.15367e+06	5.86888e+06	6.37352e+06	7.66493e+06	7.16455e+06	7.19402e+06	up	-	-
Qmyp101334	293.21	151.11	292.204	C18H28O3	[M+H]+	JiangxiBaiyingsu I	江西白英素I	Terpenoids	萜类	Sesquiterpenoids	倍半萜	-	3	102689	93993.6	116918	450120	338140	370071	1.91218e+06	1.93335e+06	1.81334e+06	1.01012e+06	1.05898e+06	981808	up	down	down
mws1383	243.088	145	242.08	C12H10N4O2	[M+H]+	Lumichrome	7,8-二甲基咯嗪	Alkaloids	生物碱	Alkaloids	生物碱	1086-80-2	3	110463	55920.7	82752.4	172130	215882	216308	39498.5	29906.4	31331.9	96143.5	96651.4	102969	up	-	up
MWS0618	204.12	71.05	205.131	C9H19NO4	[M-H]-	Pantothenol	DL-泛酰醇	Others	其它类	Alcohol compounds	醇类化合物	16485-10-2	3	83439.8	76462.4	66266.6	256370	238712	243516	14338.8	9598.27	2593.91	89413.6	85112	91882.5	up	up	up
Lmmn004951	329.23	171.1	330.241	C18H34O5	[M-H]-	2-Hydroxy-4-methyl-3-undecanoyloxypentanoic acid methyl ester	2-羟基-4-甲基-3-十一烷氧基戊酸甲酯	Lipids	脂质	Free fatty acids	游离脂肪酸	-	1	3.71185e+06	3.60602e+06	3.89399e+06	442271	561051	681041	1.54913e+07	1.55248e+07	1.52081e+07	8.84287e+06	9.23293e+06	9.5551e+06	down	down	down
pme1286	385.13	250	384.122	C14H20N6O5S	[M+H]+	S-(5'-Adenosy)-L-homocysteine	S-(5-腺苷)-L-高半胱氨酸	Amino acids and derivatives	氨基酸及其衍生物	Amino acids and derivatives	氨基酸及其衍生物	979-92-0	3	5.30352e+06	5.05008e+06	4.90141e+06	2.92366e+06	2.93112e+06	3.28405e+06	238802	225466	223612	2.08997e+06	2.04851e+06	2.20673e+06	-	up	up
Wcgn008300	263.09	137.1	264.1	C14H16O5	[M-H]-	5,7-Dimethyl-6-ethoxycarbonyl-3-hydroxy-3-methylphthalide	5,7-Dimethyl-6-ethoxycarbonyl-3-hydroxy-3-methylphthalide	Others	其它类	Others	其它	-	2	585201	605399	617131	69485.6	51697.2	64005.2	66707.3	52588.4	60765.6	210916	210537	196866	down	up	-
Lmrn003000	165.06	103.06	166.063	C9H10O3	[M-H]-	2-Hydroxy-3-phenylpropanoic acid	2-羟基-3-苯基丙酸	Phenolic acids	酚酸类	Phenolic acids	酚酸类	7326-19-4	1	100825	92512	104898	25604.6	29789.2	36335.7	1.59008e+06	1.48391e+06	1.56283e+06	849127	905852	845952	down	down	down
mws0467	165.06	119.05	166.063	C9H10O3	[M-H]-	3-(4-Hydroxyphenyl)-propionic acid	3-(4-羟基苯基)丙酸	Phenolic acids	酚酸类	Phenolic acids	酚酸类	501-97-3	3	130108	103041	134977	128694	119768	157908	2.15504e+06	1.70444e+06	1.78089e+06	1.09762e+06	1.16066e+06	1.18419e+06	-	down	down
MW0156759	545.26	302.17	544.261	C21H36N8O9	[M+H]+	Ser-Gly-Pro-Glu-Arg	Ser-Gly-Pro-Glu-Arg	Amino acids and derivatives	氨基酸及其衍生物	Amino acids and derivatives	氨基酸及其衍生物	-	3	5.45773e+06	6.42227e+06	5.80457e+06	7.04065e+06	7.05563e+06	6.71308e+06	33340	102057	75483.8	2.77574e+06	2.80396e+06	2.60653e+06	-	up	up
Yaln008277	393.22	311.22	394.236	C22H34O6	[M-H]-	Trijugin A	Trijugin A	Terpenoids	萜类	Sesquiterpenoids	倍半萜	-	3	1.03675e+06	1.15339e+06	1.67013e+06	2.97781e+06	3.43569e+06	4.4485e+06	491064	310911	305465	1.61752e+06	1.50288e+06	1.60017e+06	up	up	up
MW0144609	444.21	128.03	445.217	C18H31N5O8	[M-H]-	Ala-Ile-Asn-Glu	Ala-Ile-Asn-Glu	Amino acids and derivatives	氨基酸及其衍生物	Amino acids and derivatives	氨基酸及其衍生物	-	3	2.23079e+06	2.14083e+06	2.18897e+06	5.36677e+06	5.24727e+06	5.30345e+06	144050	555341	150944	1.94465e+06	2.09546e+06	2.0681e+06	up	up	up
Lmrn001951	181.05	135.04	182.058	C9H10O4	[M-H]-	(S)-2-Hydroxy-3-(4-Hydroxyphenyl)Propanoic Acid	2-羟基-(4-羟基苯基)丙酸	Phenolic acids	酚酸类	Phenolic acids	酚酸类	23508-35-2	3	15870.5	20601.2	26377	49373.3	19596.3	44444.3	198148	168362	173901	111373	115197	120475	-	down	down
mws0102	160.04	116.05	161.048	C9H7NO2	[M-H]-	Indole-5-carboxylic acid*	吲哚-5-甲酸*	Alkaloids	生物碱	Plumerane	吲哚类生物碱	1670-81-1	3	1.80653e+06	1.92592e+06	1.80649e+06	5.95412e+06	6.12151e+06	6.22323e+06	113096	156657	130280	1.69344e+06	1.82899e+06	1.73499e+06	up	up	up
Zbzp000519	156.1	110.07	155.095	C8H13NO2	[M+H]+	retronecine	retronecine	Alkaloids	生物碱	Pyrrole alkaloids	吡咯类生物碱	480-85-3	3	1.56302e+07	1.50831e+07	1.50706e+07	3.54932e+07	3.63775e+07	3.20566e+07	2.66238e+07	2.55181e+07	2.46142e+07	2.34428e+07	2.51516e+07	2.35651e+07	up	-	-
MW0156886	317.15	189.08	316.138	C12H20N4O6	[M+H]+	Ser-Pro-Asn	L-丝氨酰-L-脯氨酰-L-天冬酰胺	Amino acids and derivatives	氨基酸及其衍生物	Amino acids and derivatives	氨基酸及其衍生物	-	3	483508	613825	639858	354868	374018	178330	2.14876e+06	2.77783e+06	1.79015e+06	1.44959e+06	1.34189e+06	1.37586e+06	-	down	down
Lmyn002145	495.04	191.02	496.049	C20H16O15	[M-H]-	Mucic acid-1,4-lactone-3,5-di-O-gallate	粘酸-1,4-内酯-3,5-二氧没食子酸酯	Phenolic acids	酚酸类	Phenolic acids	酚酸类	-	3	210360	197565	63661.6	508827	457833	445881	35933.8	35246.1	41641.7	181771	189883	196797	up	-	up
Wcgn012724	281.17	199.17	282.183	C16H26O4	[M-H]-	6-Hydroxyphomodiol	6-Hydroxyphomodiol	Others	其它类	Others	其它	-	1	1.91487e+07	1.63174e+07	1.6191e+07	2.91506e+07	2.72165e+07	3.04535e+07	1.14418e+07	1.41711e+07	1.41371e+07	2.0427e+07	1.90608e+07	1.9099e+07	-	-	up
MW0153603	642.34	454.26	641.332	C27H47N9O7S	[M+H]+	Met-Lys-Asn-His-Leu	Met-Lys-Asn-His-Leu	Amino acids and derivatives	氨基酸及其衍生物	Amino acids and derivatives	氨基酸及其衍生物	-	3	676249	1.03988e+06	863402	4.91318e+06	6.11483e+06	4.55764e+06	823172	2.11609e+06	609095	2.72811e+06	2.94217e+06	2.77485e+06	up	-	up
Wcsn010496	277.22	233.23	278.225	C18H30O2	[M-H]-	(5E,9E)-6,10,14-Trimethylpentadeca-5,9-Diene-2,13-Dione	(5E,9E)-6,10,14-Trimethylpentadeca-5,9-Diene-2,13-Dione	Others	其它类	Others	其它	-	1	49764.2	29439.3	29877.8	149750	149608	131799	11743.6	25865.9	16725	64905.8	60327.3	64499.9	up	-	up
mws0219	132.03	88.04	133.037	C4H7NO4	[M-H]-	L-Aspartic Acid	L-天冬氨酸	Amino acids and derivatives	氨基酸及其衍生物	Amino acids and derivatives	氨基酸及其衍生物	56-84-8	1	425681	334214	452060	1.68386e+06	1.60294e+06	1.53768e+06	5.23617e+06	5.40428e+06	5.6952e+06	2.98873e+06	2.77683e+06	2.96903e+06	up	down	down
pmb0876	454.29	313.27	453.286	C21H44NO7P	[M+H]+	LysoPE 16:0	溶血磷脂酰乙醇胺 16:0	Lipids	脂质	LPE	溶血磷脂酰乙醇胺	53862-35-4	1	817901	994943	1.22707e+06	5.17231e+06	5.16402e+06	4.64355e+06	142725	221850	175863	1.63576e+06	1.63684e+06	1.7535e+06	up	up	up
MWSmce257	218.11	88.04	219.111	C9H17NO5	[M-H]-	D-Pantothenic Acid	D-泛酸(维生素B5)	Others	其它类	Vitamin	维生素	79-83-4	1	3.30798e+06	3.22625e+06	3.49266e+06	1.59366e+07	1.58469e+07	1.56461e+07	1.86892e+06	1.76005e+06	1.89804e+06	5.10897e+06	5.47947e+06	5.4895e+06	up	-	up
Hahp000801	118.08	72.08	117.079	C5H11NO2	[M+H]+	alanine betaine	丙氨酸甜菜碱	Alkaloids	生物碱	Alkaloids	生物碱	-	1	2.95754e+07	2.89925e+07	2.71319e+07	3.10486e+06	2.98606e+06	3.36401e+06	5.3369e+07	5.47331e+07	5.93009e+07	3.44978e+07	3.57928e+07	3.74216e+07	down	-	down
mws0943	151.05	71.01	152.059	C7H8N2O2	[M-H]-	1,4-Dihydro-1-Methyl-4-oxo-3-pyridinecarboxamide	1,4-二氢-1-甲基-4-氧代-3-吡啶甲酰胺	Alkaloids	生物碱	Pyridine alkaloids	吡啶类生物碱	769-49-3	2	5.49218e+06	5.70833e+06	5.59599e+06	1.99023e+06	2.06492e+06	1.92027e+06	16309.9	15005	9073.63	1.78772e+06	1.71038e+06	1.85637e+06	down	up	up
MWS4471	173.06	58.03	174.064	C6H10N2O4	[M-H]-	N-Alpha-Acetyl-L-Asparagine	N-α-乙酰基-L-天冬酰胺	Amino acids and derivatives	氨基酸及其衍生物	Amino acids and derivatives	氨基酸及其衍生物	4033-40-3	2	573648	509820	555757	1.34836e+06	1.25113e+06	1.40712e+06	671734	658780	630688	879113	935869	867413	up	-	up
mws0213	151.06	59.01	152.069	C5H12O5	[M-H]-	Ribitol	核糖醇	Others	其它类	Saccharides	糖类	488-81-3	1	5.40571e+06	5.30283e+06	6.27941e+06	2.5955e+06	2.36332e+06	2.51724e+06	103467	93225.6	88338.2	1.92671e+06	2.09112e+06	2.01992e+06	down	up	up
MWS04412	175.12	70.07	174.137	C8H18N2O2	[M+H]+	N(6),N(6)-Dimethyl-L-lysine	N(6),N(6)-二甲基-L-赖氨酸	Amino acids and derivatives	氨基酸及其衍生物	Amino acids and derivatives	氨基酸及其衍生物	2259-86-1	2	2.9326e+06	2.74913e+06	2.46032e+06	1.21578e+06	1.13701e+06	1.08059e+06	4.0171e+06	2.21709e+06	3.74576e+06	3.20483e+06	2.99592e+06	2.98001e+06	down	-	-
pmb0854	518.32	184.07	517.317	C26H48NO7P	[M+H]+	LysoPC 18:3	溶血磷脂酰胆碱 18:3	Lipids	脂质	LPC	溶血磷脂酰胆碱	-	1	1.15475e+06	1.10702e+06	1.14722e+06	7.68963e+06	7.34123e+06	7.40969e+06	251942	249938	177659	2.28854e+06	2.48434e+06	2.40006e+06	up	up	up
MW0149789	372.19	198.12	371.18	C15H25N5O6	[M+H]+	Gln-Pro-Gln	谷酰氨-脯氨酸-谷酰氨	Amino acids and derivatives	氨基酸及其衍生物	Amino acids and derivatives	氨基酸及其衍生物	-	3	521791	681630	564042	764484	695559	762192	6.90841e+06	7.42367e+06	1.09969e+07	6.14939e+06	5.76443e+06	6.2322e+06	-	down	down
Wafn011571	295.23	195.14	296.235	C18H32O3	[M-H]-	alpha-Hydroxylinoleic acid*	α-羟基亚油酸*	Lipids	脂质	Free fatty acids	游离脂肪酸	57818-44-7	1	1.27974e+06	1.32285e+06	1.50485e+06	6.39762e+06	6.85971e+06	6.78056e+06	1.89443e+06	1.98236e+06	1.80426e+06	2.86806e+06	3.11399e+06	3.0254e+06	up	-	up
Wbmp010456	277.22	93.07	276.209	C18H28O2	[M+H]+	Macrophypene B	Macrophypene B	Terpenoids	萜类	Ditepenoids	二萜	-	3	69182.7	38694.2	245280	416018	210146	216978	4.25338e+06	4.43255e+06	4.4651e+06	2.06873e+06	2.21981e+06	2.06647e+06	-	down	down
MW0150829	666.34	377.22	665.317	C33H43N7O8	[M+H]+	His-Ala-Tyr-Tyr-Leu	组氨酸-丙氨酸-酪氨酸-酪氨酸-亮氨酸	Amino acids and derivatives	氨基酸及其衍生物	Amino acids and derivatives	氨基酸及其衍生物	-	3	4.2015e+06	4.34106e+06	4.15386e+06	308670	362130	164749	2.26869e+06	2.29993e+06	2.16852e+06	2.40978e+06	2.6175e+06	2.53897e+06	down	-	down
Wmkn002777	561.16	267.07	562.169	C27H30O13	[M-H]-	7-Hydroxy-3''-methoxy-isoflavone-7-primeveroside	7-羟基-3''-甲氧基-异黄酮-7-樱草糖苷	Flavonoids	黄酮	Isoflavones	异黄酮	-	3	268156	290178	255132	668212	631492	585836	207540	215662	203892	331465	340556	359541	up	-	up
Zmyn004732	293.21	185.12	294.219	C18H30O3	[M-H]-	2R-hydroxy-9Z,12Z,15Z-octadecatrienoic acid	2R-羟基-9Z,12Z,15Z-十八碳三烯酸	Lipids	脂质	Free fatty acids	游离脂肪酸	-	1	931151	1.0314e+06	1.5247e+06	4.27574e+06	5.24854e+06	6.10315e+06	102024	114483	132966	1.61862e+06	1.63285e+06	1.74576e+06	up	up	up
MW0107168	244.13	143.12	245.138	C10H19N3O4	[M-H]-	Gly-Gly-Leu	甘氨酸-甘氨酸-亮氨酸	Amino acids and derivatives	氨基酸及其衍生物	Amino acids and derivatives	氨基酸及其衍生物	14857-82-0	3	636963	572233	661705	312980	256739	302350	5.45638e+06	5.5415e+06	5.38055e+06	2.55045e+06	2.66207e+06	2.77382e+06	down	down	down
Lmbn003970	329.23	211.14	330.241	C18H34O5	[M-H]-	9,12,13-TriHOME; 9(S),12(S),13(S)-Trihydroxy-10(E)-octadecenoic acid	9(S),12(S),13(S)-三羟基-10(E)-十八烯酸	Lipids	脂质	Free fatty acids	游离脂肪酸	97134-11-7	3	60384	67551.7	50591.3	33370.2	35236.5	83479.5	2.56407e+06	2.33887e+06	2.58743e+06	1.28583e+06	1.23796e+06	1.34605e+06	-	down	down
Zmyn000108	209.03	85.03	210.038	C6H10O8	[M-H]-	D-Saccharic acid	D-蔗糖酸	Others	其它类	Saccharides	糖类	87-73-0	3	105224	101474	90943.1	59471.6	47294.2	57824.4	145800	147480	133665	96258.5	95683.7	103114	-	-	down
pme3188	323.03	211	324.036	C9H13N2O9P	[M-H]-	Uridine 5'-monophosphate	尿苷 5'-单磷酸	Nucleotides and derivatives	核苷酸及其衍生物	Nucleotides and derivatives	核苷酸及其衍生物	58-97-9	1	320983	354770	334910	638910	731438	639918	1.23013e+07	1.37723e+07	1.433e+07	6.54467e+06	7.04783e+06	7.04341e+06	-	down	down
MW0149829	462.21	189.09	461.191	C21H27N5O7	[M+H]+	Gln-Trp-Glu	谷酰氨-色氨酸-谷氨酸	Amino acids and derivatives	氨基酸及其衍生物	Amino acids and derivatives	氨基酸及其衍生物	-	3	1.32029e+06	1.54437e+06	1.4028e+06	1.65268e+06	1.46465e+06	1.74815e+06	305939	390531	371289	1.23278e+06	1.34082e+06	1.29587e+06	-	up	up
MW0103903	215.17	169.16	216.173	C12H24O3	[M-H]-	3-Hydroxydodecanoic acid	3-羟基十二烷酸	Organic acids	有机酸	Organic acids	有机酸	1883-13-2	3	59649.8	62807.4	57666.9	57972.3	58765.6	60185.4	499954	456633	474814	247383	262907	268489	-	down	down
MWS2413	130.05	58.03	131.058	C5H9NO3	[M-H]-	N-acetyl-beta-alanine	N-乙酰-β-丙氨酸	Amino acids and derivatives	氨基酸及其衍生物	Amino acids and derivatives	氨基酸及其衍生物	3025-95-4	3	107639	121192	125389	256480	243716	279305	66464.6	77168.5	69282.7	132497	139123	127900	up	-	up
MW0110200	395.2	311.16	394.196	C17H26N6O5	[M+H]+	Tyr-Gly-Arg	酪氨酸-甘氨酸-精氨酸	Amino acids and derivatives	氨基酸及其衍生物	Amino acids and derivatives	氨基酸及其衍生物	-	3	6.77847e+06	6.65651e+06	6.31909e+06	9.04205e+06	9.66878e+06	8.92433e+06	3.73277e+06	3.9811e+06	4.04922e+06	5.55449e+06	5.20052e+06	5.63844e+06	-	-	up
Lmnn102603	387.17	207.1	388.173	C18H28O9	[M-H]-	Nuezhengalaside	女贞苦苷	Terpenoids	萜类	Monoterpenoids	倍萜	-	3	224933	234273	299387	15302.7	12139	18340	256925	232535	253429	190903	183838	200191	down	-	down
MW0149665	660.3	472.22	659.287	C25H41N9O12	[M+H]+	Gln-Gln-Gln-Glu-Gln	谷酰氨-谷酰氨-谷酰氨-谷氨酸-谷酰氨	Amino acids and derivatives	氨基酸及其衍生物	Amino acids and derivatives	氨基酸及其衍生物	-	3	1.34739e+06	1.37659e+06	1.47251e+06	1.67434e+07	1.61968e+07	1.65837e+07	118665	76933.5	133315	3.55642e+06	3.86463e+06	3.64783e+06	up	up	up
MW0156028	336.15	189.09	335.148	C16H21N3O5	[M+H]+	Pro-Tyr-Gly	脯氨酰-酪氨酰-甘氨酸	Amino acids and derivatives	氨基酸及其衍生物	Amino acids and derivatives	氨基酸及其衍生物	-	3	6.42271e+06	6.40846e+06	6.7297e+06	1.85052e+07	2.05559e+07	1.86561e+07	31265.2	83365	66685	5.95237e+06	6.39307e+06	5.92663e+06	up	up	up
pmp001251	520.34	184.07	519.332	C26H50NO7P	[M+H]+	LysoPC 18:2(2n isomer)	溶血磷脂酰胆碱 18:2(2n异构)	Lipids	脂质	LPC	溶血磷脂酰胆碱	-	1	3.08154e+06	3.10759e+06	3.2385e+06	1.53215e+07	1.4393e+07	1.43487e+07	19100.6	21015.7	18115.4	5.97858e+06	6.12043e+06	5.62626e+06	up	up	up
mws0749	137.02	93.03	138.032	C7H6O3	[M-H]-	4-Hydroxybenzoic acid	4-羟基苯甲酸	Phenolic acids	酚酸类	Phenolic acids	酚酸类	99-96-7	2	6.68076e+07	7.48114e+07	7.90017e+07	1.02821e+07	1.04295e+07	1.08289e+07	892065	925540	1.00797e+06	2.10243e+07	2.28801e+07	2.16332e+07	down	up	up
MW0159122	400.22	244.13	377.231	C20H31N3O4	[M+Na]+	Val-Phe-Ile	缬氨酸-苯丙氨酸-异亮氨酸	Amino acids and derivatives	氨基酸及其衍生物	Amino acids and derivatives	氨基酸及其衍生物	-	3	5.11908e+07	5.41285e+07	5.71261e+07	6.84557e+06	6.86916e+06	6.48164e+06	1.32678e+07	1.44496e+07	1.41759e+07	2.11194e+07	2.30284e+07	2.22837e+07	down	up	down
mws0847	150.08	133.05	149.07	C6H7N5	[M+H]+	1-Methyladenine	1-甲基腺嘌呤	Nucleotides and derivatives	核苷酸及其衍生物	Nucleotides and derivatives	核苷酸及其衍生物	5142-22-3	2	268814	360247	333134	138749	115050	155402	1.68263e+06	1.71321e+06	1.66433e+06	1.16266e+06	1.06688e+06	1.10192e+06	down	down	down
Zmfn007550	269.08	183.05	270.089	C16H14O4	[M-H]-	2,7-Dihydroxy-3,4-Dimethoxyphenanthrene	2,7-二羟基-3,4-二甲氧基菲	Quinones	醌类	PhenAnthraquinones	菲醌	-	3	122927	133272	146136	22206.8	21683.6	20307.3	347784	353686	378373	233357	233647	216245	down	down	down
ML10171848	147.03	85.03	148.037	C5H8O5	[M-H]-	D-Arabinono-1,4-lactone	D-阿拉伯-1,4-内酯	Others	其它类	Saccharides	糖类	2782-09-4	3	1.58514e+06	1.47663e+06	1.51825e+06	1.34568e+06	1.34145e+06	1.21038e+06	9	9	9	697726	745543	686965	-	up	up
pme0181	170.092	124	169.085	C7H11N3O2	[M+H]+	3-Methyl-L-Histidine	3-甲基-L-组氨酸	Amino acids and derivatives	氨基酸及其衍生物	Amino acids and derivatives	氨基酸及其衍生物	368-16-1	3	897327	825880	795528	3.00707e+06	3.02872e+06	3.06737e+06	543872	840815	515353	874960	933719	859536	up	-	up
MW0158488	592.3	557.26	593.296	C30H39N7O6	[M-H]-	Tyr-His-Phe-Lys	酪氨酸-组氨酸-苯丙氨酸-赖氨酸	Amino acids and derivatives	氨基酸及其衍生物	Amino acids and derivatives	氨基酸及其衍生物	-	3	1.35996e+06	1.47116e+06	1.45905e+06	9.55107e+06	9.22095e+06	8.92929e+06	637523	681799	777123	3.04097e+06	3.30527e+06	3.25944e+06	up	up	up
Wacn002584	369.04	127	370.054	C15H14O11	[M-H]-	2-O-Caffeoylhydroxycitric Acid	2-O-咖啡酰羟基柠檬酸	Phenolic acids	酚酸类	Phenolic acids	酚酸类	-	2	986063	930035	148415	30040.7	71694.4	45815.8	2.83135e+06	2.55479e+06	2.68969e+06	1.46129e+06	1.56351e+06	1.44042e+06	-	-	down
MW0103681	565.05	323.03	566.055	C15H24N2O17P2	[M-H]-	Uridine-5'-diphosphogalactose disodium salt	尿苷5'-二磷酸半乳糖	Nucleotides and derivatives	核苷酸及其衍生物	Nucleotides and derivatives	核苷酸及其衍生物	-	3	3.63005e+06	3.26302e+06	3.48279e+06	8.43884e+06	8.37481e+06	8.03999e+06	73355	26284.3	27378.3	2.39858e+06	2.44224e+06	2.60694e+06	up	up	up
Wcjp002598	146.06	91.05	145.053	C9H7NO	[M+H]+	8-hydroxyquinoline	8-羟基喹啉	Alkaloids	生物碱	Quinoline alkaloids	喹啉类生物碱	148-24-3	1	1.11211e+07	1.16836e+07	1.08284e+07	4.51779e+06	4.63655e+06	4.85412e+06	1.21103e+07	1.22373e+07	1.22597e+07	9.78948e+06	1.06416e+07	1.05009e+07	down	-	down
mws0949	337.24	127.08	338.246	C20H34O4	[M-H]-	8,9-Dihydroxy-5Z,11Z,14Z-eicosatrienoic acid	8,9-二羟基-5Z,11Z,14Z-二十碳三烯酸	Lipids	脂质	Free fatty acids	游离脂肪酸	192461-96-4	3	7835.07	11976.6	12075	28363.4	41329.2	46751.5	7348.8	6357.31	5099.58	17105.8	16456.9	17974.5	up	-	up
Lmbn003524	171.1	99.08	172.11	C9H16O3	[M-H]-	9-Oxononanoic acid	9-氧代壬酸	Organic acids	有机酸	Organic acids	有机酸	2553-17-5	3	190799	198411	229171	37954.8	52540.3	35579.2	407386	430859	416739	287292	277023	302692	down	down	down
mws0232	377.15	243.09	376.138	C17H20N4O6	[M+H]+	Riboflavin (Vitamin B2)	核黄素 (维生素 B2)	Others	其它类	Vitamin	维生素	83-88-5	3	682109	667745	817134	3.34039e+06	3.63015e+06	3.37936e+06	461057	492581	403556	992129	946398	907108	up	-	up
Lmbn004240	329.23	199.13	330.241	C18H34O5	[M-H]-	9,10-Dihydroxy-12,13-epoxyoctadecanoic acid	9,10-二羟基-12,13-环氧十八酸	Lipids	脂质	Free fatty acids	游离脂肪酸	-	2	113016	128345	158702	275108	225997	237022	1.52062e+06	1.72557e+06	1.86186e+06	959943	882322	897904	-	down	down
Lmhp008833	494.32	184.07	493.317	C24H48NO7P	[M+H]+	LysoPC 16:1(2n isomer)	溶血磷脂酰胆碱 16:1(2n异构)	Lipids	脂质	LPC	溶血磷脂酰胆碱	-	1	2.93622e+06	2.98459e+06	2.9731e+06	2.18084e+07	1.99318e+07	2.11894e+07	858436	796949	531688	5.97619e+06	6.53878e+06	6.30309e+06	up	up	up
pme3968	166.07	149.05	165.065	C6H7N5O	[M+H]+	7-Methylguanine	7-甲基鸟嘌呤	Nucleotides and derivatives	核苷酸及其衍生物	Nucleotides and derivatives	核苷酸及其衍生物	578-76-7	3	3.05837e+06	3.01621e+06	3.25905e+06	1.59191e+07	1.71156e+07	1.62877e+07	889039	877065	907469	4.66653e+06	5.01473e+06	5.07869e+06	up	up	up
MW0155108	522.26	167.98	521.249	C24H35N5O8	[M+H]+	Phe-Asn-Ile-Glu	Phe-Asn-Ile-Glu	Amino acids and derivatives	氨基酸及其衍生物	Amino acids and derivatives	氨基酸及其衍生物	-	3	6.2643e+06	6.14903e+06	6.39353e+06	1.37092e+07	1.35049e+07	1.34247e+07	28664.2	13093.1	11645.9	8.23947e+06	8.34855e+06	8.95436e+06	up	up	up
MW0103813	173.12	127.11	174.126	C9H18O3	[M-H]-	(±)-3-Hydroxynonanoic acid	3-羟基壬酸	Organic acids	有机酸	Organic acids	有机酸	88930-09-0	3	31616.8	11670	11670	39007	22335	38743	959850	1.01202e+06	1.07453e+06	508190	546552	553179	-	down	down
MW0158992	589.28	304.15	588.276	C24H40N6O11	[M+H]+	Val-Glu-Leu-Asp-Asn	Val-Glu-Leu-Asp-Asn	Amino acids and derivatives	氨基酸及其衍生物	Amino acids and derivatives	氨基酸及其衍生物	-	3	1.27368e+07	1.1972e+07	1.29501e+07	5.12773e+07	5.05867e+07	4.8512e+07	3.5173e+06	3.37671e+06	3.35827e+06	1.37626e+07	1.49111e+07	1.38172e+07	up	up	up
Wcdp007560	522.35	184.07	521.348	C26H52NO7P	[M+H]+	1-Vaccenoyl-Glycero-3-Phosphocholine	1-Vaccenoyl-Glycero-3-Phosphocholine	Others	其它类	Others	其它	-	3	4.17377e+07	3.83396e+07	4.19819e+07	8.80282e+07	8.47455e+07	8.62702e+07	637325	659488	550081	4.11205e+07	4.13608e+07	3.80417e+07	up	up	up
Zbqp000949	204.12	85.03	203.116	C9H17NO4	[M+H]+	5-methyl 1-propyl L-glutamate	5-甲基-1-丙基L-谷氨酸	Amino acids and derivatives	氨基酸及其衍生物	Amino acids and derivatives	氨基酸及其衍生物	-	1	1.07826e+07	1.01918e+07	1.04294e+07	1.57128e+07	1.81411e+07	1.92027e+07	82741.1	143168	82127.6	9.42567e+06	8.60533e+06	8.91752e+06	-	up	up
mws0668	283.07	151.03	284.076	C10H12N4O6	[M-H]-	Xanthosine	黄苷	Nucleotides and derivatives	核苷酸及其衍生物	Nucleotides and derivatives	核苷酸及其衍生物	146-80-5	1	6.80765e+06	6.87e+06	6.80842e+06	5.09277e+06	5.08277e+06	5.27726e+06	9.91839e+06	1.04749e+07	1.10142e+07	7.92774e+06	7.22984e+06	7.52142e+06	-	-	down
Ladp002935	190.05	144.04	189.043	C10H7NO3	[M+H]+	3-quinolinecarboxylic acid	3-喹啉羧酸	Alkaloids	生物碱	Quinoline alkaloids	喹啉类生物碱	-	3	456584	478434	489205	1.46663e+06	1.46294e+06	1.56439e+06	315529	293529	271709	512222	498343	545159	up	-	up
MW0150966	554.3	536.29	553.297	C23H39N9O7	[M+H]+	His-Ile-Arg-Glu	组氨酸-异亮氨酸-精氨酸-谷氨酸	Amino acids and derivatives	氨基酸及其衍生物	Amino acids and derivatives	氨基酸及其衍生物	-	3	5.65694e+06	5.75103e+06	5.4621e+06	1863790	2.7658e+06	1.27584e+06	5.03913e+06	4.56814e+06	6.08393e+06	4.6823e+06	4.37296e+06	4.78359e+06	down	-	down
Hmln005776	643.34	643.33	644.341	C32H52O13	[M-H]-	Capsianoside IV	辣椒萜苷 IV	Terpenoids	萜类	Ditepenoids	二萜	-	3	102692	70304.5	120071	157644	163921	107137	1.40477e+06	1.60496e+06	1.68136e+06	734457	757460	804126	-	down	down
Hmln002996	639.19	621.18	640.2	C29H36O16	[M-H]-	β-Hydroxyacteoside	β-羟基毛蕊糖苷	Phenolic acids	酚酸类	Phenolic acids	酚酸类	95587-86-3	3	3.85037e+06	3.62006e+06	3.943e+06	1.68871e+06	1.78823e+06	1.64578e+06	2306875	3.96317e+06	4.04945e+06	3.35665e+06	3.38967e+06	3.65043e+06	down	-	-
pmb0865	518.32	184.07	517.317	C26H48NO7P	[M+H]+	LysoPC 18:3(2n isomer)	溶血磷脂酰胆碱 18:3(2n异构)	Lipids	脂质	LPC	溶血磷脂酰胆碱	-	1	1.0683e+06	1.24202e+06	953651	7.33195e+06	7.65501e+06	7.71118e+06	210677	228129	196106	2.28431e+06	2.4906e+06	2.46421e+06	up	up	up
pme2380	145.01	101.02	146.022	C5H6O5	[M-H]-	α-Ketoglutaric acid	α-酮戊二酸	Organic acids	有机酸	Organic acids	有机酸	328-50-7	3	2.88121e+06	2.90053e+06	2.74434e+06	545541	600179	671373	827354	832689	805634	1.18824e+06	1.28391e+06	1.18318e+06	down	up	-
pme2253	177.04	59.01	178.048	C6H10O6	[M-H]-	L-Gulono-1,4-Lactone	L-古洛糖酸-1,4-内酯	Others	其它类	Saccharides	糖类	1128-23-0	2	624705	733555	666560	2.51641e+06	2.55951e+06	2.52319e+06	372155	492520	303783	696705	731880	666560	up	-	up
Wbmn013660	335.22	253.22	336.23	C20H32O4	[M-H]-	3,9-Dihydroxy-13(14)-labden-16,15-olide	3,9-二羟基-13(14)-半日花烯-16,15-内酯	Terpenoids	萜类	Ditepenoids	二萜	-	3	2.21998e+06	2.41825e+06	2.19394e+06	1.00073e+07	8.84344e+06	1.04874e+07	298800	305735	257281	4.80984e+06	5.02021e+06	5.28143e+06	up	up	up
Wcgn012576	335.22	253.22	336.23	C20H32O4	[M-H]-	14-hydroxy-14-(hydroxymethyl)-5,9-dimethyltetracyclo[11.2.1.01,10.04,9]hexadecane-5-carboxylic acid	14-hydroxy-14-(hydroxymethyl)-5,9-dimethyltetracyclo[11.2.1.01,10.04,9]hexadecane-5-carboxylic acid	Terpenoids	萜类	Ditepenoids	二萜	-	3	2.21998e+06	2.41825e+06	2.19394e+06	1.00073e+07	8.84344e+06	1.04874e+07	298800	305735	257281	4.80984e+06	5.02021e+06	5.28143e+06	up	up	up
pme2589	159.03	87.04	160.037	C6H8O5	[M-H]-	2-Oxoadipic acid	2-氧代己二酸	Organic acids	有机酸	Organic acids	有机酸	3184-35-8	3	884397	914526	816497	274987	381868	456857	9	9	9	564658	519176	523322	down	up	up
Lmmn006706	391.17	309.17	392.183	C21H28O7	[M-H]-	9α-Ethoxy-8β-(2-isobutyryloxy)-14-oxo-acanthospermolide	9α-乙氧基-8β-(2-异丁氧基)-14-氧代刺苞菊内酯	Terpenoids	萜类	Sesquiterpenoids	倍半萜	-	3	182492	101039	222036	843997	668659	1.04058e+06	1.10298e+06	1.07676e+06	1.04053e+06	730719	729750	791468	up	down	-
Lmjp002596	597.14	303.05	596.138	C26H28O16	[M+H]+	Quercetin-3-O-sambubioside	槲皮素-3-O-桑布双糖苷	Flavonoids	黄酮	Flavonols	黄酮醇	83048-35-5	3	24843	40631.6	91898.4	39634.7	44800.7	52453.7	112369	119838	170661	130590	131045	120432	-	-	down
WaYp005128	262.24	200.2	261.23	C14H31NO3	[M+H]+	2-Aminotetradecane-1,5,13-triol	2-氨基十四烷-1,5,13-三醇	Lipids	脂质	Sphingolipids	鞘脂	-	1	9.44425e+06	9.93715e+06	9.66008e+06	9.77805e+06	9.69867e+06	9.83218e+06	4.64193e+06	4.54823e+06	4.54862e+06	8.71925e+06	8.37811e+06	7.9335e+06	-	up	up
mws1641	165.04	120.02	164.033	C6H4N4O2	[M+H]+	Lumazine	2,4-二氧四氢蝶啶	Nucleotides and derivatives	核苷酸及其衍生物	Nucleotides and derivatives	核苷酸及其衍生物	487-21-8	3	354301	298925	283559	95764.1	107794	114783	1.68424e+06	1.58624e+06	1.69667e+06	1.04406e+06	1.00286e+06	949919	down	down	down
pme2117	426.02	158.93	427.029	C10H15N5O10P2	[M-H]-	Adenosine 5'-diphosphate	腺苷-5'-二磷酸	Nucleotides and derivatives	核苷酸及其衍生物	Nucleotides and derivatives	核苷酸及其衍生物	58-64-0	3	1.77383e+06	1.67389e+06	1.74548e+06	1.50941e+06	1.54959e+06	1.61016e+06	87639	73177.8	51591.7	868217	914279	954474	-	up	up
mws4516	130.05	84.05	129.043	C5H7NO3	[M+H]+	Pyroglutamic acid	L-焦谷氨酸	Amino acids and derivatives	氨基酸及其衍生物	Amino acids and derivatives	氨基酸及其衍生物	4042-36-8	3	6.32847e+06	6.8973e+06	5.3966e+06	1.53836e+06	1.67229e+06	1.72317e+06	5.89251e+06	5.14347e+06	5.38554e+06	4.19721e+06	4.25564e+06	3.89277e+06	down	-	down
Zmdp002216	261.14	86.1	260.137	C11H20N2O5	[M+H]+	L-γ-Glutamyl-L-leucine	L-γ-谷氨酰胺-L-亮氨酸	Amino acids and derivatives	氨基酸及其衍生物	Amino acids and derivatives	氨基酸及其衍生物	2566-39-4	3	9	9	9	5.22999e+06	2.59989e+06	4.90368e+06	4.43152e+06	3.05797e+06	1169790	4.73425e+06	4.90276e+06	4.4601e+06	up	-	-
mws0258	132.102	86	131.095	C6H13NO2	[M+H]+	L-Isoleucine	L-异亮氨酸	Amino acids and derivatives	氨基酸及其衍生物	Amino acids and derivatives	氨基酸及其衍生物	73-32-5	3	8.25626e+06	8.02846e+06	8.04213e+06	2.30541e+06	2.24212e+06	2.09766e+06	1.1258e+07	1.16019e+07	1.23655e+07	1.01652e+07	9.24113e+06	9.6993e+06	down	-	down
MW0150401	589.3	472.22	588.291	C28H40N6O8	[M+H]+	Gly-Leu-Asp-Val-Trp	甘氨酸-亮氨酸-天门冬氨酸-缬氨酸-色氨酸	Amino acids and derivatives	氨基酸及其衍生物	Amino acids and derivatives	氨基酸及其衍生物	-	3	412892	268760	360071	5.29758e+06	4.81897e+06	4.65453e+06	118390	193197	59387.4	1.26279e+06	1.15986e+06	1.16733e+06	up	up	up
MWSmce116	252.1	136.06	251.102	C10H13N5O3	[M+H]+	5'-Deoxyadenosine	5-脱氧腺嘌呤核苷	Nucleotides and derivatives	核苷酸及其衍生物	Nucleotides and derivatives	核苷酸及其衍生物	4754-39-6	3	206424	154346	210371	211372	212563	71690	1.21135e+06	1.12989e+06	1.19652e+06	704198	770795	718413	-	down	down
pmb1207	339.09	177.05	338.079	C19H14O6	[M+H]+	O-Feruloyl 3-hydroxycoumarin	阿魏酰 3-羟基香豆素	Lignans and Coumarins	木脂素和香豆素	Coumarins	香豆素	-	3	123444	133189	161610	444674	407724	470784	151490	126764	117417	167615	166269	181205	up	-	up
MW0152516	639.31	485.24	638.31	C29H46N6O8S	[M+H]+	Leu-Thr-Phe-Gln-Met	Leu-Thr-Phe-Gln-Met	Amino acids and derivatives	氨基酸及其衍生物	Amino acids and derivatives	氨基酸及其衍生物	-	3	5.40925e+06	5.18173e+06	5.56088e+06	9	9	9	1.79348e+07	1.77165e+07	1.81268e+07	1.02034e+07	1.0651e+07	1.12301e+07	down	down	down
Zbyn002532	375.13	213.08	376.137	C16H24O10	[M-H]-	8-Epiloganic acid	8-表马钱子苷酸	Terpenoids	萜类	Monoterpenoids	倍萜	82509-41-9	3	549400	532816	530556	1.05117e+06	1.17639e+06	1.24115e+06	292854	300329	292859	528888	555368	582382	up	-	up
Lmhp001670	231.17	72.08	230.163	C11H22N2O3	[M+H]+	L-Valyl-L-Leucine	L-缬氨酰-L-亮氨酸	Amino acids and derivatives	氨基酸及其衍生物	Amino acids and derivatives	氨基酸及其衍生物	3989-97-7	3	182192	187335	63350	1.10995e+06	1.00358e+06	1.22274e+06	2.27516e+06	2.22802e+06	2.21806e+06	1.55315e+06	1.59349e+06	1.45011e+06	up	down	down
Wbmp002714	685.31	667.31	684.305	C39H44N2O9	[M+H]+	5-Hydroxythalidasine N2-oxide	5-羟基thalidasine N2氧化物	Alkaloids	生物碱	Alkaloids	生物碱	-	2	9.16303e+06	7.7725e+06	7.84389e+06	9.33713e+06	8.87695e+06	8.18135e+06	2.88637e+06	3.05759e+06	3.01984e+06	4.85733e+06	5.23526e+06	5.32803e+06	-	up	up
Cmdn000784	167.02	124.01	168.028	C5H4N4O3	[M-H]-	Uric acid	尿酸	Nucleotides and derivatives	核苷酸及其衍生物	Nucleotides and derivatives	核苷酸及其衍生物	69-93-2	1	241041	250384	248823	326442	343946	334344	2.21091e+06	1.99376e+06	2.16975e+06	1.27827e+06	1.29103e+06	1.18014e+06	-	down	down
Zmpn000199	209.03	85.03	210.038	C6H10O8	[M-H]-	D-Galactaric acid	D-半乳糖二酸	Others	其它类	Saccharides	糖类	526-99-8	3	121543	103044	84104.8	41567.7	48873.3	49937.2	469110	378840	303660	89422.2	96208.5	87840.5	down	down	down
Zmmp000969	255.1	123.06	254.09	C11H14N2O5	[M+H]+	5-Ribofuranosylnicotinamide	5-呋喃核糖基烟酰胺	Nucleotides and derivatives	核苷酸及其衍生物	Nucleotides and derivatives	核苷酸及其衍生物	107325-67-7	1	3.23136e+06	2.56729e+06	3.09982e+06	1.45677e+07	13538219	1.64142e+07	188483	204704	184124	4.13666e+06	4.30519e+06	3.90485e+06	up	up	up
MW0159140	569.33	270.14	568.322	C26H44N6O8	[M+H]+	Val-Pro-Glu-Pro-Lys	Val-Pro-Glu-Pro-Lys	Amino acids and derivatives	氨基酸及其衍生物	Amino acids and derivatives	氨基酸及其衍生物	-	3	1.69296e+06	1.40412e+06	1.58586e+06	2.682e+07	2.43346e+07	2.56283e+07	74194	67593.8	212133	4.42716e+06	4.7363e+06	4.87348e+06	up	up	up
MW0158244	715.34	472.22	714.338	C38H46N6O8	[M+H]+	Trp-Ser-Phe-Tyr-Leu	Trp-Ser-Phe-Tyr-Leu	Amino acids and derivatives	氨基酸及其衍生物	Amino acids and derivatives	氨基酸及其衍生物	-	3	4.44077e+07	3.61903e+07	4.26517e+07	2.59021e+06	2.45178e+06	2.31957e+06	1.76775e+06	1.68615e+06	1.82229e+06	1.21994e+07	1.21106e+07	1.32125e+07	down	up	-
MW0144710	501.27	373.21	500.259	C21H36N6O8	[M+H]+	Ala-Pro-Asp-Ala-Lys	Ala-Pro-Asp-Ala-Lys	Amino acids and derivatives	氨基酸及其衍生物	Amino acids and derivatives	氨基酸及其衍生物	-	3	3.39531e+06	3.22351e+06	1.9761e+06	9	9	9	1.23592e+07	1.34216e+07	1.34676e+07	9.60328e+06	1.01338e+07	1.05971e+07	down	down	down
MWSmce247	135.05	91.06	136.052	C8H8O2	[M-H]-	2-Methylbenzoic acid	2-甲基苯甲酸	Phenolic acids	酚酸类	Phenolic acids	酚酸类	118-90-1	3	31259.9	26001.3	22343	26841.8	23650.1	22890.8	10672.1	14676	5820.84	19227.3	19611.8	21102.3	-	up	-
MW0132545	269.05	133.03	270.053	C15H10O5	[M-H]-	3,7,4'-Trihydroxyflavone	3，7，4-三羟基黄酮	Flavonoids	黄酮	Flavones	黄酮	2034-65-3	3	293300	265593	307978	5712.93	10819.6	5875.52	785895	844751	858766	509534	461608	481805	down	down	down
Hmln003169	387.14	329.14	388.152	C21H24O7	[M-H]-	Trachelogenin	络石苷元	Lignans and Coumarins	木脂素和香豆素	Lignans	木脂素	34209-69-3	2	1.2989e+06	1.32351e+06	1.39506e+06	196624	53047.2	47024.4	4.45292e+06	4.16748e+06	4.85761e+06	3.16746e+06	3.45931e+06	3.18901e+06	down	down	down
Zmfn000481	535.04	323.03	536.044	C14H22N2O16P2	[M-H]-	Uridine-5'-Diphosphate-D-Xylose	尿苷-5'-二磷酸-D-木糖	Nucleotides and derivatives	核苷酸及其衍生物	Nucleotides and derivatives	核苷酸及其衍生物	3616-06-6	3	147006	131375	125654	192217	185342	195261	5874.23	6100.94	8340	132817	146473	142250	-	up	up
Wdgp002750	367.2	349.19	366.194	C22H26N2O3	[M+H]+	Voachalotine	沃洛亭	Alkaloids	生物碱	Plumerane	吲哚类生物碱	664-25-5	2	600750	580919	382699	981040	923327	880806	416827	485761	459688	541671	589437	592859	-	-	up
MW0015114	419.24	157.12	360.23	C22H32O4	[M+CH3COO]-	(4Z,7S,8E,10E,12Z,14S,16Z,19Z)-7,14-dihydroxydocosa-4,8,10,12,16,19-hexaenoic acid	(4Z,7S,8E,10E,12Z,14S,16Z,19Z)-7,14-dihydroxydocosa-4,8,10,12,16,19-hexaenoic acid	Lipids	脂质	Free fatty acids	游离脂肪酸	-	3	200570	175807	225756	688871	623631	507226	220111	187669	192624	347260	380318	377589	up	-	up
pmp000571	271.06	153.01	270.053	C15H10O5	[M+H]+	Apigenin; 4',5,7-Trihydroxyflavone	芹菜素	Flavonoids	黄酮	Flavones	黄酮	520-36-5	3	489405	462015	516380	28824.8	20775.8	18031.9	1.19259e+06	1.19641e+06	1.19853e+06	758610	834748	819635	down	down	down
pmb0880	482.32	341.31	481.317	C23H48NO7P	[M+H]+	LysoPE 18:0(2n isomer)	溶血磷脂酰乙醇胺 18:0(2n异构)	Lipids	脂质	LPE	溶血磷脂酰乙醇胺	-	3	118721	146202	172666	244956	438031	426868	7238.32	5146.31	4198.83	143756	156845	144204	-	up	up
ML10197929	130.09	88.04	131.07	C4H9N3O2	[M-H]-	Creatine	肌酸	Organic acids	有机酸	Organic acids	有机酸	57-00-1	3	633490	397197	473137	2.40991e+06	2.40901e+06	2.22496e+06	475087	505699	433336	888833	813420	887923	up	-	up
Zadp006809	275.2	119.08	274.193	C18H26O2	[M+H]+	3β,12-dihydroxy-13-methyl-podocarpane-8,10,13-tiene	3β,12-dihydroxy-13-methyl-podocarpane-8,10,13-tiene	Terpenoids	萜类	Ditepenoids	二萜	-	3	13556.1	64585.1	54801.5	28310.4	37428.4	35949.2	233325	236792	218881	117574	129544	126737	-	down	down
MWSHC20110	301.07	286.05	300.063	C16H12O6	[M+H]+	8-Methoxyapigenin	8-甲氧基芹菜素	Flavonoids	黄酮	Flavones	黄酮	57096-02-3	3	617156	630152	628095	109365	88997.3	97014.8	30059	13786	20396	222039	206859	228357	down	up	up
MWSslk135	193.051	147.045	192.042	C10H8O4	[M+H]+	7,8-Dihydroxy-4-methylcoumarin	7,8-二羟基-4-甲基香豆素	Lignans and Coumarins	木脂素和香豆素	Coumarins	香豆素	2107-77-9	3	23705.6	40457.9	79558.1	9	9	9	129884	153048	142540	123475	132487	120219	-	down	down
Wcdp006741	520.34	184.08	519.332	C26H50NO7P	[M+H]+	1-(9Z,12Z-Octadecadienoyl)-Sn-Glycero-3-Phosphocholine	1-(9Z,12Z-Octadecadienoyl)-Sn-Glycero-3-Phosphocholine	Others	其它类	Others	其它	22252-07-9	3	8.83559e+06	8.4327e+06	9.5311e+06	8.79425e+06	8.87998e+06	8.02451e+06	10345	5821.82	7212.07	4.02348e+06	4.05987e+06	3.69702e+06	-	up	up
MW0158232	389.18	171.07	388.175	C19H24N4O5	[M+H]+	Trp-Pro-Ser	色氨酸-脯氨酸-丝氨酸	Amino acids and derivatives	氨基酸及其衍生物	Amino acids and derivatives	氨基酸及其衍生物	-	3	2.76254e+06	2.90593e+06	3.00931e+06	3.51643e+06	3.06133e+06	3.08201e+06	523300	463956	581269	1.33219e+06	1.45198e+06	1.46199e+06	-	up	up
Ysjp000315	130.1	56.05	129.079	C6H11NO2	[M+H]+	Pipecolic acid	2-哌啶甲酸	Alkaloids	生物碱	Piperidine alkaloids	哌啶类生物碱	535-75-1	2	4.00816e+07	3.74467e+07	3.60362e+07	1.12815e+07	1.1369e+07	1.26161e+07	3.05521e+07	3.143e+07	3.18157e+07	2.80729e+07	2.55841e+07	2.58878e+07	down	-	down
MWSmce119	175.11	70.06	174.112	C6H14N4O2	[M+H]+	L-Arginine	L-精氨酸	Amino acids and derivatives	氨基酸及其衍生物	Amino acids and derivatives	氨基酸及其衍生物	74-79-3	1	2.7204e+06	2.92433e+06	2.87674e+06	1.23849e+06	1.20599e+06	1.2212e+06	2.71806e+06	2.49115e+06	4.08908e+06	3.12996e+06	3.43155e+06	3.15756e+06	down	-	-
MWSmce096	219.17	81.07	218.167	C15H22O	[M+H]+	Nootkatone	圆柚酮	Terpenoids	萜类	Sesquiterpenoids	倍半萜	4674-50-4	3	34480.3	54081.5	108701	525727	496918	468872	114045	27623	81987	276144	293222	264761	up	-	up
Lhfp110818	309.17	231.14	308.162	C17H24O5	[M+H]+	Bakkenolide X	Bakkenolide X	Terpenoids	萜类	Sesquiterpenoids	倍半萜	-	3	183634	158161	111812	2.35866e+06	2.47401e+06	2.3789e+06	10862.1	9549.1	8633.23	597013	606566	549917	up	up	up
pmn001694	329.23	229.15	330.241	C18H34O5	[M-H]-	9,10,13-Trihydroxy-11-Octadecenoic Acid	9,10,13-三羟基-11-十八碳烯酸	Lipids	脂质	Free fatty acids	游离脂肪酸	29907-57-1	1	5.3241e+06	5.20736e+06	5.6272e+06	501228	554701	529944	2.44991e+07	2.48942e+07	2.62134e+07	1.37287e+07	1.51624e+07	1.48968e+07	down	down	down
MWS201442	267.13	120.08	266.127	C13H18N2O4	[M+H]+	Phe-Thr	L-苯丙氨酸-L-苏氨酸	Amino acids and derivatives	氨基酸及其衍生物	Amino acids and derivatives	氨基酸及其衍生物	51352-44-4	3	381543	377520	397583	574359	544244	564353	9.43614e+06	9.51917e+06	9.86097e+06	5.11927e+06	5.68186e+06	5.45748e+06	-	down	down
pmf0557	327.04	171.06	350.034	C16H11N2NaO4S	[M-Na]-	Orange I	橙黄 I	Alkaloids	生物碱	Alkaloids	生物碱	523-44-4	2	7.39921e+06	7.33306e+06	8.08251e+06	26082.8	23149.8	13928.2	2.50865e+07	2.59887e+07	2.94954e+07	1.5224e+07	1.50849e+07	1.65668e+07	down	down	down
MWS4354	282.12	150.08	281.112	C11H15N5O4	[M+H]+	N6-methyladenosine	N6-甲基腺苷	Nucleotides and derivatives	核苷酸及其衍生物	Nucleotides and derivatives	核苷酸及其衍生物	1867-73-8	3	25005	86928.8	88996.5	63350	210225	48345	2.41384e+06	2.42148e+06	2.3625e+06	1.29075e+06	1.36703e+06	1.43381e+06	-	down	down
Wbmn010746	377.23	295.23	378.241	C22H34O5	[M-H]-	Negundoin A	Negundoin A	Terpenoids	萜类	Ditepenoids	二萜	-	3	9.14487e+06	1.05994e+07	11670684	4.52959e+07	4.61663e+07	4.96482e+07	3.47497e+06	3.38093e+06	3.56957e+06	1.88583e+07	2.08173e+07	2.05285e+07	up	up	up
Sazp003601	387.17	207.11	388.173	C18H28O9	[M-H]-	Tuberonic acid glucoside	Tuberonic acid glucoside	Organic acids	有机酸	Organic acids	有机酸	120399-24-8	1	485830	253389	240045	14187.5	15005	11793.1	208121	229167	229605	185084	204209	188725	-	-	down
MWS5169	172.04	128.05	173.048	C10H7NO2	[M-H]-	Quinoline-4-carboxylic acid	喹啉-4-羧酸	Alkaloids	生物碱	Quinoline alkaloids	喹啉类生物碱	486-74-8	3	154284	136685	147888	178405	198740	190965	34102.2	25157.5	29834.1	111737	120867	109528	-	up	up
mws0884	328.05	134.05	329.053	C10H12N5O6P	[M-H]-	Cyclic 3',5'-Adenylic acid	环-3',5'-腺嘌呤核苷酸	Nucleotides and derivatives	核苷酸及其衍生物	Nucleotides and derivatives	核苷酸及其衍生物	60-92-4	1	116924	120923	151217	109697	114344	104176	1.04852e+07	9.59203e+06	1.08281e+07	5.5188e+06	5.43779e+06	5.98959e+06	-	down	down
pmb2799	295.23	195.14	296.235	C18H32O3	[M-H]-	12,13-Epoxy-9-Octadecenoic Acid	12,13-环氧-9-十八碳烯酸	Lipids	脂质	Free fatty acids	游离脂肪酸	6799-85-5	1	44421.1	50348.9	51737.6	194169	215576	209401	13469.3	17998.5	8250.27	74452.3	67081.6	69880	up	up	up
pmf0283	121.051	71	122.058	C4H10O4	[M-H]-	Meso-Erythritol	内消旋-赤藓醇	Others	其它类	Saccharides	糖类	149-32-6	3	41223.7	35578.7	39543.7	63267.5	60175.2	65178.5	7505.66	6318.31	7096.52	22594.6	25070.7	24295.5	-	up	up
mws1189	193.04	72.99	194.043	C6H10O7	[M-H]-	D-Galacturonic acid	D-半乳糖醛酸	Others	其它类	Saccharides	糖类	685-73-4	3	480087	658779	340734	252693	196706	198311	771083	704057	922046	638280	661250	707993	-	-	down
MW0152920	563.25	474.2	562.242	C22H38N6O9S	[M+H]+	Lys-Cys-Asp-Pro-Thr	Lys-Cys-Asp-Pro-Thr	Amino acids and derivatives	氨基酸及其衍生物	Amino acids and derivatives	氨基酸及其衍生物	-	3	8.0836e+06	7.87949e+06	7.75985e+06	1.75357e+06	457895	1.51575e+06	58350	38042.5	65020	2.17174e+06	2.30746e+06	2.41548e+06	down	up	-
Hmln000297	179.05	59.01	180.063	C6H12O6	[M-H]-	Inositol	肌醇	Others	其它类	Saccharides	糖类	87-89-8	1	1.60342e+07	1.65449e+07	1.44933e+07	9.76433e+06	9.5071e+06	8.86665e+06	2.03375e+07	1.85599e+07	2.22659e+07	1.84596e+07	1.95975e+07	1.76299e+07	-	-	down
Lmbn000216	147.03	57.0344	148.037	C5H8O5	[M-H]-	3-Methylmalic acid*	3-甲基苹果酸*	Organic acids	有机酸	Organic acids	有机酸	152204-30-3	3	1.16348e+06	1.16321e+06	1.17347e+06	3.02033e+06	2.84499e+06	2.65934e+06	590804	610642	631352	653016	667044	721637	up	-	up
MW0158104	456.21	286.14	455.192	C21H25N7O5	[M+H]+	Trp-Asn-His	色氨酸-天冬酰胺-组氨酸	Amino acids and derivatives	氨基酸及其衍生物	Amino acids and derivatives	氨基酸及其衍生物	-	3	1.32401e+07	1.39681e+07	1.3111e+07	2.21611e+07	2.5834e+07	2.50692e+07	6.21263e+06	6.68551e+06	7.31767e+06	1.11666e+07	1.07781e+07	1.19594e+07	-	-	up
MW0152386	430.23	260.13	407.242	C21H33N3O5	[M+Na]+	Leu-Ile-Tyr	L-亮氨酸-L-异亮氨酸-L-酪氨酸	Amino acids and derivatives	氨基酸及其衍生物	Amino acids and derivatives	氨基酸及其衍生物	-	3	7.67292e+07	7.83693e+07	6.91228e+07	3.79663e+06	3.50179e+06	4.63726e+06	6.24332e+07	5.41089e+07	5.81229e+07	5.24546e+07	5.01803e+07	4.71429e+07	down	-	down
MWStz070	182.08	91.05	181.074	C9H11NO3	[M+H]+	N-(2-Hydroxy-4-methoxyphenyl)acetamide	N-(2-羟基-4-甲氧基苯基)乙酰胺	Alkaloids	生物碱	Phenolamine	酚胺	58469-06-0	1	730164	661796	609663	63350	70020	108380	652095	612118	796153	598375	580651	538801	down	-	down
mws2108	353.09	191.06	354.095	C16H18O9	[M-H]-	Cryptochlorogenic acid (4-O-Caffeoylquinic acid)*	隐绿原酸 (4-O-咖啡酰奎宁酸)*	Phenolic acids	酚酸类	Phenolic acids	酚酸类	905-99-7	1	310865	448624	826544	265261	240573	234755	5.8507e+06	5.8828e+06	5.76357e+06	3.04504e+06	3.2353e+06	2.90811e+06	-	down	down
mws1640	205.13	58.07	204.126	C12H16N2O	[M+H]+	N-Methylcytisine	N-甲基野靛碱	Alkaloids	生物碱	Quinorisidine alkaloids	奎诺里西啶类生物碱	486-86-2	2	2.11933e+06	1.99313e+06	1.91302e+06	1.29675e+06	1.21775e+06	1.22676e+06	13340	12797.7	5137.13	927482	836107	905968	-	up	up
MW0150291	284.14	130.06	283.128	C11H17N5O4	[M+H]+	Gly-Ala-His	甘氨酸-丙氨酸-组氨酸	Amino acids and derivatives	氨基酸及其衍生物	Amino acids and derivatives	氨基酸及其衍生物	-	3	1.24961e+07	1.25226e+07	1.22982e+07	1.75441e+07	1.84803e+07	1.80717e+07	8.93303e+06	9.09851e+06	8.76694e+06	1.27198e+07	1.18326e+07	1.14633e+07	-	-	up
MW0150400	304.15	86.1	303.143	C12H21N3O6	[M+H]+	Gly-Leu-Asp	甘氨酸-亮氨酸-天门冬氨酸	Amino acids and derivatives	氨基酸及其衍生物	Amino acids and derivatives	氨基酸及其衍生物	-	3	1.39028e+07	1.36577e+07	1.29405e+07	3.85262e+07	4.23555e+07	3.85207e+07	5.20238e+06	5.2398e+06	6.05668e+06	1.41004e+07	1.27079e+07	1.31037e+07	up	up	up
Lmhn004976	299.06	284.02	300.063	C16H12O6	[M-H]-	Aracarpene 2	9-甲氧基-6H-[1]苯并呋喃[3,2-c]色烯-3,4,7-三醇	Flavonoids	黄酮	Isoflavones	异黄酮	-	3	433986	408283	425585	77058.7	51364.5	80273.9	16936.8	25251.2	22743.5	140433	150228	135093	down	up	up
Wmxn004282	770.28	770.28	771.295	C35H49NO18	[M-H]-	Phyllanthusol B	Phyllanthusol B	Terpenoids	萜类	Sesquiterpenoids	倍半萜	294864-89-4	3	1.0112e+07	15666105	9.08693e+06	2.55485e+06	2.90383e+06	2.68854e+06	17024895	1.76331e+07	1.5152e+07	11706320	1.29227e+07	1.28268e+07	down	-	down
Wcgn005749	265.1	221.12	266.115	C14H18O5	[M-H]-	(2S,3S)-6-(1,2-dihydroxyethyl)-3-hydroxy-5-(hydroxymethyl)-2,7-dimethyl-indan-1-one	(2S,3S)-6-(1,2-dihydroxyethyl)-3-hydroxy-5-(hydroxymethyl)-2,7-dimethyl-indan-1-one	Others	其它类	Others	其它	-	2	261571	211976	251453	132089	71760.3	120669	191392	189398	195336	196980	191109	177110	down	-	-
Lmbn005172	165.06	119.05	166.063	C9H10O3	[M-H]-	2,6-Dimethoxybenzaldehyde	2,6-二甲氧基苯甲醛	Others	其它类	Aldehyde compounds	醛类化合物	3392-97-0	1	89752.6	69770.3	90622.1	111953	113873	121748	1.4721e+06	1.25316e+06	1.31716e+06	770165	744632	827566	-	down	down
MWS0274	165.06	119.05	166.063	C9H10O3	[M-H]-	DL-3-Phenyllactic acid	DL-3-苯基乳酸	Organic acids	有机酸	Organic acids	有机酸	828-01-3	1	89752.6	69770.3	90622.1	111953	113873	121748	1.4721e+06	1.25316e+06	1.31716e+06	770165	744632	827566	-	down	down
Lmyn007622	331.25	157.12	332.256	C18H36O5	[M-H]-	9,10,18-Trihydroxystearic acid	9,10,18-三羟基硬脂酸	Lipids	脂质	Free fatty acids	游离脂肪酸	496-86-6	3	21835.3	28095.3	23234.6	3253.95	5202.38	15810.7	98074.3	91795.7	87699.7	53807.6	59974.3	57744.5	-	down	down
mws0885	153.02	109.03	154.027	C7H6O4	[M-H]-	2,4-Dihydroxybenzoic acid*	2,4-二羟基苯甲酸*	Phenolic acids	酚酸类	Phenolic acids	酚酸类	89-86-1	3	633343	556014	465362	1.7761e+06	2.01576e+06	1.86806e+06	469924	487000	474338	660098	603017	667140	up	-	up
mws0972	131.07	85.07	132.079	C6H12O3	[M-H]-	6-Hydroxyhexanoic acid	6-羟基己酸	Organic acids	有机酸	Organic acids	有机酸	1191-25-9	3	1.71578e+06	1.6161e+06	1.64346e+06	3.81176e+06	2.43364e+06	3.49732e+06	117553	48345	73474.8	1.27164e+06	1.21174e+06	1.35109e+06	-	up	up
Wbmp005793	480.26	462.25	479.252	C25H37NO8	[M+H]+	Anthriscifolcine C	还亮草碱C	Alkaloids	生物碱	Alkaloids	生物碱	-	3	2.66543e+06	2.87235e+06	2.49798e+06	1.4255e+06	1.43399e+06	1.26648e+06	1.07449e+06	1.00731e+06	1.04199e+06	1.65347e+06	1.60575e+06	1.48534e+06	-	up	-
ZbBn002068	187.06	143.08	188.069	C8H12O5	[M-H]-	3-methyl-ShikimicAcid	3-甲基莽草酸	Organic acids	有机酸	Organic acids	有机酸	-	2	409502	367357	413963	146581	181501	162511	7.65719e+06	4.39726e+06	4.30036e+06	1.89904e+06	2.02851e+06	2.11991e+06	down	down	down
MWSslk106	122.1	105.07	121.089	C8H11N	[M+H]+	2-Phenylethylamine	2-苯乙胺	Alkaloids	生物碱	Benzylphenylethylamine alkaloids	苄基苯乙胺类生物碱	156-28-5	3	1.00083e+06	1.08122e+06	1.13725e+06	5.38559e+06	6.34363e+06	5.5061e+06	560612	467375	483299	1.48062e+06	1.62376e+06	1.47558e+06	up	up	up
MWS201449	246.14	141.1	245.138	C10H19N3O4	[M+H]+	Asn-Leu	L-天冬酰胺-L-亮氨酸	Amino acids and derivatives	氨基酸及其衍生物	Amino acids and derivatives	氨基酸及其衍生物	22601-71-4	3	385308	813880	533718	1.24246e+06	1.1232e+06	818291	520270	492479	475867	570233	510606	538777	-	-	up
Zmyn000110	258.04	78.96	259.046	C6H14NO8P	[M-H]-	D-Glucosamine 1-phosphate	D-氨基葡萄糖-1-磷酸	Others	其它类	Saccharides	糖类	2152-75-2	2	62037.1	84363.2	62453.7	405573	370572	311294	126165	108398	97085.1	161620	172995	180577	up	-	up
Wcsp007265	425.27	109.1	424.261	C27H36O4	[M+H]+	Sargachromenol	Sargachromenol	Others	其它类	Others	其它	-	3	16885.8	16891	13321.1	108235	144086	130120	4370.77	2918.32	1652.4	44514.8	40592.3	45031.3	up	up	up
Zmjp000966	268.106	136.062	267.097	C10H13N5O4	[M+H]+	Vidarabine	阿糖腺苷	Nucleotides and derivatives	核苷酸及其衍生物	Nucleotides and derivatives	核苷酸及其衍生物	5536-17-4	3	2.09117e+06	2.10446e+06	2.32812e+06	107528	103781	94945.7	2.19896e+06	2.1368e+06	2.3255e+06	1.53814e+06	1.71847e+06	1.60387e+06	down	-	down
Wmtn012065	253.22	253.22	254.236	C15H30N2O	[M-H]-	Piperazirum	Piperazirum	Alkaloids	生物碱	Alkaloids	生物碱	-	2	1.66287e+06	1.6066e+06	1.53391e+06	1.04974e+07	1.08798e+07	1.15478e+07	117069	382422	149686	4.37778e+06	3.91049e+06	4.15356e+06	up	up	up
pmd0160	454.29	313.27	453.286	C21H44NO7P	[M+H]+	LysoPE 16:0(2n isomer)	溶血磷脂酰乙醇胺 16:0(2n异构)	Lipids	脂质	LPE	溶血磷脂酰乙醇胺	-	1	1.05774e+06	1.09282e+06	1.24293e+06	6.07615e+06	5.73919e+06	4.22951e+06	128780	183229	140960	1.24954e+06	1.39836e+06	1.3423e+06	up	up	up
mws0194	119.04	92.03	120.044	C5H4N4	[M-H]-	Purine	嘌呤碱	Nucleotides and derivatives	核苷酸及其衍生物	Nucleotides and derivatives	核苷酸及其衍生物	120-73-0	3	24040.6	18711.5	25415.5	38565.6	37568.7	33686.8	60556.6	54613.8	64636.7	40554.8	41032	36946.2	-	down	-
Wcjp001257	272.13	215.07	271.121	C16H17NO3	[M+H]+	1,2-Didehydrocrinan-3-ol	1,2-Didehydrocrinan-3-ol	Alkaloids	生物碱	Alkaloids	生物碱	510-67-8	2	739887	783897	743066	948953	906547	880111	2.05098e+06	1.92011e+06	1.76009e+06	1.39108e+06	1.48762e+06	1.33019e+06	-	down	down
pmb1754	184.07	125	184.073	C5H15NO4P+	[M]+	O-Phosphocholine	O-磷酸胆碱	Alkaloids	生物碱	Alkaloids	生物碱	107-73-3	3	592636	546704	560962	363243	411557	341422	909830	904018	984362	811688	807375	732459	-	-	down
pmb2640	199.17	199.17	200.178	C12H24O2	[M-H]-	Dodecanoic acid (Lauric acid)	十二烷酸(月桂酸)	Lipids	脂质	Free fatty acids	游离脂肪酸	143-07-7	3	839703	827919	874864	1.31661e+06	1.4888e+06	1.45911e+06	491502	559872	560538	865096	952152	862700	-	-	up
Lmhp009497	502.29	361.27	501.286	C25H44NO7P	[M+H]+	LysoPE 20:4	溶血磷脂酰乙醇胺 20:4	Lipids	脂质	LPE	溶血磷脂酰乙醇胺	-	2	84619.2	85749.7	63546.8	304617	282120	274404	87058.6	91255.5	87298.4	153484	138019	151586	up	-	up
Lmhp008801	476.28	335.26	475.27	C23H42NO7P	[M+H]+	LysoPE 18:3	溶血磷脂酰乙醇胺 18:3	Lipids	脂质	LPE	溶血磷脂酰乙醇胺	-	1	308066	316811	325964	1.50586e+06	1.40934e+06	1.62529e+06	20696.6	20747.3	23799.5	527720	494838	554847	up	up	up
Lcsp000522	213.12	70.07	212.116	C10H16N2O3	[M+H]+	Prolylproline	脯氨酰脯氨酸	Amino acids and derivatives	氨基酸及其衍生物	Amino acids and derivatives	氨基酸及其衍生物	20488-28-2	2	1.31669e+06	1.77534e+06	1.49093e+06	7.5652e+06	7.8618e+06	7.83404e+06	1.29434e+06	1.19431e+06	1.20574e+06	3.09306e+06	3.42869e+06	3.42259e+06	up	-	up
Wafp002664	293.16	147.04	292.142	C15H20N2O4	[M+H]+	1-O-p-Coumaroyllysine	1-O-对香豆酰赖氨酸	Alkaloids	生物碱	Phenolamine	酚胺	-	3	92233.1	166618	124575	55997.3	55737.5	49498.5	356085	327848	358368	195684	182090	204566	-	down	down
mws0120	258.11	104.11	257.103	C8H20NO6P	[M+H]+	Choline Alfoscerate	甘磷酸胆碱 GPC	Lipids	脂质	PC	磷脂酰胆碱	28319-77-9	1	9961895	12571970	14350820	18708185	21351680	19098740	35972490	35425025	45195915	25599105	26662650	23740265	-	down	-
MWStz211	261.12	120.08	260.116	C14H16N2O3	[M+H]+	Cyclo(L-Phe-trans-4-hydroxy-L-Pro)	环(L-苯丙氨酰-反式-4-羟基-L-脯氨酸)	Amino acids and derivatives	氨基酸及其衍生物	Amino acids and derivatives	氨基酸及其衍生物	118477-06-8	1	1.90927e+07	1.91315e+07	1.94564e+07	4.04718e+07	4.21307e+07	3.89906e+07	1.31231e+07	1.39282e+07	1.43863e+07	2.04807e+07	1.83584e+07	1.87892e+07	up	-	up
MW0150366	261.12	120.08	260.112	C9H16N4O5	[M+H]+	Gly-Gly-Gln	甘氨酸-甘氨酸-谷酰胺	Amino acids and derivatives	氨基酸及其衍生物	Amino acids and derivatives	氨基酸及其衍生物	186787-32-6	3	1.90927e+07	1.91315e+07	1.94564e+07	4.04718e+07	4.21307e+07	3.89906e+07	1.31231e+07	1.39282e+07	1.43863e+07	2.04807e+07	1.83584e+07	1.87892e+07	up	-	up
MW0105915	203.06	145.1	204.075	C7H12N2O5	[M-H]-	Aspartylalanine	Asp-Ala-OH	Amino acids and derivatives	氨基酸及其衍生物	Amino acids and derivatives	氨基酸及其衍生物	13433-02-8	3	3.43653e+06	2.95054e+06	3.35437e+06	4.57952e+06	4.38744e+06	4.88828e+06	1.99662e+06	2.00352e+06	1.96837e+06	2.70515e+06	2.99789e+06	2.72284e+06	-	-	up
MW0157666	584.33	414.24	583.297	C25H41N7O9	[M+H]+	Thr-His-Leu-Val-Asp	Thr-His-Leu-Val-Asp	Amino acids and derivatives	氨基酸及其衍生物	Amino acids and derivatives	氨基酸及其衍生物	-	3	3.44286e+07	3.55944e+07	3.55634e+07	4.41489e+06	2.84948e+06	4.04648e+06	2.85372e+07	3.20997e+07	3.24886e+07	2.38954e+07	2.67691e+07	2.60688e+07	down	-	down
Wcgn010096	315.19	141.13	316.204	C20H28O3	[M-H]-	2-ethenyl-7-hydroxy-2,4b,8,8-tetramethyl-4,4a,5,7,8a,9-hexahydro-1H-phenanthrene-3,6-dione	2-ethenyl-7-hydroxy-2,4b,8,8-tetramethyl-4,4a,5,7,8a,9-hexahydro-1H-phenanthrene-3,6-dione	Terpenoids	萜类	Ditepenoids	二萜	-	3	27194.3	27490.6	29320.5	22508.6	27618.5	24989.1	60789.2	60547.9	57995.7	37060.7	36178.4	40391.3	-	down	down
Zmhn001746	405.12	243.07	406.126	C20H22O9	[M-H]-	Piceatannol-3'-O-glucoside	白皮杉醇-3'-O-葡萄糖苷	Others	其它类	Stilbene	茋类	94356-26-0	3	210803	200888	232249	498682	426725	484404	69851.3	91019	65534	209602	208741	231204	up	up	up
MW0150915	541.26	387.19	540.266	C22H36N8O8	[M+H]+	His-Glu-Gln-Lys	组氨酸-谷氨酸-谷酰胺-赖氨酸	Amino acids and derivatives	氨基酸及其衍生物	Amino acids and derivatives	氨基酸及其衍生物	-	3	6.3768e+06	6.5393e+06	6.07717e+06	1.2511e+07	1.1778e+07	1.14287e+07	391732	296703	477506	4.5733e+06	4.72655e+06	5.12117e+06	-	up	up
MWS201381	292.13	188.07	291.122	C14H17N3O4	[M+H]+	Ser-Trp	L-丝氨酸-L-色氨酸	Amino acids and derivatives	氨基酸及其衍生物	Amino acids and derivatives	氨基酸及其衍生物	94421-70-2	3	588063	592287	600895	313570	158765	327420	1.17852e+06	1.13285e+06	1.11607e+06	885257	790078	817437	down	-	down
mws1078	138.06	92.05	137.048	C7H7NO2	[M+H]+	Anthranilic Acid	邻氨基苯甲酸	Phenolic acids	酚酸类	Phenolic acids	酚酸类	118-92-3	3	3.15637e+06	2.96726e+06	3.21474e+06	9.86213e+06	9.44226e+06	9.38901e+06	100868	98052.9	91181.1	2.65631e+06	2.49755e+06	2.35895e+06	up	up	up
pmb2991	739.21	269.2	740.216	C33H40O19	[M-H]-	Apigenin-7-O-glucoside-4'-O-rutinoside	芹菜素-7-O-葡萄糖苷-4'-O-芸香糖苷	Flavonoids	黄酮	Flavones	黄酮	-	3	107990	126223	83733.8	226849	229445	262454	23340	53907.1	61837.5	108455	96588.7	100367	up	-	up
pmc0281	400.15	136.06	399.139	C15H21N5O8	[M+H]+	Ribosyladenosine	核糖腺苷	Nucleotides and derivatives	核苷酸及其衍生物	Nucleotides and derivatives	核苷酸及其衍生物	-	3	244465	215802	213150	459385	567953	499560	97120.5	58350	78869.3	235809	252732	224484	up	up	up
Wcsn011332	279.23	261.23	280.24	C18H32O2	[M-H]-	Ethyl (10Z,13Z)-hexadeca-10,13-dienoate	Ethyl (10Z,13Z)-hexadeca-10,13-dienoate	Others	其它类	Others	其它	-	1	956761	941074	904185	2.38696e+06	2.52975e+06	2.1739e+06	28682.1	35253.6	34131.1	1.31097e+06	1.44185e+06	1.46875e+06	up	up	up
MW0158658	481.23	253.12	480.222	C22H32N4O8	[M+H]+	Tyr-Val-Ala-Glu	酪氨酸-缬氨酸-丙氨酸-谷氨酸	Amino acids and derivatives	氨基酸及其衍生物	Amino acids and derivatives	氨基酸及其衍生物	-	3	809196	795058	841279	3.09978e+07	2.8031e+07	2.71191e+07	276763	297401	351382	6.23614e+06	6.61013e+06	5.86198e+06	up	up	up
Lmrj002087	247.13	86.09	246.122	C10H18N2O5	[M+H]+	L-Isoleucyl-L-Aspartate	L-异亮氨酰-L-天冬氨酸	Amino acids and derivatives	氨基酸及其衍生物	Amino acids and derivatives	氨基酸及其衍生物	-	1	1.47702e+07	1.59318e+07	1.67237e+07	3.9143e+07	4.29579e+07	3.98017e+07	3.20909e+06	3.37308e+06	3.31649e+06	1.19998e+07	13524866	1.26692e+07	up	up	up
Zbqn003776	172.1	130.09	173.105	C8H15NO3	[M-H]-	N-acetyl-leucine	N-乙酰亮氨酸	Amino acids and derivatives	氨基酸及其衍生物	Amino acids and derivatives	氨基酸及其衍生物	-	1	995831	1.05084e+06	1.14735e+06	4.26203e+06	4.9118e+06	4.72011e+06	1.16348e+06	1.1778e+06	2649425	1.8505e+06	1.6409e+06	1.76097e+06	up	-	up
pme3034	131.03	87.05	132.042	C5H8O4	[M-H]-	Ethylmalonic acid	乙基丙二酸	Organic acids	有机酸	Organic acids	有机酸	601-75-2	3	488577	524059	519094	1.65572e+06	1.54319e+06	1.35084e+06	105674	18955.9	73755.7	295911	316215	333801	up	up	up
mws0281	191.02	111.01	192.027	C6H8O7	[M-H]-	Citric Acid	柠檬酸	Organic acids	有机酸	Organic acids	有机酸	77-92-9	1	1.80815e+07	1.88044e+07	1.68375e+07	2.73196e+06	2.90448e+06	2.85297e+06	1.96548e+07	1.85343e+07	1.81599e+07	1.43476e+07	1.57285e+07	1.61067e+07	down	-	down
pme0166	167.06	110.03	166.049	C6H6N4O2	[M+H]+	1-Methylxanthine	1-甲基黄嘌呤	Nucleotides and derivatives	核苷酸及其衍生物	Nucleotides and derivatives	核苷酸及其衍生物	6136-37-4	3	482352	538134	521927	4.28996e+06	4.48241e+06	4.34578e+06	55904.6	85239.3	43121.9	999792	1.12466e+06	1.09009e+06	up	up	up
MWSHY0147	255.07	199.08	254.058	C15H10O4	[M+H]+	Daidzein	大豆苷元	Flavonoids	黄酮	Isoflavones	异黄酮	486-66-8	3	8.95603e+06	8.62409e+06	8.95882e+06	5.36369e+06	5.62653e+06	5.19766e+06	3.62508e+06	3.43719e+06	3.52008e+06	5.50637e+06	5.67489e+06	5.04574e+06	-	up	-
MW0015555	315.16	297.15	292.167	C17H24O4	[M+Na]+	Acetylvalerenolic acid	乙酰戊烯醇酸	Terpenoids	萜类	Sesquiterpenoids	倍半萜	81397-67-3	3	2.35476e+06	2.32941e+06	2.33947e+06	4.08839e+07	3.98844e+07	3.90571e+07	150858	46005.5	33965	1.23521e+07	1.12625e+07	1.10424e+07	up	up	up
mws1715	252.11	136.06	251.102	C10H13N5O3	[M+H]+	Cordycepin (3'-Deoxyadenosine)	虫草素(3'-脱氧腺苷)	Nucleotides and derivatives	核苷酸及其衍生物	Nucleotides and derivatives	核苷酸及其衍生物	73-03-0	3	123249	144998	167950	179850	158681	102791	876031	849377	911287	625964	554819	601909	-	down	down
Zmsp001773	268.11	136.07	267.097	C10H13N5O4	[M+H]+	(2r,3s,4r,5s)-2-(6-aminopurin-9-yl)-5-(hydroxymethyl)oxolane-3,4-diol	(2r,3s,4r,5s)-2-(6-aminopurin-9-yl)-5-(hydroxymethyl)oxolane-3,4-diol	Nucleotides and derivatives	核苷酸及其衍生物	Nucleotides and derivatives	核苷酸及其衍生物	-	1	2.08604e+06	2.25238e+06	2.48833e+06	129510	10005	108800	2.19203e+06	2.18356e+06	2.23033e+06	1.64066e+06	1.77091e+06	1.85409e+06	down	-	down
Hmln008119	197.12	153.12	198.126	C11H18O3	[M-H]-	Robinlin	Robinlin	Terpenoids	萜类	Terpene	萜类	-	2	33757.4	24538.9	20393.4	88077.4	70730.8	67964.7	21676.2	17863.8	13736.1	38056.5	38941.1	42665.5	up	-	up
Zmgn000447	184.98	78.96	185.993	C3H7O7P	[M-H]-	3-Phospho-D-glyceric acid	3-磷酸-D-甘油酸	Others	其它类	Saccharides	糖类	820-11-1	3	321386	344013	281588	509673	471487	457354	96512.6	116339	89482.6	480987	528951	472828	-	up	up
mws2124	154.98	78.96	155.982	C2H5O6P	[M-H]-	2-Phosphoglycolate	2-磷酸乙醇酸	Organic acids	有机酸	Organic acids	有机酸	13147-57-4	3	273816	266166	263616	112585	113280	117415	843961	902578	897752	482920	545819	510876	down	down	down
Lmhp010908	536.37	184.07	535.364	C27H54NO7P	[M+H]+	LysoPC 19:1	溶血磷脂酰胆碱 19:1	Lipids	脂质	LPC	溶血磷脂酰胆碱	-	1	166833	138156	168681	1.34599e+06	1.29882e+06	1.36387e+06	2825.73	1320.55	6600.15	414519	385278	367121	up	up	up
MWS201405	319.14	110.07	318.133	C15H18N4O4	[M+H]+	His-Tyr	L-组氨酸-L-酪氨酸	Amino acids and derivatives	氨基酸及其衍生物	Amino acids and derivatives	氨基酸及其衍生物	35979-00-1	3	541643	612705	503829	612652	332127	568127	1.01227e+06	1.04735e+06	1.04179e+06	676592	765270	725752	-	-	down
Lmhn002437	153.02	109.03	154.027	C7H6O4	[M-H]-	Terreic acid	土曲霉酸	Others	其它类	Ketone compounds	酮类化合物	121-40-4	3	132785	125721	151018	139361	98032.9	150279	330427	307152	297750	283485	261266	251570	-	down	down
pmp000344	271.06	243.06	270.053	C15H10O5	[M+H]+	3',4',7-Trihydroxyflavone	3',4',7-三羟基黄酮	Flavonoids	黄酮	Flavones	黄酮	2150-11-0	1	329269	294320	367738	12799.6	8033.63	41051.6	855859	826068	866120	511062	571820	518967	down	down	down
Zmtp009051	217.12	161.1	216.115	C14H16O2	[M+H]+	Liguhodgsonal	Liguhodgsonal	Terpenoids	萜类	Sesquiterpenoids	倍半萜	64185-18-8	3	113703	147897	126151	502575	521446	368893	56621.6	65070.9	56831.3	177705	158554	175955	up	up	up
MWS201478	253.12	120.09	252.111	C12H16N2O4	[M+H]+	Phe-Ser	L-苯丙氨酸-L-丝氨酸	Amino acids and derivatives	氨基酸及其衍生物	Amino acids and derivatives	氨基酸及其衍生物	16053-39-7	2	435333	473962	445032	598483	660486	563244	4.096e+06	3.84174e+06	4.0973e+06	2.00833e+06	2.26714e+06	2.09229e+06	-	down	down
pmb2787	293.21	275.2	294.219	C18H30O3	[M-H]-	9-Oxo-10E,12Z-octadecadienoic acid	9-过氧-10E,12Z-十八碳二烯酸	Lipids	脂质	Free fatty acids	游离脂肪酸	54232-59-6	3	26990.9	27613.6	29084.7	117480	124359	129794	23642.6	34043.2	45290.5	59639.4	62985.8	55597.9	up	-	up
Lmzp004885	331.08	315.05	330.074	C17H14O7	[M+H]+	Tricin (5,7,4'-Trihydroxy-3',5'-dimethoxyflavone)	苜蓿素(麦黄酮)	Flavonoids	黄酮	Flavones	黄酮	520-32-1	3	31607.4	37970	32229.5	35952.1	17685.1	17874.7	50092.1	70478.8	62682.8	44680.7	49533.4	44414.1	-	-	down
mws0597	190.051	146	191.058	C10H9NO3	[M-H]-	5-Hydroxyindole-3-acetic acid	5-羟基吲哚-3-乙酸	Alkaloids	生物碱	Plumerane	吲哚类生物碱	54-16-0	3	587717	606153	607561	9	9	9	422313	429181	389416	308861	339710	302799	down	-	down
Lmhp009187	440.28	299.26	439.27	C20H42NO7P	[M+H]+	LysoPE 15:0	溶血磷脂酰乙醇胺 15:0	Lipids	脂质	LPE	溶血磷脂酰乙醇胺	-	3	36112.8	28750.1	39258.5	215093	234518	236131	9	19675.4	2298.8	80537	71758.6	79620.5	up	-	-
Saln000462	521.17	341.11	522.174	C25H30O12	[M-H]-	7-O-coumaroyl-loganic acid	7-O-coumaroyl-loganic acid	Terpenoids	萜类	Monoterpenoids	倍萜	-	3	1.21471e+06	1.12151e+06	894567	164082	76192.1	144525	2.59908e+06	2.29621e+06	2.73263e+06	1.57765e+06	1.76921e+06	1.75327e+06	down	down	down
pmp000001	301.071	286.05	300.063	C16H12O6	[M+H]+	Hispidulin (5,7,4'-Trihydroxy-6-methoxyflavone)	高车前素	Flavonoids	黄酮	Flavones	黄酮	1447-88-7	3	676831	676278	691594	113479	98246.7	96747.3	15784.6	7469.48	19234.7	194876	219314	215420	down	up	up
Ymjm000067	321.24	179.14	320.235	C20H32O3	[M+H]+	14-Hydroxyvibsanin F	14-Hydroxyvibsanin F	Terpenoids	萜类	Ditepenoids	二萜	-	3	681649	649711	681178	3.78078e+06	4.31447e+06	3.83938e+06	115457	90523.7	74532.4	1.10726e+06	1.24298e+06	1.13011e+06	up	up	up
mws5035	279.17	120.08	278.163	C15H22N2O3	[M+H]+	L-Leucyl-L-phenylalanine	L-亮氨酰-L-苯丙氨酸	Amino acids and derivatives	氨基酸及其衍生物	Amino acids and derivatives	氨基酸及其衍生物	56217-82-4	1	468948	354515	191532	924485	793120	779382	1.74473e+06	1.77242e+06	1.81903e+06	1.39199e+06	1.29338e+06	1.22963e+06	up	down	down
MW0158726	424.18	185.1	425.195	C23H27N3O5	[M-H]-	Tyr-Pro-Phe	Tyr Pro Phe	Amino acids and derivatives	氨基酸及其衍生物	Amino acids and derivatives	氨基酸及其衍生物	72122-59-9	3	1.72876e+06	1.8236e+06	1.75167e+06	110203	23149	82724.9	1.20342e+06	1.31171e+06	1.21536e+06	1.05229e+06	1.13818e+06	1.19261e+06	down	-	down
mws0874	346.06	211	347.063	C10H14N5O7P	[M-H]-	3'-Adenylic Acid	3'-腺嘌呤核苷酸	Nucleotides and derivatives	核苷酸及其衍生物	Nucleotides and derivatives	核苷酸及其衍生物	84-21-9	2	63338.5	159409	132692	86730.8	80295.4	107919	266600	313726	302350	210366	220970	238143	-	down	down
mws1409	579.03	403	580.034	C15H22N2O18P2	[M-H]-	Uridine-5'-diphosphoglucuronic acid	尿苷-5'-二磷酸葡萄糖醛酸	Nucleotides and derivatives	核苷酸及其衍生物	Nucleotides and derivatives	核苷酸及其衍生物	-	3	230437	227263	221180	178913	179448	136752	2241.47	897.124	3357.79	142795	145019	128858	-	up	up
MW0106855	258.15	130.09	259.153	C11H21N3O4	[M-H]-	L-Glutaminyl-L-isoleucine	Gln Ile	Amino acids and derivatives	氨基酸及其衍生物	Amino acids and derivatives	氨基酸及其衍生物	86416-45-7	3	327230	370051	379262	125094	138516	141626	623715	728945	793896	356817	405153	384904	down	-	down
pme3011	104.07	69.03	103.063	C4H9NO2	[M+H]+	γ-Aminobutyric acid	γ-氨基丁酸	Organic acids	有机酸	Organic acids	有机酸	56-12-2	3	960427	1.01437e+06	965300	22545	20289.4	26514.3	2.5947e+06	2.60282e+06	2.60287e+06	1.56567e+06	1.43105e+06	1.38678e+06	down	down	down
Lmhp009769	466.29	325.27	465.286	C22H44NO7P	[M+H]+	LysoPE 17:1	溶血磷脂酰乙醇胺 17:1	Lipids	脂质	LPE	溶血磷脂酰乙醇胺	-	2	460924	402768	418213	1.18345e+06	1.4096e+06	1.09545e+06	5985.36	30959.9	33413.7	606408	663837	587500	up	up	up
MW0156704	535.24	436.17	534.229	C20H34N6O11	[M+H]+	Ser-Gln-Asp-Val-Ser	Ser-Gln-Asp-Val-Ser	Amino acids and derivatives	氨基酸及其衍生物	Amino acids and derivatives	氨基酸及其衍生物	-	3	547918	600822	530965	469035	455414	451737	224964	173942	179356	352677	397182	392567	-	up	up
MW0152356	610.31	286.14	609.302	C29H39N9O6	[M+H]+	Leu-His-Gly-Phe-His	Leu-His-Gly-Phe-His	Amino acids and derivatives	氨基酸及其衍生物	Amino acids and derivatives	氨基酸及其衍生物	-	3	1.92954e+07	2.13215e+07	1.94747e+07	1.11405e+08	1.09257e+08	1.05861e+08	6.53309e+06	7.41698e+06	6.99771e+06	2.77802e+07	3.15874e+07	2.95609e+07	up	up	up
Lacp001431	268.15	136.06	267.147	C14H21NO4	[M+H]+	N-(3-hydroxy-4-methoxyphenethyl)-4-hydroxybutanamide	氮-(3-羟基-4-甲氧基苯基)-4-羟基丁酰胺	Alkaloids	生物碱	Phenolamine	酚胺	-	2	3.04693e+06	2.98226e+06	3.3392e+06	162100	124755	159047	3.20709e+06	3.03023e+06	3.18302e+06	2.24919e+06	2.38947e+06	2.55889e+06	down	-	down
MW0156629	551.24	533.23	550.242	C21H38N6O9S	[M+H]+	Ser-Ala-Lys-Asp-Met	Ser-Ala-Lys-Asp-Met	Amino acids and derivatives	氨基酸及其衍生物	Amino acids and derivatives	氨基酸及其衍生物	-	3	438767	493476	474718	137205	105158	136323	461017	489484	516875	509743	448008	476055	down	-	down
mws0237	187.1	125.1	188.105	C9H16O4	[M-H]-	Azelaic acid	壬二酸	Organic acids	有机酸	Organic acids	有机酸	123-99-9	1	909912	889788	882566	262643	229500	253376	813231	851630	803435	829545	736312	751737	down	-	down
Hmsp000364	144.1	98.09	143.095	C7H13NO2	[M+H]+	L-Cyclopentylglycine	环戊基甘氨酸	Amino acids and derivatives	氨基酸及其衍生物	Amino acids and derivatives	氨基酸及其衍生物	2521-84-8	3	1.42266e+06	1.42212e+06	1.50639e+06	2.2518e+06	2.21353e+06	2.06299e+06	1.07643e+06	960567	1.01847e+06	1.24504e+06	1.31308e+06	1.41539e+06	-	-	up
pme3083	164.04	120.05	165.043	C8H7NO3	[M-H]-	2-(Formylamino)benzoic acid	2-(甲酰氨基)苯甲酸	Phenolic acids	酚酸类	Phenolic acids	酚酸类	3342-77-6	3	5.33763e+06	10816025	5.89538e+06	4.57962e+07	4.92867e+07	4.52987e+07	504602	541408	525954	1.22567e+07	1.24606e+07	1.10332e+07	up	-	up
mws0671	120.07	74.06	119.058	C4H9NO3	[M+H]+	L-Homoserine	L-高丝氨酸	Amino acids and derivatives	氨基酸及其衍生物	Amino acids and derivatives	氨基酸及其衍生物	672-15-1	3	2.3287e+06	2.41996e+06	2.28811e+06	645830	430384	166770	1.57122e+06	1.69298e+06	1.64773e+06	1.5791e+06	1.58236e+06	1.76529e+06	down	-	down
MW0109632	381.18	297.14	358.196	C14H26N6O5	[M+Na]+	Ser-Pro-Arg	L-丝氨酰-L-脯氨酰-L-精氨酸	Amino acids and derivatives	氨基酸及其衍生物	Amino acids and derivatives	氨基酸及其衍生物	-	3	3.22448e+06	2.86327e+06	2.71527e+06	4.04845e+06	4.09471e+06	4.91087e+06	881100	889127	1.25733e+06	2.12792e+06	1.94814e+06	2.21552e+06	-	up	up
Lmxp010913	676.45	184.08	675.447	C35H66NO9P	[M+H]+	1-(9Z-Octadecenoyl)-2-(9-oxo-nonanoyl)-sn-glycero-3-phosphocholine	1-(9Z-十八烯酰基)-2-(9-氧-壬酰基)-sn-甘油-3-磷酸胆碱	Lipids	脂质	Glycerol ester	甘油酯	-	1	449687	413473	423535	237291	217913	197977	10006.5	5209.55	4070.32	223423	235756	206808	-	up	up
Wcsp006645	379.24	361.24	378.241	C22H34O5	[M+H]+	(6Z)-18α-Acetoxy-4α-hydroxydictyo-19-al	(6Z)-18α-乙酰氧基-4α-羟基二甲基-19-醛	Others	其它类	Others	其它	-	1	189068	198246	208322	1.40415e+06	1.50711e+06	1.42247e+06	98020	36114.9	42869.3	413654	440072	385875	up	up	up
MWS201451	255.15	156.08	254.138	C11H18N4O3	[M+H]+	Val-His	L-缬氨酸-L-组氨酸	Amino acids and derivatives	氨基酸及其衍生物	Amino acids and derivatives	氨基酸及其衍生物	13589-07-6	2	196967	220142	231081	9	9	9	597171	655918	449724	468897	443617	411117	down	down	down
MW0106898	404.2	230.1	403.207	C16H29N5O7	[M+H]+	Glu-Gln-Lys	古氨酸-谷酰胺-赖氨酸	Amino acids and derivatives	氨基酸及其衍生物	Amino acids and derivatives	氨基酸及其衍生物	-	3	14955300	21143730	17367930	37393315	44214045	28135840	339458	423891	393262	43955600	39334450	44376905	up	up	up
Wbmp002283	146.06	118.06	145.053	C9H7NO	[M+H]+	Α-hydroxyquinoline	Α-羟基喹啉	Alkaloids	生物碱	Alkaloids	生物碱	-	1	5.55759e+06	5.3522e+06	4.91586e+06	2.1255e+06	2.1965e+06	2.27079e+06	5.62542e+06	5.8515e+06	5.579e+06	5.43146e+06	4.86185e+06	4.84823e+06	down	-	down
MW0110247	308.12	130.06	309.132	C14H19N3O5	[M-H]-	Tyrosyl-Glutamine	酪氨酰谷氨酰胺	Amino acids and derivatives	氨基酸及其衍生物	Amino acids and derivatives	氨基酸及其衍生物	28252-40-6	3	624123	663063	578493	1.17394e+06	1.27324e+06	1.34869e+06	360826	369981	321372	605549	681864	680015	up	-	up
Lcsp001705	344.18	70.06	343.174	C15H25N3O6	[M+H]+	Pro-Ile-Asp	脯氨酰-异亮氨酰-天冬氨酸	Amino acids and derivatives	氨基酸及其衍生物	Amino acids and derivatives	氨基酸及其衍生物	-	2	1.52502e+06	1.81238e+06	1.82301e+06	9	9	9	3.88736e+06	9.2074e+06	9.35393e+06	5.50704e+06	6.29044e+06	5.8574e+06	down	-	-
Lmhp009129	482.32	184.07	481.317	C23H48NO7P	[M+H]+	LysoPC 15:0(2n isomer)	溶血磷脂酰胆碱 15:0(2n异构)	Lipids	脂质	LPC	溶血磷脂酰胆碱	-	3	80782.2	111350	92002.5	488231	469857	438873	277981	256828	235337	260430	296465	271695	up	down	-
MWSmce413	251.036	207.048	252.042	C15H8O4	[M-H]-	Anthraquinone-2-carboxylic acid	蒽醌-2-羧酸	Quinones	醌类	Anthraquinone	蒽醌	117-78-2	3	169952	157334	156813	333286	339463	319102	106914	96961.8	112458	169770	193877	179829	up	-	up
MWS0205	157.04	97	158.044	C4H6N4O3	[M-H]-	Allantoin	尿囊素	Organic acids	有机酸	Organic acids	有机酸	97-59-6	3	146797	145714	141462	107354	116218	128868	269155	262862	215332	191076	190597	169466	-	-	down
Lsjp211254	423.36	203.18	422.355	C30H46O	[M+H]+	Lupa-1,20(29)-dien-3-one (Glochidone)	羽扇豆烷-1,20(29)-二烯-3-酮 (算盘子酮)	Terpenoids	萜类	Triterpene	三萜	-	2	694071	1.02198e+06	1.21192e+06	256324	287704	188121	663536	637478	965353	822205	937564	860210	down	-	down
mws0017	146.17	72.08	145.158	C7H19N3	[M+H]+	Spermidine	亚精胺	Alkaloids	生物碱	Alkaloids	生物碱	124-20-9	3	6.26905e+07	6.89148e+07	6.88264e+07	109201342	1.12638e+08	109331044	5.64089e+06	3.37063e+06	2.76158e+06	4.27068e+07	4.88003e+07	4.51253e+07	-	up	up
mws0639	153.02	109.03	154.027	C7H6O4	[M-H]-	2,3-Dihydroxybenzoic Acid*	2,3-二羟基苯甲酸*	Phenolic acids	酚酸类	Phenolic acids	酚酸类	303-38-8	3	625825	408914	360491	1.35623e+06	1.22707e+06	1.23799e+06	138608	147374	135806	391191	343767	381761	up	-	up
mws1587	132.1	86.1	131.095	C6H13NO2	[M+H]+	L-Norleucine	L-正亮氨酸	Amino acids and derivatives	氨基酸及其衍生物	Amino acids and derivatives	氨基酸及其衍生物	327-57-1	1	3.97052e+06	3.95498e+06	3.80906e+06	737048	844120	824502	6.1897e+06	6.43459e+06	7.07176e+06	5.59025e+06	4.88784e+06	5.33499e+06	down	-	down
MW0110228	492.21	127.09	491.206	C27H29N3O6	[M+H]+	Tyrosyl-tyrosyl-phenylalanine	Tyr Tyr Phe	Amino acids and derivatives	氨基酸及其衍生物	Amino acids and derivatives	氨基酸及其衍生物	108322-11-8	3	2.36772e+06	2.41817e+06	2.57106e+06	1.80611e+07	1.80516e+07	1.76971e+07	106066	194778	290503	3.59852e+06	4.11379e+06	3.8066e+06	up	up	up
MWS2984	153.05	136.03	152.045	C4H4N6O	[M+H]+	8-Azaguanine	8-氮鸟嘌呤	Nucleotides and derivatives	核苷酸及其衍生物	Nucleotides and derivatives	核苷酸及其衍生物	134-58-7	3	576778	513413	392699	837322	1.20356e+06	1.83523e+06	4.2397e+06	4.39111e+06	5.20177e+06	3.42813e+06	2.99384e+06	3.22629e+06	-	down	down
pmb0374	136.06	119.04	135.054	C5H5N5	[M+H]+	2-Aminopurine	2-氨基嘌呤	Nucleotides and derivatives	核苷酸及其衍生物	Nucleotides and derivatives	核苷酸及其衍生物	452-06-2	3	1.7958e+06	2.10511e+06	1.93365e+06	258360	168199	111834	2.16747e+06	1.74711e+06	1.70876e+06	1.43874e+06	1.58838e+06	1.64176e+06	down	-	down
mws0180	153.019	109.029	154.027	C7H6O4	[M-H]-	2,5-Dihydroxybenzoic acid; Gentisic Acid*	2,5-二羟基苯甲酸; 龙胆酸*	Phenolic acids	酚酸类	Phenolic acids	酚酸类	490-79-9	3	181229	91628.6	98973.6	125060	286109	124345	295616	273682	289213	243617	226665	212858	-	down	-
MW0150594	329.19	175.12	328.186	C13H24N6O4	[M+H]+	Gly-Pro-Arg	甘氨酸-脯氨酸-精氨酸	Amino acids and derivatives	氨基酸及其衍生物	Amino acids and derivatives	氨基酸及其衍生物	47295-77-2	3	5.40987e+07	6.44383e+07	5.17204e+07	1.82942e+07	1.77198e+07	1.80722e+07	1.96876e+07	1.81903e+07	1.77586e+07	3.03835e+07	3.36492e+07	3.46515e+07	down	up	-
mws1080	341.11	179.06	342.116	C12H22O11	[M-H]-	Galactinol	肌醇半乳糖苷	Others	其它类	Saccharides	糖类	3687-64-7	3	641938	697986	611442	2.21611e+06	2.8201e+06	2.11396e+06	1.47869e+06	1.25421e+06	1.12951e+06	1.43171e+06	1.48119e+06	1.62941e+06	up	-	-
Zamn006847	227.13	183.14	228.136	C12H20O4	[M-H]-	glycoric acid	glycoric acid	Others	其它类	Others	其它	-	3	181419	176129	181104	42362.9	61459.2	55566.2	226570	255666	241160	235638	207255	213610	down	-	down
mws4134	611.14	306.08	612.152	C20H32N6O12S2	[M-H]-	Oxiglutatione	氧化谷胱甘肽	Amino acids and derivatives	氨基酸及其衍生物	Amino acids and derivatives	氨基酸及其衍生物	27025-41-8	1	2.97747e+06	2.76195e+06	2.34133e+06	1.99232e+06	2.07788e+06	2.26261e+06	26284.1	24015.9	14881.8	1.3677e+06	1.3796e+06	1.54198e+06	-	up	up
MW0106862	336.12	301.09	277.11	C10H19N3O4S	[M+CH3COO]-	Gln-Met	甘氨酸蛋氨酸	Amino acids and derivatives	氨基酸及其衍生物	Amino acids and derivatives	氨基酸及其衍生物	114659-59-5	3	3.95453e+06	3.93769e+06	3.96991e+06	8.50341e+06	8.46126e+06	8.22591e+06	1.05544e+06	1.09468e+06	1.176e+06	3.23284e+06	3.57642e+06	3.69223e+06	up	up	up
Lmrj002793	277.12	120.08	276.111	C14H16N2O4	[M+H]+	Cyclo(Phe-Glu)	环(苯丙氨酸-谷氨酸)	Amino acids and derivatives	氨基酸及其衍生物	Amino acids and derivatives	氨基酸及其衍生物	-	1	6.11072e+06	6.59096e+06	6.28003e+06	15061475	1.64932e+07	1.55841e+07	3.993e+06	3.74909e+06	3.87062e+06	6.87305e+06	6.0275e+06	6.26398e+06	up	-	up
pme0137	187.07	125.07	188.08	C7H12N2O4	[M-H]-	N-Acetyl-L-Glutamine	N-乙酰-L-谷氨酰胺	Amino acids and derivatives	氨基酸及其衍生物	Amino acids and derivatives	氨基酸及其衍生物	2490-97-3	3	3.29422e+06	3.381e+06	3.3538e+06	7.76562e+06	5.33632e+06	2.66088e+06	1.21259e+06	1.19164e+06	1.17155e+06	2.1598e+06	2.36257e+06	2.4746e+06	-	up	-
pmp001235	195.14	79.05	194.131	C12H18O2	[M+H]+	Cnidilide	蛇床内脂	Others	其它类	Lactones	内酯类化合物	-	2	127084	119180	107432	394456	356644	290875	122290	226622	72842.5	125258	140422	124746	up	-	-
MWS201391	246.15	166.09	245.138	C10H19N3O4	[M+H]+	Asn-Ile	L-天冬酰胺-L-异亮氨酸	Amino acids and derivatives	氨基酸及其衍生物	Amino acids and derivatives	氨基酸及其衍生物	438533-59-6	3	2.58748e+06	2.58409e+06	2.6662e+06	5.47231e+06	4.95846e+06	4.16067e+06	668432	1.55709e+06	1.60719e+06	2.5445e+06	2.60522e+06	2.88865e+06	-	-	up
MWS201187	342.16	156.08	341.149	C17H19N5O3	[M+H]+	Trp-His	L-色氨酸-L-组氨酸	Amino acids and derivatives	氨基酸及其衍生物	Amino acids and derivatives	氨基酸及其衍生物	-	2	1.16294e+06	802519	623281	125406	122595	124560	1.40391e+06	1.57142e+06	1.48725e+06	1.03776e+06	1.14368e+06	1.00383e+06	down	-	down
mws0675	335.06	123.06	334.057	C11H15N2O8P	[M+H]+	β-Nicotinamide mononucleotide	β-烟酰胺单核苷酸	Nucleotides and derivatives	核苷酸及其衍生物	Nucleotides and derivatives	核苷酸及其衍生物	1094-61-7	3	562595	553958	564199	474046	528822	609946	7679.12	5005	21675	229388	249091	263471	-	up	up
mws0028	167.03	108.02	168.042	C8H8O4	[M-H]-	Vanillic acid	香草酸	Phenolic acids	酚酸类	Phenolic acids	酚酸类	121-34-6	2	956155	959784	957572	871278	739096	758146	145657	150459	176635	459561	514899	523122	-	up	up
MWSmce713	151.08	106.04	152.084	C9H12O2	[M-H]-	3-(4-Hydroxyphenyl)-1-propanol	3-(4-羟基苯基)-1-丙醇	Phenolic acids	酚酸类	Phenolic acids	酚酸类	10210-17-0	2	9	9	9	9	9	9	9624.29	6684.51	8007.95	242965	249701	276560	-	down	down
mws2104	193.07	59.01	194.079	C7H14O6	[M-H]-	D-Pinitol	D-松醇	Others	其它类	Saccharides	糖类	10284-63-6	3	906087	992041	967851	341888	370402	335219	1.14888e+06	1.15946e+06	1.19837e+06	1.02909e+06	896935	950202	down	-	down
Wbsp001110	175.09	70.07	174.079	C10H10N2O	[M+H]+	hupcrispatine	hupcrispatine	Alkaloids	生物碱	Alkaloids	生物碱	-	2	7.10019e+07	6.85769e+07	6.53027e+07	3.4747e+07	3.96363e+07	3.45741e+07	8.8702e+07	9.5518e+07	1.18192e+08	9.19578e+07	8.02871e+07	8.88604e+07	-	-	down
Lcsp002477	288.19	129.1	287.185	C13H25N3O4	[M+H]+	Gly-Val-Leu	甘氨酸-缬氨酸-亮氨酸	Amino acids and derivatives	氨基酸及其衍生物	Amino acids and derivatives	氨基酸及其衍生物	-	2	611289	653651	742294	406183	242452	408106	994294	1.1633e+06	966207	941294	992468	863101	-	-	down
Lajp004824	433.15	271.1	432.142	C22H24O9	[M+H]+	Medicarpinglucoside	美迪紫檀素葡萄糖苷	Others	其它类	Alcohol compounds	醇类化合物	-	2	913704	610160	958410	20969.8	28593	23232.9	1.14284e+07	1.14799e+07	1.0994e+07	6.0937e+06	6.67508e+06	7.00808e+06	down	down	down
MW0152909	545.26	375.15	544.249	C22H36N6O10	[M+H]+	Lys-Asp-Pro-Ala-Asp	Lys-Asp-Pro-Ala-Asp	Amino acids and derivatives	氨基酸及其衍生物	Amino acids and derivatives	氨基酸及其衍生物	-	3	1.71529e+07	1.4618e+07	1.44831e+07	1.07313e+07	1.08478e+07	1.07088e+07	5.34755e+06	5.09876e+06	5.07262e+06	8.01732e+06	8.37012e+06	9.18688e+06	-	up	up
Zbqn001667	227.1	183.12	228.111	C10H16N2O4	[M-H]-	Prolylhydroxyproline	脯氨酸羟基脯氨酸	Amino acids and derivatives	氨基酸及其衍生物	Amino acids and derivatives	氨基酸及其衍生物	18684-24-7	1	432748	362130	362526	825596	922183	802393	285049	218987	194183	377122	385551	429405	up	-	up
pme0257	111.02	67.03	112.027	C4H4N2O2	[M-H]-	Uracil	尿嘧啶	Nucleotides and derivatives	核苷酸及其衍生物	Nucleotides and derivatives	核苷酸及其衍生物	66-22-8	3	937786	1.02359e+06	965044	278482	253975	274446	1.16717e+06	1.15988e+06	1.07088e+06	816392	938975	901603	down	-	down
MWS20645	239.1	136.08	238.095	C11H14N2O4	[M+H]+	Gly-Tyr	甘氨酸-酪氨酸	Amino acids and derivatives	氨基酸及其衍生物	Amino acids and derivatives	氨基酸及其衍生物	658-79-7	1	2.02303e+06	2.85554e+06	1.94506e+06	2.09418e+06	2.59214e+06	1.99902e+06	1.49414e+07	1.76793e+07	1.60783e+07	8.1046e+06	7.31471e+06	7.0859e+06	-	down	down
Wbmn011269	377.23	295.23	378.241	C22H34O5	[M-H]-	Vitexilactone	牡荆内酯	Terpenoids	萜类	Ditepenoids	二萜	61263-49-8	1	8.98871e+06	1.03389e+07	1.24885e+07	4.65437e+07	49068383	4.76336e+07	3.43048e+06	3.79646e+06	3.48233e+06	2.08755e+07	2.17752e+07	1.89137e+07	up	up	up
pmf0470	132.07	86.06	131.058	C5H9NO3	[M+H]+	cis-4-Hydroxy-D-proline*	顺式-4-羟基-D-脯氨酸*	Amino acids and derivatives	氨基酸及其衍生物	Amino acids and derivatives	氨基酸及其衍生物	2584-71-6	3	3.85899e+06	3.76603e+06	3.64408e+06	1.41634e+06	1.61227e+06	1.57111e+06	4.1769e+06	4.00321e+06	4.40108e+06	4.23351e+06	3.78585e+06	3.72077e+06	down	-	down
MWS3017	141.02	69.03	142.027	C6H6O4	[M-H]-	5-Hydroxymethyl-2-furancarboxylic acid	5-羟甲基-2-呋喃甲酸	Organic acids	有机酸	Organic acids	有机酸	6338-41-6	3	384411	386141	347045	308289	356053	360787	187298	157449	157756	253874	292755	277848	-	up	up
mws0014	193.05	134.04	194.058	C10H10O4	[M-H]-	Ferulic acid*	阿魏酸*	Phenolic acids	酚酸类	Phenolic acids	酚酸类	537-98-4	1	405557	393925	400482	28292.4	46861.7	46680	3.11924e+06	2.86417e+06	2.90571e+06	1.67147e+06	1.63613e+06	1.45917e+06	down	down	down
mws0097	357.13	151.04	358.142	C20H22O6	[M-H]-	Pinoresinol*	松脂醇*	Lignans and Coumarins	木脂素和香豆素	Lignans	木脂素	487-36-5	3	47458.5	44674.8	57267.8	25947.4	31583.6	17731.5	24759.9	17279.2	26656.4	30434	34907	31639.1	-	up	-
Wbmp008021	478.28	337.27	477.273	C26H39NO7	[M+H]+	(14-Ethyl-4,6,19-trimethoxy-9,11-dioxa-14-azaheptacyclo[10.7.2.12,5.01,13.03,8.08,12.016,20]docosan-21-yl)acetate	(14-乙基-4,6,19-三甲氧基-9,11-二氧杂-14-氮七环[10.7.2.12,501,13.03,8.08,12.016,20]二十二烷-21-基)乙酸酯	Alkaloids	生物碱	Alkaloids	生物碱	-	2	4.0249e+06	4.96295e+06	3.95596e+06	1.36976e+07	1.57233e+07	1.74042e+07	8451.75	10962	5306.5	6.84894e+06	5.99972e+06	6.14445e+06	up	up	up
pmb0613	757.22	577.2	756.211	C33H40O20	[M+H]+	Apigenin-6,8-di-C-glucoside-4'-O-glucoside	芹菜素-6,8-二-C-葡萄糖苷-4'-O-葡萄糖苷	Flavonoids	黄酮	Flavones	黄酮	-	3	14778	121921	59704	75943.9	59067.2	30010	700306	701847	623808	369484	427230	399276	-	down	down
Walp004752	218.21	88.08	217.204	C12H27NO2	[M+H]+	2-Aminododecane-1,4-diol	2-氨基十二烷-1,4-二醇	Lipids	脂质	Sphingolipids	鞘脂	-	1	3.22682e+06	3.58775e+06	3.1249e+06	3.5407e+06	3.90934e+06	3.84856e+06	1.65659e+06	1.68413e+06	1.55959e+06	3.09428e+06	3.00809e+06	2.69018e+06	-	up	up
Wcdp003967	218.21	88.08	217.204	C12H27NO2	[M+H]+	Deacetylclavaminol H	Deacetylclavaminol H	Others	其它类	Others	其它	-	2	3.22682e+06	3.58775e+06	3.1249e+06	3.5407e+06	3.90934e+06	3.84856e+06	1.65659e+06	1.68413e+06	1.55959e+06	3.09428e+06	3.00809e+06	2.69018e+06	-	up	up
Hmlp005443	255.07	137.02	254.058	C15H10O4	[M+H]+	6,7-Dihydroxyflavone	6,7-二羟基黄酮	Flavonoids	黄酮	Flavones	黄酮	38183-04-9	1	3.39982e+06	3.27124e+06	3.33136e+06	2.06381e+06	2.09176e+06	1.93697e+06	1.34372e+06	1.37591e+06	1.29673e+06	2.11826e+06	2.15225e+06	1.87861e+06	-	up	-
MW0151083	572.27	357.18	571.26	C23H37N7O10	[M+H]+	His-Ser-Leu-Ser-Glu	His-Ser-Leu-Ser-Glu	Amino acids and derivatives	氨基酸及其衍生物	Amino acids and derivatives	氨基酸及其衍生物	-	3	5.95317e+07	6.00468e+07	6.01254e+07	1.78534e+06	1.87495e+06	1.74211e+06	2.63645e+06	3.34861e+06	3.29396e+06	1.6348e+07	1.88829e+07	1.80765e+07	down	up	-
MWSmce632	195.06	93.03	194.058	C10H10O4	[M+H]+	Vanillin acetate	香兰素乙酸酯	Phenolic acids	酚酸类	Phenolic acids	酚酸类	881-68-5	3	277923	297969	311114	151328	147314	126517	933675	950613	887133	688124	636635	594681	down	down	down
Wbhp007574	353.23	335.22	352.225	C20H32O5	[M+H]+	Talascortene C	Talascortene C	Terpenoids	萜类	Terpene	萜类	-	2	306777	269352	380310	166207	59228.1	35753.5	860317	993851	1.03145e+06	709353	612486	659050	down	down	down
MW0152336	414.22	155.08	413.227	C18H31N5O6	[M+H]+	Leu-Gly-Ala-Pro-Gly	Leu-Gly-Ala-Pro-Gly	Amino acids and derivatives	氨基酸及其衍生物	Amino acids and derivatives	氨基酸及其衍生物	-	3	6.14883e+06	5.16044e+06	4.89752e+06	965873	2.31964e+06	1.62607e+06	4.05604e+07	3.8378e+07	3.91475e+07	2.07969e+07	2.40816e+07	2.28097e+07	down	down	down
MW0149998	636.33	485.24	635.317	C30H45N5O10	[M+H]+	Glu-Glu-Phe-Leu-Val	谷氨酸-谷氨酸-苯丙氨酸-亮氨酸-缬氨酸	Amino acids and derivatives	氨基酸及其衍生物	Amino acids and derivatives	氨基酸及其衍生物	-	3	983796	429327	382185	9	9	9	1.18192e+07	8.24752e+06	1.05937e+07	5.29656e+06	6.0821e+06	5.47054e+06	-	down	down
pmp001270	494.32	184.07	493.317	C24H48NO7P	[M+H]+	LysoPC 16:1	溶血磷脂酰胆碱 16:1	Lipids	脂质	LPC	溶血磷脂酰胆碱	76790-27-7	1	2.88064e+06	2.91499e+06	3.30444e+06	2.1955e+07	2.07676e+07	2.17645e+07	834096	838566	815463	6.18661e+06	6.64647e+06	7.17054e+06	up	up	up
MW0151565	414.2	286.14	391.211	C20H29N3O5	[M+Na]+	Ile-Pro-Tyr	L-异亮氨酸-L-脯氨酸-L-酪氨酸	Amino acids and derivatives	氨基酸及其衍生物	Amino acids and derivatives	氨基酸及其衍生物	-	3	2.24493e+07	2.30704e+07	2.29235e+07	1.18039e+08	122848264	1.17824e+08	1.1499e+07	1.27141e+07	1.41671e+07	3.50539e+07	3.93413e+07	4.04292e+07	up	-	up
MW0146261	462.19	432.19	463.191	C17H29N5O10	[M-H]-	Asp-Ser-Lys-Asp	Asp-Ser-Lys-Asp	Amino acids and derivatives	氨基酸及其衍生物	Amino acids and derivatives	氨基酸及其衍生物	-	3	33124.9	28199.4	39856	489944	398716	438613	38179.9	31989.9	24433.5	147808	157615	135807	up	-	up
Wcsn009782	251.2	251.21	252.209	C16H28O2	[M-H]-	(E)-12-hydroxy-2,6,10-trimethyltrideca-2,5-dien-4-one	(E)-12-hydroxy-2,6,10-trimethyltrideca-2,5-dien-4-one	Others	其它类	Others	其它	-	1	1.23677e+06	1.27643e+06	1.23545e+06	1.47562e+07	1.43506e+07	1.43755e+07	170886	258921	121927	3.87296e+06	4.49596e+06	4.16518e+06	up	up	up
MW0109179	277.16	130.09	278.163	C15H22N2O3	[M-H]-	Phenylalanylleucine	苯丙氨酸亮氨酸	Amino acids and derivatives	氨基酸及其衍生物	Amino acids and derivatives	氨基酸及其衍生物	3303-55-7	3	307511	287764	264998	650001	734388	607246	88340.7	107817	100028	301450	312718	270196	up	up	up
Zmyn014236	309.17	96.96	310.181	C14H30O5S	[M-H]-	2-Dodecoxyethyl Hydrogen Sulfate	2-Dodecoxyethyl Hydrogen Sulfate	Phenolic acids	酚酸类	Phenolic acids	酚酸类	48073-44-5	2	107654	98735.5	126562	177991	242526	172580	9	9	9	143764	144366	163550	-	up	up
pmd0130	468.31	184.07	467.301	C22H46NO7P	[M+H]+	LysoPC 14:0	溶血磷脂酰胆碱 14:0	Lipids	脂质	LPC	溶血磷脂酰胆碱	20559-16-4	1	101319	93168.6	104831	274658	245552	284763	792718	670101	793023	504996	486189	560717	up	down	down
mws0520	224.09	136.08	223.084	C11H13NO4	[M+H]+	N-Acetyl-L-tyrosine	N-乙酰-L-酪氨酸	Amino acids and derivatives	氨基酸及其衍生物	Amino acids and derivatives	氨基酸及其衍生物	537-55-3	3	121914	150509	149730	833216	764361	835855	55159.7	56265.9	64151	187370	204109	175902	up	up	up
mws1051	399.14	250.09	399.144	C15H23N6O5S+	[M]+	S-Adenosylmethionine	S-腺苷蛋氨酸	Amino acids and derivatives	氨基酸及其衍生物	Amino acids and derivatives	氨基酸及其衍生物	485-80-3	3	1.15516e+07	1.18455e+07	1.19811e+07	8.58492e+06	8.37502e+06	2.91154e+06	12369.8	22555.3	43383.7	4.95383e+06	5.55509e+06	5.72822e+06	-	up	-
MW0158451	426.14	344.06	425.143	C18H23N3O9	[M+H]+	Tyr-Glu-Asp	酪氨酸-谷氨酸-天冬氨酸	Amino acids and derivatives	氨基酸及其衍生物	Amino acids and derivatives	氨基酸及其衍生物	-	3	703405	596250	731880	2936645	2394975	2595105	315618	400565	325217	807285	728530	845845	up	-	up
MWSmce268	333.22	315.21	334.214	C20H30O4	[M-H]-	Lathyrol	千金子二萜醇	Terpenoids	萜类	Ditepenoids	二萜	34420-19-4	3	15453.1	21050.8	22256.3	29869.7	32503.5	38161.5	73127	77595.2	80262.7	57614.9	50629.9	50757.3	-	down	down
MW0144700	423.2	191.07	422.195	C23H26N4O4	[M+H]+	Ala-Phe-Trp	L-丙氨酰-L-苯丙氨酰-L-色氨酸	Amino acids and derivatives	氨基酸及其衍生物	Amino acids and derivatives	氨基酸及其衍生物	-	3	6.25404e+06	6.08125e+06	5.9628e+06	1.50131e+06	1.75368e+06	1.66465e+06	8.68767e+06	8.25265e+06	8.16781e+06	5.75567e+06	6.66895e+06	6.05905e+06	down	-	down
mws0277	191.06	85.03	192.063	C7H12O6	[M-H]-	Quinic Acid	奎宁酸	Organic acids	有机酸	Organic acids	有机酸	77-95-2	1	1.39282e+06	1.44317e+06	1.4003e+06	222705	213725	231314	2.03441e+06	2.23903e+06	2.15669e+06	1.41638e+06	1.38061e+06	1.22583e+06	down	-	down
MW0156054	302.17	132.07	301.164	C13H23N3O5	[M+H]+	Pro-Val-Ser	脯氨酰-缬氨酰-丝氨酸	Amino acids and derivatives	氨基酸及其衍生物	Amino acids and derivatives	氨基酸及其衍生物	-	3	7.43428e+06	8.50233e+06	7.3693e+06	1.79054e+06	1.96858e+06	1.86254e+06	3.74679e+06	4.17166e+06	4.98202e+06	4.3726e+06	4.94895e+06	5.04195e+06	down	-	down
Sayp009743	293.18	163.08	292.168	C17H24O4	[M+H]+	phomophyllin L	phomophyllin L	Terpenoids	萜类	Sesquiterpenoids	倍半萜	-	3	12805.1	14390.7	20779.7	69168	52832.8	81016.2	123098	136858	131751	89534.7	97408.5	83786.3	up	down	-
pmn001421	337.09	191.06	338.1	C16H18O8	[M-H]-	3-O-p-Coumaroylquinic acid*	3-O-对香豆酰奎宁酸*	Phenolic acids	酚酸类	Phenolic acids	酚酸类	87099-71-6	3	7283.64	22926.3	70467.5	23340	18340	18340	79982.8	97568.2	102924	58158.4	60393.8	52021	-	-	down
Wmzn000227	145.06	109.04	146.058	C6H10O4	[M-H]-	2,2-Dimethylsuccinic acid	2,2-二甲基琥珀酸	Organic acids	有机酸	Organic acids	有机酸	597-43-3	1	308988	309427	345593	757620	705321	814862	5005	5005	607.69	245569	275065	285000	up	up	up
MW0151076	684.36	399.22	683.346	C26H45N13O9	[M+H]+	His-Ser-Glu-Arg-Arg	His-Ser-Glu-Arg-Arg	Amino acids and derivatives	氨基酸及其衍生物	Amino acids and derivatives	氨基酸及其衍生物	-	3	2.61963e+06	2.28596e+06	2.46714e+06	3.56984e+06	3.46861e+06	3.30896e+06	1.39777e+06	1.44305e+06	1.50948e+06	2.01179e+06	2.27562e+06	2.32516e+06	-	-	up
pma3101	256.08	124.04	256.082	C11H14NO6+	[M]+	Nicotinate D-ribonucleoside	烟酸核糖核苷	Others	其它类	Vitamin	维生素	17720-18-2	3	349155	376304	412774	2.32865e+06	2.65274e+06	1.94078e+06	47566.5	81695	57680.6	695255	791204	801008	up	up	up
Lmgp002452	331.1	132.04	330.095	C14H18O9	[M+H]+	2-Glucosyloxy-(4-hydroxyphenyl)acetic acid (Dhurrin acid)	2-葡萄糖基氧基-(4-羟苯基)乙酸(杜林酸)	Phenolic acids	酚酸类	Phenolic acids	酚酸类	-	3	111715	54332.6	76444.7	538351	485246	569539	41531	25156.5	20416.9	130028	121144	141150	up	-	up
Smcp001137	188.07	118.06	187.063	C11H9NO2	[M+H]+	naphthisoxazol A	naphthisoxazol A	Alkaloids	生物碱	Alkaloids	生物碱	-	3	935192	902041	803948	302086	349829	347296	868728	910383	923136	850858	739137	756937	down	-	down
mws0208	145.051	101	146.058	C6H10O4	[M-H]-	Adipic Acid	己二酸	Organic acids	有机酸	Organic acids	有机酸	124-04-9	3	90645	80784.5	92615.3	830059	820325	924153	53684.5	103475	80165.7	137970	142408	122684	up	-	up
Wcgn005582	161.06	117.04	162.068	C10H10O2	[M-H]-	3-Hydroxy-7-methyl-2,3-dihydroinden-1-one	3-Hydroxy-7-methyl-2,3-dihydroinden-1-one	Others	其它类	Others	其它	-	3	162006	179611	182447	506473	476775	587996	19993.7	27532.7	25763.6	181674	211987	195382	up	up	up
MW0155334	508.24	227.14	509.249	C23H35N5O8	[M-H]-	Phe-Ser-Lys-Glu	Phe-Ser-Lys-Glu	Amino acids and derivatives	氨基酸及其衍生物	Amino acids and derivatives	氨基酸及其衍生物	-	3	520358	582071	642403	108318	101929	95687.5	562935	617803	668844	503792	579845	513683	down	-	down
Hmgp002327	188.07	118.06	187.063	C11H9NO2	[M+H]+	3-amino-2-naphthoic acid	3-氨基-2-萘甲酸	Alkaloids	生物碱	Alkaloids	生物碱	-	1	954297	989827	998161	343141	356669	368273	1.00607e+06	987779	1.15803e+06	940904	805158	873988	down	-	down
Lmmn005702	313.14	251.11	314.152	C19H22O4	[M-H]-	Alnusdiol	赤杨二醇	Phenolic acids	酚酸类	Phenolic acids	酚酸类	56973-51-4	2	110052	109558	104885	1.0168e+06	912252	997227	31743.9	24334.2	12337.4	272829	284880	316724	up	up	up
MWSmce486	503.16	383.12	504.169	C18H32O16	[M-H]-	Manninotriose	甘露三糖	Others	其它类	Saccharides	糖类	13382-86-0	3	155726	149651	167708	49458.1	47033.7	42826.3	83356.2	108118	49434.3	181192	171554	199835	down	-	-
Qmxn081807	409.22	331.19	410.231	C22H34O7	[M-H]-	Albopilosin F	Albopilosin F	Terpenoids	萜类	Ditepenoids	二萜	-	3	62151.1	51932.2	70142.6	3668.75	1833.83	2924.99	124801	105327	126041	71956.2	69183.7	80297.1	down	-	down
Zmpn000095	261.04	78.96	262.045	C6H15O9P	[M-H]-	Sorbitol-6-phosphate	山梨糖醇-6-磷酸	Others	其它类	Saccharides	糖类	20479-58-7	2	1.11192e+06	1.17511e+06	902166	202147	177195	176176	3.59741e+06	3.28823e+06	2.69158e+06	2.01128e+06	2.35101e+06	2.23071e+06	down	down	down
Lmyn012331	281.25	281.25	282.256	C18H34O2	[M-H]-	Petroselinic acid*	岩芹酸*	Lipids	脂质	Free fatty acids	游离脂肪酸	593-39-5	1	2.05923e+07	2.00624e+07	2.35206e+07	6.05818e+07	6.37234e+07	6.52811e+07	1.09716e+06	1.3404e+06	1.18659e+06	3.10186e+07	2.97696e+07	3.45778e+07	up	up	up
MWSslk108	204.13	85.03	203.116	C9H17NO4	[M+H]+	O-Acetyl-L-carnitine	O-乙酰左旋肉碱	Alkaloids	生物碱	Alkaloids	生物碱	3040-38-8	1	70648675	67601635	71267365	123294075	123680525	104943865	197776	258501	205450	57175675	65680075	65779190	-	up	up
Hmsp005892	249.14	137.06	248.141	C15H20O3	[M+H]+	[4]-Shogaol	[4]-姜烯酚	Phenolic acids	酚酸类	Phenolic acids	酚酸类	-	2	46968.8	46455.9	55593	474581	526030	463929	4281.85	10079.7	7651.41	178578	208874	191446	up	up	up
Zmyn000083	338.99	78.96	339.996	C6H14O12P2	[M-H]-	D-Glucose 1,6-bisphosphate	D-葡萄糖-1,6-二磷酸	Others	其它类	Saccharides	糖类	10139-18-1	3	128986	152121	138642	35042.7	36060.6	34201.6	249548	290545	275497	164510	155602	181717	down	-	down
Zjjp092612	253.18	119.08	252.173	C15H24O3	[M+H]+	Dendrobane A	Dendrobane A	Terpenoids	萜类	Sesquiterpenoids	倍半萜	-	3	64109.7	73417.5	48004.5	127584	176249	165002	27465	23225.1	21306.3	73712.9	80184.2	86435.5	up	up	up
mws0145	151.04	93.03	152.047	C8H8O3	[M-H]-	O-Anisic acid (2-Methoxybenzoic acid)	邻茴香酸(2-甲氧基苯甲酸)	Phenolic acids	酚酸类	Phenolic acids	酚酸类	529-75-9	3	86819.8	79857.6	75290.3	109246	99409.8	90882	49274.1	17208.1	19121.6	63505.9	70770.7	60774.4	-	up	up
Zmxp003624	273.08	255.07	272.068	C15H12O5	[M+H]+	Thunberginol C	Thunberginol C	Lignans and Coumarins	木脂素和香豆素	Coumarins	香豆素	147517-06-4	2	543854	667229	530418	1.07415e+06	1.19091e+06	955779	378302	393546	359252	551497	523162	470777	-	-	up
mws0609	344.04	150.04	345.047	C10H12N5O7P	[M-H]-	Guanosine 3',5'-cyclic monophosphate	鸟苷 3',5'-环单磷酸	Nucleotides and derivatives	核苷酸及其衍生物	Nucleotides and derivatives	核苷酸及其衍生物	7665-99-8	1	152012	178054	150914	99002.6	123794	116343	1.10063e+07	1.08454e+07	1.10522e+07	5.36652e+06	5.42589e+06	6.17362e+06	-	down	down
Waln010449	552.33	253.22	553.338	C26H52NO9P	[M-H]-	1-(2,3-dihydroxypropoxy)-3-(((2-(dimethylamino)ethoxy)(hydroxy)phosphoryl)oxy)propan-2-yl (E)-hexadec-9-enoate	1-(2,3-二羟基丙氧基)-3-(((2-(二甲基氨基)乙氧基)(羟基)磷酰基)氧基)丙-2-基 (E)-9-十六碳烯酸	Lipids	脂质	LPE	溶血磷脂酰乙醇胺	-	1	48679.2	42133.7	36009.1	211600	368348	360508	8581.3	22628.3	8484.94	138418	155283	133725	up	up	up
Zmyn004676	293.21	113.1	294.219	C18H30O3	[M-H]-	17-Hydroxylinolenic acid	17-羟基亚麻酸	Lipids	脂质	Free fatty acids	游离脂肪酸	-	1	832814	791966	880485	3.87416e+06	4.02404e+06	3.39695e+06	938101	844448	986595	1.61125e+06	1.62361e+06	1.85118e+06	up	-	up
MW0149705	587.3	417.2	586.298	C26H38N10O6	[M+H]+	Gln-His-Phe-Arg	谷酰氨-组氨酸-苯丙氨酸-精氨酸	Amino acids and derivatives	氨基酸及其衍生物	Amino acids and derivatives	氨基酸及其衍生物	-	3	4.07604e+07	3.96918e+07	4.6568e+07	2.59418e+07	3.12273e+07	2.96566e+07	4.12165e+06	4.00985e+06	4.10183e+06	2.02401e+07	1.74895e+07	1.79066e+07	-	up	up
WaYn010475	552.33	253.22	553.338	C26H52NO9P	[M-H]-	2-(2,3-dihydroxypropoxy)-3-(((2-(dimethylamino)ethoxy)(hydroxy)phosphoryl)oxy)propan-2-yl (E)-hexadec-9-enoate	2-(2,3-二羟基丙氧基)-3-(((2-(二甲基氨基)乙氧基)(羟基)磷酰基)氧基)丙-2-基 (E)-9-十六碳烯酸	Lipids	脂质	LPE	溶血磷脂酰乙醇胺	-	1	52474.7	64457.4	48035.5	301201	256880	321678	14376.1	3156.62	9461.19	112058	96989.5	111560	up	up	up
pmp001085	411.2	249.15	410.194	C21H30O8	[M+H]+	Onitin-2'-O-glucoside	金粉蕨素-2'-O-葡萄糖苷	Terpenoids	萜类	Sesquiterpenoids	倍半萜	76947-60-9	3	9971.29	51680	15591.3	28330.1	58059.7	65562	153615	198672	243710	138518	153078	162625	-	down	down
MW0155889	322.17	70.07	299.185	C14H25N3O4	[M+Na]+	Pro-Ile-Ala	脯氨酰-异亮氨酰-丙氨酸	Amino acids and derivatives	氨基酸及其衍生物	Amino acids and derivatives	氨基酸及其衍生物	-	3	1.65994e+07	1.75597e+07	1.84908e+07	6.69054e+06	7.36144e+06	4.91451e+06	3.79004e+06	3.5854e+06	3.51067e+06	7.06643e+06	8.30103e+06	7.71918e+06	down	up	-
mws0178	353.09	191.06	354.095	C16H18O9	[M-H]-	Chlorogenic acid (3-O-Caffeoylquinic acid)*	绿原酸 (3-O-咖啡酰奎宁酸)*	Phenolic acids	酚酸类	Phenolic acids	酚酸类	327-97-9	1	406040	384269	1.51199e+06	322939	299763	303703	7.64468e+06	6.83009e+06	7.40298e+06	3.75333e+06	3.92873e+06	3.35198e+06	-	down	down
MW0145884	565.22	379.16	564.203	C20H32N6O13	[M+H]+	Asn-Ser-Glu-Asp-Thr	Asn-Ser-Glu-Asp-Thr	Amino acids and derivatives	氨基酸及其衍生物	Amino acids and derivatives	氨基酸及其衍生物	-	3	1.44871e+07	1.86667e+07	1.59493e+07	1.82545e+07	1.86379e+07	1.89423e+07	4.9011e+06	4.51123e+06	8213690	1.04394e+07	1.19166e+07	1.21465e+07	-	up	up
MW0145459	644.32	187.11	643.319	C28H41N11O7	[M+H]+	Arg-Phe-Asn-Ala-His	Arg-Phe-Asn-Ala-His	Amino acids and derivatives	氨基酸及其衍生物	Amino acids and derivatives	氨基酸及其衍生物	-	3	8.56873e+06	8.03533e+06	8.80069e+06	1.42099e+07	1.25731e+07	1.54687e+07	4.76651e+06	5.82633e+06	5.38491e+06	6.6603e+06	7.81261e+06	7.11801e+06	-	-	up
MW0155760	531.28	361.17	530.27	C22H38N6O9	[M+H]+	Pro-Ala-Asp-Lys-Thr	Pro-Ala-Asp-Lys-Thr	Amino acids and derivatives	氨基酸及其衍生物	Amino acids and derivatives	氨基酸及其衍生物	-	3	8.71449e+07	8.18269e+07	8.10614e+07	1.54118e+07	1.37072e+07	1.4017e+07	3.40251e+07	3.02802e+07	3.09405e+07	3.96693e+07	4.5561e+07	4.59884e+07	down	up	down
MW0153176	638.31	454.23	637.307	C28H43N7O10	[M+H]+	Lys-Tyr-Gln-Glu-Ala	Lys-Tyr-Gln-Glu-Ala	Amino acids and derivatives	氨基酸及其衍生物	Amino acids and derivatives	氨基酸及其衍生物	-	3	654258	602299	710556	1.54027e+07	1.62923e+07	1.54991e+07	180683	75025	237579	3.1304e+06	3.66556e+06	3.5297e+06	up	up	up
MW0158132	470.22	189.09	469.207	C22H27N7O5	[M+H]+	Trp-Gln-His	色氨酸-谷氨酸-组氨酸	Amino acids and derivatives	氨基酸及其衍生物	Amino acids and derivatives	氨基酸及其衍生物	-	3	1.17851e+07	9.70736e+06	1.34803e+07	1.84629e+07	1.56807e+07	1.85023e+07	6.82122e+06	8.41042e+06	9.48422e+06	1.06806e+07	9.63906e+06	1.13361e+07	-	-	up
MWS5083	455.1	96.97	456.105	C17H21N4O9P	[M-H]-	Flavin Single Nucleotide(FMN)	黄素单核苷酸(FMN)	Nucleotides and derivatives	核苷酸及其衍生物	Nucleotides and derivatives	核苷酸及其衍生物	6184-17-4	2	1.0987e+06	1.18716e+06	1.32691e+06	1.77924e+06	1.9126e+06	1.91317e+06	52227	53339.8	63186.9	667879	628281	736991	-	up	up
MW0150353	537.28	312.16	536.259	C24H36N6O8	[M+H]+	Gly-Glu-Gly-Phe-Lys	甘氨酸-谷氨酸-甘氨酸-苯丙氨酸-赖氨酸	Amino acids and derivatives	氨基酸及其衍生物	Amino acids and derivatives	氨基酸及其衍生物	-	3	1.99465e+06	2.44925e+06	2.44213e+06	429421	435537	452363	4.02953e+06	4.11232e+06	4.02384e+06	2.51081e+06	2.65649e+06	2.94334e+06	down	-	down
MWS1983	343.12	89.03	344.132	C12H24O11	[M-H]-	Maltitol	麦芽糖醇	Others	其它类	Saccharides	糖类	585-88-6	3	1514685	1784450	1703465	2.52762e+06	2.14131e+06	2.08806e+06	831575	838977	1.00201e+06	1.10301e+06	1.26335e+06	1.09716e+06	-	-	up
MWSmce040	153.05	65.04	152.047	C8H8O3	[M+H]+	Isovanillin	异香草醛	Others	其它类	Aldehyde compounds	醛类化合物	621-59-0	3	31962.2	21133.8	33668.4	46215.4	33933.3	54394.4	83681.1	89853.6	72190.1	58028.7	60431.7	67765.7	-	down	-
mws1550	162.06	73.01	161.051	C6H11NO2S	[M+H]+	S-Allyl-L-cysteine	S-烯丙基-L-半胱氨酸	Amino acids and derivatives	氨基酸及其衍生物	Amino acids and derivatives	氨基酸及其衍生物	21593-77-1	3	935100	921987	880058	156844	229065	260592	7182.03	9425.3	21675	223275	215011	190273	down	up	up
MEDL00444	227.14	183.15	228.147	C11H20N2O3	[M-H]-	Pro-Ile	脯氨酸-异亮氨酸	Amino acids and derivatives	氨基酸及其衍生物	Amino acids and derivatives	氨基酸及其衍生物	-	3	190226	185643	145983	101897	182767	163545	530415	430267	421197	622221	724707	714826	-	down	down
pme3007	402.99	158.93	404.002	C9H14N2O12P2	[M-H]-	Uridine 5'-diphosphate	尿苷 5'-二磷酸	Nucleotides and derivatives	核苷酸及其衍生物	Nucleotides and derivatives	核苷酸及其衍生物	27821-45-0	3	368646	408650	356270	436871	424499	443036	46680	15268.9	18426.9	152393	178252	159034	-	up	up
Lmhn004756	455.1	233.04	456.106	C23H20O10	[M-H]-	Cinnamoylferuloyltartaric acid	肉桂酰阿魏酰酒石酸	Phenolic acids	酚酸类	Phenolic acids	酚酸类	-	3	13262.4	16015.4	10329.9	3908.79	14054.9	2040.45	36145.6	38832	34216.8	25702.1	22210.2	22480.6	-	down	-
Zmmp002106	120.08	77.04	119.07	C3H9N3O2	[M+H]+	4-methyl-1,5,2,3-dioxadiazinan-2-amine	4-甲基-1,5,2,3-二恶二嗪-2-胺	Nucleotides and derivatives	核苷酸及其衍生物	Nucleotides and derivatives	核苷酸及其衍生物	-	1	938477	1.01463e+06	935538	178894	172165	156563	1.44028e+06	1.53406e+06	1.61019e+06	950455	1.06565e+06	1.11996e+06	down	-	down
Zjyp102908	235.17	105.07	234.162	C15H22O2	[M+H]+	Ligucyperonol	橐吾香附酮醇	Terpenoids	萜类	Sesquiterpenoids	倍半萜	105108-20-1	3	18521.1	37999.1	51572.1	906634	914550	799997	7339.53	17978.6	16983.9	205017	241834	220749	up	-	up
MW0108176	379.21	295.17	378.194	C15H30N4O5S1	[M+H]+	Met-Thr-Lys	甲硫氨酰-苏氨酰-赖氨酸	Amino acids and derivatives	氨基酸及其衍生物	Amino acids and derivatives	氨基酸及其衍生物	-	3	5.76886e+06	5.58568e+06	6.10654e+06	6.85888e+06	6.39949e+06	6.23978e+06	1.98519e+06	1.96285e+06	1.96432e+06	3.61535e+06	4.16966e+06	4.20961e+06	-	up	up
Zmyn002323	151.04	107.05	152.047	C8H8O3	[M-H]-	2-Hydroxyphenylacetic acid	2-羟基苯乙酸	Organic acids	有机酸	Organic acids	有机酸	614-75-5	2	2.85744e+06	2.53719e+06	2.87493e+06	9	9	9	97153.8	107678	119433	3.16275e+06	3.44785e+06	2.92022e+06	down	up	down
pme1313	237.09	192.07	236.08	C11H12N2O4	[M+H]+	N'-Formylkynurenine	N'-甲酰基犬尿氨酸	Amino acids and derivatives	氨基酸及其衍生物	Amino acids and derivatives	氨基酸及其衍生物	1022-31-7	3	4.57116e+06	5.0946e+06	4.9395e+06	1.8271e+06	1.77939e+06	1.722e+06	955518	977382	856592	1.98205e+06	2.22448e+06	1.89816e+06	down	up	-
MW0155795	359.16	255.11	358.149	C14H22N4O7	[M+H]+	Pro-Asn-Glu	脯氨酰-天冬酰胺酰-谷氨酸	Amino acids and derivatives	氨基酸及其衍生物	Amino acids and derivatives	氨基酸及其衍生物	-	3	1.8764e+06	1.95698e+06	1.9048e+06	4.16293e+06	4.30706e+06	3.63548e+06	1.28977e+06	1.24028e+06	1.46007e+06	1.88129e+06	1.89547e+06	2.1752e+06	up	-	up
MW0151377	536.27	492.29	537.28	C25H39N5O8	[M-H]-	Ile-Asp-Tyr-Lys	Ile-Asp-Tyr-Lys	Amino acids and derivatives	氨基酸及其衍生物	Amino acids and derivatives	氨基酸及其衍生物	-	3	860375	660174	774742	245652	268609	248466	737276	563036	602807	630772	603778	535082	down	-	down
Hmqp005411	297.24	81.07	296.235	C18H32O3	[M+H]+	9-Oxo-12Z-Octadecenoic acid	9-氧代-12Z-十八碳烯酸	Lipids	脂质	Free fatty acids	游离脂肪酸	112543-32-5	2	75661.3	98313.4	62585.3	346628	339706	379391	33138.6	151999	25422.7	156953	163270	138620	up	-	-
Hmqp005455	297.24	81.07	296.235	C18H32O3	[M+H]+	15(R)-Hydroxylinoleic Acid	15(R)-羟基亚油酸	Lipids	脂质	Free fatty acids	游离脂肪酸	177931-23-6	3	75661.3	98313.4	62585.3	346628	339706	379391	33138.6	151999	25422.7	156953	163270	138620	up	-	-
MWS1903	173.09	116.07	174.1	C7H14N2O3	[M-H]-	Glycyl-L-valine	甘氨酰-L-缬氨酸	Amino acids and derivatives	氨基酸及其衍生物	Amino acids and derivatives	氨基酸及其衍生物	1963-21-9	2	41680	70020	56685	30010	9328.66	85030	1998935	1953310	1801325	1178190	1282420	1393455	-	down	down
pme0274	132.1	69.07	131.095	C6H13NO2	[M+H]+	6-Aminocaproic acid	6-氨基己酸	Organic acids	有机酸	Organic acids	有机酸	60-32-2	1	1.36704e+06	1.38888e+06	1.25013e+06	186796	196657	218344	1.6881e+06	1.55385e+06	1.66773e+06	1.32314e+06	1.4977e+06	1.28124e+06	down	-	down
pmp000970	319.23	301.22	318.219	C20H30O3	[M+H]+	Hispanolone	夏罗草酮	Terpenoids	萜类	Ditepenoids	二萜	18676-07-8	3	147597	180521	222522	725269	849030	950059	171910	131971	145125	271008	304727	259706	up	-	up
MW0108175	407.21	129.1	406.2	C15H30N6O5S1	[M+H]+	Met-Thr-Arg	甲硫氨酰-苏氨酰-精氨酸	Amino acids and derivatives	氨基酸及其衍生物	Amino acids and derivatives	氨基酸及其衍生物	-	3	5.39359e+06	5.31473e+06	5.62576e+06	2.67266e+07	2.57886e+07	2.41378e+07	2.83436e+06	2.59582e+06	2.43565e+06	6.24423e+06	7.3842e+06	6.73501e+06	up	up	up
Lmlp005572	433.11	271.06	432.106	C21H20O10	[M+H]+	Galangin-7-O-glucoside	高良姜素-7-O-葡萄糖苷	Flavonoids	黄酮	Flavones	黄酮	-	1	763089	1.03463e+06	944385	38345	19643.1	30155.6	1.04796e+07	1.13189e+07	1.20192e+07	7.18375e+06	7.82788e+06	8.50466e+06	down	down	down
MW0152498	625.3	471.22	624.294	C28H44N6O8S	[M+H]+	Leu-Ser-Phe-Met-Gln	Leu-Ser-Phe-Met-Gln	Amino acids and derivatives	氨基酸及其衍生物	Amino acids and derivatives	氨基酸及其衍生物	-	3	2.6259e+07	2.75107e+07	2.67668e+07	7.28971e+06	6.93987e+06	7.4257e+06	1.10313e+07	1.1477e+07	1.17774e+07	1.2499e+07	1.43034e+07	1.46887e+07	down	up	-
MW0155404	506.23	476.23	507.233	C23H33N5O8	[M-H]-	Phe-Val-Gln-Asp	Phe-Val-Gln-Asp	Amino acids and derivatives	氨基酸及其衍生物	Amino acids and derivatives	氨基酸及其衍生物	-	3	135731	142103	66685	378546	283833	355853	49644.4	62635.6	47778.5	147262	129326	152916	up	-	up
Lmzn001582	387.17	207.1	388.173	C18H28O9	[M-H]-	5'-Glucosyloxyjasmanic acid	5'-葡萄糖基氧代茉莉酸	Phenolic acids	酚酸类	Phenolic acids	酚酸类	-	2	211473	238051	243618	11768.5	16581.6	21093.5	202839	197191	216107	180950	214551	193885	down	-	down
MW0107090	301.18	70.06	300.18	C13H24N4O4	[M+H]+	Glycyl-L-prolyl-L-lysine	甘氨酰-L-脯氨酰-L-赖氨酸	Amino acids and derivatives	氨基酸及其衍生物	Amino acids and derivatives	氨基酸及其衍生物	52766-29-7	3	1.01268e+07	1.05732e+07	9.75214e+06	1.20342e+07	9.26607e+06	1.24843e+07	23983155	24136135	1.686e+07	1.37181e+07	1.1536e+07	1.26936e+07	-	down	-
pme0278	191.1	128.07	190.095	C7H14N2O4	[M+H]+	2,6-Diaminooimelic acid	2,6-二氨基庚二酸	Organic acids	有机酸	Organic acids	有机酸	583-93-7	3	783995	729503	709899	563358	567141	610571	170398	162839	137233	367867	436511	415990	-	up	up
mws0289	480.31	339.29	479.301	C23H46NO7P	[M+H]+	LysoPE 18:1	溶血磷脂酰乙醇胺 18:1	Lipids	脂质	LPE	溶血磷脂酰乙醇胺	89576-29-4	3	1.04829e+07	1.11166e+07	1.37896e+07	2.5676e+07	3.1403e+07	3.54716e+07	74785.1	92038.1	66197.3	1.04069e+07	1.21034e+07	1.22064e+07	up	up	up
Lmqn008024	520.27	153	521.275	C24H44NO9P	[M-H]-	PS(18:2)	磷脂酰丝氨酸(18:2)	Lipids	脂质	Glycerol ester	甘油酯	-	3	3.18482e+06	3.1939e+06	3.32802e+06	1.24331e+06	9.51456e+06	6.26451e+06	6602.65	3769.68	3045.84	3.1674e+06	2.7809e+06	3.29875e+06	-	up	-
MWS1840	102.13	58.07	101.12	C6H15N	[M+H]+	Triethylamine	三乙胺	Alkaloids	生物碱	Alkaloids	生物碱	121-44-8	1	54595.1	80025	33340	207789	214103	203653	54562.5	53304.1	63522.5	125894	116131	105620	up	-	up
mws0677	219.113	160.076	218.106	C12H14N2O2	[M+H]+	N-Acetyl-5-hydroxytryptamine	N-乙酰-5-羟基色胺	Alkaloids	生物碱	Plumerane	吲哚类生物碱	1210-83-9	3	85237.6	59203.7	84016	283039	301888	322834	4474.46	14570.4	14517.6	98101.4	86575.2	102976	up	up	up
mws0042	305.07	169.01	306.074	C15H14O7	[M-H]-	Epigallocatechin	表没食子儿茶素	Flavonoids	黄酮	Flavanols	黄烷醇类	970-74-1	3	55030.8	58491.3	55533.8	84301.1	70839.2	83915.4	32906.7	21675	20685.8	55040.1	54075.5	46693.4	-	up	up
HJN083	521.2	359.15	522.21	C26H34O11	[M-H]-	Lariciresinol-4'-O-glucoside	落叶松脂素-4'-O-葡萄糖苷	Lignans and Coumarins	木脂素和香豆素	Lignans	木脂素	143663-00-7	3	50015	40607.3	42179	26022.4	18416.3	14063.1	58417.9	61297.8	53488	45010	52947.8	46416.4	down	-	down
Hmln003754	521.2	359.15	522.21	C26H34O11	[M-H]-	Icariside E5	淫羊藿次苷 E5	Others	其它类	Ketone compounds	酮类化合物	126176-79-2	3	50015	40607.3	42179	26022.4	18416.3	14063.1	58417.9	61297.8	53488	45010	52947.8	46416.4	down	-	down
pmb0492	584.28	325	583.268	C34H37N3O6	[M+H]+	N',N'',N'''-p-Coumaroyl-cinnamoyl-caffeoyl spermidine	N',N'',N'''-对香豆酰肉桂酰咖啡酰亚精胺	Alkaloids	生物碱	Phenolamine	酚胺	-	3	2.41791e+06	3.05421e+06	2.89716e+06	2.58729e+06	2.85415e+06	2.4735e+06	1.23191e+06	905655	509828	1.79564e+06	1.72187e+06	1.51122e+06	-	up	up
Wcsn009636	357.2	275.2	358.214	C22H30O4	[M-H]-	Mediterraneone	Mediterraneone	Others	其它类	Others	其它	133301-13-0	3	176604	164738	177583	346500	308412	326972	131656	152783	145473	194534	225340	229615	-	-	up
MWS1872	225.05	105.03	224.047	C14H8O3	[M+H]+	1-Hydroxyanthraquinone	1-羟基蒽醌	Quinones	醌类	Anthraquinone	蒽醌	129-43-1	3	87252.5	84215.2	84935.2	373092	381751	350986	71775	79643.9	70096.4	164764	154578	137800	up	-	up
MW0107996	272.11	175.12	249.115	C9H19N3O3S1	[M+Na]+	Lys-Cys	L-赖氨酸-L-半胱氨酸	Amino acids and derivatives	氨基酸及其衍生物	Amino acids and derivatives	氨基酸及其衍生物	106325-92-2	3	7.22834e+06	7.14487e+06	7.1774e+06	2.46024e+06	2.67773e+06	2.82374e+06	4.44496e+06	5.87675e+06	4.58094e+06	4.83371e+06	4.44292e+06	4.03895e+06	down	-	-
pmb2221	318.3	60.04	317.293	C18H39NO3	[M+H]+	4-Hydroxysphinganine; Phytosphingosine	4-羟基鞘氨醇; 植物鞘氨醇	Lipids	脂质	Sphingolipids	鞘脂	554-62-1	3	243250	227141	259735	178396	216761	160484	24114	30906.2	28310.6	140388	120480	120816	-	up	up
Zmhn003257	299.06	284.04	300.063	C16H12O6	[M-H]-	5,7,2'-Trihydroxy-8-methoxyflavone	韧黄芩素 II	Flavonoids	黄酮	Flavones	黄酮	-	3	510209	498643	518669	81609.2	76746.1	77091.8	16381.9	18766.3	18149.2	159141	160947	186204	down	up	up
Wcsn009520	357.2	275.2	358.214	C22H30O4	[M-H]-	Cystomexicone A	Cystomexicone A	Others	其它类	Others	其它	-	3	158565	163083	149551	272018	288863	307519	107748	128552	124568	187881	207029	225052	-	-	up
MW0013542	177.04	89.02	178.048	C6H10O6	[M-H]-	2-Keto-3-deoxygluconate	2-酮-3-脱氧-D-葡萄糖酸	Organic acids	有机酸	Organic acids	有机酸	17510-99-5	3	9.50827e+06	9.09787e+06	8.4702e+06	3.02509e+06	2.58435e+06	3.28228e+06	7.52664e+06	5.52673e+06	7.19561e+06	6.25791e+06	7.39561e+06	7.29026e+06	down	-	down
Lmrj001698	219.13	60.04	218.127	C9H18N2O4	[M+H]+	L-Seryl-L-Isoleucine	L-丝氨酰-L-异亮氨酸	Amino acids and derivatives	氨基酸及其衍生物	Amino acids and derivatives	氨基酸及其衍生物	91086-51-0	1	2.16452e+06	630472	594172	188743	225479	180528	1.38024e+06	1.46969e+06	1.46149e+06	1.28864e+06	1.43386e+06	1.5441e+06	-	-	down
pmd0147	548.37	184.07	547.364	C28H54NO7P	[M+H]+	LysoPC 20:2	溶血磷脂酰胆碱 20:2	Lipids	脂质	LPC	溶血磷脂酰胆碱	-	3	17622.5	62791.4	57299.3	90894.7	71815.9	64687.4	24547.4	5054.79	11090.8	34880.1	39065.2	41790.2	-	-	up
Zmyn000453	191.02	111.01	192.027	C6H8O7	[M-H]-	Isocitric Acid	异柠檬酸	Organic acids	有机酸	Organic acids	有机酸	320-77-4	1	2.13239e+07	2.03511e+07	1.86206e+07	3.29211e+06	3.10201e+06	3.43465e+06	3.15909e+07	3.23354e+07	3.29759e+07	2.09315e+07	2.02117e+07	1.75738e+07	down	-	down
MWS0434	287.2	269.21	288.209	C19H28O2	[M-H]-	Trans-dehydrorosinone	反式脱氢松香酮	Others	其它类	Ketone compounds	酮类化合物	53-43-0	3	91314.7	96253.6	93795.7	2.07487e+06	1.81346e+06	1.73404e+06	7715.86	12985.4	4918.75	454995	545282	511945	up	up	up
MWSHY0146	285.08	242.06	284.068	C16H12O5	[M+H]+	Glycitein	黄豆黄素	Flavonoids	黄酮	Isoflavones	异黄酮	40957-83-3	3	464297	419426	442097	95670.9	80891.9	86509.5	408434	417060	426771	307450	335085	368427	down	-	down
pmn001722	634.3	472.25	635.305	C31H45N3O11	[M-H]-	Lycibarbarspermidine I*	枸杞亚精胺 I*	Alkaloids	生物碱	Phenolamine	酚胺	-	2	1.28783e+06	1.18384e+06	1.20563e+06	9	9	9	239724	394812	178420	603456	503081	560160	down	up	-
MWS04455	132.065	86.0607	131.058	C5H9NO3	[M+H]+	Cis-L-3-hydroxyproline*	顺式-L-3-羟基脯氨酸*	Amino acids and derivatives	氨基酸及其衍生物	Amino acids and derivatives	氨基酸及其衍生物	567-35-1	3	3.86382e+06	3.7629e+06	3.98735e+06	1.55997e+06	1.70242e+06	1.72443e+06	4.53193e+06	4.52967e+06	4.48366e+06	4.42706e+06	3.93472e+06	3.71297e+06	down	-	down
Wayn000815	308.1	146.04	309.105	C11H19NO9	[M-H]-	N-(1-Deoxy-1-fructosyl)Glutamic acid	N-(1-脱氧-1-果糖基)谷氨酸	Nucleotides and derivatives	核苷酸及其衍生物	Nucleotides and derivatives	核苷酸及其衍生物	-	1	282680	273669	316235	463675	271930	431776	665719	710752	784498	459093	439917	522462	-	down	-
Qmyp101414	313.24	109.1	312.23	C18H32O4	[M+H]+	Septemlobin D	Septemlobin D	Terpenoids	萜类	Sesquiterpenoids	倍半萜	-	3	37215.4	32163	26298.2	3162.53	8874.82	7382.36	262203	195059	237735	179812	165277	149702	down	down	down
pmb0789	332.13	152.07	331.127	C14H21NO8	[M+H]+	Pyridoxine-5'-O-glucoside	吡哆醇-5'-O-葡萄糖苷	Others	其它类	Vitamin	维生素	-	3	1.26734e+06	1.24929e+06	1.16866e+06	105211	165208	103253	1.15177e+06	1.35023e+06	1.40398e+06	1.1043e+06	920230	999168	down	-	down
Wcjp001060	284.1	152.06	283.084	C16H13NO4	[M+H]+	Asiaticumine A	Asiaticumine A	Alkaloids	生物碱	Alkaloids	生物碱	-	3	1.11436e+07	1.03051e+07	1.19688e+07	6.36191e+06	5.54268e+06	5.64715e+06	7.22968e+07	7.60091e+07	9.68728e+07	5.10837e+07	4.95913e+07	5.86757e+07	-	down	down
pme2596	184.06	148.04	183.053	C8H9NO4	[M+H]+	4-Pyridoxic acid	4-吡哆酸	Others	其它类	Vitamin	维生素	82-82-6	3	196993	178588	206220	327865	312848	385116	155819	135834	166340	218397	184920	189340	-	-	up
MW0150475	272.16	70.06	271.153	C12H21N3O4	[M+H]+	Gly-Pro-Val	甘氨酸-脯氨酸-缬氨酸	Amino acids and derivatives	氨基酸及其衍生物	Amino acids and derivatives	氨基酸及其衍生物	-	3	1.25848e+07	7.68815e+06	1.31963e+07	9.30429e+06	8.17423e+06	1.03855e+07	2.37466e+07	2.05353e+07	1.93611e+07	1.39034e+07	1.55491e+07	1.67255e+07	-	-	down
MWS201400	304.17	188.07	303.158	C16H21N3O3	[M+H]+	Val-Trp	L-缬氨酸-L-色氨酸	Amino acids and derivatives	氨基酸及其衍生物	Amino acids and derivatives	氨基酸及其衍生物	24587-37-9	3	74199.1	62106.8	18448.6	104212	164507	157682	201919	184827	179944	158361	188847	165981	-	down	-
Wcdp007645	295.23	151.11	294.219	C18H30O3	[M+H]+	9-Oxo-10,12-Octadecadienoic Acid	9-Oxo-10,12-Octadecadienoic Acid	Lipids	脂质	Free fatty acids	游离脂肪酸	54665-32-6	1	312731	437896	541900	1.42541e+06	2.18797e+06	2.23018e+06	59721.3	39958.6	41775.2	721347	698168	603108	up	up	up
MWSHC2069	253.18	119.09	252.173	C15H24O3	[M+H]+	(2R,5S,8S)-3,4,5,6,7,8-Hexahydro-2,5-dihydroxy-2,5-dimethyl-8-(1-methylethyl)-1(2H)-naphthalenone	(2R,5S,8S)-3,4,5,6,7,8-六氢-2,5-二羟基-2,5-二甲基-8-(1-甲基乙基)-1(2H)-萘酮	Others	其它类	Others	其它	953425-61-1	2	108973	132794	91135.4	179473	186575	229067	26063.9	48535.9	57752.3	128030	106455	121317	-	up	up
Wcgp010436	275.2	105.07	274.193	C18H26O2	[M+H]+	3-(Cyclohexen-1-yl)-2-hydroxy-4a,5-dimethyl-2,3,4,5,6,8a-hexahydronaphthalen-1-one	3-(Cyclohexen-1-yl)-2-hydroxy-4a,5-dimethyl-2,3,4,5,6,8a-hexahydronaphthalen-1-one	Others	其它类	Others	其它	-	3	27262.8	18046.3	34630.9	141612	167414	204990	20502	33102.2	29703.5	65437.1	61401.9	54294.3	up	-	up
mws1595	163.06	59.01	164.069	C6H12O5	[M-H]-	D-Fucose	D-岩藻糖	Others	其它类	Saccharides	糖类	3615-37-0	3	90461.9	96004.5	79069.3	70665.5	64451.5	64590.9	42509.1	45204.2	40668.9	56475.3	68144.7	62922.5	-	up	-
MW0158621	565.26	490.23	566.281	C24H38N8O8	[M-H]-	Tyr-Thr-Gln-Arg	酪氨酸-苏氨酸-谷氨酰胺-精氨酸	Amino acids and derivatives	氨基酸及其衍生物	Amino acids and derivatives	氨基酸及其衍生物	-	3	55582.1	48022.9	69335.7	12793.1	14255.1	7921.07	112078	118679	112483	61157.8	65308.3	73444.8	down	-	down
pmn001721	634.3	472.25	635.305	C31H45N3O11	[M-H]-	Lycibarbarspermidine H*	枸杞亚精胺 H*	Alkaloids	生物碱	Phenolamine	酚胺	-	2	941926	878753	939922	9	9	9	108510	180328	119569	395277	330358	347983	down	up	down
pmb3074	337.09	191.06	338.1	C16H18O8	[M-H]-	5-O-p-Coumaroylquinic acid*	5-O-对香豆酰奎宁酸*	Phenolic acids	酚酸类	Phenolic acids	酚酸类	1899-30-5	3	5046.72	29637.6	69364.6	6670	7293.62	10005	89539.8	129176	121028	68376.8	79960	81592.5	-	-	down
Hmhn003518	355.104	175.04	356.111	C16H20O9	[M-H]-	4-O-β-D-glucopyranosylferulic acid	4-O-β-D-葡萄糖基阿魏酸	Phenolic acids	酚酸类	Phenolic acids	酚酸类	-	3	30433.7	9057.02	7199.6	4698.71	18215.6	26429.2	66311.1	59088.2	67653.1	38859.1	34648.5	41871.1	-	down	-
pmb3023	449.11	287.06	450.116	C21H22O11	[M-H]-	Eriodictyol-8-C-glucoside	圣草酚-8-C-葡萄糖苷	Flavonoids	黄酮	Flavanones	二氢黄酮	1023271-51-3	3	46453.6	48385	56392.8	23340	17137.1	23340	49140	39393.8	47547.4	41712.9	48049.2	40379	down	-	down
MW0108503	184.11	70.07	183.101	C8H13N3O2	[M+H]+	N,N-Dimethyl-L-histidine	N，N-二甲基组氨酸	Amino acids and derivatives	氨基酸及其衍生物	Amino acids and derivatives	氨基酸及其衍生物	24940-57-6	3	1.04926e+07	1.05572e+07	1.02109e+07	1.79212e+07	1.80281e+07	1.72076e+07	7.66757e+06	8876601	9.68442e+06	1.21537e+07	1.02673e+07	1.04661e+07	-	-	up
Wbmp003608	480.3	462.29	479.288	C26H41NO7	[M+H]+	Delcorine	光飞燕草碱	Alkaloids	生物碱	Alkaloids	生物碱	52358-55-1	2	3.70231e+06	3.81629e+06	4.2111e+06	1.87983e+06	3.05071e+06	1.68575e+06	1.75228e+06	1.55423e+06	1.61272e+06	2.15592e+06	2.34609e+06	2.60264e+06	-	up	-
Lmhp009349	502.29	361.27	501.286	C25H44NO7P	[M+H]+	LysoPE 20:4(2n isomer)	溶血磷脂酰乙醇胺 20:4(2n异构)	Lipids	脂质	LPE	溶血磷脂酰乙醇胺	-	2	73142.4	71922.1	76445.2	289688	262368	273154	97089.7	90465.2	96580.9	129164	153925	151872	up	-	up
Wcgp011616	265.22	81.07	264.209	C17H28O2	[M+H]+	albicanylacetate	albicanylacetate	Terpenoids	萜类	Sesquiterpenoids	倍半萜	-	3	73876.5	80231.3	121455	345069	401870	471526	53563.5	30051.3	26136.3	145919	173901	151082	up	up	up
Zbqp000676	203.15	116.07	202.143	C8H18N4O2	[M+H]+	3-(triazan-2-yl)propyl L-prolinate	3-(三氮杂-2-基)丙基L-脯氨酸	Amino acids and derivatives	氨基酸及其衍生物	Amino acids and derivatives	氨基酸及其衍生物	-	1	917286	794452	837528	2.62927e+06	2.3446e+06	2.37386e+06	503130	988425	507919	1.16818e+06	1.31616e+06	1.09354e+06	up	-	up
MWS1846	151.04	93.0347	152.047	C8H8O3	[M-H]-	Phenoxyacetic acid	苯氧乙酸	Phenolic acids	酚酸类	Phenolic acids	酚酸类	122-59-8	3	99092.8	132292	117965	119381	122520	139698	41760.9	32387.9	28340	85031.1	101123	100474	-	up	up
Zmln002252	223.03	149.03	224.032	C10H8O6	[M-H]-	Sideretin (5,7,8-Trihydroxy-6-methoxycoumarin)	5,7,8-三羟基-6-甲氧基香豆素	Lignans and Coumarins	木脂素和香豆素	Coumarins	香豆素	-	3	126811	119928	125007	48919.2	38167.9	42463.2	246580	232674	247844	152330	166542	184280	down	-	down
pmb0197	298.11	166.07	297.107	C11H15N5O5	[M+H]+	N7-Methylguanosine	N7-甲基鸟苷	Nucleotides and derivatives	核苷酸及其衍生物	Nucleotides and derivatives	核苷酸及其衍生物	20244-86-4	3	279798	146842	120209	1.1561e+06	901693	1.02569e+06	65439.4	80359.4	88778.6	216464	195450	236870	up	-	up
MWS0559	161.05	71.01	162.053	C6H10O5	[M-H]-	1,6-anhydro-β-D-glucose	1,6-脱水-β-D-葡萄糖	Others	其它类	Saccharides	糖类	498-07-7	2	1.00633e+06	1406920	911206	157764	202533	174072	1.0579e+06	1.3481e+06	1.22793e+06	831596	839678	982404	down	-	down
Hmdp000626	166.08	148.07	165.079	C9H11NO2	[M+H]+	Polygonatine A	黄精素 A	Alkaloids	生物碱	Alkaloids	生物碱	-	2	265250	375341	408189	1.33716e+06	1.39821e+06	1.17582e+06	68674.4	76064	78142.7	428262	518319	490852	up	up	up
Lhyp102020	239.16	151.11	238.157	C14H22O3	[M+H]+	Oxyphyllenodiol A	益智仁烯酮二醇 A	Terpenoids	萜类	Sesquiterpenoids	倍半萜	363610-30-4	3	86605.4	102192	95962.2	101521	114062	123752	7273.64	6714.98	7346.84	46992	46439.6	54984.5	-	up	up
MWS201458	279.17	120.09	278.163	C15H22N2O3	[M+H]+	Phe-Ile	L-苯丙氨酸-L-异亮氨酸	Amino acids and derivatives	氨基酸及其衍生物	Amino acids and derivatives	氨基酸及其衍生物	22951-94-6	3	139217	109334	162490	343642	434522	319964	348230	391608	367867	259694	315520	292514	up	down	-
Lmxp000939	136.06	119.04	135.054	C5H5N5	[M+H]+	Zarzissine	1H-咪唑并(4,5-D)哒嗪-2-胺	Alkaloids	生物碱	Alkaloids	生物碱	160568-14-9	1	1.36362e+06	1.21905e+06	1.15676e+06	173445	117766	108417	2.51042e+06	2.47304e+06	2.55121e+06	2.1271e+06	1.90146e+06	1.75473e+06	down	down	down
Zmgn002106	206.08	58.03	207.089	C11H13NO3	[M-H]-	N-Acetyl-L-phenylalanine	N-乙酰-L-苯丙氨酸	Amino acids and derivatives	氨基酸及其衍生物	Amino acids and derivatives	氨基酸及其衍生物	2018-61-3	1	185361	190301	171524	6.86095e+06	271031	243836	9	9	9	168985	199311	202638	-	up	-
MWSslk140	192.07	56.05	191.062	C7H13NO3S	[M+H]+	N-Acetyl-L-Methionine	N-乙酰-L-蛋氨酸	Amino acids and derivatives	氨基酸及其衍生物	Amino acids and derivatives	氨基酸及其衍生物	65-82-7	3	66887.9	74384.8	70608.4	511175	474194	536801	27465.2	22837.2	15944.6	100875	111409	91585.8	up	up	up
MWSmce294	209.11	153.05	208.11	C12H16O3	[M+H]+	Elemicin	榄香素	Phenolic acids	酚酸类	Phenolic acids	酚酸类	487-11-6	2	114604	116320	118055	743836	739242	722039	80814.6	85228	73705.7	239541	271550	224349	up	-	up
MW0155157	409.17	120.08	408.164	C18H24N4O7	[M+H]+	Phe-Gln-Asp	苯丙氨酰-谷氨酰胺-天冬氨酸	Amino acids and derivatives	氨基酸及其衍生物	Amino acids and derivatives	氨基酸及其衍生物	-	3	569780	651652	630752	2.73286e+06	2.36104e+06	2.42667e+06	272823	176983	153507	567990	662581	687073	up	up	up
Zjxp110301	295.23	151.11	294.219	C18H30O3	[M+H]+	3-Hydroxy-3,7,11-trimethyldodeca-1,6E,10-trien-9-yl isobutyrate	3-Hydroxy-3,7,11-trimethyldodeca-1,6E,10-trien-9-yl isobutyrate	Terpenoids	萜类	Sesquiterpenoids	倍半萜	-	3	360245	348180	453279	1.44471e+06	1.53634e+06	1.98231e+06	57600.1	55251.4	35101.6	507277	618392	563722	up	up	up
Wdsp002492	342.13	147.04	341.126	C19H19NO5	[M+H]+	12-hydroxy-11-methoxy-7-methyl-6,7,7a,8-tetrahydro-5H-[1,3]dioxolo[4',5':4,5]benzo[1,2,3-de]benzo[g]quinoline 7-oxide	12-羟基-11-甲氧基-7-甲基-6,7,7a,8-四氢-5H-[1,3]二氧杂环[4,5':4,5]苯并[1,2,3-de]苯并并[g]喹啉7-氧化物	Alkaloids	生物碱	Aporphine alkaloids	阿朴啡型生物碱	-	2	30010	26875.8	65020	31039.9	23766.2	22562.5	1.23905e+06	993592	1.03746e+06	661787	598410	729265	-	down	down
pmb0981	348.07	136.06	347.063	C10H14N5O7P	[M+H]+	Adenosine 5'-monophosphate	腺苷-5'-单磷酸	Nucleotides and derivatives	核苷酸及其衍生物	Nucleotides and derivatives	核苷酸及其衍生物	61-19-8	3	5.66343e+06	5.74751e+06	5.62373e+06	4.34862e+06	5.2857e+06	5.39071e+06	1.0287e+06	1.20623e+06	1.25247e+06	3.13291e+06	2.62584e+06	3.13196e+06	-	up	up
Wcsn011125	361.24	279.23	362.246	C22H34O4	[M-H]-	Ethyl (4E,6E,8E,10E,13Z)-15,16-dihydroxy-5,9-dimethyloctadeca-4,6,8,10,13-pentaenoate	Ethyl (4E,6E,8E,10E,13Z)-15,16-dihydroxy-5,9-dimethyloctadeca-4,6,8,10,13-pentaenoate	Others	其它类	Others	其它	-	3	7.18119e+06	7.38275e+06	8.28923e+06	1.90549e+07	2.02906e+07	1.9716e+07	201848	206556	165337	1.1264e+07	1.17524e+07	1.35516e+07	up	up	up
Hmmn004283	195.067	136.05	196.074	C10H12O4	[M-H]-	Dihydroferulic Acid	二氢阿魏酸	Phenolic acids	酚酸类	Phenolic acids	酚酸类	1135-23-5	3	114420	126175	116387	46817.6	74216.6	52638.6	91839.8	98839.6	96492.9	106195	87749.8	102761	down	-	-
pme0033	137.05	119.04	136.038	C5H4N4O	[M+H]+	Hypoxanthine	次黄嘌呤	Nucleotides and derivatives	核苷酸及其衍生物	Nucleotides and derivatives	核苷酸及其衍生物	68-94-0	3	518758	498704	501758	1777700	743295	2208670	3.53502e+06	3.5563e+06	4.16046e+06	2.78008e+06	2.2758e+06	2.55477e+06	-	down	-
mws0005	161.11	144.08	160.1	C10H12N2	[M+H]+	Tryptamine	色胺	Alkaloids	生物碱	Plumerane	吲哚类生物碱	61-54-1	3	1.60793e+06	1.41295e+06	1.28954e+06	220788	164126	201805	2.28224e+06	2.58784e+06	2.21292e+06	2.14378e+06	1.87173e+06	1.77256e+06	down	-	down
MW0158347	653.3	437.22	652.282	C27H40N8O11	[M+H]+	Tyr-Ala-Arg-Asp-Glu	酪氨酸-丙氨酸-精氨酸-天冬氨酸	Amino acids and derivatives	氨基酸及其衍生物	Amino acids and derivatives	氨基酸及其衍生物	-	3	208250	235478	222694	1.92063e+06	1.74009e+06	1.632e+06	45010	71690	28391.1	435233	385209	471006	up	up	up
pma0948	138.09	120.08	137.084	C8H11NO	[M+H]+	Phenylethanolamine	苯基乙醇胺	Alkaloids	生物碱	Alkaloids	生物碱	7568-93-6	3	123381	82305.4	112927	143603	171796	149877	487202	490450	447241	302005	336706	275690	-	down	down
Hmqp006235	516.3	184.07	515.301	C26H46NO7P	[M+H]+	LysoPC 18:4	溶血磷脂酰胆碱 18:4	Lipids	脂质	LPC	溶血磷脂酰胆碱	-	3	37999	39289.1	33402.9	227095	188006	190078	1526.19	2080.58	14087.4	56384.9	68895.2	61753.7	up	up	up
pme2827	239.24	223.24	240.245	C16H32O	[M-H]-	Palmitaldehyde	棕榈醛	Lipids	脂质	Free fatty acids	游离脂肪酸	629-80-1	3	1.93568e+06	8.47999e+06	2.06852e+06	1.51195e+07	1.4731e+07	1.38801e+07	7.07965e+06	1.37375e+07	7.42184e+06	2.22878e+07	1.89256e+07	1.86871e+07	up	-	-
pme0376	271.06	151	272.068	C15H12O5	[M-H]-	Naringenin (5,7,4'-Trihydroxyflavanone)	柚皮素	Flavonoids	黄酮	Flavanones	二氢黄酮	480-41-1	2	179985	175174	167609	38446	34187.4	31749.8	42218.1	47105.9	37524.5	80151.6	98170.6	89665.8	down	up	-
Lcsp000959	246.14	72.08	245.138	C10H19N3O4	[M+H]+	Gly-Val-Ala	甘氨酸-缬氨酸-丙氨酸	Amino acids and derivatives	氨基酸及其衍生物	Amino acids and derivatives	氨基酸及其衍生物	-	1	1.66537e+06	994394	960155	897537	919857	912735	7.99062e+06	9.74393e+06	8.58633e+06	5.29552e+06	4.9985e+06	4.33387e+06	-	down	down
Lszp210010	325.14	191.08	324.132	C15H20N2O6	[M+H]+	Tatarine	Tatarine	Alkaloids	生物碱	Alkaloids	生物碱	-	3	455432	520437	439316	9	9	9	314701	316936	334622	342335	350703	289574	down	-	down
pme2935	115.04	69.03	116.047	C5H8O3	[M-H]-	2-Oxovaleric acid	2-戊酮酸	Organic acids	有机酸	Organic acids	有机酸	1821-02-9	3	27119.2	17465.5	24467.7	31598.5	36732.2	35267.5	5496.72	2207.8	3901.79	19449.3	23615.7	20598.9	-	up	up
ML10179289	105.07	77.04	122.073	C8H10O	[M-H2O+H]+	2-Phenylethanol	2-苯乙醇	Phenolic acids	酚酸类	Phenolic acids	酚酸类	60-12-8	2	3.13869e+06	3.39277e+06	3.66628e+06	1.70939e+07	1.89929e+07	1.44558e+07	2.03348e+06	1.60797e+06	1.92476e+06	4.60058e+06	5.61851e+06	4.97698e+06	up	-	up
Lahp002608	188.07	118.07	187.063	C11H9NO2	[M+H]+	3,5-Dihydro-2H-Furo[3,2-C]Quinolin-4-One	3,5-二氢-2H-呋喃[3,2-C]喹啉-4-酮	Alkaloids	生物碱	Quinoline alkaloids	喹啉类生物碱	-	1	912288	1.0303e+06	845217	322730	377574	333764	918292	897456	967144	927040	781242	780483	down	-	down
MW0144664	470.23	189.09	469.228	C19H31N7O7	[M+H]+	Ala-Lys-His-Asp	Ala-Lys-His-Asp	Amino acids and derivatives	氨基酸及其衍生物	Amino acids and derivatives	氨基酸及其衍生物	-	3	1.1939e+07	9.06277e+06	8.0846e+06	1.79006e+07	1.47181e+07	1.7201e+07	8.64029e+06	7.55308e+06	7.67895e+06	9.45353e+06	1.14577e+07	9.92403e+06	-	-	up
mws1333	341.11	113.02	342.116	C12H22O11	[M-H]-	Melibiose	蜜二糖	Others	其它类	Saccharides	糖类	585-99-9	3	9.63916e+06	1.00786e+07	8.77865e+06	2.91933e+07	2.98536e+07	2.9317e+07	1.28794e+07	1.32216e+07	1.27272e+07	1.53297e+07	1.7066e+07	1.88126e+07	up	-	up
Yamp002097	194.08	136.07	193.074	C10H11NO3	[M+H]+	1-[2-(Furan-2-yl)-2-oxoethyl]pyrrolidin-2-One	1-[2-(Furan-2-yl)-2-oxoethyl]pyrrolidin-2-One	Alkaloids	生物碱	Alkaloids	生物碱	-	1	538250	557992	547425	1.20522e+06	1.2508e+06	1.25568e+06	721830	334258	649815	548140	457081	549985	up	-	-
pmn001695	371.1	249.06	372.106	C16H20O10	[M-H]-	Trihydroxycinnamoylquinic acid	三羟基肉桂酰奎宁酸	Phenolic acids	酚酸类	Phenolic acids	酚酸类	-	3	7720.25	26113.7	5539.44	11670	6187.09	6290.03	63014.6	64773.2	63184.3	38792.7	47713.3	43378.1	-	down	down
pmb0532	349.05	137.05	348.047	C10H13N4O8P	[M+H]+	Inosine 5'-monophosphate	5'-肌苷酸	Nucleotides and derivatives	核苷酸及其衍生物	Nucleotides and derivatives	核苷酸及其衍生物	131-99-7	3	383318	466427	425641	370657	430768	465110	109029	153120	191800	234787	205985	253489	-	up	up
Hmjp000572	265.08	103.04	264.084	C10H16O8	[M+H]+	Kinsenoside	金线莲苷	Others	其它类	Lactones	内酯类化合物	151870-74-5	2	281950	144821	128801	55287.8	50203.5	54571.8	171062	175415	190732	191399	189308	157926	-	-	down
Lmxn000398	341.11	89.02	342.116	C12H22O11	[M-H]-	D-Lactose	D-乳糖	Others	其它类	Saccharides	糖类	63-42-3	1	1.23514e+06	702472	826312	2.17851e+06	3.21272e+06	2.93465e+06	1.00423e+06	1.27528e+06	1.4594e+06	1.56523e+06	1.74247e+06	1.93081e+06	up	-	up
pme0295	146.08	86.06	145.074	C6H11NO3	[M+H]+	4-Acetamidobutyric acid	4-乙酰氨基丁酸	Organic acids	有机酸	Organic acids	有机酸	3025-96-5	3	3.69441e+06	3.87028e+06	4.3998e+06	904503	1.26438e+06	1.37257e+06	3.12944e+06	3.00188e+06	3.0065e+06	3.39367e+06	4.17551e+06	3.70074e+06	down	-	down
Lmfn006097	183.1	139.11	184.11	C10H16O3	[M-H]-	Oleuropeic acid	Oleuropeic acid	Organic acids	有机酸	Organic acids	有机酸	5027-76-9	2	33854.5	35106.7	28080.1	82720.9	83226.7	86594.8	8127.85	14486.1	19035.4	27501.5	28459.5	23253.1	up	up	up
Wasn002902	355.07	209.03	356.074	C15H16O10	[M-H]-	O-p-Coumaroylgalactaric acid	O-对香豆酰半乳糖酸	Phenolic acids	酚酸类	Phenolic acids	酚酸类	-	3	46680	49549.2	70020	59769.5	73715.2	74399.7	486367	478347	528292	230223	191828	193803	-	down	down
MWSmce613	489.12	264.04	488.107	C14H26N4O11P2	[M+H]+	Citicoline	胞磷胆碱	Nucleotides and derivatives	核苷酸及其衍生物	Nucleotides and derivatives	核苷酸及其衍生物	987-78-0	3	66937.2	261113	261315	124141	202455	108709	40310.4	13823	13825.2	119297	139093	114315	-	-	up
pmb2319	482.32	184.07	481.317	C23H48NO7P	[M+H]+	LysoPC 15:0	溶血磷脂酰胆碱 15:0	Lipids	脂质	LPC	溶血磷脂酰胆碱	108273-89-8	3	82428.7	52192.7	76901.9	416656	419059	383186	192814	187801	194163	211363	258062	222541	up	down	up
Lsjp211255	441.37	215.18	440.365	C30H48O2	[M+H]+	1-Hydroxylup-20(29)-en-3-one (Glochidonol)	1-羟基羽扇豆-20(29)-烯-3-酮 (算盘子酮醇)	Terpenoids	萜类	Triterpene	三萜	23963-54-4	2	100411	138670	180379	31528.7	56858.9	42220.1	88310.9	84271.6	99108.2	111624	105959	129453	down	-	down
MW0107273	371.2	116.07	370.196	C15H26N6O5	[M+H]+	His-Ser-Lys	L-组氨酸-L-丝氨酸-L-赖氨酸	Amino acids and derivatives	氨基酸及其衍生物	Amino acids and derivatives	氨基酸及其衍生物	-	3	2.3983e+06	2.62903e+06	2.3905e+06	9.2666e+06	1.0059e+07	1.09372e+07	279685	314369	310441	2.59565e+06	2.4491e+06	2.99792e+06	up	up	up
Lcrp000445	339.16	149.06	338.152	C21H22O4	[M+H]+	Pycnanthulignene B	Pycnanthulignene B	Lignans and Coumarins	木脂素和香豆素	Lignans	木脂素	-	2	73526.5	68175.7	72192.4	177093	216358	239589	11222	1868.29	29437.4	64186.2	66906.9	78138.1	up	-	up
Hmqp001042	237.13	98.97	236.126	C10H20O6	[M+H]+	Butyl beta-D-glucoside	丁基-葡萄糖苷	Others	其它类	Saccharides	糖类	5391-18-4	3	471629	478938	514176	171139	203070	174835	137077	86675.7	93025.6	231026	186826	207596	down	up	-
MW0150917	698.32	680.31	697.314	C27H43N11O11	[M+H]+	His-Glu-Glu-Arg-Gln	组氨酸-谷氨酸-谷氨酸-精氨酸-谷酰胺	Amino acids and derivatives	氨基酸及其衍生物	Amino acids and derivatives	氨基酸及其衍生物	-	3	1.039e+07	7.95346e+06	8.57102e+06	6.5899e+06	6.24109e+06	7.51451e+06	4.68351e+06	3.82777e+06	4.22958e+06	8.54272e+06	6.92166e+06	8.06878e+06	-	up	-
MW0150118	316.16	129.1	315.143	C13H21N3O6	[M+H]+	Glu-Pro-Ala	谷氨酸-脯氨酸-丙氨酸	Amino acids and derivatives	氨基酸及其衍生物	Amino acids and derivatives	氨基酸及其衍生物	-	3	647666	642632	764787	1.40071e+06	1.40103e+06	1.36588e+06	611353	536154	636160	847294	702528	714775	up	-	up
MW0110209	430.16	341.11	309.169	C15H23N3O4	[M-H]-	Tyr-Lys	酪氨酸-赖氨酸	Amino acids and derivatives	氨基酸及其衍生物	Amino acids and derivatives	氨基酸及其衍生物	54925-88-1	3	2.4232e+06	2.37013e+06	1.78465e+06	3.46848e+06	3.95189e+06	3.40596e+06	728530	215266	260245	1.43762e+06	1.65875e+06	1.77944e+06	-	up	up
pma1303	492.31	184.07	491.301	C24H46NO7P	[M+H]+	LysoPC 16:2	溶血磷脂酰胆碱 16:2	Lipids	脂质	LPC	溶血磷脂酰胆碱	-	1	450002	474381	486503	4.4608e+06	4.53224e+06	4.5717e+06	8676.44	29881.6	15326.1	1.09265e+06	1.31585e+06	1.33003e+06	up	up	up
Lmdn004267	357.134	151.044	358.142	C20H22O6	[M-H]-	Epipinoresinol*	表松脂醇*	Lignans and Coumarins	木脂素和香豆素	Lignans	木脂素	24404-50-0	3	70044.1	61570.3	58129.1	18295.9	13377.4	24454.3	29245.9	20715.7	25046.4	31999.7	36101.6	39706.2	down	up	-
pme0422	193.058	134	194.058	C10H10O4	[M-H]-	Isoferulic Acid*	异阿魏酸*	Phenolic acids	酚酸类	Phenolic acids	酚酸类	25522-33-2	1	423213	377571	322216	36779.1	83365	65020	2.81318e+06	5750515	2.77373e+06	1.33237e+06	1.434e+06	1.64251e+06	down	-	-
Lmmn006306	293.21	293.21	294.219	C18H30O3	[M-H]-	Machilusolide D	润楠丁内酯 D	Others	其它类	Lactones	内酯类化合物	-	3	3.49058e+06	3678094	5.17564e+06	1.03943e+07	1.26822e+07	1.40861e+07	247994	2.58841e+06	265915	3.5565e+06	4.09194e+06	4.41627e+06	up	-	up
WaYp006462	290.27	228.23	289.262	C16H35NO3	[M+H]+	2-Aminohexadecane-1,5,15-triol	2-氨基十六烷-1,5,15-三醇	Lipids	脂质	Sphingolipids	鞘脂	-	1	1.14177e+07	1.24104e+07	1.09655e+07	1.02703e+07	9.88929e+06	1.01794e+07	5.99088e+06	4.99634e+06	5.13192e+06	9.40293e+06	9.70303e+06	7.88754e+06	-	up	-
MW0012723	361.23	279.24	362.246	C22H34O4	[M-H]-	19,20-DiHDPA	19,20-二羟基-4Z，7Z，10Z，13Z，16Z-二十二碳五烯酸	Lipids	脂质	Free fatty acids	游离脂肪酸	-	3	9.1066e+06	7.87908e+06	8.26667e+06	1.8865e+07	2.00154e+07	1.92737e+07	330850	218682	196042	1.28156e+07	1.12145e+07	1.39395e+07	up	up	up
pmn001700	455.35	455.35	456.36	C30H48O3	[M-H]-	24,30-Dihydroxy-12(13)-ene-lupeol	24,30-二羟基-12(13)烯-羽扇豆醇	Terpenoids	萜类	Triterpene	三萜	-	3	110583	110576	127878	35423.7	35855.6	362734	19210.4	21456.7	50562.2	188074	174840	151336	-	up	-
mws1389	455.35	455.35	456.36	C30H48O3	[M-H]-	3-Hydroxyolean-12-en-28-oic acid (Oleanolic acid)	3-羟基齐墩果-12-烯-28-酸 (齐墩果酸)	Terpenoids	萜类	Triterpene	三萜	508-02-1	3	110583	110576	127878	35423.7	35855.6	362734	19210.4	21456.7	50562.2	188074	174840	151336	-	up	-
pmb0881	478.29	337.27	477.286	C23H44NO7P	[M+H]+	LysoPE 18:2	溶血磷脂酰乙醇胺 18:2	Lipids	脂质	LPE	溶血磷脂酰乙醇胺	-	1	4.13259e+06	3.74832e+06	4.02391e+06	1.4872e+07	1.57452e+07	1.52839e+07	9521.13	11800.9	5490.47	6.77859e+06	6.23491e+06	5.44938e+06	up	up	up
MWS0952	380.26	78.96	381.264	C18H40NO5P	[M-H]-	Dihydrosphingosine-1-Phosphate	二氢鞘氨醇-1-磷酸	Lipids	脂质	Sphingolipids	鞘脂	19794-97-9	3	72696.3	53342.1	75390.9	33900.7	32789.9	32879.8	1816.2	525.445	841.688	16761.9	19324.9	20838.4	down	up	up
MW0146083	375.19	315.17	374.18	C15H26N4O7	[M+H]+	Asp-Gln-Ile	L-天冬氨酰-L-谷氨酰胺-L-异亮氨酸	Amino acids and derivatives	氨基酸及其衍生物	Amino acids and derivatives	氨基酸及其衍生物	-	3	1.02393e+06	939102	914693	2.52987e+06	1.75906e+06	1.89739e+06	651934	596911	423434	860254	717915	882996	up	-	up
Lmbn005923	277.22	59.01	278.225	C18H30O2	[M-H]-	Crepenynic acid	顺式十八碳-9-烯-12-炔酸	Lipids	脂质	Free fatty acids	游离脂肪酸	2277-31-8	1	36867.7	48459.9	61833.5	226350	260104	238090	11681.5	14259.9	16758.5	86735.5	75344.3	93779.3	up	up	up
MWSmce692	277.22	59.01	278.225	C18H30O2	[M-H]-	γ-Linolenic Acid	γ-亚麻酸	Lipids	脂质	Free fatty acids	游离脂肪酸	506-26-3	3	36867.7	48459.9	61833.5	226350	260104	238090	11681.5	14259.9	16758.5	86735.5	75344.3	93779.3	up	up	up
MW0109110	427.2	261.12	426.19	C22H26N4O5	[M+H]+	2-[[2-[[2-[(2-Amino-3-phenylpropanoyl)amino]acetyl]amino]-3-phenylpropanoyl]amino]acetic acid	Phe Gly Phe Gly	Amino acids and derivatives	氨基酸及其衍生物	Amino acids and derivatives	氨基酸及其衍生物	59005-83-3	3	5.37475e+06	4.13575e+06	4.45497e+06	1.24014e+07	1.24517e+07	1.23277e+07	178481	216945	248815	3.56527e+06	3.0165e+06	2.92539e+06	up	up	up
mws0895	431.1	269.05	432.106	C21H20O10	[M-H]-	Genistein-7-O-Glucoside (Genistin)	染料木苷(金雀异黄苷)	Flavonoids	黄酮	Isoflavones	异黄酮	529-59-9	3	32510.4	56531.8	48060.7	3873.76	6486.57	17539.5	647164	655520	472854	260275	322872	284143	down	down	down
Wcfn005424	373.19	59.02	374.194	C18H30O8	[M-H]-	2-[2-[(Z)-pent-2-enyl]-3-[3,4,5-trihydroxy-6-(hydroxymethyl)oxan-2-yl]oxycyclopentyl]acetic acid	2-[2-[(Z)-pent-2-enyl]-3-[3,4,5-trihydroxy-6-(hydroxymethyl)oxan-2-yl]oxycyclopentyl]acetic acid	Others	其它类	Others	其它	-	3	100795	73883.4	104797	10063.2	24079.8	13340	126576	110534	134061	81839.5	101138	87666.1	down	-	down
pme3382	160.06	98.02	161.069	C6H11NO4	[M-H]-	N-Acetyl-L-threonine	N-乙酰-L-苏氨酸	Amino acids and derivatives	氨基酸及其衍生物	Amino acids and derivatives	氨基酸及其衍生物	17093-74-2	3	224605	237875	223013	774218	860317	984796	134093	141529	165467	488463	396275	420674	up	-	up
Wmzn000627	363.25	281.25	364.261	C22H36O4	[M-H]-	Ajugalaevigatic acid	Ajugalaevigatic acid	Terpenoids	萜类	Ditepenoids	二萜	-	3	3.70296e+06	3.85063e+06	3.73948e+06	7.28297e+06	8.01923e+06	8.09378e+06	224854	359884	251062	5.4163e+06	5.27947e+06	6.43472e+06	up	up	up
MWS201421	297.13	104.06	296.12	C14H20N2O3S	[M+H]+	Met-Phe	L-蛋氨酸-L-苯丙氨酸	Amino acids and derivatives	氨基酸及其衍生物	Amino acids and derivatives	氨基酸及其衍生物	14492-14-9	3	6852.45	11200.8	14065.5	217413	174333	251399	67485.9	57652.6	66155.7	99583.5	86885.8	80159.5	up	down	up
Lmgp009053	235.17	175.15	234.162	C15H22O2	[M+H]+	2β-Methoxy-14-nor-β-patchoulane-1(5)-ene-4-one	2β-甲氧基-14-降-β-广藿香烷-1(5)-烯-4-酮	Terpenoids	萜类	Sesquiterpenoids	倍半萜	-	3	127903	134226	103079	578139	268331	168072	20703.1	23633.7	20914.8	168938	203893	169005	-	up	-
Lmgn000224	145.01	57.03	146.022	C5H6O5	[M-H]-	2-Methyl-3-oxosuccinic acid	2-甲基-3-氧代琥珀酸	Organic acids	有机酸	Organic acids	有机酸	-	3	217319	312799	273060	73657.7	77165.9	11568.9	68081.3	97575.6	38345	119568	125887	147634	-	up	-
pme3193	116.04	74.02	117.043	C4H7NO3	[M-H]-	N-Acetyl-L-glycine	N-乙酰-L-甘氨酸	Amino acids and derivatives	氨基酸及其衍生物	Amino acids and derivatives	氨基酸及其衍生物	543-24-8	3	258104	260915	275279	505960	560702	583253	84658.3	69649.4	56872.5	307143	376668	317410	up	up	up
Wasn000410	245.04	153	246.05	C6H15O8P	[M-H]-	sn-glycero-3-phospho-(1'-sn-glycerol)	sn-glycero-3-phospho-(1'-sn-glycerol)	Others	其它类	Others	其它	-	3	197375	175243	211473	304001	321902	300632	964769	1.2306e+06	999137	574589	484067	603522	-	down	down
Zmyp000878	284.1	152.06	283.092	C10H13N5O5	[M+H]+	Crotonoside; 2-Hydroxyadenosine	巴豆苷; 2-羟基腺苷	Nucleotides and derivatives	核苷酸及其衍生物	Nucleotides and derivatives	核苷酸及其衍生物	1818-71-9	1	1.25733e+07	1.05923e+07	1.15355e+07	4.84718e+06	5.34613e+06	6.46589e+06	8.93469e+07	8.87153e+07	8.15458e+07	4.70236e+07	4.82662e+07	5.75384e+07	down	down	down
Wcsn010254	277.22	277.22	278.225	C18H30O2	[M-H]-	4-[3-(4,8-dimethylnona-3,7-dienyl)-3-methyloxiran-2-yl]butan-2-one	4-[3-(4,8-dimethylnona-3,7-dienyl)-3-methyloxiran-2-yl]butan-2-one	Others	其它类	Others	其它	-	3	1.17025e+06	1.15933e+06	1.16764e+06	7.01745e+06	7.02145e+06	7.62516e+06	183057	168764	234945	2.16633e+06	2.08957e+06	2.56738e+06	up	up	up
Hasp011675	289.25	107.08	288.245	C20H32O	[M+H]+	12,13-Dehydrogeranylgeraniol	12,13-去氢牻牛儿基牻牛儿醇	Terpenoids	萜类	Monoterpenoids	倍萜	352274-18-1	3	74015	68111.6	66082.7	174010	179475	157140	40582.8	38376.8	42409	82343.8	83906.1	67902.2	up	-	up
mws1350	181.05	151	182.058	C9H10O4	[M-H]-	Syringaldehyde; 4-Hydroxy-3,5-Dimethoxybenzaldehyde	丁香醛; 4-羟基-3,5-二甲氧基苯甲醛	Others	其它类	Aldehyde compounds	醛类化合物	134-96-3	3	17503.5	24009.2	16675	17381.1	18819.8	14283.2	107619	121131	135421	71894.8	73150.5	87676.4	-	down	down
mws0872	280.11	148.06	281.112	C11H15N5O4	[M-H]-	1-Methyladenosine	1-甲基腺苷	Nucleotides and derivatives	核苷酸及其衍生物	Nucleotides and derivatives	核苷酸及其衍生物	15763-06-1	3	109571	111557	82216	244725	239111	236536	91628.7	61685	104082	131906	119531	105055	up	-	up
pme0040	136.062	119	135.054	C5H5N5	[M+H]+	Adenine	腺嘌呤	Nucleotides and derivatives	核苷酸及其衍生物	Nucleotides and derivatives	核苷酸及其衍生物	73-24-5	3	1.35623e+06	1.16241e+06	1.17692e+06	85648.1	124022	96438.9	2.52615e+06	2.72196e+06	2.66285e+06	2.30123e+06	1.91441e+06	1.88822e+06	down	down	down
MW0157606	376.18	245.09	375.175	C14H25N5O7	[M+H]+	Thr-Gln-Gln	苏氨酰-谷氨酰胺-谷氨酰胺	Amino acids and derivatives	氨基酸及其衍生物	Amino acids and derivatives	氨基酸及其衍生物	-	3	4.14087e+06	4.69277e+06	3.82678e+06	8.5478e+06	7.66868e+06	8.14631e+06	767210	821703	728442	3.56233e+06	3.02152e+06	2.88233e+06	-	up	up
Lmsn000381	341.11	89.02	342.116	C12H22O11	[M-H]-	D-Maltose	D-麦芽糖	Others	其它类	Saccharides	糖类	69-79-4	3	297369	318872	231089	937518	882871	1.11752e+06	1183235	1087475	379474	497870	568427	626149	up	-	-
MWS5209	235.16	118.09	117.079	C5H11NO2	[2M+H]+	N-Methyl-α-aminoisobutyric acid	N-甲基-α-氨基异丁酸	Amino acids and derivatives	氨基酸及其衍生物	Amino acids and derivatives	氨基酸及其衍生物	2566-34-9	3	25221.2	46571.6	20300.5	42342	39937.1	63350	9	9	9	26451.8	32727.7	27682.4	-	-	up
Zmjn001813	159.07	97.06	160.074	C7H12O4	[M-H]-	Pimelic acid*	庚二酸*	Organic acids	有机酸	Organic acids	有机酸	111-16-0	3	180590	197596	197019	429620	497308	420772	131929	140313	127422	216045	232751	184847	up	-	up
Yamp002343	208.1	120.08	207.089	C11H13NO3	[M+H]+	1-[2-(Furan-2-yl)-2-oxoethyl]piperidin-2-one	1-[2-(Furan-2-yl)-2-oxoethyl]piperidin-2-one	Alkaloids	生物碱	Alkaloids	生物碱	-	1	4.44913e+06	4.27379e+06	4.51107e+06	2.79541e+07	2.46428e+07	2.36455e+07	1.72084e+06	1.63515e+06	1.33765e+06	5.37349e+06	5.63735e+06	4.49851e+06	up	up	up
MW0107274	385.22	301.12	384.212	C16H28N6O5	[M+H]+	His-Thr-Lys	L-组氨酸-L-苏氨酸-L-赖氨酸	Amino acids and derivatives	氨基酸及其衍生物	Amino acids and derivatives	氨基酸及其衍生物	-	3	4.54243e+06	5.3504e+06	4.67762e+06	1.43695e+07	1.53392e+07	1.20204e+07	999503	1.11446e+06	1.01021e+06	4.12124e+06	3.33118e+06	3.46951e+06	up	up	up
pmb3068	337.09	163.04	338.1	C16H18O8	[M-H]-	1-O-p-Coumaroylquinic acid	1-O-对香豆酰奎宁酸	Phenolic acids	酚酸类	Phenolic acids	酚酸类	-	3	19796	19041.8	67275.8	21907.7	4047.36	15072.2	131727	112717	129913	61439	76391	75117	-	down	down
Hmqn004825	293.21	275.2	294.219	C18H30O3	[M-H]-	Rabdosia acid A	冬凌草酸 A	Lipids	脂质	Free fatty acids	游离脂肪酸	-	2	22864.8	51950.4	49362.3	146832	185300	179244	70060.6	25767.2	45453.2	78874.1	62656.3	74805.1	up	-	up
Hmcp009963	180.14	123.07	180.138	C11H18NO+	[M]+	Candicine	N-甲基大麦芽碱	Alkaloids	生物碱	Phenolamine	酚胺	6656-13-9	1	3.64231e+06	3.55426e+06	3.4756e+06	2.48587e+07	2.54956e+07	2.3634e+07	934050	950392	918864	7.61071e+06	6.67072e+06	6.03269e+06	up	up	up
Hayp002810	287.1	227.08	286.095	C15H14N2O4	[M+H]+	Dichotomine C	Dichotomine C	Alkaloids	生物碱	Alkaloids	生物碱	-	3	43654.3	26338.6	23496.3	342685	413312	351979	8584.82	13758.4	14395.7	146714	116177	137470	up	-	up
pme0428	237.08	103.02	238.084	C12H14O5	[M-H]-	3,4,5-Trimethoxycinnamic acid	3,4,5-三甲氧基肉桂酸	Phenolic acids	酚酸类	Phenolic acids	酚酸类	90-50-6	3	63162.9	73646.5	62856.9	77530.2	84880.1	75825.5	36060.7	38853.4	36673.3	55786.8	49104.4	62198.3	-	-	up
MW0119586	253.14	209.16	254.152	C14H22O4	[M-H]-	(2S,3R)-4-methylidene-2-octyl-5-oxooxolane-3-carboxylic acid	(2S,3R)-4-亚甲基-2-辛基-5-氧代氧戊环-3-羧酸	Organic acids	有机酸	Organic acids	有机酸	-	3	1.69938e+06	1.70264e+06	1.92294e+06	1.08881e+06	1.01515e+06	1.02357e+06	799934	775501	799194	896009	1.1276e+06	1.07518e+06	-	up	-
Lcsn000341	487.18	145.06	488.174	C18H32O15	[M-H]-	3'-Fucosyllactose	3'-岩藻糖半乳糖	Others	其它类	Saccharides	糖类	41312-47-4	1	7.72456e+06	7.48412e+06	5.93309e+06	2.5842e+07	1.77135e+07	2.15479e+07	1.72139e+06	2.46414e+06	2.53257e+06	8.6446e+06	7.24436e+06	9.14279e+06	up	up	up
mws0902	255.07	135.01	256.074	C15H12O4	[M-H]-	Liquiritigenin	甘草苷元	Flavonoids	黄酮	Flavanones	二氢黄酮	578-86-9	3	95401.7	88308.4	83562.2	51934.9	60161.5	49209.6	25375.6	28714.8	40686	46839.6	57949.6	48331.5	-	up	-
Lmtn002796	449.11	287.06	450.116	C21H22O11	[M-H]-	Aromadendrin-7-O-glucoside	香橙素-7-O-葡萄糖苷	Flavonoids	黄酮	Flavanonols	二氢黄酮醇	28189-90-4	3	70963.4	60024.2	81994	30376.3	44145.3	31801.1	65008.8	79086.1	84317.5	62945	64430.7	51500.9	down	-	down
Hmcp001578	641.17	479.11	640.164	C28H32O17	[M+H]+	Isorhamnetin-3,7-O-diglucoside	异鼠李素-3,7-O-二葡萄糖苷	Flavonoids	黄酮	Flavonols	黄酮醇	6758-51-6	3	86700	36825.9	74799.9	516291	310634	498742	92038.9	106180	87860.7	163897	136762	132228	up	-	up
MWSHC20168	153.02	109.03	154.027	C7H6O4	[M-H]-	Methyl cumalate	香豆酸甲酯	Phenolic acids	酚酸类	Phenolic acids	酚酸类	6018-41-3	3	75358	72895.9	75825.4	45522.7	86949.2	122866	262711	272182	299632	214878	170964	207922	-	down	down
Wchn004079	355.11	175.04	356.111	C16H20O9	[M-H]-	Juglanoside D	Juglanoside D	Others	其它类	Others	其它	-	2	169997	178625	182674	25838.2	45202.5	25053.9	199974	166331	190540	124548	145547	158489	down	-	down
MW0152461	322.18	70.07	299.185	C14H25N3O4	[M+Na]+	Leu-Pro-Ala	L-亮氨酸-L-脯氨酸-L-丙氨酸	Amino acids and derivatives	氨基酸及其衍生物	Amino acids and derivatives	氨基酸及其衍生物	-	3	2.64911e+06	2.90972e+06	3.20933e+06	1.2397e+06	783501	1.55605e+06	6.35063e+06	7.47796e+06	7.909e+06	4.0755e+06	4.85952e+06	5.17192e+06	down	down	down
Zbln000478	335.13	155.07	336.143	C14H24O9	[M-H]-	2-(4-hydroxy-1-((3,4,5-trihydroxy-6-(hydroxymethyl)tetrahydro-2H-pyran-2-yl)oxy)cyclohexyl)acetic acid	2-(4-hydroxy-1-((3,4,5-trihydroxy-6-(hydroxymethyl)tetrahydro-2H-pyran-2-yl)oxy)cyclohexyl)acetic acid	Others	其它类	Saccharides	糖类	-	2	112382	92436.2	55015	129785	26833.9	23677.9	147361	250225	205155	125299	115921	146275	-	down	-
pmp001232	191.11	135.08	190.099	C12H14O2	[M+H]+	Neoligustilide	新藁本内脂	Others	其它类	Lactones	内酯类化合物	-	2	56356.3	53615.5	56647	176741	161882	267905	27351.5	30736.9	25283.8	96634.5	75805.9	90051.9	up	-	up
pmf0289	336.17	148.06	335.159	C15H21N5O4	[M+H]+	Riboprine	利波腺苷	Nucleotides and derivatives	核苷酸及其衍生物	Nucleotides and derivatives	核苷酸及其衍生物	7724-76-7	3	76435.3	70560.9	84785.8	138442	107702	119864	210986	191997	197295	156352	172175	134608	-	down	-
Hmtn001288	181.05	135.04	182.058	C9H10O4	[M-H]-	Methyl 2,4-dihydroxyphenylacetate	2,4-二羟基苯乙酸甲酯	Phenolic acids	酚酸类	Phenolic acids	酚酸类	67828-42-6	3	16675	16845.4	8367.44	28420.2	27583.4	33524.1	172626	193331	194117	112378	103196	131034	up	down	down
MW0168254	359.22	203.06	358.214	C22H30O4	[M+H]+	Cafestol acetate	乙酸咖啡醇	Terpenoids	萜类	Ditepenoids	二萜	81760-48-7	3	175075	164023	272842	107419	121298	122172	12836.8	1939.05	2536.65	97894.7	124506	107109	-	up	up
pme1178	284.1	152.06	283.092	C10H13N5O5	[M+H]+	Guanosine	鸟苷	Nucleotides and derivatives	核苷酸及其衍生物	Nucleotides and derivatives	核苷酸及其衍生物	118-00-3	1	6.94404e+06	7.82051e+06	7.61565e+06	4.16433e+06	4.08022e+06	4.28957e+06	5.74293e+07	5.84806e+07	5.40807e+07	3.30694e+07	3.63861e+07	2.83962e+07	-	down	down
Waln011009	578.34	279.23	579.354	C28H54NO9P	[M-H]-	2-(2,3-dihydroxypropoxy)-3-(((2-(dimethylamino)ethoxy)(hydroxy)phosphoryl)oxy)propyl (11Z,14Z)-octadeca-11,14-dienoate*	2-(2,3-二羟基丙氧基)-3-(((2-(二甲基氨基)乙氧基)(羟基)磷酰基)氧基)丙基 (11Z,14Z)-十八碳-11,14-二烯酸*	Lipids	脂质	LPE	溶血磷脂酰乙醇胺	-	1	4.1498e+06	4.27756e+06	2.92105e+06	1.19379e+07	1.44151e+07	1.3082e+07	27315.6	18444.2	18864.7	8.16385e+06	6.57129e+06	8.25154e+06	up	up	up
MW0131367	475.12	253.05	416.111	C21H20O9	[M+CH3COO]-	4H-1-Benzopyran-4-one, 7-(beta-D-glucopyranosyloxy)-3-(4-hydroxyphenyl)-	3-(4-羟基苯基)-7-{[3，4，5-三羟基-6-(羟甲基）恶烷-2-基]氧}-4H-色烯-4-酮	Others	其它类	Ketone compounds	酮类化合物	-	3	33291.4	24412.5	18976.6	6051.02	41504	10759.8	226090	347878	399106	92018.3	114399	93810.5	-	down	down
pme1021	177.14	99	178.048	C6H10O6	[M-H]-	D-Glucono-1,5-lactone	D-葡萄糖酸-1,5-内酯	Others	其它类	Saccharides	糖类	90-80-2	3	919167	920936	807957	147955	49420.6	51534.8	1.34992e+06	1.24438e+06	1.29082e+06	984087	826511	777707	down	-	down
Yhhn000821	431.1	88.99	432.106	C21H20O10	[M-H]-	kwanzoquinone C	kwanzoquinone C	Quinones	醌类	Anthraquinone	蒽醌	-	3	1.18488e+06	906866	1305539	5.77588e+06	5.88107e+06	6.12537e+06	458928	542268	488542	1.57547e+06	1.26094e+06	1.58524e+06	up	up	up
Lmsn003619	645.11	169.01	646.117	C29H26O17	[M-H]-	1,4-Di-O-galloyl-3-O-caffeoyl-β-D-glucose	1,4-二-O-没食子酰-3-O-咖啡酰-β-D-葡萄糖	Phenolic acids	酚酸类	Phenolic acids	酚酸类	-	3	31675.5	35802.3	18874.9	28726.9	27233.5	28101.4	3076.14	5474.8	5803.95	17512.2	15172.7	19528.4	-	up	up
MW0146080	590.25	572.24	589.234	C22H35N7O12	[M+H]+	Asp-Gln-Gln-Ala-Glu	Asp-Gln-Gln-Ala-Glu	Amino acids and derivatives	氨基酸及其衍生物	Amino acids and derivatives	氨基酸及其衍生物	-	3	2.36484e+06	2.29085e+06	2.15839e+06	7.43636e+06	9.29921e+06	7.31199e+06	1.87073e+06	1.80521e+06	1.92523e+06	3.01121e+06	3.83705e+06	3.26573e+06	up	-	up
mws5038	341.11	89.02	342.116	C12H22O11	[M-H]-	Isomaltulose	异麦芽酮糖	Others	其它类	Saccharides	糖类	13718-94-0	3	206597	286755	190022	1.03656e+06	1.01227e+06	853415	357181	363456	345666	644226	505545	546749	up	-	up
mws0251	127.05	110.02	126.043	C5H6N2O2	[M+H]+	Thymine	胸腺嘧啶	Nucleotides and derivatives	核苷酸及其衍生物	Nucleotides and derivatives	核苷酸及其衍生物	65-71-4	3	759899	739312	892654	183466	198061	169583	6.08619e+06	5.71188e+06	5.79713e+06	3.02701e+06	3.89556e+06	3.42306e+06	down	down	down
Lcsp001834	274.18	129.1	273.169	C12H23N3O4	[M+H]+	Gly-Val-Val	甘氨酸-缬氨酸-缬氨酸	Amino acids and derivatives	氨基酸及其衍生物	Amino acids and derivatives	氨基酸及其衍生物	79672-11-0	1	320010	263209	202478	301546	101743	137667	5.46784e+06	5.30656e+06	6.53329e+06	4.22585e+06	3.51068e+06	3.34979e+06	-	down	down
Zmbn005559	349.09	187.03	350.094	C16H18N2O5S	[M-H]-	Indole-3-cyano-2-O-glucoside	吲哚-3-氰基-2-O-葡萄糖苷	Alkaloids	生物碱	Plumerane	吲哚类生物碱	-	3	90152.7	124790	143998	38345	30010	20721.1	139014	118044	167629	137508	108367	134367	down	-	down
mws1013	177.02	133.03	178.027	C9H6O4	[M-H]-	Esculetin (6,7-Dihydroxycoumarin)	秦皮乙素; 6,7-二羟基香豆素	Lignans and Coumarins	木脂素和香豆素	Coumarins	香豆素	305-01-1	3	9	9	9	30331.1	45010	28787.7	115542	166770	81246.6	51777	66633.1	58051.6	up	down	-
pmb0889	279.23	95.09	278.225	C18H30O2	[M+H]+	Punicic acid (9Z,11E,13Z-octadecatrienoic acid)	石榴酸 (9Z,11E,13Z-十八碳三烯酸)	Lipids	脂质	Free fatty acids	游离脂肪酸	544-72-9	3	5.68567e+06	5.76746e+06	7.2611e+06	2.98556e+07	3.2924e+07	3.53787e+07	1.73866e+06	1.75506e+06	1.56859e+06	1.20602e+07	1.01887e+07	9.46148e+06	up	up	up
Zmhn003082	357.08	173.04	358.09	C15H18O10	[M-H]-	5-O-Galloyl-methyl quinine ester	5-O-没食子酰-奎宁酸甲酯	Phenolic acids	酚酸类	Phenolic acids	酚酸类	-	3	34093.6	43066.8	37507.6	32148.5	26726	12825.9	96969.7	117161	128875	69805.6	70278.2	86749	-	down	down
pme3732	244.09	112.05	243.085	C9H13N3O5	[M+H]+	Cytidine	胞苷	Nucleotides and derivatives	核苷酸及其衍生物	Nucleotides and derivatives	核苷酸及其衍生物	65-46-3	2	341405	321077	352306	284025	303954	224890	3.68389e+06	4.41797e+06	4.00491e+06	2.58771e+06	2.11148e+06	2.70769e+06	-	down	down
Zmdp000972	136.04	91.05	135.035	C4H9NO2S	[M+H]+	S-Methyl-L-cysteine	S-甲基-L-半胱氨酸	Amino acids and derivatives	氨基酸及其衍生物	Amino acids and derivatives	氨基酸及其衍生物	1187-84-4	2	1.31721e+06	1.55808e+06	1.57005e+06	136133	152989	137727	1.79762e+06	1.84592e+06	2.1659e+06	1.11083e+06	1.23414e+06	1.43013e+06	down	-	down
Hmbp003234	255.09	163.03	254.079	C12H14O6	[M+H]+	1-O-Caffeoylglycerol	1-O-咖啡酰单甘油	Phenolic acids	酚酸类	Phenolic acids	酚酸类	-	3	195716	141767	153311	334324	271634	261663	116800	149418	119532	173828	197679	152754	-	-	up
Wcgp011536	263.2	95.09	262.193	C17H26O2	[M+H]+	6-hydroxy-4b,8,8-trimethyl-3,4,4a,5,6,7,8a,9-octahydro-1H-phenanthren-2-one	6-hydroxy-4b,8,8-trimethyl-3,4,4a,5,6,7,8a,9-octahydro-1H-phenanthren-2-one	Others	其它类	Others	其它	-	3	202558	215570	228969	440664	514050	520829	191761	29249.1	53322.5	161938	204696	168058	up	-	-
MW0155408	556.3	504.31	557.307	C26H39N9O5	[M-H]-	Phe-Val-His-Arg	Phe-Val-His-Arg	Amino acids and derivatives	氨基酸及其衍生物	Amino acids and derivatives	氨基酸及其衍生物	-	3	83515.3	83517.4	61146.1	480739	276746	325823	9	9	9	161980	167667	130658	up	up	up
pme2743	194.08	91.05	193.074	C10H11NO3	[M+H]+	N-Phenylacetylglycine	N-苯乙酰甘氨酸	Amino acids and derivatives	氨基酸及其衍生物	Amino acids and derivatives	氨基酸及其衍生物	500-98-1	3	177515	157002	159738	315160	307821	354758	115404	121911	139606	146090	166249	189918	-	-	up
pmp000316	473.363	455.346	472.355	C30H48O4	[M+H]+	16α-Hydroxytrametenolic acid	16α-羟基栓菌酸	Terpenoids	萜类	Triterpene	三萜	176390-68-4	3	40250.5	106956	65927.5	314804	314700	391496	18836.6	34257.9	23163.5	123204	120020	96064.8	up	-	up
mws0367	277.22	277.22	278.225	C18H30O2	[M-H]-	α-Linolenic Acid	α-亚麻酸	Lipids	脂质	Free fatty acids	游离脂肪酸	463-40-1	1	8.83241e+06	9.48427e+06	1.01693e+07	6.21667e+07	5.19827e+07	5.88193e+07	1.66294e+06	1.74941e+06	1.78818e+06	1.85324e+07	1.80645e+07	2.27857e+07	up	up	up
MW0153546	711.37	430.23	710.342	C31H50N8O9S	[M+H]+	Met-Glu-Leu-Tyr-Arg	Met-Glu-Leu-Tyr-Arg	Amino acids and derivatives	氨基酸及其衍生物	Amino acids and derivatives	氨基酸及其衍生物	-	3	3.25519e+06	3.57145e+06	4.35957e+06	120474	80025	95035	3.52827e+06	4.18465e+06	4.52035e+06	4.86981e+06	3.89685e+06	3.9149e+06	down	-	down
pmb0856	480.31	339.29	479.301	C23H46NO7P	[M+H]+	LysoPE 18:1(2n isomer)	溶血磷脂酰乙醇胺 18:1(2n异构)	Lipids	脂质	LPE	溶血磷脂酰乙醇胺	-	3	8.18414e+06	8.40222e+06	1.25558e+07	6.21989e+06	8.32128e+06	5.82768e+06	42020.1	12545.6	9472.46	2.88772e+06	3.40394e+06	2.63495e+06	-	up	up
MW0012052	339.25	321.24	338.246	C20H34O4	[M+H]+	5,8,14-Eicosatrienoic acid, 11,12-dihydroxy-, (5Z,8Z,14Z)-	5,8,14-二十碳三烯酸，11,12-二羟基-，(5Z,8Z,14Z)-	Lipids	脂质	Free fatty acids	游离脂肪酸	-	3	428025	375964	380185	2.98713e+06	3.28478e+06	3.1589e+06	102509	57555	55591.9	938617	922448	732860	up	up	up
MWSslk015	101.04	57.99	102.043	C3H6N2O2	[M-H]-	L-Cycloserine	L-环丝氨酸	Amino acids and derivatives	氨基酸及其衍生物	Amino acids and derivatives	氨基酸及其衍生物	339-72-0	3	9990.28	12756.7	9991.87	1213.57	3621.62	1670	19217.9	16575	23193.9	17112.8	19327.2	22288.5	down	-	down
MW0158656	444.21	288.12	443.206	C23H29N3O6	[M+H]+	Tyr-Tyr-Val	酪氨酸-酪氨酸-缬氨酸	Amino acids and derivatives	氨基酸及其衍生物	Amino acids and derivatives	氨基酸及其衍生物	-	3	2.03184e+06	1.97028e+06	2.27113e+06	1.29834e+07	1.26394e+07	1.22283e+07	133486	233989	328011	2.95975e+06	3.07968e+06	3.76389e+06	up	up	up
pme3967	312.13	180.09	311.123	C12H17N5O5	[M+H]+	2-(Dimethylamino)guanosine	2-(二甲基氨基)鸟苷	Nucleotides and derivatives	核苷酸及其衍生物	Nucleotides and derivatives	核苷酸及其衍生物	2140-67-2	3	101123	125365	131207	1.30577e+06	1.40904e+06	1.15883e+06	971427	949750	1.03654e+06	935915	798011	721114	up	down	-
Wcsn010224	277.22	277.22	278.225	C18H30O2	[M-H]-	(5Z,10E)-14-hydroxy-2,6,10-trimethylpentadeca-2,5,10-trien-4-one	(5Z,10E)-14-hydroxy-2,6,10-trimethylpentadeca-2,5,10-trien-4-one	Others	其它类	Others	其它	-	1	1.10925e+06	990051	1.0883e+06	6.51665e+06	7.19066e+06	7.10116e+06	154181	157880	154449	2.08238e+06	2.19124e+06	2.66437e+06	up	up	up
Qahn011632	299.16	117.04	300.173	C19H24O3	[M-H]-	Biondinin C	望春玉兰脂素 C	Terpenoids	萜类	Monoterpenoids	倍萜	55511-08-5	3	65798.4	61273.5	60029.7	79845.5	83928.8	84147.8	29064.3	37042.1	36853.2	71211.3	55668	58512.2	-	-	up
MW0011468	328.25	275.2	327.241	C18H33NO4	[M+H]+	10-nitro-9E-octadecenoic acid	（9E)-10-硝基十八烯酸	Lipids	脂质	Free fatty acids	游离脂肪酸	-	3	902978	863356	908111	1.66971e+06	1.50681e+06	1.49627e+06	3201.06	1763.32	3173.16	512402	670637	619145	-	up	up
MW0113970	297.13	183.1	240.1	C12H16O5	[M+CH3COO]-	Benzyl beta-D-Arabinopyranoside	苄基 β-D-阿拉伯吡喃糖苷	Others	其它类	Others	其它	5329-50-0	3	139429	137839	148931	1.03358e+06	1.12027e+06	1.15958e+06	4137.5	10005	13434	278820	322407	365638	up	up	up
MW0155786	458.26	288.16	457.244	C22H31N7O4	[M+H]+	Pro-Arg-Trp	脯氨酰-精氨酰-色氨酸	Amino acids and derivatives	氨基酸及其衍生物	Amino acids and derivatives	氨基酸及其衍生物	-	3	2.45771e+07	2.049e+07	2.3993e+07	480815	294851	414734	8.88281e+06	9.01468e+06	8.10113e+06	1.01901e+07	1.30393e+07	1.06725e+07	down	up	down
MA10074217	144.05	115.04	145.053	C9H7NO	[M-H]-	4-Hydroxyquinoline	4-羟基喹啉	Alkaloids	生物碱	Quinoline alkaloids	喹啉类生物碱	611-36-9	2	76394.3	73001.6	85469.7	36595.8	47676.5	53650.8	494531	506968	508463	248504	298679	328243	-	down	down
MWS1113	232.15	57.03	231.147	C11H21NO4	[M+H]+	Isobutyryl carnitine	异丁酰肉碱	Alkaloids	生物碱	Alkaloids	生物碱	25518-49-4	1	913106	987867	1.03383e+06	812903	942823	806489	3435.43	11792.9	3513.51	362519	479456	427793	-	up	up
pme2566	217.08	199.07	218.09	C8H14N2O5	[M-H]-	5-L-Glutamyl-L-amino acid	5-L-谷氨酰-L-氨基酸	Amino acids and derivatives	氨基酸及其衍生物	Amino acids and derivatives	氨基酸及其衍生物	5875-41-2	3	440534	427754	463528	281192	309419	304680	73231.2	78904.9	103449	224875	295765	280244	-	up	up
HX1341	163.04	89.04	162.032	C9H6O3	[M+H]+	7-hydroxy-2H-1-benzopyran-2-one	7-羟基-2H-1-苯并吡喃-2-酮	Lignans and Coumarins	木脂素和香豆素	Coumarins	香豆素	-	3	7983.14	17614.1	31664.3	15005	20005	39484.7	166044	118640	190037	173839	148235	131839	-	down	down
MW0150011	318.17	143.12	317.159	C13H23N3O6	[M+H]+	Glu-Gly-Ile	谷氨酸-甘氨酸-异亮氨酸	Amino acids and derivatives	氨基酸及其衍生物	Amino acids and derivatives	氨基酸及其衍生物	-	3	4.77282e+07	4.91725e+07	5.11018e+07	9917265	3.3294e+06	8.38044e+06	9.37819e+07	9.49268e+07	8.45263e+07	6.53376e+07	5.52862e+07	4.96338e+07	down	-	down
mws2623	281.25	281.25	282.256	C18H34O2	[M-H]-	11-Octadecanoic acid(Vaccenic acid)*	11-十八碳烯酸*	Lipids	脂质	Free fatty acids	游离脂肪酸	506-17-2	1	2.04337e+07	2.15311e+07	2.09157e+07	6.17354e+07	6.69746e+07	6.91516e+07	1.19852e+06	1.47176e+06	1.21946e+06	2.93414e+07	2.77759e+07	3.59831e+07	up	up	up
mws0362	269.25	269.24	270.256	C17H34O2	[M-H]-	Heptadecanoic acid	十七烷酸	Lipids	脂质	Free fatty acids	游离脂肪酸	506-12-7	2	9	9	9	557399	1.03816e+06	693326	9	9	9	683524	751829	897513	up	-	up
Zbfn007626	504.31	279.23	505.317	C25H48NO7P	[M-H]-	1-Linoleoyl-2-Lysophosphatidic Acid Monobutylamine Ester	1-亚油酰-2-溶血磷脂酸单丁胺酯	Lipids	脂质	Glycerol ester	甘油酯	-	1	625416	734221	662488	2.89478e+06	2.72701e+06	3.17303e+06	4430.3	5677.36	4835.82	1.47855e+06	1.26509e+06	1.11417e+06	up	up	up
Hmlp001270	485.09	153.01	484.085	C20H20O14	[M+H]+	2,3-Di-O-Galloyl-β-D-glucose	2,3-二-O-没食子酰-β-D-葡萄糖	Phenolic acids	酚酸类	Phenolic acids	酚酸类	-	3	465417	398700	400449	78281.7	75132.3	67183.3	1.26105e+06	1.55192e+06	972691	750945	956166	755228	down	down	down
MWS2070	179.07	92.03	180.079	C10H12O3	[M-H]-	Propyl 4-hydroxybenzoate	4-羟基苯甲酸丙酯	Phenolic acids	酚酸类	Phenolic acids	酚酸类	94-13-3	3	91024.5	83152.5	93153.8	157336	144191	141267	63067.3	67243	75911.6	89703.1	86441.1	111708	-	-	up
Lmbp000728	121.06	77.04	120.058	C8H8O	[M+H]+	(S)-2-Phenyloxirane	(S)-2-苯基环氧乙烷	Phenolic acids	酚酸类	Phenolic acids	酚酸类	20780-54-5	1	1.24725e+06	1.09696e+06	1.03118e+06	504625	586324	591359	1.00214e+06	1.06073e+06	1.25536e+06	1.19198e+06	921344	955132	down	-	-
Lmhp011388	353.27	261.22	352.261	C21H36O4	[M+H]+	2-α-Linolenoyl-glycerol*	2-α-亚麻酸甘油酯*	Lipids	脂质	Glycerol ester	甘油酯	55268-58-1	3	35802.4	35423.3	51793.2	493625	461506	507012	14528	15473.1	14812.7	144444	155558	116572	up	up	up
pmn001525	477.14	169	478.147	C23H26O11	[M-H]-	3,5-Digalloylshikimic acid	3,5-二没食子酰莽草酸	Phenolic acids	酚酸类	Phenolic acids	酚酸类	95753-52-9	3	112488	82266.1	16453.1	26777.1	71034	42645.4	125254	129392	132376	142366	106256	130355	-	-	down
MWSslk257	324.06	112.05	323.052	C9H14N3O8P	[M+H]+	Cytidine 5'-monophosphate(Cytidylic acid)	胞苷-5'-单磷酸	Nucleotides and derivatives	核苷酸及其衍生物	Nucleotides and derivatives	核苷酸及其衍生物	63-37-6	3	180597	225211	281090	126587	127318	135102	624443	1.07439e+06	664676	352978	472454	435763	-	-	down
Wcfn008271	239.03	223.02	240.042	C14H8O4	[M-H]-	Danthron; 1,8-Dihydroxyanthraquinone	丹蒽醌; 1,8-二羟基蒽醌	Quinones	醌类	Anthraquinone	蒽醌	117-10-2	3	1.45637e+06	6.38877e+06	1.41607e+06	1.18986e+07	1.05338e+07	9.998e+06	5.06366e+06	1.02232e+07	5.2744e+06	1.7564e+07	1.40994e+07	1.35007e+07	up	-	-
Wbsp000307	525.38	525.38	524.371	C30H52O7	[M+H]+	Serratane I-3α,14α,15α,20β,21β,24,29-heptaol	Serratane I-3α,14α,15α,20β,21β,24,29-heptaol	Terpenoids	萜类	Terpene	萜类	-	2	3.29357e+06	3.10941e+06	3.77124e+06	7.53294e+06	6.47187e+06	7.4709e+06	3.95722e+06	1.1527e+06	2.40997e+06	2.62475e+06	3.42682e+06	2.76072e+06	up	-	-
Zapn005388	135.04	91.06	136.052	C8H8O2	[M-H]-	phenylacetic acid	苯乙酸	Organic acids	有机酸	Organic acids	有机酸	103-82-2	2	39423	68277	45831.9	205883	194858	229793	21166.8	22629.5	21639.6	56211.1	74627.9	71536.2	up	-	up
Lmzn001983	375.13	135.05	376.137	C16H24O10	[M-H]-	D-Threo-guaiacylglycerol-7-O-β-D-glucoside	D-苏式-愈创木基甘油-7-O-β-D-葡萄糖苷	Phenolic acids	酚酸类	Phenolic acids	酚酸类	-	3	104398	103482	93334.4	104627	127451	114720	344353	371527	386823	237003	232565	299734	-	down	down
pmb0874	478.29	337.27	477.286	C23H44NO7P	[M+H]+	LysoPE 18:2(2n isomer)	溶血磷脂酰乙醇胺 18:2(2n异构)	Lipids	脂质	LPE	溶血磷脂酰乙醇胺	-	1	4.84258e+06	3.91974e+06	3.86838e+06	1.8072e+07	1.47823e+07	1.41981e+07	6609	4413.21	6912.39	6.65061e+06	5.09238e+06	5.34427e+06	up	up	up
Zmzp000145	189.16	84.08	188.153	C9H20N2O2	[M+H]+	Trimethyllysine	三甲基赖氨酸	Amino acids and derivatives	氨基酸及其衍生物	Amino acids and derivatives	氨基酸及其衍生物	23284-33-5	1	7.95009e+06	6.56405e+06	7.42749e+06	7.04294e+07	6.78109e+07	6.66941e+07	5.58328e+06	5.83276e+06	5.10375e+06	4.06071e+07	3.0793e+07	3.99075e+07	up	-	up
MW0103015	367.21	329.24	368.22	C20H32O6	[M-H]-	7-[4,6-Dihydroxy-2-(3-hydroxyocta-1,5-dienyl)oxan-3-yl]hept-5-enoic acid	7-[4,6-Dihydroxy-2-(3-hydroxyocta-1,5-dienyl)oxan-3-yl]hept-5-enoic acid	Lipids	脂质	Free fatty acids	游离脂肪酸	71953-80-5	3	18299.5	7324.13	20465.6	833.664	763.784	561.795	50274.2	58710.8	95088.5	11949.9	14015.2	16120.7	-	-	down
Zmjn004133	311.22	293.21	312.23	C18H32O4	[M-H]-	9S-Hydroperoxy-10E,12Z-octadecadienoic acid	9S-氢过氧-10E,12Z-十八碳二烯酸	Lipids	脂质	Free fatty acids	游离脂肪酸	5502-91-0	3	622567	547346	861147	2.37478e+06	2.66334e+06	2.598e+06	1.02175e+06	1.14015e+06	1.05785e+06	1.24082e+06	1.49086e+06	1.67811e+06	up	-	up
MW0151393	388.22	171.08	387.212	C16H29N5O6	[M+H]+	Ile-Gln-Gln	L-异亮氨酸-L-谷氨酰胺-L-谷氨酰胺	Amino acids and derivatives	氨基酸及其衍生物	Amino acids and derivatives	氨基酸及其衍生物	-	3	1.73633e+06	1.92663e+06	1.82862e+06	1.69913e+06	541699	847745	214114	749701	288792	1.28836e+06	1.17715e+06	953934	-	up	-
pme0057	136.04	118.03	135.035	C4H9NO2S	[M+H]+	L-Homocysteine	L-高半胱氨酸	Amino acids and derivatives	氨基酸及其衍生物	Amino acids and derivatives	氨基酸及其衍生物	6027-13-0	3	1.9983e+06	1.84337e+06	1.64089e+06	120080	133770	141165	2.46752e+06	2.33434e+06	2.56709e+06	2.1259e+06	1.65849e+06	1.65404e+06	down	-	down
Zmdp000376	130.091	84.0806	129.09	C5H11N3O	[M+H]+	4-Guanidinobutanal	4-胍基丁醛	Others	其它类	Aldehyde compounds	醛类化合物	-	3	1.63879e+07	1.59227e+07	1.131e+07	4.56816e+06	4.51853e+06	3.60581e+06	1.37644e+07	1.47252e+07	1.80388e+07	1.40786e+07	1.04606e+07	1.19312e+07	down	-	down
pmb0706	713.16	465.1	712.149	C30H32O20	[M+H]+	Quercetin-3-O-(6''-O-malonyl)glucosyl-5-O-glucoside	槲皮素-3-O-(6''-O-丙二酰)葡萄糖苷-5-O-葡萄糖苷	Flavonoids	黄酮	Flavonols	黄酮醇	-	3	353026	207985	351373	602115	556453	538058	110491	107190	121177	199427	249754	268994	-	-	up
Wcsn009756	333.2	251.2	334.214	C20H30O4	[M-H]-	Epoxyeleganolactone	Epoxyeleganolactone	Others	其它类	Others	其它	-	1	3.3088e+06	3.34864e+06	3.36407e+06	3.89961e+07	3.84975e+07	3.68059e+07	158439	182674	177165	1.02852e+07	1.23742e+07	1.39419e+07	up	up	up
Walp013004	337.27	263.24	336.266	C21H36O3	[M+H]+	Glycidyl Linoleate	亚油酸缩水甘油酯	Lipids	脂质	Glycerol ester	甘油酯	24305-63-3	1	58338.2	60924.6	58744.8	555802	531117	566268	2874.38	4657.54	2696.6	197337	206744	154088	up	up	up
Jmgn004021	449.11	269.05	450.116	C21H22O11	[M-H]-	6-C-Glucosyl-2-Hydroxynaringenin	6-碳葡萄糖基-2-羟基柚皮素	Flavonoids	黄酮	Flavanones	二氢黄酮	-	3	451383	494668	649862	1263920	912094	955656	477034	488795	526774	500988	524463	658047	-	-	up
Wcdp010432	280.26	245.23	279.256	C18H33NO	[M+H]+	Linoleamide	Linoleamide	Others	其它类	Others	其它	3999-01-7	3	194173	133501	124412	1.98795e+06	2.02308e+06	1.83505e+06	284239	148102	215821	753651	726021	561073	up	-	up
pmp001198	132.1	57.03	131.095	C6H13NO2	[M+H]+	6-Deoxyfagomine	6-脱氧荞麦碱	Alkaloids	生物碱	Piperidine alkaloids	哌啶类生物碱	197449-09-5	1	9.38539e+06	9.07059e+06	8.39963e+06	1.32269e+06	1.57491e+06	2.0224e+06	9.07439e+06	1.03979e+07	1.27266e+07	1.12852e+07	8.36707e+06	9.36445e+06	down	-	down
Wmqn000812	191.03	176.01	192.042	C10H8O4	[M-H]-	Scopoletin (7-Hydroxy-6-methoxycoumarin)	东莨菪内酯	Lignans and Coumarins	木脂素和香豆素	Coumarins	香豆素	92-61-5	3	86789.9	95962.6	95995.5	108818	225185	103600	223310	192053	219908	134011	179318	175427	-	down	-
MW0110191	410.19	136.08	409.185	C19H27N3O7	[M+H]+	Tyr-Asp-Leu	酪氨酸-天冬氨酸-亮氨酸	Amino acids and derivatives	氨基酸及其衍生物	Amino acids and derivatives	氨基酸及其衍生物	-	3	3.22199e+06	3.74678e+06	4.27e+06	5.23322e+06	5.81145e+06	5.14144e+06	924047	995653	952237	1.72358e+06	2.35466e+06	2.07211e+06	-	up	up
mws1336	138.06	120.04	137.048	C7H7NO2	[M+H]+	4-Aminobenzoic acid	4-氨基苯甲酸	Phenolic acids	酚酸类	Phenolic acids	酚酸类	150-13-0	3	198163	160852	154531	116426	109919	124834	26846.9	38345	13428	64971.3	50806	69005.2	-	up	up
pmn001681	165.09	149.06	166.099	C10H14O2	[M-H]-	1-(4-Methoxyphenyl)-1-propanol	1-(4-甲氧苯基)-1-丙醇	Phenolic acids	酚酸类	Phenolic acids	酚酸类	5349-60-0	3	32720.7	75406.4	27940.8	144029	126312	138177	57609.2	133531	60849.8	219624	176458	164200	up	-	-
Walp012785	337.27	263.24	336.266	C21H36O3	[M+H]+	(Oxiran-2-yl)methyl octadeca-9,12-dienoate	(Oxiran-2-yl)methyl octadeca-9,12-dienoate	Lipids	脂质	Glycerol ester	甘油酯	856386-19-1	1	195158	242910	206475	1.28501e+06	986401	919913	5618.89	3533.28	17722.2	320795	387599	285612	up	up	up
pme2890	269.06	136.04	268.055	C8H16N2O4S2	[M+H]+	L-Homocystine	L-高胱氨酸	Amino acids and derivatives	氨基酸及其衍生物	Amino acids and derivatives	氨基酸及其衍生物	626-72-2	3	155546	194475	157823	346207	391895	139460	559974	329526	480101	336766	370342	270188	-	down	-
MWS2673	339.25	121.1	338.246	C20H34O4	[M+H]+	5,6-DiHETrE[(±)5,6-dihydroxy-8Z,11Z,14Z-eicosatrienoic acid]	5,6-二羟基-8Z,11Z,14Z-二十碳三烯酸	Lipids	脂质	Free fatty acids	游离脂肪酸	213382-49-1	3	654706	616812	838474	475292	500613	529001	26342.5	21610.3	6430.74	165548	223397	216441	-	up	up
Zaxn005652	315.2	315.2	316.204	C20H28O3	[M-H]-	Pisiferic acid	日本花柏酸	Terpenoids	萜类	Ditepenoids	二萜	67494-15-9	3	625311	703913	688169	4.60614e+06	4.94679e+06	4.48863e+06	282490	291955	306633	1.19953e+06	1.63636e+06	1.53628e+06	up	up	up
Zaxn005783	315.2	315.2	316.24	C21H32O2	[M-H]-	Methyl neoabietate	新枞酸甲酯	Terpenoids	萜类	Ditepenoids	二萜	3310-97-2	3	625311	703913	688169	4.60614e+06	4.94679e+06	4.48863e+06	282490	291955	306633	1.19953e+06	1.63636e+06	1.53628e+06	up	up	up
MW0146126	497.2	479.2	498.207	C20H30N6O9	[M-H]-	Asp-His-Leu-Asp	Asp-His-Leu-Asp	Amino acids and derivatives	氨基酸及其衍生物	Amino acids and derivatives	氨基酸及其衍生物	-	3	134978	141740	168913	1.05802e+06	1.05884e+06	914099	9	9	9	314640	415454	325454	up	up	up
Zahn007990	197.12	153.13	198.126	C11H18O3	[M-H]-	5-hydroxy-3,4-dimeth-yl-5-pentylfuran-2(5H)-one	5-羟基-3,4-二甲基-5-戊基呋喃-2(5H)-酮	Others	其它类	Others	其它	-	2	27105.3	26443.2	24389.1	84939.6	85375.6	83668.4	20590.2	17778	22630.8	42472.7	31343.7	40935.2	up	-	up
Hmjp000461	265.08	103.04	264.084	C10H16O8	[M+H]+	3-O-Glucoside-3-hydroxy-y-butyrolactone	3-O-葡萄糖苷-(S)-3-羟基-γ-丁内酯	Others	其它类	Lactones	内酯类化合物	-	2	300320	225185	286960	69060.7	47290.5	91289.7	298650	380515	348765	380515	276940	347095	down	-	down
pmb2653	649.22	145.05	650.227	C24H42O20	[M-H]-	DMelezitose O-rhamnoside	松三糖 O-鼠李糖苷	Others	其它类	Saccharides	糖类	-	3	35016	13890.4	22203.1	33543.6	30342.7	39407.6	11457.5	14896.7	7347	22596.3	25813.8	18748.9	-	-	up
Wcdp010708	263.24	81.07	262.23	C18H30O	[M+H]+	(2E,9E,12E,15E)-octadeca-2,9,12,15-tetraen-1-ol	(2E,9E,12E,15E)-octadeca-2,9,12,15-tetraen-1-ol	Others	其它类	Others	其它	-	1	774510	767531	847435	8.22582e+06	8.14725e+06	8.57019e+06	39108.5	38845.8	22802.7	2.81916e+06	3.08472e+06	2.24461e+06	up	up	up
mws0072	433.11	271.06	432.106	C21H20O10	[M+H]+	Apigenin-5-O-glucoside	芹菜素-5-O-葡萄糖苷	Flavonoids	黄酮	Flavones	黄酮	28757-27-9	1	818126	737259	704665	19171.5	23001.1	23232.9	1.23578e+07	1.48064e+07	1.16181e+07	7.07199e+06	8.77249e+06	6.50601e+06	down	down	down
Zahp006511	280.25	67.05	279.256	C18H33NO	[M+H]+	N-((9E,11E)-13-methylpentadeca-9,11-dien-1-yl)acetamide	N-((9E,11E)-13-methylpentadeca-9,11-dien-1-yl)acetamide	Alkaloids	生物碱	Alkaloids	生物碱	-	2	222370	159647	143232	2.14706e+06	2.20183e+06	1.8167e+06	300592	165934	273081	854463	894777	656647	up	-	up
Lahp001956	188.07	118.07	187.063	C11H9O2N	[M+H]+	Pyran[3,4-b]indole-2-ketone	吡喃[3,4-b]吲哚-2-酮	Alkaloids	生物碱	Plumerane	吲哚类生物碱	-	1	882176	992419	883056	310811	322684	276563	911924	987103	1.04184e+06	956118	693241	862731	down	-	down
Wcgp003252	179.07	109.06	178.063	C10H10O3	[M+H]+	6-ethyl-3-hydroxy-3H-2-benzofuran-1-one	6-ethyl-3-hydroxy-3H-2-benzofuran-1-one	Others	其它类	Others	其它	-	3	88626.4	121086	140269	264288	256974	311764	110314	43021.4	114921	172030	124607	150781	up	-	-
pme0253	174.11	86.1	173.105	C8H15NO3	[M+H]+	N-Acetyl-L-leucine	N-乙酰-L-亮氨酸	Amino acids and derivatives	氨基酸及其衍生物	Amino acids and derivatives	氨基酸及其衍生物	1188-21-2	3	271886	251124	280902	1.80539e+06	1.76984e+06	1.68026e+06	191897	210975	213875	525949	386019	430776	up	-	up
MWS20194	149.06	103.06	148.052	C9H8O2	[M+H]+	Cinnamic acid	肉桂酸	Phenolic acids	酚酸类	Phenolic acids	酚酸类	140-10-3	3	627696	721391	526554	290842	288117	307699	637778	581930	474993	522058	439579	606635	down	-	-
MWS201054	162.08	56.05	161.069	C6H11NO4	[M+H]+	O-Acetyl-L-homoserine	O-乙酰-L-高丝氨酸	Amino acids and derivatives	氨基酸及其衍生物	Amino acids and derivatives	氨基酸及其衍生物	250736-84-6	3	1.56596e+06	1.36371e+06	1.56068e+06	586210	567037	624217	208419	240418	257788	829262	635209	867293	down	up	up
HJKP000649	136.07	91.05	135.068	C8H9NO	[M+H]+	N-benzylformamide	正苄基甲酰胺	Alkaloids	生物碱	Alkaloids	生物碱	6343-54-0	2	1.52472e+06	1.50337e+06	1.38133e+06	101713	129252	92569.8	1.63481e+06	1.53226e+06	1.7194e+06	1.55665e+06	1.24437e+06	1.15344e+06	down	-	down
HX1349	133.05	69.04	132.042	C5H8O4	[M+H]+	dihydro-4-hydroxy-5-hydroxymethyl-2(3H)-furanone	二氢-4-羟基-5-羟甲基-2(3H)-呋喃酮	Others	其它类	Others	其它	-	2	623340	598122	539313	183455	230940	257414	732890	707870	754229	781065	575909	628800	down	-	down
MW0158566	458.19	189.09	457.185	C23H27N3O7	[M+H]+	Tyr-Phe-Glu	酪氨酸-苯丙氨酸-谷氨酸	Amino acids and derivatives	氨基酸及其衍生物	Amino acids and derivatives	氨基酸及其衍生物	-	3	8.46201e+06	1.0071e+07	9.07664e+06	5.80483e+06	4.86946e+06	5.37899e+06	2.82185e+07	2.91877e+07	2.59459e+07	1.73041e+07	2.11542e+07	1.54818e+07	-	down	down
MW0109233	352.17	120.08	351.158	C20H21N3O3	[M+H]+	Phe-Trp	Phe-Trp	Amino acids and derivatives	氨基酸及其衍生物	Amino acids and derivatives	氨基酸及其衍生物	-	3	804834	736944	869865	2.84325e+06	2.60591e+06	2.06735e+06	195724	195140	149499	1.16182e+06	840711	1.0663e+06	up	up	up
Ladp008157	321.24	109.1	320.235	C20H32O3	[M+H]+	Pilosanone A	Pilosanone A	Terpenoids	萜类	Monoterpenoids	倍萜	-	3	22536.6	12961.2	14227.9	143790	156524	160920	5474.13	5608.83	8683.99	47405.8	50266.1	36505	up	-	up
Lamp000484	116.07	70.06	115.063	C5H9NO2	[M+H]+	4-Methylazetidine-2-Carboxylic acid	4-甲基吖啶-2-羧酸	Alkaloids	生物碱	Alkaloids	生物碱	1779725-63-1	1	2.01487e+06	1.91226e+06	1.76934e+06	971637	755430	840367	1.4684e+06	1.5322e+06	1.51011e+06	1.80208e+06	1.40946e+06	1.34483e+06	down	-	-
MWSmce468	151.04	77.04	152.047	C8H8O3	[M-H]-	2-hydroxymethyl benzoic acid	2-(羟基甲基)苯甲酸	Phenolic acids	酚酸类	Phenolic acids	酚酸类	612-20-4	3	23407.8	56685	34120.3	28517.4	34730.6	25146.7	13943.9	14539.6	11183.9	20129	27440.3	26850.1	-	-	up
MWSmce490	167.04	123.05	168.042	C8H8O4	[M-H]-	2',4',6'-Trihydroxyacetophenone	2',4',6'-三羟基苯乙酮	Phenolic acids	酚酸类	Phenolic acids	酚酸类	480-66-0	3	30010	21300.6	24099.2	25208	11400.1	15482.4	52170.4	56372.8	49688.3	40356.3	50867.3	37503.9	-	down	down
Sacp008038	221.19	147.12	220.183	C15H24O	[M+H]+	acorenone	菖蒲螺烯酮	Terpenoids	萜类	Sesquiterpenoids	倍半萜	5956-05-8	3	142068	150688	134266	161824	174691	188576	21261.1	44492	32680.6	91384	116913	87001	-	up	up
Qmdp112410	337.27	263.24	336.266	C21H36O3	[M+H]+	Vitetrifolin H	Vitetrifolin H	Terpenoids	萜类	Ditepenoids	二萜	-	3	62566.4	62685.4	55217.8	521585	505620	529982	4547.7	11052.3	1757.04	188856	198036	143438	up	up	up
Zapn004520	419.13	257.08	420.142	C21H24O9	[M-H]-	gnetifolin E	买麻藤戊素	Others	其它类	Stilbene	茋类	140671-07-4	3	31875.4	55208.3	43475.6	31129.5	7803.9	22729.3	148849	120068	152610	101920	88646.7	72720.4	-	down	down
pmf0139	179.06	59.01	180.063	C6H12O6	[M-H]-	D-Galactose	D-半乳糖	Others	其它类	Saccharides	糖类	59-23-4	3	1.57595e+07	1.94196e+07	1.85678e+07	7.17756e+06	8.96456e+06	8.82458e+06	2.0914e+07	2.20043e+07	1.95404e+07	1.82423e+07	2.50217e+07	1.99017e+07	down	-	down
Lmsn000363	325.13	145.07	326.137	C16H22O7	[M-H]-	Raspberryketone glucoside	覆盆子酮葡萄糖苷	Phenolic acids	酚酸类	Phenolic acids	酚酸类	38963-94-9	2	1.93144e+06	1.31819e+06	1.42428e+06	111850	76187.2	139135	2.21325e+06	2.63972e+06	2.68088e+06	2.2699e+06	1.62315e+06	2113056	down	-	down
MWS201430	251.11	104.05	250.099	C9H18N2O4S	[M+H]+	Met-Thr	L-蛋氨酸-L-苏氨酸	Amino acids and derivatives	氨基酸及其衍生物	Amino acids and derivatives	氨基酸及其衍生物	40883-16-7	3	25295	13340	12146.6	16735.9	8340	24583.1	235200	197738	148764	88638.7	123385	100932	-	down	down
MWS201397	231.13	86.06	230.127	C10H18N2O4	[M+H]+	Hyp-Val	L-羟脯氨酸-L-缬氨酸	Amino acids and derivatives	氨基酸及其衍生物	Amino acids and derivatives	氨基酸及其衍生物	-	3	961700	798988	1.14642e+06	1.27241e+06	1.76251e+06	1.59696e+06	669367	791428	741962	946198	1.3304e+06	1.11328e+06	-	-	up
pme1419	164.07	104.07	163.067	C6H13NO2S	[M+H]+	L-Methionine methyl ester	L-甲硫氨酸甲酯	Amino acids and derivatives	氨基酸及其衍生物	Amino acids and derivatives	氨基酸及其衍生物	10332-17-9	3	77914.8	65695	77891.2	143068	161181	171260	17749.3	14549.6	28993.9	87604.7	74872.3	105184	up	up	up
Zahn004036	159.04	115.05	160.052	C10H8O2	[M-H]-	2,3-Dihydro-1,4-naphthoquinone	2,3-二氢-1,4-萘醌	Quinones	醌类	Quinones	醌类	21545-31-3	3	50343.1	50095.6	60131.8	152213	175214	165100	36434.7	31464	32695.9	79109.8	56976.3	63372.4	up	-	up
Lmhp008763	452.28	311.26	451.27	C21H42NO7P	[M+H]+	LysoPE 16:1(2n isomer)	溶血磷脂酰乙醇胺 16:1(2n异构)	Lipids	脂质	LPE	溶血磷脂酰乙醇胺	-	1	451203	423706	449520	2.62201e+06	2.28398e+06	2.40002e+06	90545.4	88532.3	98003.7	853860	923892	655688	up	up	up
Wchn003237	151.04	77.04	152.047	C8H8O3	[M-H]-	3-hydroxy-5-methoxybenzaldehyde	3-羟基-5-甲氧基苯甲醛	Phenolic acids	酚酸类	Phenolic acids	酚酸类	57179-35-8	3	13029.7	15309.1	18340	17760.5	30010	19401.4	49371.3	39471.6	40986.7	29603.7	20997.1	27617.2	-	down	-
pmb2406	510.36	184.07	509.348	C25H52NO7P	[M+H]+	LysoPC 17:0	溶血磷脂酰胆碱 17:0	Lipids	脂质	LPC	溶血磷脂酰胆碱	50930-23-9	2	49480.5	43936.8	57218.7	148369	141952	135614	13132.1	32587.5	25480.5	71968.4	59810.1	50932.6	up	up	up
Wcjp001032	269.09	137.05	268.081	C10H12N4O5	[M+H]+	9-[(2S,3S,4S,5R)-3,4-dihydroxy-5-(hydroxymethyl)oxolan-2-yl]-1H-purin-6-one	9-[(2S,3S,4S,5R)-3,4-dihydroxy-5-(hydroxymethyl)oxolan-2-yl]-1H-purin-6-one	Alkaloids	生物碱	Alkaloids	生物碱	-	3	971005	595126	703782	486519	507178	985065	5.21421e+06	4020990	5.21294e+06	3.07239e+06	2.87955e+06	2.17321e+06	-	down	down
Lmmn000214	487.17	341.11	488.174	C18H32O15	[M-H]-	Solatriose	茄三糖	Others	其它类	Saccharides	糖类	528-40-5	1	1.56216e+06	1.64702e+06	1.26421e+06	2.67497e+06	2.82623e+06	3.5108e+06	2931540	585078	290213	1.71456e+06	1.90647e+06	2.39502e+06	up	-	-
Zbqn004234	250.07	164.07	251.079	C12H13NO5	[M-H]-	N-(malonyl)phenylalanine	N-(丙二酰基)苯丙氨酸	Amino acids and derivatives	氨基酸及其衍生物	Amino acids and derivatives	氨基酸及其衍生物	-	2	152316	146100	156212	393615	375625	373809	105645	95395.5	52660.1	157456	176936	220667	up	-	up
pmn001642	503.08	459.1	504.09	C23H20O13	[M-H]-	Kaempferol-3-O-(2''-O-acetyl)glucuronide	山柰酚-3-O-(2''-O-乙酰)葡萄糖醛酸苷	Flavonoids	黄酮	Flavonols	黄酮醇	-	3	45227.5	178217	91744.5	50380.2	62461.8	74060.9	265959	192658	184359	187450	132352	154539	-	-	down
MWS2069	139.08	77.04	138.068	C8H10O2	[M+H]+	2-Methoxy-4-methylphenol	2-甲氧基-4-甲基苯酚	Phenolic acids	酚酸类	Phenolic acids	酚酸类	93-51-6	3	166548	165760	169599	95315.8	97455.8	81341.3	199318	229165	204501	161976	209915	152774	-	-	down
pmp000461	296.16	250.1	295.157	C19H21NO2	[M+H]+	Nuciferine	荷叶碱	Alkaloids	生物碱	Aporphine alkaloids	阿朴啡型生物碱	475-83-2	2	649009	557800	594915	1.98012e+06	606329	1.79662e+06	69677.8	29510	57282.7	793391	612154	577342	-	up	-
MW0105474	377.19	129.1	376.189	C14H28N6O4S1	[M+H]+	Ala-Met-Arg	L-丙氨酰-L-甲硫氨酰-L-精氨酸	Amino acids and derivatives	氨基酸及其衍生物	Amino acids and derivatives	氨基酸及其衍生物	-	3	946130	1.15524e+06	1.39472e+06	4.27883e+06	2.92885e+06	4.53534e+06	597925	270721	522630	647025	568533	800436	up	up	up
Wcsn011371	349.23	267.23	350.246	C21H34O4	[M-H]-	1-Stearidonoyl-Glycerol	单酰甘油酯(18:4)	Lipids	脂质	Glycerol ester	甘油酯	-	1	242919	247825	271798	1.36028e+06	1.43439e+06	1.184e+06	22999.4	30479.4	20622.8	471651	528377	662077	up	up	up
Lmbn001034	147.07	85.03	148.074	C6H12O4	[M-H]-	2,3-Dihydroxy-3-methylpentanoic acid	2,3-二羟基-3-甲基戊酸	Organic acids	有机酸	Organic acids	有机酸	562-43-6	3	100983	109280	158222	61849.8	120896	123634	14457.3	34728.7	26070.5	141834	107121	104331	-	up	-
Wcsn010524	265.22	265.22	266.225	C17H30O2	[M-H]-	(8Z,11Z)-8,11-Heptadecadienoic acid	(8Z,11Z)-8,11-Heptadecadienoic acid	Others	其它类	Others	其它	-	3	1.98147e+06	1.81915e+06	2.18138e+06	1.39224e+07	1.36028e+07	1.21537e+07	152029	223253	9	3.75856e+06	4.14888e+06	5.26056e+06	up	-	-
MWSmce689	293.25	95.09	292.24	C19H32O2	[M+H]+	Methyl linolenate	亚麻酸甲酯	Lipids	脂质	Free fatty acids	游离脂肪酸	301-00-8	1	73546.3	72630.5	97367.4	361005	368587	353185	97929	92558.9	85849.4	182575	178503	130282	up	-	up
Lmsp102219	271.06	197.06	270.053	C15H10O5	[M+H]+	Aloe emodin	芦荟大黄素	Quinones	醌类	Anthraquinone	蒽醌	481-72-1	3	86313.1	121162	96484.9	15303.9	12317.6	22473	268536	244357	285093	123446	136288	173197	down	down	down
pmb0530	664.12	136.06	663.109	C21H27N7O14P2	[M+H]+	Nicotinic acid adenine dinucleotide	烟酸腺嘌呤二核苷酸	Nucleotides and derivatives	核苷酸及其衍生物	Nucleotides and derivatives	核苷酸及其衍生物	53-84-9	3	4.30442e+06	3.39304e+06	3.3257e+06	5.07699e+06	5.9598e+06	6.64766e+06	9	9	9	1.50601e+06	1.37437e+06	1.9283e+06	-	up	up
Lmhn002926	279.05	163.04	280.058	C13H12O7	[M-H]-	p-Coumaroylmalic acid	对香豆酰苹果酸	Phenolic acids	酚酸类	Phenolic acids	酚酸类	-	3	18842.1	25005	65050.1	47688.1	24366.9	81307.7	84240.6	143969	106545	123299	85714.5	112607	-	down	-
MWStz103	399.15	250.09	398.137	C15H22N6O5S	[M+H]+	S-(5'-Adenosyl)-L-methionine	S-(5'-腺苷基)-L-蛋氨酸	Amino acids and derivatives	氨基酸及其衍生物	Amino acids and derivatives	氨基酸及其衍生物	29908-03-0	1	3.97875e+06	3.09616e+06	3.19505e+06	2.75776e+06	2.88324e+06	2.80421e+06	9	9	9	1.39782e+06	1.89489e+06	2.00507e+06	-	up	up
MWS4309	262.12	188.07	261.111	C13H15N3O3	[M+H]+	Glycyl-tryptophan	甘氨酰-色氨酸	Amino acids and derivatives	氨基酸及其衍生物	Amino acids and derivatives	氨基酸及其衍生物	2390-74-1	3	153946	117515	85590.4	169249	163633	150579	463023	733604	691422	560465	584847	408927	-	down	down
pme2266	245.1	227.08	244.088	C10H16N2O3S	[M+H]+	Biotin	D-生物素	Others	其它类	Vitamin	维生素	58-85-5	3	284056	183913	170286	3.67688e+06	3.54637e+06	3.39935e+06	43337.1	86031.3	63350	540515	621014	427067	up	up	up
Hmcp003783	211.09	193.07	210.079	C13H10N2O	[M+H]+	1-Acetyl-β-carboline	1-乙酰基-β-咔啉	Alkaloids	生物碱	Plumerane	吲哚类生物碱	-	1	1.64784e+06	1.65265e+06	1.63492e+06	548291	553260	546796	7.31829e+06	6.92615e+06	6.9997e+06	5.74292e+06	4.59946e+06	4.01137e+06	down	down	down
Zbqp000710	198.12	154.13	197.116	C9H15N3O2	[M+H]+	3-(1H-imidazol-5-yl)-2-(trimethylammonio)propanoate	3-(1H-咪唑-5-基)-2-(三甲基铵)丙酸酯	Alkaloids	生物碱	Alkaloids	生物碱	-	1	612507	613887	651233	1.48455e+06	1.4037e+06	1.6625e+06	196585	182666	176118	514001	616795	745789	up	up	up
mws0264	341.11	119.03	342.116	C12H22O11	[M-H]-	D-Trehalose	D-海藻糖	Others	其它类	Saccharides	糖类	99-20-7	3	1.06497e+07	1.14108e+07	1.41199e+07	5.73311e+07	4.53186e+07	5.59926e+07	1.92165e+07	1.52507e+07	1.97462e+07	2.19134e+07	1.72284e+07	2.51797e+07	up	-	up
Wcdn000434	341.11	59.01	342.116	C12H22O11	[M-H]-	5-{[3,4-dihydroxy-2,5-bis(hydroxymethyl)oxolan-2-yl]oxy}-2-(hydroxymethyl)oxane-2,3,4-triol	5-{[3,4-dihydroxy-2,5-bis(hydroxymethyl)oxolan-2-yl]oxy}-2-(hydroxymethyl)oxane-2,3,4-triol	Others	其它类	Saccharides	糖类	-	1	2.54683e+06	2.36996e+06	2.10219e+06	1.04225e+07	8.42689e+06	9.76563e+06	3.96318e+06	3.43949e+06	3.75892e+06	4.44567e+06	5.74565e+06	6.49677e+06	up	-	up
MW0155892	379.19	70.06	356.206	C16H28N4O5	[M+Na]+	Pro-Ile-Gln	脯氨酰-异亮氨酰-谷氨酰胺	Amino acids and derivatives	氨基酸及其衍生物	Amino acids and derivatives	氨基酸及其衍生物	-	3	1.15734e+06	1.13548e+06	1.09498e+06	1.38222e+06	1.40275e+06	1.37263e+06	277304	215147	355988	642390	508186	447335	-	up	up
pme0006	116.071	70.1	115.063	C5H9NO2	[M+H]+	L-Proline	L-脯氨酸	Amino acids and derivatives	氨基酸及其衍生物	Amino acids and derivatives	氨基酸及其衍生物	147-85-3	3	1.66351e+06	1.68061e+06	1.43655e+06	474821	704719	746071	1.21657e+06	1.21304e+06	1.12712e+06	1.56586e+06	1.24527e+06	1.08478e+06	down	-	-
Lmdn001925	537.2	375.15	538.205	C26H34O12	[M-H]-	Olivil-4'-O-glucoside	橄榄树脂素-4'-O-葡萄糖苷	Lignans and Coumarins	木脂素和香豆素	Lignans	木脂素	76880-93-8	2	31362	26402	76690	25868.3	33975.5	40458	414911	382984	295310	219020	149777	181271	-	down	down
Yacp000453	116.07	70.06	115.063	C5H9NO2	[M+H]+	3-hydroxy-1-methylpyrrolidin-2-one	3-hydroxy-1-methylpyrrolidin-2-one	Alkaloids	生物碱	Pyrrole alkaloids	吡咯类生物碱	132996-63-5	3	1.2908e+06	1.42658e+06	1.2689e+06	739309	361385	456688	1.20792e+06	1.28141e+06	1.22935e+06	1.57229e+06	1.15444e+06	1.14342e+06	down	-	down
Hmln004940	659.33	659.32	660.336	C32H52O14	[M-H]-	Capsianoside I	辣椒萜苷 I	Terpenoids	萜类	Ditepenoids	二萜	121924-04-7	3	1.7968e+06	1.61622e+06	802599	678159	563810	1.13277e+06	3.05866e+06	2.75734e+06	3.19885e+06	2.19198e+06	2.30996e+06	1.58811e+06	-	down	down
Wcsp002748	286.14	116.07	285.137	C17H19NO3	[M+H]+	oxomaritidine	oxomaritidine	Alkaloids	生物碱	Alkaloids	生物碱	-	2	8.36513e+06	1.08807e+07	1.04516e+07	1.83946e+07	2.21557e+07	1.829e+07	1.40162e+06	1272680	1.43838e+06	6.66328e+06	8.28723e+06	5.66467e+06	-	up	up
MW0159244	386.2	70.06	363.216	C19H29N3O4	[M+Na]+	Val-Val-Phe	缬氨酸-缬氨酸-苯丙氨酸	Amino acids and derivatives	氨基酸及其衍生物	Amino acids and derivatives	氨基酸及其衍生物	-	3	9	9	9	2.00561e+06	2.44544e+06	1.94806e+06	1.21024e+06	1.37294e+06	1.46531e+06	1.40438e+06	1.08212e+06	1.60407e+06	up	down	-
Lmhn001580	355.07	223.06	356.074	C15H16O10	[M-H]-	Sinapoyltartaric acid	芥子酰酒石酸	Phenolic acids	酚酸类	Phenolic acids	酚酸类	-	3	84386.6	98928.7	102107	116597	72214.8	122353	30605.2	28836.5	33630.5	60113.8	53392.5	77232.4	-	up	up
MW0149921	564.25	374.17	565.25	C24H35N7O9	[M-H]-	Glu-Arg-Phe-Asp	谷氨酸-精氨酸-苯丙氨酸-天门冬氨酸	Amino acids and derivatives	氨基酸及其衍生物	Amino acids and derivatives	氨基酸及其衍生物	-	3	13696.2	14901.8	21693.3	108222	83276.8	89609.2	3415.72	3571.86	2562.24	47144.2	32367.8	45475.6	up	up	up
Lmgn000219	101.02	55.02	102.032	C4H6O3	[M-H]-	Succinic semialdehyde	琥珀酸半醛	Organic acids	有机酸	Organic acids	有机酸	692-29-5	3	181556	154776	170086	44084	42937.2	42942.2	202204	179759	192165	150280	149770	207386	down	-	down
Lmhp008885	440.28	299.26	439.27	C20H42NO7P	[M+H]+	LysoPE 15:0(2n isomer)	溶血磷脂酰乙醇胺 15:0(2n异构)	Lipids	脂质	LPE	溶血磷脂酰乙醇胺	-	3	22765	25698.7	24147.2	253990	199930	139734	14466.8	7362.98	14411.3	54273.5	52952	74084.6	up	up	up
Zahp012577	280.26	81.07	279.256	C18H33NO	[M+H]+	Octadecadienamide	十八碳二烯酰胺	Alkaloids	生物碱	Alkaloids	生物碱	-	1	451646	312042	269403	4.5466e+06	4.35155e+06	4.15889e+06	593310	326354	482431	1.69045e+06	1.75655e+06	1.19897e+06	up	-	up
Wbmp008130	478.28	337.28	477.273	C26H39NO7	[M+H]+	Anthriscifolcine A	卵还生甲	Alkaloids	生物碱	Alkaloids	生物碱	-	3	4.39543e+06	4.02249e+06	3.77958e+06	1.52434e+07	1.17717e+07	1.36915e+07	13939.6	5231.87	3027.13	7.68612e+06	5.58031e+06	5.51146e+06	up	up	up
Qmjp081305	235.17	189.16	234.162	C15H22O2	[M+H]+	Shizukafuranol	银线草呋喃醇	Terpenoids	萜类	Sesquiterpenoids	倍半萜	90332-93-7	3	38543.6	29229.4	34118.8	347045	363893	322439	14722.7	12339.5	14673	111762	86444.2	76267.1	up	up	up
Wbmn009236	347.22	315.2	348.23	C21H32O4	[M-H]-	Vitexlimolide C	Vitexlimolide C	Terpenoids	萜类	Ditepenoids	二萜	-	3	14390.2	19137.5	28980.8	133574	236799	220249	9	9	9	58660.7	85518.8	65204.1	up	up	up
ML10181668	130.09	84.08	129.079	C6H11NO2	[M+H]+	Cycloleucine	环亮氨酸	Amino acids and derivatives	氨基酸及其衍生物	Amino acids and derivatives	氨基酸及其衍生物	52-52-8	1	1.57732e+07	1.49579e+07	1.1821e+07	4.8634e+06	4.83758e+06	4.04722e+06	1.46668e+07	1.28023e+07	1.65554e+07	1.19905e+07	8.11279e+06	1.15521e+07	down	-	down
Ysjn001064	145.01	57.04	146.022	C5H6O5	[M-H]-	3-Oxopentanedioic acid	1,3-丙酮二羧酸	Organic acids	有机酸	Organic acids	有机酸	542-05-2	2	114984	140713	107998	9	9	9	15525.9	11054.7	22023.3	39642.1	52680.8	59832.6	down	up	down
mws0744	319.05	301.04	320.053	C15H12O8	[M-H]-	Dihydromyricetin (Ampelopsin)	二氢杨梅素 (蛇葡萄素)	Flavonoids	黄酮	Flavanonols	二氢黄酮醇	27200-12-0	2	282638	364603	432902	527081	594286	565428	205759	267914	262318	310884	365179	462308	-	-	up
pmb1574	277.22	93.07	276.209	C18H28O2	[M+H]+	9,12-Octadecadien-6-Ynoic Acid	十八碳二烯-6-炔酸	Lipids	脂质	Free fatty acids	游离脂肪酸	61481-29-6	3	84382.9	81622.7	156626	528961	492312	665892	401467	382939	383682	1.50988e+06	1.1129e+06	1.05194e+06	up	down	-
pmb0660	757.2	147.1	756.19	C36H36O18	[M+H]+	Isoorientin-7-O-(6''-p-coumaroyl)glucoside	异荭草素-7-O-(6''-对香豆酰)葡萄糖苷	Flavonoids	黄酮	Flavones	黄酮	-	3	105983	118671	87242.5	9	9	9	152203	133774	148329	83438.4	117014	125119	down	-	down
Zbqp003444	217.16	84.04	216.147	C10H20N2O3	[M+H]+	(S)-4-amino-5-oxo-5-(pentylamino)pentanoic acid	(S)-4-氨基-5-氧代-5-(戊氨基)戊酸	Amino acids and derivatives	氨基酸及其衍生物	Amino acids and derivatives	氨基酸及其衍生物	-	1	1.64925e+06	1.49558e+06	868043	2.20164e+07	1.71826e+07	2.26174e+07	34657.3	46680	45010	4.06005e+06	2.72547e+06	3.88832e+06	up	up	up
mws0983	326.31	62.06	325.298	C20H39NO2	[M+H]+	N-Oleoylethanolamine	油酰单乙醇胺	Alkaloids	生物碱	Alkaloids	生物碱	111-58-0	3	3398.63	3647.26	3183.59	10845.1	10470	10576	6427.24	3839.23	7098.69	3459.15	5240.03	4375.78	up	-	-
Waln011704	580.36	281.25	581.369	C28H56NO9P	[M-H]-	1-(2,3-dihydroxypropoxy)-3-(((2-(dimethylamino)ethoxy)(hydroxy)phosphoryl)oxy)propan-2-yl (Z)-14-Octadecenoic Acid*	1-(2,3-二羟基丙氧基)-3-(((2-(二甲基氨基)乙氧基)(羟基)磷酰基)氧基)丙-2-基 (Z)-14-十八碳烯酸*	Lipids	脂质	LPE	溶血磷脂酰乙醇胺	-	1	481426	577161	402399	166399	141431	130508	1013.01	1192	1123.69	92518.8	96341.3	132294	down	up	up
MWSmce712	165.09	91.05	164.084	C10H12O2	[M+H]+	Ethyl phenylacetate	苯醋酸乙酯	Phenolic acids	酚酸类	Phenolic acids	酚酸类	101-97-3	3	311886	303261	232433	249859	268543	282086	137817	144774	122305	211739	173533	139464	-	up	-
MW0156970	446.19	428.18	447.197	C17H29N5O9	[M-H]-	Ser-Val-Asn-Glu	Ser-Val-Asn-Glu	Amino acids and derivatives	氨基酸及其衍生物	Amino acids and derivatives	氨基酸及其衍生物	-	3	817436	1.49836e+06	2.03936e+06	2.23562e+06	2.22022e+06	2.1696e+06	548511	450164	511389	2.06293e+06	3.15398e+06	2.76073e+06	-	-	up
MW0146074	446.15	104.04	447.16	C16H25N5O10	[M-H]-	Asp-Gln-Ala-Asp	Asp-Gln-Ala-Asp	Amino acids and derivatives	氨基酸及其衍生物	Amino acids and derivatives	氨基酸及其衍生物	-	3	2.00356e+06	2.14196e+06	1.78811e+06	3.8475e+06	4.64147e+06	3.88905e+06	1710215	1030385	492078	2.38741e+06	1.57353e+06	1.92066e+06	up	-	up
Zbsp010779	293.21	177.09	292.204	C18H28O3	[M+H]+	[6]-Paradol methyl	[6]-副姜油酮甲基	Phenolic acids	酚酸类	Phenolic acids	酚酸类	-	2	44584.9	16204.6	27967.6	72104.3	98360.8	118237	87275.3	106156	80641.5	128965	107372	84270.6	up	down	-
pmb0464	458.15	116.03	457.143	C16H27NO14	[M+H]+	L-Aspartic acid-O-diglucoside	L-天冬氨酸-O-二葡萄糖苷	Amino acids and derivatives	氨基酸及其衍生物	Amino acids and derivatives	氨基酸及其衍生物	-	3	94179.2	46680	102070	156347	188378	185449	137839	93880.6	193205	142024	93043.6	116099	up	-	-
Wcgn012055	333.2	251.2	334.214	C20H30O4	[M-H]-	Araucarolone	Araucarolone	Terpenoids	萜类	Ditepenoids	二萜	-	3	3.06302e+06	3.70036e+06	3.5996e+06	3.50768e+07	3.78557e+07	3.6467e+07	156842	124239	162672	11870440	1.02046e+07	1.53721e+07	up	up	up
pme1194	228.1	112.05	227.091	C9H13N3O4	[M+H]+	2'-Deoxycytidine	2'-脱氧胞苷	Nucleotides and derivatives	核苷酸及其衍生物	Nucleotides and derivatives	核苷酸及其衍生物	951-77-9	3	180150	167259	141549	230272	269635	232674	355778	357112	372614	328959	292256	212917	-	down	-
mws0736	189.12	86.1	188.116	C8H16N2O3	[M+H]+	N-Glycyl-L-leucine	N-甘氨酰-L-亮氨酸	Amino acids and derivatives	氨基酸及其衍生物	Amino acids and derivatives	氨基酸及其衍生物	869-19-2	1	523146	261434	717958	516467	391325	551072	1.9577e+06	2.39443e+06	2.25409e+06	1.59138e+06	1.04192e+06	1.252e+06	-	down	down
mws5041	189.12	86.1	188.116	C8H16N2O3	[M+H]+	L-Glycyl-L-isoleucine	L-甘氨酰-L-异亮氨酸	Amino acids and derivatives	氨基酸及其衍生物	Amino acids and derivatives	氨基酸及其衍生物	19461-38-2	3	523146	261434	717958	516467	391325	551072	1.9577e+06	2.39443e+06	2.25409e+06	1.59138e+06	1.04192e+06	1.252e+06	-	down	down
Qmmp111816	639.23	177.05	638.221	C30H38O15	[M+H]+	Jionoside D	焦地黄苯乙醇苷 D	Phenolic acids	酚酸类	Phenolic acids	酚酸类	120406-34-0	2	1.51462e+06	1.62602e+06	1.31849e+06	385299	276810	257711	2.53702e+06	2.27114e+06	2.53782e+06	1.99413e+06	1.44837e+06	2.24654e+06	down	-	down
mws1179	433.11	271.07	434.121	C21H22O10	[M-H]-	Naringenin-7-O-glucoside (Prunin)	柚皮素-7-O-葡萄糖苷 (樱桃苷)	Flavonoids	黄酮	Flavanones	二氢黄酮	529-55-5	3	6670	10812.3	9965.24	1848.53	1846.69	1038.07	21503.7	28034.7	47339.5	23305.6	16536.7	25548	down	-	-
Lmhp011562	353.27	261.22	352.261	C21H36O4	[M+H]+	1-α-Linolenoyl-glycerol*	1-α-亚麻酸甘油酯*	Lipids	脂质	Glycerol ester	甘油酯	-	3	39238.6	45956.4	45267.2	481770	470898	526405	8699.93	10512.4	9504.95	157405	154316	103916	up	up	up
MW0151482	453.24	227.14	430.243	C19H34N4O7	[M+Na]+	Ile-Leu-Ala-Asp	Ile-Leu-Ala-Asp	Amino acids and derivatives	氨基酸及其衍生物	Amino acids and derivatives	氨基酸及其衍生物	-	3	289813	276790	210123	624093	515354	495821	166707	230454	148689	268183	339346	417888	up	-	up
pme1119	269.09	137.05	268.081	C10H12N4O5	[M+H]+	Inosine	肌苷	Nucleotides and derivatives	核苷酸及其衍生物	Nucleotides and derivatives	核苷酸及其衍生物	58-63-9	3	95035	120060	163900	156141	120776	105419	322846	400970	268702	237951	291585	369283	-	down	down
pme2960	273.08	153.02	272.068	C15H12O5	[M+H]+	Naringenin chalcone; 2',4,4',6'-Tetrahydroxychalcone	柚皮素查耳酮	Flavonoids	黄酮	Chalcones	查耳酮	73692-50-9	3	209953	151337	167392	44033.9	40484.6	38836.3	39755.8	38057.5	52566.8	83754.1	114577	76463.5	down	up	-
Zmhn001036	433.11	271.06	434.121	C21H22O10	[M-H]-	Choerospondin	南酸枣苷	Flavonoids	黄酮	Flavanones	二氢黄酮	81202-36-0	3	45534.6	38345	33198.4	15005	21544.7	18160.4	74762.6	74050.2	72598.6	50866.7	78302.7	60005.9	down	-	down
Wbsn013678	525.39	251.2	526.402	C34H54O4	[M-H]-	serratenediol diacetate	二乙酸山芝烯二醇酯	Terpenoids	萜类	Triterpene	三萜	27832-84-4	1	5465.59	4686.75	4816.22	634830	521886	549148	9	9	9	42119.9	46376.1	63338.8	up	up	up
pme1086	306.08	143.05	307.084	C10H17N3O6S	[M-H]-	Glutathione reduced form	谷胱甘肽还原型	Amino acids and derivatives	氨基酸及其衍生物	Amino acids and derivatives	氨基酸及其衍生物	70-18-8	3	2503485	2.05828e+06	1.62148e+06	619600	415756	757508	83876.8	85498.9	68611.9	503812	405823	634480	down	up	up
Waln010743	578.35	279.23	579.354	C28H54NO9P	[M-H]-	1-(2,3-dihydroxypropoxy)-3-(((2-(dimethylamino)ethoxy)(hydroxy)phosphoryl)oxy)propan-2-yl (11Z,14Z)-octadeca-11,14-dienoate*	1-(2,3-二羟基丙氧基)-3-(((2-(二甲基氨基)乙氧基)(羟基)磷酰基)氧基)丙-2-基 (11Z,14Z)-十八碳-11,14-二烯酸*	Lipids	脂质	LPE	溶血磷脂酰乙醇胺	-	1	2.52046e+06	4.8356e+06	3.05255e+06	3.22617e+06	6.53878e+06	6.66999e+06	7068.14	4597.82	5473.79	2.95057e+06	2.60452e+06	3.98319e+06	-	up	up
pme0220	225.15	151.11	224.141	C13H20O3	[M+H]+	Methyl jasmonate	茉莉酸甲酯	Organic acids	有机酸	Organic acids	有机酸	1211-29-6	3	56980.6	41258.6	89506.6	1.29054e+06	1.22092e+06	1.04529e+06	10959.4	13859.2	8691.41	404071	319780	255405	up	-	up
HX1340	197.12	133.1	196.11	C11H16O3	[M+H]+	epiloliolide	淫羊藿内酯	Others	其它类	Others	其它	-	2	43010.8	47844.2	60791.7	132856	151655	137391	33982.3	41647.3	21454.7	63946.9	65335.3	42032.3	up	-	up
Lasp012792	321.21	265.15	320.199	C19H28O4	[M+H]+	Acronyculatin F	Acronyculatin F	Phenolic acids	酚酸类	Phenolic acids	酚酸类	-	2	88819	72781	87329.9	128349	144338	135809	8213.3	3260.28	2264.84	56853.5	57155.8	37023.5	-	up	up
Wafn005121	421.21	289.16	422.215	C19H34O10	[M-H]-	1-Octen-3-Ol-3-O-Beta-D-Xylopyranosyl(1→6)-Beta-D-Glucopyranoside	1-辛烯-3-醇-3-O-β-D-木糖基(1→6)-β-D-葡萄糖苷	Others	其它类	Others	其它	150995-11-2	3	105739	106851	112042	98050	115784	124006	34583.4	35306	12444.7	37356.4	57396.8	41999	-	up	up
Zbfn008708	501.31	279.23	502.314	C26H46O9	[M-H]-	1-O-Linoleoyl-(6-O-Hydroxyethyl-D-Glucose)	1-O-亚油酰基-(6-O-羟乙基-D-葡萄糖)	Lipids	脂质	Free fatty acids	游离脂肪酸	-	1	8153.43	7571.12	4905.42	12690.8	20470.8	19194.4	5132.05	2882.05	4712.47	6299.82	5943.6	8922.58	up	-	up
Zbfn010204	581.46	279.23	582.465	C38H62O4	[M-H]-	1-O-Linoleoyl-(carbon eicosapentaenoic acid)	1-O-亚油酰基-(碳二十四烯酸)	Lipids	脂质	Free fatty acids	游离脂肪酸	-	1	11966.9	9247.59	5770.24	63421.2	100035	70648.8	9	9	9	29605.9	18413	24611.1	up	up	up
MW0107803	327.12	214.13	218.127	C9H18N2O4	[M+H]+	Leu-Ser	L-亮氨酸-L-丝氨酸	Amino acids and derivatives	氨基酸及其衍生物	Amino acids and derivatives	氨基酸及其衍生物	6209-12-7	3	115580	88604.2	102553	298270	273145	224263	97352.7	91727.4	102438	115346	186231	148948	up	-	up
mws0636	313.15	166.09	312.147	C18H20N2O3	[M+H]+	L-Phenylalanyl-L-phenylalanine	L-苯丙氨酰-L-苯丙氨酸	Amino acids and derivatives	氨基酸及其衍生物	Amino acids and derivatives	氨基酸及其衍生物	2577-40-4	1	80339.7	56685	71163.8	9	9	9	134994	114453	131456	79280.1	121469	86271.7	down	-	down
MW0015647	375.21	293.22	316.204	C20H28O3	[M+CH3COO]-	all-trans-5,6-Epoxyretinoic acid	全反式5，6-环氧维A酸	Organic acids	有机酸	Organic acids	有机酸	13100-69-1	3	3.5004e+06	3.48816e+06	4.85118e+06	1.19146e+07	1.46313e+07	1.82037e+07	663805	1.54463e+06	883574	4.53654e+06	5.30501e+06	7.14554e+06	up	up	up
Lmhp007598	534.36	184.07	533.348	C27H52NO7P	[M+H]+	LysoPC 19:2(2n isomer)	溶血磷脂酰胆碱 19:2(2n异构)	Lipids	脂质	LPC	溶血磷脂酰胆碱	-	2	182955	181467	203891	298950	295715	247945	20908.2	11916.8	10709.9	145238	106350	91692.5	-	up	up
mws0629	281.11	166.09	280.106	C13H16N2O5	[M+H]+	L-Aspartyl-L-Phenylalanine	L-天冬氨酰-L-苯丙氨酸	Amino acids and derivatives	氨基酸及其衍生物	Amino acids and derivatives	氨基酸及其衍生物	13433-09-5	1	1.24573e+07	1.40454e+07	1.21538e+07	1.7886e+07	1.78036e+07	1.85183e+07	5.48314e+06	7.3659e+06	7.13365e+06	1.30525e+07	7.96266e+06	1.1936e+07	-	-	up
GQ512004	456.25	310.21	455.242	C25H33N3O5	[M+H]+	N1-Dihydrocaffeoyl-N10-coumaroylspermidine	N1-二氢咖啡酰-N10-香豆酰亚精胺	Alkaloids	生物碱	Phenolamine	酚胺	-	3	100563	180120	107399	65368.4	95035	71673.1	203839	133711	171744	223515	135542	179402	-	-	down
MWS04559g	182.08	136.08	181.074	C9H11NO3	[M+H]+	3-Hydroxy-L-phenylalanine	3-羟基-L-苯丙氨酸	Amino acids and derivatives	氨基酸及其衍生物	Amino acids and derivatives	氨基酸及其衍生物	587-33-7	1	1.31806e+07	1.16894e+07	1.05473e+07	879054	966025	1.00756e+06	1.23699e+07	1.23794e+07	1.42185e+07	1.45997e+07	9.41794e+06	1.0134e+07	down	-	down
Lmmn006246	337.23	157.12	338.246	C20H34O4	[M-H]-	7β-Hydroxydarutigenol	7β-羟基豨莶精醇	Terpenoids	萜类	Ditepenoids	二萜	1188281-99-3	3	652598	1.34464e+06	985267	3.90417e+06	3.99144e+06	3.82836e+06	1.4576e+06	1.21635e+06	1.15024e+06	2.18755e+06	2.93045e+06	1.80645e+06	up	-	up
mws0250	182.08	136.08	181.074	C9H11NO3	[M+H]+	L-Tyrosine	L-酪氨酸	Amino acids and derivatives	氨基酸及其衍生物	Amino acids and derivatives	氨基酸及其衍生物	60-18-4	1	1.33464e+07	1.1858e+07	1.05174e+07	893738	1.12845e+06	1.03039e+06	1.1948e+07	1.27663e+07	1.52095e+07	1.5169e+07	9.98054e+06	1.0235e+07	down	-	down
mws4176	237.12	120.09	236.116	C12H16N2O3	[M+H]+	L-Alanyl-L-Phenylalanine	L-丙氨酰-L-苯丙氨酸	Amino acids and derivatives	氨基酸及其衍生物	Amino acids and derivatives	氨基酸及其衍生物	3061-90-3	2	415566	372784	616335	906565	1.05081e+06	1.1768e+06	1.75778e+06	1.9636e+06	1801150	1.42687e+06	1.39882e+06	867640	up	down	-
mws1593	665.21	161.04	666.222	C24H42O21	[M-H]-	D-Maltotetraose	D-麦芽四糖	Others	其它类	Saccharides	糖类	34612-38-9	3	37838.2	45795.6	39321.9	24928.9	14517.4	16675	88152.3	104531	124234	74216.3	44079.7	68339.4	down	down	down
Zbdp004855	146.06	91.05	145.053	C9H7NO	[M+H]+	Indole-3-carboxaldehyde	吲哚-3-甲醛	Alkaloids	生物碱	Plumerane	吲哚类生物碱	487-89-8	3	156860	134816	242516	256057	290062	318862	170105	130280	97239.8	119739	193470	199235	-	-	up
MW0156802	366.2	173.13	365.195	C18H27N3O5	[M+H]+	Ser-Ile-Phe	丝氨酰-异亮氨酰-苯丙氨酸	Amino acids and derivatives	氨基酸及其衍生物	Amino acids and derivatives	氨基酸及其衍生物	-	3	99733.4	85103.6	98370	1225255	660881	589320	413227	427262	265250	576946	479869	337007	-	down	-
Zmdn004104	233.05	189.06	234.053	C12H10O5	[M-H]-	2-methyl-5-carboxy methyl-7-Hydroxy-chromone	2-甲基-5-羧甲基-7-羟基色原酮	Others	其它类	Chromone	色酮类	-	3	178363	211591	184358	209505	124496	259445	89834.3	74646.3	61188.9	101176	123088	167986	-	up	-
MWSmce572	148.08	103.06	147.068	C9H9NO	[M+H]+	(E)-Cinnamamide	肉桂酰胺	Alkaloids	生物碱	Alkaloids	生物碱	22031-64-7	3	10664.1	11278.1	14656.6	204353	229252	225333	6611.3	30010	6972.87	37598	49604.9	63850.7	up	-	up
Yshs000041	459.23	295.22	460.246	C26H36O7	[M-H]-	Vibsanin J	荚蒾素 J	Terpenoids	萜类	Ditepenoids	二萜	-	3	678828	806929	805483	1.8236e+06	3.11846e+06	2.26331e+06	265661	276175	250716	936343	1.23058e+06	1.59686e+06	up	up	up
pme0519	341.11	119.03	342.116	C12H22O11	[M-H]-	D-Sucrose	D-蔗糖	Others	其它类	Saccharides	糖类	57-50-1	1	1.58777e+06	2.82702e+06	2.30218e+06	8.45002e+06	1.05764e+07	6.7332e+06	4.16106e+06	3.60376e+06	4.33241e+06	4.69585e+06	6.79697e+06	4.18745e+06	up	-	up
Zahp013728	338.34	338.34	337.334	C22H43NO	[M+H]+	octadecanoic acid pyrrolidide	十八烷酸吡咯烷	Alkaloids	生物碱	Alkaloids	生物碱	33707-76-5	2	3.48258e+06	4.07426e+06	3.38605e+06	1.19432e+07	1.20371e+07	1.21704e+07	400890	479374	339351	6.53445e+06	6.41273e+06	3.89249e+06	up	up	up
MWS4295	299.26	253.25	300.266	C18H36O3	[M-H]-	DL-2-hydroxystearic acid	DL-2-羟基硬脂酸	Lipids	脂质	Free fatty acids	游离脂肪酸	629-22-1	2	561389	566191	545655	653482	647932	563007	104922	147482	125705	251608	337110	432592	-	up	up
Lhhp120826	191.106	145.1	190.099	C12H14O2	[M+H]+	4-hydroxy-3(3-methylbut-3-en-2-yl)benzaldehyde	4-羟基-3-(3-甲基丁-3-烯-2-基)苯甲醛	Others	其它类	Others	其它	-	3	8742.14	42896.5	7875.61	84600.3	73758.8	103807	18235.4	26417.8	14572.3	35922.1	33439.7	53527.7	up	-	up
Lagp002697	579.17	417.12	578.164	C27H30O14	[M+H]+	3'-Methoxy-6''-O-xylosyl puerarin	3'-甲氧基-6''-O-木糖葛根素	Flavonoids	黄酮	Isoflavones	异黄酮	-	3	307262	401912	284460	68500.2	147281	101615	262757	212136	201723	229352	134066	221101	down	-	-
pmb2654	460.15	117.9	461.153	C19H27NO12	[M-H]-	Anthranilate-1-O-Sophoroside	邻氨基苯甲酸-1-O-槐糖苷	Phenolic acids	酚酸类	Phenolic acids	酚酸类	-	3	6.06507e+06	5.68682e+06	5.56391e+06	5.40211e+06	6.37668e+06	9.09488e+06	916894	516233	818272	6327246	3.58846e+06	5.40821e+06	-	up	up
Wcsn010349	359.22	277.22	360.23	C22H32O4	[M-H]-	Moniliferanone D	Moniliferanone D	Others	其它类	Others	其它	-	3	1.91743e+06	1.8211e+06	2.0591e+06	1.00755e+07	9.93483e+06	1.04065e+07	244292	276358	212081	2.64707e+06	3.95267e+06	4.68237e+06	up	up	up
Zmdn005358	373.13	313.1	374.137	C20H22O7	[M-H]-	Vladinol D	Vladinol D	Lignans and Coumarins	木脂素和香豆素	Lignans	木脂素	-	2	130065	81711.6	74616.9	246866	250792	225244	29042.1	45612.1	39825.4	84053.6	128142	79696.8	up	-	up
MW0158250	434.21	127.09	433.196	C20H27N5O6	[M+H]+	Trp-Thr-Gln	色氨酸-苏氨酸-谷氨酰胺	Amino acids and derivatives	氨基酸及其衍生物	Amino acids and derivatives	氨基酸及其衍生物	-	3	2.5687e+06	2.62956e+06	1.23193e+06	6.50749e+06	6.7894e+06	6.94539e+06	289159	95559.9	375486	1.76514e+06	1.2905e+06	2.27246e+06	up	up	up
pme2801	167.06	150.03	166.049	C6H6N4O2	[M+H]+	7-Methylxanthine	7-甲基黄嘌呤	Nucleotides and derivatives	核苷酸及其衍生物	Nucleotides and derivatives	核苷酸及其衍生物	552-62-5	3	323467	341446	327487	1.34251e+06	2.49304e+06	2.64714e+06	111083	154522	157540	733669	421108	549283	up	up	up
Yalp000545	130.09	84.08	129.079	C6H11NO2	[M+H]+	N-Methyl-L-proline	N-Methyl-L-proline	Amino acids and derivatives	氨基酸及其衍生物	Amino acids and derivatives	氨基酸及其衍生物	475-11-6	1	1.6176e+07	1.55617e+07	1.44211e+07	3.27847e+06	4.49067e+06	3.80879e+06	1.37207e+07	1.44248e+07	1.80339e+07	1.38648e+07	7.95507e+06	1.31532e+07	down	-	down
MWS00411g	162.08	98.06	161.069	C6H11NO4	[M+H]+	L-2-Aminoadipate	L-2-氨基己二酸	Amino acids and derivatives	氨基酸及其衍生物	Amino acids and derivatives	氨基酸及其衍生物	1118-90-7	3	247959	173173	203306	111403	173143	344229	37884.4	93091.4	26860.4	146730	93457	93361.3	-	up	-
pme2289	287.24	119.09	286.23	C20H30O	[M+H]+	Retinol (Vitamin A1)	视黄醇 (维生素 A1)	Others	其它类	Vitamin	维生素	68-26-8	3	24756.3	14402.9	22698.5	49651.2	35361.8	42160.3	3443.2	5911.87	10308.7	22868.5	26576.9	14834.1	up	up	up
MWSmce230	183.03	124.02	184.037	C8H8O5	[M-H]-	Methyl gallate	没食子酸甲酯	Phenolic acids	酚酸类	Phenolic acids	酚酸类	99-24-1	3	16675	17489.3	23340	49476.3	40061.3	33809.5	6430.29	22998.5	10555.7	23769.6	18523.7	32356.9	up	-	-
mws0704	140.01	78.96	141.019	C2H8NO4P	[M-H]-	O-Phosphorylethanolamine	磷酸乙醇胺	Alkaloids	生物碱	Alkaloids	生物碱	1071-23-4	3	78391.1	46777.3	43625.3	296980	355235	375269	110499	127385	78372.2	127323	89902.9	160623	up	-	up
MWSprf104	271.06	215.07	270.053	C15H10O5	[M+H]+	4',6,7-Trihydroxyisoflavone	4',6,7-三羟基异黄酮	Flavonoids	黄酮	Isoflavones	异黄酮	17817-31-1	3	9	9	9	75649.1	33611.3	74983.7	56479.3	78861.7	66832.3	91245.2	78947.3	50853.2	up	down	-
MWSmce467	149.06	108.02	150.068	C9H10O2	[M-H]-	4-Allylcatechol	4-烯丙基儿茶酚	Phenolic acids	酚酸类	Phenolic acids	酚酸类	1126-61-0	3	4364.09	4823.47	4928.33	100537	93898.6	82544.8	1387.77	1549.61	2047.89	9381.51	16799.3	15063.4	up	up	up
pmb3061	499.15	163.1	500.153	C22H28O13	[M-H]-	5-O-p-Coumaroylquinic acid O-glucoside	5-O-对香豆酰奎宁酸-O-葡萄糖苷	Phenolic acids	酚酸类	Phenolic acids	酚酸类	-	3	73191.1	89032.3	89074.3	20036.3	29925.7	25851.6	83563.1	86750.6	63403.2	38477.9	70274.8	57299.3	down	-	down
MW0149843	457.21	230.1	456.201	C23H28N4O6	[M+H]+	Gln-Tyr-Phe	谷酰氨-酪氨酸-苯丙氨酸	Amino acids and derivatives	氨基酸及其衍生物	Amino acids and derivatives	氨基酸及其衍生物	-	3	502822	349215	362169	91700	162918	196810	480586	365777	460575	195140	257582	348912	down	-	down
Lhgp080602	235.17	67.05	234.162	C15H22O2	[M+H]+	8-Keto-9(10)-α-patchoulene-4α-ol	8-酮基-9(10)-α-广藿香烯-4α-醇	Terpenoids	萜类	Sesquiterpenoids	倍半萜	-	3	97272.8	57944.7	80841.6	635847	517572	477197	22784	21737.6	31130.6	130393	83109.1	154349	up	up	up
Lmdn000248	827.27	665.22	828.275	C30H52O26	[M-H]-	Verbascose	毛蕊花糖	Others	其它类	Saccharides	糖类	546-62-3	3	13894.2	14122.4	22900.4	9048.62	10255.2	7842.02	16945.3	21195.2	17528.8	20005	15822.1	28244.7	-	-	down
MW0150843	411.24	198.12	410.239	C17H30N8O4	[M+H]+	His-Arg-Val	组氨酸-精氨酸-缬氨酸	Amino acids and derivatives	氨基酸及其衍生物	Amino acids and derivatives	氨基酸及其衍生物	-	3	554030	468592	418880	1.71111e+06	1.74369e+06	2.09314e+06	87628.5	114268	93750.5	515899	530749	846928	up	up	up
pme0241	123.04	79.05	122.037	C7H6O2	[M+H]+	Benzoic acid	苯甲酸	Phenolic acids	酚酸类	Phenolic acids	酚酸类	65-85-0	3	4.28862e+06	4.57532e+06	3.05762e+06	1.66267e+06	1.3001e+06	1.26736e+06	235482	202926	246159	1.83891e+06	988475	1.62743e+06	down	up	up
Lskp211424	433.12	271.07	432.117	C20H20N2O9	[M+H]+	siliendines A glucose	siliendines A glucose	Alkaloids	生物碱	Alkaloids	生物碱	-	2	142547	139670	83771.4	18340	22366.7	29862.4	3.01139e+06	2.09538e+06	1.54867e+06	1.37522e+06	824557	1.53392e+06	down	down	down
Lmyp003387	192.07	146.06	191.058	C10H9NO3	[M+H]+	2-Oxo-3,4-dihydro-1H-quinoline-3-carboxylic acid	2-氧-3,4-二氢-1H-喹啉-3-羧酸	Alkaloids	生物碱	Quinoline alkaloids	喹啉类生物碱	246867-17-4	3	98429.3	112054	97899.1	262650	305352	269480	76034.2	44666.1	104747	73304.5	105985	136693	up	-	up
Hagn002504	355.07	85.03	356.09	C19H16O7	[M-H]-	5,7,5'-Trimethoxy-3',4'-methylenedioxyflavonoid	5,7,5'-三甲氧基-3',4'-亚甲二氧基黄酮	Flavonoids	黄酮	Flavones	黄酮	-	3	23834.4	33762.8	23300.5	3469.81	4490.99	4927.27	456261	403050	486731	277667	156666	290405	down	down	down
Li512115	515.12	353.09	516.127	C25H24O12	[M-H]-	Isochlorogenic acid B	异绿原酸 B	Phenolic acids	酚酸类	Phenolic acids	酚酸类	14534-61-3	3	10005	8340	18481.3	12823.6	13121	22855.5	42314	42435.9	31820.1	36194.7	32135.5	18846.8	-	down	down
MWS2426	332.13	203.08	333.132	C16H19N3O5	[M-H]-	Tryptophan glutamic acid	色氨酰谷氨酸	Amino acids and derivatives	氨基酸及其衍生物	Amino acids and derivatives	氨基酸及其衍生物	36099-95-3	2	26494.4	31644.6	38819.5	16285.6	24932.2	22464.4	60257.4	58335.5	63024	36213.2	63190.4	39982	-	-	down
Lafp007563	219.17	121.1	218.167	C15H22O	[M+H]+	Costal	木香醛	Terpenoids	萜类	Sesquiterpenoids	倍半萜	-	3	304632	218487	273813	2.12158e+06	1.6876e+06	1.55552e+06	60435.9	120873	70378.3	735096	510203	396450	up	up	up
MW0012708	321.24	179.14	320.235	C20H32O3	[M+H]+	18-Hydroxy-5Z,8Z,11Z,14Z-eicosatetraenoic acid	18-羟基-5Z，8Z，11Z，14Z-二十碳四烯酸	Lipids	脂质	Free fatty acids	游离脂肪酸	133268-58-3	3	272636	191273	340492	3.03291e+06	2.62996e+06	2.66195e+06	16056.1	52701.1	11296.7	685730	797953	411239	up	up	up
Qmyp101119	235.17	133.1	234.162	C15H22O2	[M+H]+	Procurcumenol	原莪术醇	Terpenoids	萜类	Sesquiterpenoids	倍半萜	21698-40-8	3	78859.5	43973	42582.9	462255	525231	442549	11913.2	13508.4	15496.5	155442	82609.4	111161	up	-	up
pmb3142	299.08	137.02	300.084	C13H16O8	[M-H]-	Salicylic acid-2-O-glucoside	水杨酸-2-O-葡萄糖苷	Phenolic acids	酚酸类	Phenolic acids	酚酸类	10366-91-3	3	42815.7	57903.6	41742.3	19708.8	25790.7	17746.1	86268.7	57630.6	113597	107186	60920.5	67384.7	down	-	-
pmn001400	375.11	243.1	376.116	C19H20O8	[M-H]-	2,3,5,4'-Tetrahydroxystilbene-2-O-xyloside	2,3,5,4'-四羟基二苯乙烯-2-O-木糖苷	Others	其它类	Stilbene	茋类	-	3	16938.6	17199.3	14877.7	46705.5	63235.3	73679.8	10772	7542.05	11346.5	32685.5	29462.4	16613.1	up	-	up
Wcdp007388	275.2	133.1	274.193	C18H26O2	[M+H]+	(10Z,14E,16E)-10,14,16-Octadecatrien-12-Ynoic Acid	(10Z,14E,16E)-10,14,16-Octadecatrien-12-Ynoic Acid	Lipids	脂质	Free fatty acids	游离脂肪酸	-	2	22172	5862.35	34521.3	20526.6	39638.3	66319.5	412110	422711	422070	148068	209423	109214	-	down	down
MW0145749	552.19	432.19	553.202	C23H31N5O11	[M-H]-	Asn-Glu-Tyr-Glu	Asn-Glu-Tyr-Glu	Amino acids and derivatives	氨基酸及其衍生物	Amino acids and derivatives	氨基酸及其衍生物	-	3	198717	190527	417637	428188	396618	325353	9	9	9	364245	394435	189627	-	-	up
Wayp001214	337.18	175.12	336.164	C12H24N4O7	[M+H]+	N-(1-Deoxy-1-fructosyl)Arginine	N-(1-脱氧-1-果糖基)精氨酸	Amino acids and derivatives	氨基酸及其衍生物	Amino acids and derivatives	氨基酸及其衍生物	-	2	1.36989e+06	1.70984e+06	2.43279e+06	9	9	9	1.94139e+06	1.76253e+06	1.92486e+06	1.82447e+06	2.79908e+06	1.4124e+06	down	-	down
mws0217	76.04	59.01	75.032	C2H5NO2	[M+H]+	L-Glycine	L-甘氨酸	Amino acids and derivatives	氨基酸及其衍生物	Amino acids and derivatives	氨基酸及其衍生物	56-40-6	3	112167	40845.9	39738.4	9	9	9	68355	69450.9	32178.4	89037.7	55696.4	117672	-	-	down
pmb2507	213.02	96.97	214.024	C5H11O7P	[M-H]-	2-Deoxyribose-1-phosphate*	2-脱氧核糖-1-磷酸*	Nucleotides and derivatives	核苷酸及其衍生物	Nucleotides and derivatives	核苷酸及其衍生物	17210-42-3	3	226815	221649	240557	135070	116755	92663.1	323256	337659	382136	110961	223449	230123	down	-	down
Zmhn001883	329.09	209.04	330.095	C14H18O9	[M-H]-	Vanillic acid-4-O-glucoside	香草酸-4-O-葡萄糖苷	Phenolic acids	酚酸类	Phenolic acids	酚酸类	32142-31-7	3	11077.4	9561.02	34562.5	22763.5	11948.5	25806.9	96981.8	94193.8	116544	83365	41508.2	53659.8	-	down	down
MW0145450	443.22	230.09	442.211	C17H30N8O4S1	[M+H]+	Arg-Met-His	L-精氨酰-L-甲硫氨酰-L-组氨酸	Amino acids and derivatives	氨基酸及其衍生物	Amino acids and derivatives	氨基酸及其衍生物	-	3	2573045	2208670	1342975	10149485	10310470	11850450	81484.6	116425	113385	3969580	5103190	7958095	up	up	up
mws1598	138.02	79.96	139.03	C3H9NO3S	[M-H]-	3-Amino-1-propionic sulfonic acid	3-氨基-1-丙磺酸	Organic acids	有机酸	Organic acids	有机酸	3687-18-1	3	14026.5	21526.1	3340	40317.5	47511.9	45199	9050.43	9503.24	13461.6	13443.3	28638.2	20059.6	-	-	up
MW0152517	516.26	417.2	515.259	C22H37N5O9	[M+H]+	Leu-Thr-Pro-Asp-Ala	Leu-Thr-Pro-Asp-Ala	Amino acids and derivatives	氨基酸及其衍生物	Amino acids and derivatives	氨基酸及其衍生物	-	3	560131	657753	519545	4.85766e+06	7.36336e+06	2.8953e+06	176796	173445	168030	1.40876e+06	1.5872e+06	722030	-	up	-
MW0152081	544.19	202.08	545.196	C20H35NO16	[M-H]-	Lacto-N-triaose	乳-N-三糖	Others	其它类	Saccharides	糖类	75645-27-1	3	65803.4	39283.6	43429.9	503701	342112	375537	19546.4	6814.41	4951.71	40201.5	82234.2	88261.2	up	up	up
pmb0962	235.17	118.09	234.158	C10H22N2O4	[M+H]+	L-Lysine-Butanoic Acid	L-赖氨酸丁酸酯	Amino acids and derivatives	氨基酸及其衍生物	Amino acids and derivatives	氨基酸及其衍生物	80407-71-2	3	332060	185125	198475	23340	56685	16007.2	701730	395555	552740	160095	317025	360460	down	-	down
pmb0782	86.1	69.07	85.0891	C5H11N	[M+H]+	Piperidine	哌啶	Alkaloids	生物碱	Piperidine alkaloids	哌啶类生物碱	110-89-4	3	7.14251e+06	7.24266e+06	7.19245e+06	1.2232e+06	1.49854e+06	1.68017e+06	17977200	9.59643e+06	2.63997e+07	1.45017e+07	7.29121e+06	8.37969e+06	down	-	-
mws0179	367.1	190.9	368.111	C17H20O9	[M-H]-	Chlorogenic acid methyl ester	绿原酸甲酯	Phenolic acids	酚酸类	Phenolic acids	酚酸类	29708-87-0	2	35006.1	29806.2	43384.3	53422.1	33098.2	48709.8	121635	131735	141740	141740	69826.1	82468.4	-	down	down
pmn001684	225.11	147.08	226.12	C12H18O4	[M-H]-	Tuberonic Acid	Tuberonic Acid	Organic acids	有机酸	Organic acids	有机酸	124649-26-9	1	10389.3	13413.9	17002.2	21610.2	23553.2	26637.5	6670	11344.6	8540.15	15281.7	7615.81	18340	-	-	up
MWSslk042	126.05	80.01	125.048	C6H7NO2	[M+H]+	N-Ethylmaleimide (NEM)	N-乙基顺丁烯二酰亚胺	Amino acids and derivatives	氨基酸及其衍生物	Amino acids and derivatives	氨基酸及其衍生物	128-53-0	3	58400	59303.5	111715	18369.8	28340	31639.5	152924	146855	109208	91463.2	93950.5	178450	-	-	down
MEDP1345	576.33	277.22	517.317	C26H48NO7P	[M+CH3COO]-	LysoPC(18:3(9Z,12Z,15Z))	LPC(18:3/0:0)	Lipids	脂质	LPC	溶血磷脂酰胆碱	-	3	8736.35	11691.2	10021.6	110547	64277.3	47222.2	2995.59	3403	1296.56	19612.9	25559.9	43051.8	-	up	-
Waln009920	576.33	277.22	577.338	C28H52NO9P	[M-H]-	1-(2,3-dihydroxypropoxy)-3-(((2-(dimethylamino)ethoxy)(hydroxy)phosphoryl)oxy)propan-2-yl (8E,11Z,14Z)-octadeca-8,11,14-trienoate*	1-(2,3-二羟基丙氧基)-3-(((2-(二甲基氨基)乙氧基)(羟基)磷酰基)氧基)丙-2-基 (8E,11Z,14Z)-十八碳-8,11,14-三烯酸*	Lipids	脂质	LPE	溶血磷脂酰乙醇胺	-	1	8736.35	11691.2	10021.6	110547	64277.3	47222.2	2995.59	3403	1296.56	19612.9	25559.9	43051.8	-	up	-
Zbzp010481	335.26	335.26	334.251	C21H34O3	[M+H]+	1-(3,5-Dihydroxyphenyl)pentadecan-1-one	1-(3,5-二羟基苯基)十五烷-1-酮	Quinones	醌类	Quinones	醌类	-	3	790949	429614	765462	1.38342e+06	1.34426e+06	1.26208e+06	9	309967	70800.7	566417	901760	381730	up	-	-
Lmhn003373	253.04	137.02	254.043	C11H10O7	[M-H]-	4-Hydroxybenzoylmalic acid	4-羟基苯甲酰苹果酸	Phenolic acids	酚酸类	Phenolic acids	酚酸类	-	2	18461.9	38224.6	34594	64087.2	33670.4	48846.5	9	9	9	20713.5	32078.9	13340	-	up	up
Wcdp006869	293.21	151.11	292.204	C18H28O3	[M+H]+	10-Methoxyheptadec-1-En-4,6-Diyne-3,9-Diol	10-Methoxyheptadec-1-En-4,6-Diyne-3,9-Diol	Lipids	脂质	Free fatty acids	游离脂肪酸	133921-57-0	1	319897	252065	347532	153218	162195	204103	116656	118747	44254.5	347100	136817	348991	-	up	-
Lmhp112042	355.28	263.24	354.277	C21H38O4	[M+H]+	1-Linoleoylglycerol*	1-亚油酰甘油酯*	Lipids	脂质	Glycerol ester	甘油酯	2277-28-3	1	9896.15	10552.1	14973.9	104832	84933.7	103500	9	9	9	61933.6	60513.2	23962.5	up	up	up
Zmgn004894	151.04	136.02	152.047	C8H8O3	[M-H]-	Methyl 4-hydroxybenzoate	对羟基苯甲酸甲酯	Phenolic acids	酚酸类	Phenolic acids	酚酸类	99-76-3	3	25887.1	20005	25005	47514.4	34495.7	30497.7	77918.9	146745	143410	110045	52559.5	55096.8	-	down	-
Lmsn010558	577.44	277.23	578.455	C35H62O6	[M-H]-	Squamocin K	Squamocin K	Others	其它类	Others	其它	161169-70-6	3	1639.47	2054.92	937.708	30142.8	42853.6	37260.1	9	9	9	3873.02	2648.45	6525.42	up	up	up
Lmbn000612	128.04	82.03	129.043	C5H7NO3	[M-H]-	1-Pyrroline-4-hydroxy-2-carboxylic acid	1-吡咯啉-4-羟基-2-羧酸	Organic acids	有机酸	Organic acids	有机酸	9054-77-7	2	62033.2	87824.4	71500.6	17714.2	20778.5	12404	63711.7	66297.5	77702.9	87609.3	34991	97825.7	down	-	down
pmb2591	245.09	203.08	246.1	C13H14N2O3	[M-H]-	N-Acetyl-L-Tryptophan	N-乙酰-L-色氨酸	Amino acids and derivatives	氨基酸及其衍生物	Amino acids and derivatives	氨基酸及其衍生物	1218-34-4	1	613486	1774325	728949	1.33592e+06	1.49772e+06	1.8048e+06	738455	688529	697036	990708	999830	2073320	-	-	up
Lmhp007840	534.36	184.07	533.348	C27H52NO7P	[M+H]+	LysoPC 19:2	溶血磷脂酰胆碱 19:2	Lipids	脂质	LPC	溶血磷脂酰胆碱	-	2	599185	665841	491634	477886	389352	431793	25816.4	29765.1	31271.2	152261	192352	362232	-	up	up
Lcsp001547	344.18	70.07	343.174	C15H25N3O6	[M+H]+	Pro-Leu-Asp	脯氨酰-亮氨酰-天冬氨酸	Amino acids and derivatives	氨基酸及其衍生物	Amino acids and derivatives	氨基酸及其衍生物	-	1	1.47474e+06	1.79294e+06	1.83608e+06	656923	517499	886085	2.4438e+06	8.74248e+06	9.09983e+06	5.53867e+06	1.93567e+06	5.92929e+06	down	-	-
Lmcp002302	312.13	180.09	311.123	C12H17N5O5	[M+H]+	N6-(2-Hydroxyethyl)adenosine	N6-(2-羟乙基)腺苷	Nucleotides and derivatives	核苷酸及其衍生物	Nucleotides and derivatives	核苷酸及其衍生物	4338-48-1	3	240205	104728	210160	997889	1.01007e+06	1.1334e+06	658383	686843	891007	809303	1523105	600434	up	down	-
