# Supplementary material for: Study on the metabolic process of phthalic acid driven proliferation of Rhizoctonia solani
Source: Front Plant Sci. 2023 Oct 11;14:1266916. doi: 10.3389/fpls.2023.1266916 (PMC10598758; doi:10.3389/fpls.2023.1266916)
Supplement: Supplementary file 12 [file Table_12.xlsx]

## Sheet: Sheet1
Index	Sub class	Formula	Compounds	物质	Class I	物质一级分类	Class II	物质二级分类	CAS	Level	Fu-1	Fu-2	Fu-3	PA-1	PA-2	PA-3	CK-1	CK-2	CK-3
mws0147	1	C5H10O3	β-Hydroxyisovaleric acid	β-羟基异戊酸	Organic acids	有机酸	Organic acids	有机酸	625-08-1	3	1.92842e+06	1.9281e+06	2.03171e+06	288479	237284	373182	193269	209293	200253
MW0136833	1	C15H10O4	7,3'-Dihydroxyflavone*	7，3-二羟基黄酮*	Flavonoids	黄酮	Flavones	黄酮	108238-40-0	3	2.51698e+06	2.70865e+06	2.65103e+06	1.4622e+06	1.39035e+06	1.4054e+06	1.05818e+06	1.06551e+06	1.12759e+06
MW0109866	1	C15H28N6O7	Thr-Glu-Arg	苏氨酸-谷氨酸-精氨酸	Amino acids and derivatives	氨基酸及其衍生物	Amino acids and derivatives	氨基酸及其衍生物	-	3	2.39252e+07	2.21513e+07	2.30547e+07	6.67812e+06	5.62255e+06	4.97425e+06	3.18934e+06	3.16402e+06	3.22536e+06
Zmyn000230	1	C5H8O5	2-Dehydro-3-deoxy-L-arabinonate	2-脱氢-3-脱氧-L-阿拉伯糖	Others	其它类	Saccharides	糖类	-	3	1.31947e+06	1.40234e+06	1.64942e+06	9	9	9	577729	624667	654418
Zmyn000247	1	C5H8O5	2-Hydroxyglutaric Acid*	2-羟基戊二酸*	Organic acids	有机酸	Organic acids	有机酸	13095-48-2	3	1.31947e+06	1.40234e+06	1.64942e+06	9	9	9	577729	624667	654418
pmb2657	1	C10H18N4O6	Argininosuccinic acid	精氨基琥珀酸	Organic acids	有机酸	Organic acids	有机酸	2387-71-5	3	161946	159054	132993	102488	68241.5	68238.4	52572.4	56784.9	101095
MW0135131	1	C15H10O4	4',6-Dihydroxyflavone*	4，6-二羟基黄酮*	Flavonoids	黄酮	Flavones	黄酮	63046-09-3	3	2.6566e+06	2.71063e+06	2.61684e+06	1.45841e+06	1.52338e+06	1.41984e+06	1.11411e+06	1.091e+06	1.11542e+06
Hmgn001653	1	C7H6O3	Protocatechualdehyde	原儿茶醛	Others	其它类	Aldehyde compounds	醛类化合物	139-85-5	2	4.96896e+07	5.08525e+07	5.37466e+07	5.83703e+06	5.4874e+06	5.52226e+06	782593	822664	901119
pme2527	1	C5H12N2O2	L-Ornithine	L-鸟氨酸	Amino acids and derivatives	氨基酸及其衍生物	Amino acids and derivatives	氨基酸及其衍生物	70-26-8	3	3.18002e+06	3.17643e+06	3.08847e+06	1.69126e+06	1.80105e+06	1.69027e+06	1.33054e+06	1.27598e+06	1.30501e+06
MW0149703	1	C28H40N8O7	Gln-His-Leu-Phe-Gly	谷酰氨-组氨酸-亮氨酸-苯丙氨酸-甘氨酸	Amino acids and derivatives	氨基酸及其衍生物	Amino acids and derivatives	氨基酸及其衍生物	-	3	9.5289e+06	8.38655e+06	8.79831e+06	4.42562e+06	4.14926e+06	4.05698e+06	638446	600442	624775
mws0914	1	C15H12O5	3,5,7-Trihydroxyflavanone (Pinobanksin)	3,5,7-三羟基黄烷酮 (短叶松素)	Flavonoids	黄酮	Flavanonols	二氢黄酮醇	548-82-3	3	190145	192878	186103	34600.1	53907.7	40378.5	41933.2	60477.1	42975.4
mws0437	1	C5H12O5	D-Arabitol	D-阿拉伯糖醇	Others	其它类	Saccharides	糖类	488-82-4	1	8.10806e+06	8.24994e+06	8.12269e+06	3.06479e+06	3.12608e+06	3.21006e+06	344509	231114	208248
MWS201483	1	C14H18N2O4	Phe-Hyp	L-苯丙氨酸-L-羟脯氨酸	Amino acids and derivatives	氨基酸及其衍生物	Amino acids and derivatives	氨基酸及其衍生物	90965-82-5	1	4.13371e+07	4.15297e+07	4.36088e+07	1.46557e+07	1.49243e+07	1.44452e+07	1.51036e+06	1.54534e+06	1.48853e+06
mws0058	1	C16H12O6	Diosmetin (5,7,3'-Trihydroxy-4'-methoxyflavone)	香叶木素	Flavonoids	黄酮	Flavones	黄酮	520-34-3	3	402910	434127	433171	63669.5	51930.6	57378.3	13429.5	11915.3	11604.8
MW0168255	1	C15H21N5O5	n6-(cis-hydroxyisopentenyl)adenosine	n6-(顺式-羟基异戊烯基)腺苷	Nucleotides and derivatives	核苷酸及其衍生物	Nucleotides and derivatives	核苷酸及其衍生物	-	3	1.39288e+06	1.36457e+06	1.33754e+06	126554	97665.8	134643	574807	646530	693632
MW0145739	1	C21H38N6O8	Asn-Glu-Ile-Lys	Asn-Glu-Ile-Lys	Amino acids and derivatives	氨基酸及其衍生物	Amino acids and derivatives	氨基酸及其衍生物	-	3	2.52375e+07	2.31368e+07	2.43765e+07	5.50588e+06	5.49419e+06	5.62886e+06	9	9	9
Xmyn008071	1	C16H12O6	Gnetifolin B	买麻滕乙素	Flavonoids	黄酮	Flavones	黄酮	140671-06-3	3	473162	513392	481001	84000.7	84998.5	78881.2	17905.4	17854.5	15769.3
Lmbn001981	1	C7H6O3	2,5-Dihydroxybenzaldehyde	2,5-二羟基苯甲醛	Others	其它类	Aldehyde compounds	醛类化合物	1194-98-5	1	5.20294e+07	5.32787e+07	5.75423e+07	6.11181e+06	5.76611e+06	5.94459e+06	806075	837206	898581
pme0513	1	C5H12O5	Xylitol	木糖醇	Others	其它类	Saccharides	糖类	87-99-0	3	5.66336e+06	5.47923e+06	5.48541e+06	2.10112e+06	2.18807e+06	2.15292e+06	78019.7	64225.5	83232.9
MW0150921	1	C22H34N6O9	His-Glu-Ile-Glu	组氨酸-谷氨酸-异亮氨酸-谷氨酸	Amino acids and derivatives	氨基酸及其衍生物	Amino acids and derivatives	氨基酸及其衍生物	-	3	1.05147e+06	1.06351e+06	1.08382e+06	9	9	9	84910.9	358769	382397
MW0145372	1	C23H41N13O6	Arg-His-Gln-Arg	Arg-His-Gln-Arg	Amino acids and derivatives	氨基酸及其衍生物	Amino acids and derivatives	氨基酸及其衍生物	-	3	1.72481e+07	1.62106e+07	1.88798e+07	4.65679e+06	4.62316e+06	4.61652e+06	1.54018e+06	1.43176e+06	1.37453e+06
MWSmce668	1	C10H16N5O13P3	ATP; Adenosine 5'-Triphosphate	腺嘌呤核苷三磷酸	Nucleotides and derivatives	核苷酸及其衍生物	Nucleotides and derivatives	核苷酸及其衍生物	56-65-5	3	327458	357094	396701	126702	91369.1	85346.5	7625.01	1794.25	2634.63
MW0158572	1	C24H31N3O5	Tyr-Phe-Leu	酪氨酸-苯丙氨酸-亮氨酸	Amino acids and derivatives	氨基酸及其衍生物	Amino acids and derivatives	氨基酸及其衍生物	-	3	6.98114e+07	7.48305e+07	6.57635e+07	974452	1.24895e+06	1.35786e+06	1.16063e+07	1.41374e+07	1.37033e+07
Wcgn008300	1	C14H16O5	5,7-Dimethyl-6-ethoxycarbonyl-3-hydroxy-3-methylphthalide	5,7-Dimethyl-6-ethoxycarbonyl-3-hydroxy-3-methylphthalide	Others	其它类	Others	其它	-	2	585201	605399	617131	69485.6	51697.2	64005.2	66707.3	52588.4	60765.6
mws0943	1	C7H8N2O2	1,4-Dihydro-1-Methyl-4-oxo-3-pyridinecarboxamide	1,4-二氢-1-甲基-4-氧代-3-吡啶甲酰胺	Alkaloids	生物碱	Pyridine alkaloids	吡啶类生物碱	769-49-3	2	5.49218e+06	5.70833e+06	5.59599e+06	1.99023e+06	2.06492e+06	1.92027e+06	16309.9	15005	9073.63
mws0213	1	C5H12O5	Ribitol	核糖醇	Others	其它类	Saccharides	糖类	488-81-3	1	5.40571e+06	5.30283e+06	6.27941e+06	2.5955e+06	2.36332e+06	2.51724e+06	103467	93225.6	88338.2
MW0150829	1	C33H43N7O8	His-Ala-Tyr-Tyr-Leu	组氨酸-丙氨酸-酪氨酸-酪氨酸-亮氨酸	Amino acids and derivatives	氨基酸及其衍生物	Amino acids and derivatives	氨基酸及其衍生物	-	3	4.2015e+06	4.34106e+06	4.15386e+06	308670	362130	164749	2.26869e+06	2.29993e+06	2.16852e+06
mws0749	1	C7H6O3	4-Hydroxybenzoic acid	4-羟基苯甲酸	Phenolic acids	酚酸类	Phenolic acids	酚酸类	99-96-7	2	6.68076e+07	7.48114e+07	7.90017e+07	1.02821e+07	1.04295e+07	1.08289e+07	892065	925540	1.00797e+06
MW0159122	1	C20H31N3O4	Val-Phe-Ile	缬氨酸-苯丙氨酸-异亮氨酸	Amino acids and derivatives	氨基酸及其衍生物	Amino acids and derivatives	氨基酸及其衍生物	-	3	5.11908e+07	5.41285e+07	5.71261e+07	6.84557e+06	6.86916e+06	6.48164e+06	1.32678e+07	1.44496e+07	1.41759e+07
pme2380	1	C5H6O5	α-Ketoglutaric acid	α-酮戊二酸	Organic acids	有机酸	Organic acids	有机酸	328-50-7	3	2.88121e+06	2.90053e+06	2.74434e+06	545541	600179	671373	827354	832689	805634
pme2589	1	C6H8O5	2-Oxoadipic acid	2-氧代己二酸	Organic acids	有机酸	Organic acids	有机酸	3184-35-8	3	884397	914526	816497	274987	381868	456857	9	9	9
MW0158244	1	C38H46N6O8	Trp-Ser-Phe-Tyr-Leu	Trp-Ser-Phe-Tyr-Leu	Amino acids and derivatives	氨基酸及其衍生物	Amino acids and derivatives	氨基酸及其衍生物	-	3	4.44077e+07	3.61903e+07	4.26517e+07	2.59021e+06	2.45178e+06	2.31957e+06	1.76775e+06	1.68615e+06	1.82229e+06
MWSHC20110	1	C16H12O6	8-Methoxyapigenin	8-甲氧基芹菜素	Flavonoids	黄酮	Flavones	黄酮	57096-02-3	3	617156	630152	628095	109365	88997.3	97014.8	30059	13786	20396
MW0152920	1	C22H38N6O9S	Lys-Cys-Asp-Pro-Thr	Lys-Cys-Asp-Pro-Thr	Amino acids and derivatives	氨基酸及其衍生物	Amino acids and derivatives	氨基酸及其衍生物	-	3	8.0836e+06	7.87949e+06	7.75985e+06	1.75357e+06	457895	1.51575e+06	58350	38042.5	65020
Lmhn004976	1	C16H12O6	Aracarpene 2	9-甲氧基-6H-[1]苯并呋喃[3,2-c]色烯-3,4,7-三醇	Flavonoids	黄酮	Isoflavones	异黄酮	-	3	433986	408283	425585	77058.7	51364.5	80273.9	16936.8	25251.2	22743.5
Wbmp005793	1	C25H37NO8	Anthriscifolcine C	还亮草碱C	Alkaloids	生物碱	Alkaloids	生物碱	-	3	2.66543e+06	2.87235e+06	2.49798e+06	1.4255e+06	1.43399e+06	1.26648e+06	1.07449e+06	1.00731e+06	1.04199e+06
MWSHY0147	1	C15H10O4	Daidzein	大豆苷元	Flavonoids	黄酮	Isoflavones	异黄酮	486-66-8	3	8.95603e+06	8.62409e+06	8.95882e+06	5.36369e+06	5.62653e+06	5.19766e+06	3.62508e+06	3.43719e+06	3.52008e+06
pmp000001	1	C16H12O6	Hispidulin (5,7,4'-Trihydroxy-6-methoxyflavone)	高车前素	Flavonoids	黄酮	Flavones	黄酮	1447-88-7	3	676831	676278	691594	113479	98246.7	96747.3	15784.6	7469.48	19234.7
Lmxp010913	1	C35H66NO9P	1-(9Z-Octadecenoyl)-2-(9-oxo-nonanoyl)-sn-glycero-3-phosphocholine	1-(9Z-十八烯酰基)-2-(9-氧-壬酰基)-sn-甘油-3-磷酸胆碱	Lipids	脂质	Glycerol ester	甘油酯	-	1	449687	413473	423535	237291	217913	197977	10006.5	5209.55	4070.32
MW0150594	1	C13H24N6O4	Gly-Pro-Arg	甘氨酸-脯氨酸-精氨酸	Amino acids and derivatives	氨基酸及其衍生物	Amino acids and derivatives	氨基酸及其衍生物	47295-77-2	3	5.40987e+07	6.44383e+07	5.17204e+07	1.82942e+07	1.77198e+07	1.80722e+07	1.96876e+07	1.81903e+07	1.77586e+07
mws0097	1	C20H22O6	Pinoresinol*	松脂醇*	Lignans and Coumarins	木脂素和香豆素	Lignans	木脂素	487-36-5	3	47458.5	44674.8	57267.8	25947.4	31583.6	17731.5	24759.9	17279.2	26656.4
Hmlp005443	1	C15H10O4	6,7-Dihydroxyflavone	6,7-二羟基黄酮	Flavonoids	黄酮	Flavones	黄酮	38183-04-9	1	3.39982e+06	3.27124e+06	3.33136e+06	2.06381e+06	2.09176e+06	1.93697e+06	1.34372e+06	1.37591e+06	1.29673e+06
MW0151083	1	C23H37N7O10	His-Ser-Leu-Ser-Glu	His-Ser-Leu-Ser-Glu	Amino acids and derivatives	氨基酸及其衍生物	Amino acids and derivatives	氨基酸及其衍生物	-	3	5.95317e+07	6.00468e+07	6.01254e+07	1.78534e+06	1.87495e+06	1.74211e+06	2.63645e+06	3.34861e+06	3.29396e+06
MW0156054	1	C13H23N3O5	Pro-Val-Ser	脯氨酰-缬氨酰-丝氨酸	Amino acids and derivatives	氨基酸及其衍生物	Amino acids and derivatives	氨基酸及其衍生物	-	3	7.43428e+06	8.50233e+06	7.3693e+06	1.79054e+06	1.96858e+06	1.86254e+06	3.74679e+06	4.17166e+06	4.98202e+06
MWSmce486	1	C18H32O16	Manninotriose	甘露三糖	Others	其它类	Saccharides	糖类	13382-86-0	3	155726	149651	167708	49458.1	47033.7	42826.3	83356.2	108118	49434.3
MW0155889	1	C14H25N3O4	Pro-Ile-Ala	脯氨酰-异亮氨酰-丙氨酸	Amino acids and derivatives	氨基酸及其衍生物	Amino acids and derivatives	氨基酸及其衍生物	-	3	1.65994e+07	1.75597e+07	1.84908e+07	6.69054e+06	7.36144e+06	4.91451e+06	3.79004e+06	3.5854e+06	3.51067e+06
MW0155760	1	C22H38N6O9	Pro-Ala-Asp-Lys-Thr	Pro-Ala-Asp-Lys-Thr	Amino acids and derivatives	氨基酸及其衍生物	Amino acids and derivatives	氨基酸及其衍生物	-	3	8.71449e+07	8.18269e+07	8.10614e+07	1.54118e+07	1.37072e+07	1.4017e+07	3.40251e+07	3.02802e+07	3.09405e+07
mws1550	1	C6H11NO2S	S-Allyl-L-cysteine	S-烯丙基-L-半胱氨酸	Amino acids and derivatives	氨基酸及其衍生物	Amino acids and derivatives	氨基酸及其衍生物	21593-77-1	3	935100	921987	880058	156844	229065	260592	7182.03	9425.3	21675
Zmyn002323	1	C8H8O3	2-Hydroxyphenylacetic acid	2-羟基苯乙酸	Organic acids	有机酸	Organic acids	有机酸	614-75-5	2	2.85744e+06	2.53719e+06	2.87493e+06	9	9	9	97153.8	107678	119433
pme1313	1	C11H12N2O4	N'-Formylkynurenine	N'-甲酰基犬尿氨酸	Amino acids and derivatives	氨基酸及其衍生物	Amino acids and derivatives	氨基酸及其衍生物	1022-31-7	3	4.57116e+06	5.0946e+06	4.9395e+06	1.8271e+06	1.77939e+06	1.722e+06	955518	977382	856592
MW0152498	1	C28H44N6O8S	Leu-Ser-Phe-Met-Gln	Leu-Ser-Phe-Met-Gln	Amino acids and derivatives	氨基酸及其衍生物	Amino acids and derivatives	氨基酸及其衍生物	-	3	2.6259e+07	2.75107e+07	2.67668e+07	7.28971e+06	6.93987e+06	7.4257e+06	1.10313e+07	1.1477e+07	1.17774e+07
Zmhn003257	1	C16H12O6	5,7,2'-Trihydroxy-8-methoxyflavone	韧黄芩素 II	Flavonoids	黄酮	Flavones	黄酮	-	3	510209	498643	518669	81609.2	76746.1	77091.8	16381.9	18766.3	18149.2
pmn001722	1	C31H45N3O11	Lycibarbarspermidine I*	枸杞亚精胺 I*	Alkaloids	生物碱	Phenolamine	酚胺	-	2	1.28783e+06	1.18384e+06	1.20563e+06	9	9	9	239724	394812	178420
mws1595	1	C6H12O5	D-Fucose	D-岩藻糖	Others	其它类	Saccharides	糖类	3615-37-0	3	90461.9	96004.5	79069.3	70665.5	64451.5	64590.9	42509.1	45204.2	40668.9
pmn001721	1	C31H45N3O11	Lycibarbarspermidine H*	枸杞亚精胺 H*	Alkaloids	生物碱	Phenolamine	酚胺	-	2	941926	878753	939922	9	9	9	108510	180328	119569
Wbmp003608	1	C26H41NO7	Delcorine	光飞燕草碱	Alkaloids	生物碱	Alkaloids	生物碱	52358-55-1	2	3.70231e+06	3.81629e+06	4.2111e+06	1.87983e+06	3.05071e+06	1.68575e+06	1.75228e+06	1.55423e+06	1.61272e+06
pme0376	1	C15H12O5	Naringenin (5,7,4'-Trihydroxyflavanone)	柚皮素	Flavonoids	黄酮	Flavanones	二氢黄酮	480-41-1	2	179985	175174	167609	38446	34187.4	31749.8	42218.1	47105.9	37524.5
Lsjp211255	1	C30H48O2	1-Hydroxylup-20(29)-en-3-one (Glochidonol)	1-羟基羽扇豆-20(29)-烯-3-酮 (算盘子酮醇)	Terpenoids	萜类	Triterpene	三萜	23963-54-4	2	100411	138670	180379	31528.7	56858.9	42220.1	88310.9	84271.6	99108.2
Hmqp001042	1	C10H20O6	Butyl beta-D-glucoside	丁基-葡萄糖苷	Others	其它类	Saccharides	糖类	5391-18-4	3	471629	478938	514176	171139	203070	174835	137077	86675.7	93025.6
Lmdn004267	1	C20H22O6	Epipinoresinol*	表松脂醇*	Lignans and Coumarins	木脂素和香豆素	Lignans	木脂素	24404-50-0	3	70044.1	61570.3	58129.1	18295.9	13377.4	24454.3	29245.9	20715.7	25046.4
MWS0952	1	C18H40NO5P	Dihydrosphingosine-1-Phosphate	二氢鞘氨醇-1-磷酸	Lipids	脂质	Sphingolipids	鞘脂	19794-97-9	3	72696.3	53342.1	75390.9	33900.7	32789.9	32879.8	1816.2	525.445	841.688
Lmgn000224	1	C5H6O5	2-Methyl-3-oxosuccinic acid	2-甲基-3-氧代琥珀酸	Organic acids	有机酸	Organic acids	有机酸	-	3	217319	312799	273060	73657.7	77165.9	11568.9	68081.3	97575.6	38345
MW0119586	1	C14H22O4	(2S,3R)-4-methylidene-2-octyl-5-oxooxolane-3-carboxylic acid	(2S,3R)-4-亚甲基-2-辛基-5-氧代氧戊环-3-羧酸	Organic acids	有机酸	Organic acids	有机酸	-	3	1.69938e+06	1.70264e+06	1.92294e+06	1.08881e+06	1.01515e+06	1.02357e+06	799934	775501	799194
mws0902	1	C15H12O4	Liquiritigenin	甘草苷元	Flavonoids	黄酮	Flavanones	二氢黄酮	578-86-9	3	95401.7	88308.4	83562.2	51934.9	60161.5	49209.6	25375.6	28714.8	40686
MW0155786	1	C22H31N7O4	Pro-Arg-Trp	脯氨酰-精氨酰-色氨酸	Amino acids and derivatives	氨基酸及其衍生物	Amino acids and derivatives	氨基酸及其衍生物	-	3	2.45771e+07	2.049e+07	2.3993e+07	480815	294851	414734	8.88281e+06	9.01468e+06	8.10113e+06
MW0151393	1	C16H29N5O6	Ile-Gln-Gln	L-异亮氨酸-L-谷氨酰胺-L-谷氨酰胺	Amino acids and derivatives	氨基酸及其衍生物	Amino acids and derivatives	氨基酸及其衍生物	-	3	1.73633e+06	1.92663e+06	1.82862e+06	1.69913e+06	541699	847745	214114	749701	288792
MWS201054	1	C6H11NO4	O-Acetyl-L-homoserine	O-乙酰-L-高丝氨酸	Amino acids and derivatives	氨基酸及其衍生物	Amino acids and derivatives	氨基酸及其衍生物	250736-84-6	3	1.56596e+06	1.36371e+06	1.56068e+06	586210	567037	624217	208419	240418	257788
Ysjn001064	1	C5H6O5	3-Oxopentanedioic acid	1,3-丙酮二羧酸	Organic acids	有机酸	Organic acids	有机酸	542-05-2	2	114984	140713	107998	9	9	9	15525.9	11054.7	22023.3
Waln011704	1	C28H56NO9P	1-(2,3-dihydroxypropoxy)-3-(((2-(dimethylamino)ethoxy)(hydroxy)phosphoryl)oxy)propan-2-yl (Z)-14-Octadecenoic Acid*	1-(2,3-二羟基丙氧基)-3-(((2-(二甲基氨基)乙氧基)(羟基)磷酰基)氧基)丙-2-基 (Z)-14-十八碳烯酸*	Lipids	脂质	LPE	溶血磷脂酰乙醇胺	-	1	481426	577161	402399	166399	141431	130508	1013.01	1192	1123.69
pme2960	1	C15H12O5	Naringenin chalcone; 2',4,4',6'-Tetrahydroxychalcone	柚皮素查耳酮	Flavonoids	黄酮	Chalcones	查耳酮	73692-50-9	3	209953	151337	167392	44033.9	40484.6	38836.3	39755.8	38057.5	52566.8
pme1086	1	C10H17N3O6S	Glutathione reduced form	谷胱甘肽还原型	Amino acids and derivatives	氨基酸及其衍生物	Amino acids and derivatives	氨基酸及其衍生物	70-18-8	3	2503485	2.05828e+06	1.62148e+06	619600	415756	757508	83876.8	85498.9	68611.9
pme0241	1	C7H6O2	Benzoic acid	苯甲酸	Phenolic acids	酚酸类	Phenolic acids	酚酸类	65-85-0	3	4.28862e+06	4.57532e+06	3.05762e+06	1.66267e+06	1.3001e+06	1.26736e+06	235482	202926	246159
Wcdp006869	1	C18H28O3	10-Methoxyheptadec-1-En-4,6-Diyne-3,9-Diol	10-Methoxyheptadec-1-En-4,6-Diyne-3,9-Diol	Lipids	脂质	Free fatty acids	游离脂肪酸	133921-57-0	1	319897	252065	347532	153218	162195	204103	116656	118747	44254.5
MW0103699	2	C17H27N3O17P2	Uridine-diphosphate-n-acetylgalactosamine	UDP-N-乙酰基-α-D-半乳糖胺	Nucleotides and derivatives	核苷酸及其衍生物	Nucleotides and derivatives	核苷酸及其衍生物	-	3	745487	928690	790511	1.03025e+06	907358	826414	23627.9	17862.3	20663.7
pmb2922	2	C15H24N2O17P2	Uridine 5'-diphospho-D-glucose	尿苷 5'-二磷酸-D-葡萄糖	Nucleotides and derivatives	核苷酸及其衍生物	Nucleotides and derivatives	核苷酸及其衍生物	133-89-1	1	3.66354e+06	3.98501e+06	3.54203e+06	3.01926e+06	2.96339e+06	2.8329e+06	29690.8	50015	32062
pme1651	2	C10H9NO2	Indole-3-acetic acid (IAA)	吲哚-3-乙酸	Alkaloids	生物碱	Plumerane	吲哚类生物碱	87-51-4	3	2.82744e+06	2.74045e+06	2.99154e+06	2.60093e+06	2.88269e+06	2.41801e+06	648034	720424	624953
mws1155	2	C6H14O6	D-Mannitol	D-甘露醇	Others	其它类	Saccharides	糖类	69-65-8	1	2.51446e+06	2.70724e+06	2.7629e+06	3.33812e+06	3.41694e+06	3.56669e+06	29638.9	42534.9	37327.3
MW0146283	2	C26H39N5O10	Asp-Thr-Val-Thr-Phe	Asp-Thr-Val-Thr-Phe	Amino acids and derivatives	氨基酸及其衍生物	Amino acids and derivatives	氨基酸及其衍生物	-	3	7.73932e+07	7.62706e+07	7.3902e+07	7.39605e+07	7.40693e+07	7.69805e+07	5.87417e+06	5.92176e+06	6.19352e+06
MW0144203	2	C15H16N4O6	Abu-His-OH	Abu-His-OH	Amino acids and derivatives	氨基酸及其衍生物	Amino acids and derivatives	氨基酸及其衍生物	-	3	710230	818362	770666	922016	935152	1.03116e+06	118954	153030	153026
mws0214	2	C6H14O6	D-Sorbitol	D-山梨糖醇	Others	其它类	Saccharides	糖类	50-70-4	1	1.15865e+07	1.11169e+07	1.12207e+07	1.50953e+07	1.36998e+07	14452134	266738	242448	247041
Walp004906	2	C14H31NO3	2-Aminotetradecane-1,11,13-triol	2-氨基十四烷-1,11,13-三醇	Lipids	脂质	Sphingolipids	鞘脂	-	1	2.39531e+06	3.06487e+06	2904476	2.82574e+06	2.82246e+06	2.91214e+06	1.29383e+06	1.38524e+06	1.29062e+06
Lmqp002784	2	C7H7NO2	Salicylamide	水杨酰胺	Alkaloids	生物碱	Phenolamine	酚胺	65-45-2	3	364565	350034	419262	255923	203523	244774	47298.7	24506.7	35949.1
mws0182	2	C8H8O3	4-Hydroxyphenylacetic acid	4-羟基苯乙酸	Phenolic acids	酚酸类	Phenolic acids	酚酸类	156-38-7	3	419855	437338	468406	479926	453114	430431	197544	226429	193459
MW0158892	2	C25H45N9O9	Val-Arg-Gln-Val-Asp	Val-Arg-Gln-Val-Asp	Amino acids and derivatives	氨基酸及其衍生物	Amino acids and derivatives	氨基酸及其衍生物	-	3	5.32489e+07	5.70463e+07	5.18516e+07	5.96663e+07	5.4402e+07	6.11693e+07	1.62167e+06	1.46139e+06	1.6963e+06
MW0158275	2	C26H32N4O5	Trp-Tyr-Leu	色氨酸-酪氨酸-亮氨酸	Amino acids and derivatives	氨基酸及其衍生物	Amino acids and derivatives	氨基酸及其衍生物	-	3	353839	151953	180725	232500	227779	368190	100083	45380.5	107160
pme2529	2	C6H12O5	1,5-Anhydro-D-glucitol	1,5-酐-D-山梨糖醇	Others	其它类	Saccharides	糖类	154-58-5	3	387267	387151	398489	360281	368603	399557	184954	182793	181290
mws0854	2	C6H12O5	Rhamnose	鼠李糖	Others	其它类	Saccharides	糖类	3615-41-6	3	519239	510706	505215	618371	664432	518489	195204	131040	193368
pme2165	2	C5H4N2O4	Orotic acid (Vitamin B13)	乳清酸 (维生素 B13)	Others	其它类	Vitamin	维生素	65-86-1	3	5.53784e+06	5.55684e+06	5.52844e+06	6.02179e+06	6.86075e+06	8.08667e+06	749917	727014	682550
MW0108667	2	C12H15NO5	N-Acetylvanilalanine	N-乙酰vanilalanine	Amino acids and derivatives	氨基酸及其衍生物	Amino acids and derivatives	氨基酸及其衍生物	-	3	3.60207e+06	3.19586e+06	3.59713e+06	4.41535e+06	4.73666e+06	4.97121e+06	269837	252294	253522
Zahp006076	2	C10H8O3	2-Hydroxy-2,3-dihydronaphthalene-1,4-dione	2-羟基-2,3-二氢萘-1,4-二酮	Quinones	醌类	Quinones	醌类	63534-43-0	3	267203	280890	265382	286079	277807	439801	130671	110289	117657
pme2237	2	C6H14O6	Dulcitol	半乳糖醇	Others	其它类	Saccharides	糖类	608-66-2	3	1.35855e+07	1.35771e+07	1.35881e+07	1.86707e+07	1.87187e+07	1.84348e+07	206435	189013	194514
Lmqn000780	2	C17H27N3O17P2	Uridine 5'-diphospho-N-acetylglucosamine	尿苷二磷酸乙酰葡萄糖胺	Nucleotides and derivatives	核苷酸及其衍生物	Nucleotides and derivatives	核苷酸及其衍生物	528-04-1	1	721662	901263	700038	1.00066e+06	994937	1.03706e+06	9	9	9
MWS0155	2	C14H18N5O11P	Adenylocuccinic Acid	腺苷酸基琥珀酸	Organic acids	有机酸	Organic acids	有机酸	19046-78-7	3	234806	259515	263272	232798	256642	276057	11619.6	11515.1	9334.67
MW0150965	2	C29H39N9O7	His-His-Val-Ala-Tyr	组氨酸-组氨酸-缬氨酸-丙氨酸-酪氨酸	Amino acids and derivatives	氨基酸及其衍生物	Amino acids and derivatives	氨基酸及其衍生物	-	3	2.56883e+06	2.39474e+06	2.58497e+06	3.08402e+06	3.54453e+06	3.15223e+06	707300	704816	628818
MW0108140	2	C14H28N6O4S1	Met-Ala-Arg	L-蛋氨酸-L-丙氨酸-L-精氨酸	Amino acids and derivatives	氨基酸及其衍生物	Amino acids and derivatives	氨基酸及其衍生物	-	3	1.14283e+07	1.08726e+07	1.11122e+07	1.3054e+07	1.25022e+07	1.57823e+07	3.92874e+06	3.90426e+06	3.69616e+06
MW0150117	2	C38H48N8O10	Glu-Phe-Tyr-Tyr-Arg	谷氨酸-苯丙氨酸-酪氨酸-酪氨酸-精氨酸	Amino acids and derivatives	氨基酸及其衍生物	Amino acids and derivatives	氨基酸及其衍生物	-	3	1.14046e+07	1.20145e+07	1.13122e+07	1.4736e+07	1.55089e+07	1.48545e+07	38441.4	62504.8	47676
MWSslk235	2	C6H14O6	Allitol	蒜糖醇	Others	其它类	Saccharides	糖类	488-44-8	1	1.12509e+07	1.08674e+07	1.07474e+07	1.45977e+07	1.37291e+07	1.44633e+07	378015	314451	313327
MW0158922	2	C22H31N5O8	Val-Asn-Phe-Asp	Val-Asn-Phe-Asp	Amino acids and derivatives	氨基酸及其衍生物	Amino acids and derivatives	氨基酸及其衍生物	-	3	603381	717954	680854	698534	693349	656158	157234	149594	149059
MW0118009	2	C14H10O5	2,6,7-Trihydroxy-9-methylxanthen-3-one	2,6,7-三羟基-9-甲基黄嘌呤-3-一	Others	其它类	Ketone compounds	酮类化合物	5407-46-5	3	1.68699e+06	1.65097e+06	1.74958e+06	1.21856e+06	1.41548e+06	1.24853e+06	302559	255431	288183
pme1286	2	C14H20N6O5S	S-(5'-Adenosy)-L-homocysteine	S-(5-腺苷)-L-高半胱氨酸	Amino acids and derivatives	氨基酸及其衍生物	Amino acids and derivatives	氨基酸及其衍生物	979-92-0	3	5.30352e+06	5.05008e+06	4.90141e+06	2.92366e+06	2.93112e+06	3.28405e+06	238802	225466	223612
MW0156759	2	C21H36N8O9	Ser-Gly-Pro-Glu-Arg	Ser-Gly-Pro-Glu-Arg	Amino acids and derivatives	氨基酸及其衍生物	Amino acids and derivatives	氨基酸及其衍生物	-	3	5.45773e+06	6.42227e+06	5.80457e+06	7.04065e+06	7.05563e+06	6.71308e+06	33340	102057	75483.8
MW0149829	2	C21H27N5O7	Gln-Trp-Glu	谷酰氨-色氨酸-谷氨酸	Amino acids and derivatives	氨基酸及其衍生物	Amino acids and derivatives	氨基酸及其衍生物	-	3	1.32029e+06	1.54437e+06	1.4028e+06	1.65268e+06	1.46465e+06	1.74815e+06	305939	390531	371289
ML10171848	2	C5H8O5	D-Arabinono-1,4-lactone	D-阿拉伯-1,4-内酯	Others	其它类	Saccharides	糖类	2782-09-4	3	1.58514e+06	1.47663e+06	1.51825e+06	1.34568e+06	1.34145e+06	1.21038e+06	9	9	9
WaYp005128	2	C14H31NO3	2-Aminotetradecane-1,5,13-triol	2-氨基十四烷-1,5,13-三醇	Lipids	脂质	Sphingolipids	鞘脂	-	1	9.44425e+06	9.93715e+06	9.66008e+06	9.77805e+06	9.69867e+06	9.83218e+06	4.64193e+06	4.54823e+06	4.54862e+06
pme2117	2	C10H15N5O10P2	Adenosine 5'-diphosphate	腺苷-5'-二磷酸	Nucleotides and derivatives	核苷酸及其衍生物	Nucleotides and derivatives	核苷酸及其衍生物	58-64-0	3	1.77383e+06	1.67389e+06	1.74548e+06	1.50941e+06	1.54959e+06	1.61016e+06	87639	73177.8	51591.7
Wbmp002714	2	C39H44N2O9	5-Hydroxythalidasine N2-oxide	5-羟基thalidasine N2氧化物	Alkaloids	生物碱	Alkaloids	生物碱	-	2	9.16303e+06	7.7725e+06	7.84389e+06	9.33713e+06	8.87695e+06	8.18135e+06	2.88637e+06	3.05759e+06	3.01984e+06
MWSmce247	2	C8H8O2	2-Methylbenzoic acid	2-甲基苯甲酸	Phenolic acids	酚酸类	Phenolic acids	酚酸类	118-90-1	3	31259.9	26001.3	22343	26841.8	23650.1	22890.8	10672.1	14676	5820.84
Zmfn000481	2	C14H22N2O16P2	Uridine-5'-Diphosphate-D-Xylose	尿苷-5'-二磷酸-D-木糖	Nucleotides and derivatives	核苷酸及其衍生物	Nucleotides and derivatives	核苷酸及其衍生物	3616-06-6	3	147006	131375	125654	192217	185342	195261	5874.23	6100.94	8340
Wcdp006741	2	C26H50NO7P	1-(9Z,12Z-Octadecadienoyl)-Sn-Glycero-3-Phosphocholine	1-(9Z,12Z-Octadecadienoyl)-Sn-Glycero-3-Phosphocholine	Others	其它类	Others	其它	22252-07-9	3	8.83559e+06	8.4327e+06	9.5311e+06	8.79425e+06	8.87998e+06	8.02451e+06	10345	5821.82	7212.07
MW0158232	2	C19H24N4O5	Trp-Pro-Ser	色氨酸-脯氨酸-丝氨酸	Amino acids and derivatives	氨基酸及其衍生物	Amino acids and derivatives	氨基酸及其衍生物	-	3	2.76254e+06	2.90593e+06	3.00931e+06	3.51643e+06	3.06133e+06	3.08201e+06	523300	463956	581269
MWS5169	2	C10H7NO2	Quinoline-4-carboxylic acid	喹啉-4-羧酸	Alkaloids	生物碱	Quinoline alkaloids	喹啉类生物碱	486-74-8	3	154284	136685	147888	178405	198740	190965	34102.2	25157.5	29834.1
mws1640	2	C12H16N2O	N-Methylcytisine	N-甲基野靛碱	Alkaloids	生物碱	Quinorisidine alkaloids	奎诺里西啶类生物碱	486-86-2	2	2.11933e+06	1.99313e+06	1.91302e+06	1.29675e+06	1.21775e+06	1.22676e+06	13340	12797.7	5137.13
mws1409	2	C15H22N2O18P2	Uridine-5'-diphosphoglucuronic acid	尿苷-5'-二磷酸葡萄糖醛酸	Nucleotides and derivatives	核苷酸及其衍生物	Nucleotides and derivatives	核苷酸及其衍生物	-	3	230437	227263	221180	178913	179448	136752	2241.47	897.124	3357.79
MW0156704	2	C20H34N6O11	Ser-Gln-Asp-Val-Ser	Ser-Gln-Asp-Val-Ser	Amino acids and derivatives	氨基酸及其衍生物	Amino acids and derivatives	氨基酸及其衍生物	-	3	547918	600822	530965	469035	455414	451737	224964	173942	179356
mws4134	2	C20H32N6O12S2	Oxiglutatione	氧化谷胱甘肽	Amino acids and derivatives	氨基酸及其衍生物	Amino acids and derivatives	氨基酸及其衍生物	27025-41-8	1	2.97747e+06	2.76195e+06	2.34133e+06	1.99232e+06	2.07788e+06	2.26261e+06	26284.1	24015.9	14881.8
mws0675	2	C11H15N2O8P	β-Nicotinamide mononucleotide	β-烟酰胺单核苷酸	Nucleotides and derivatives	核苷酸及其衍生物	Nucleotides and derivatives	核苷酸及其衍生物	1094-61-7	3	562595	553958	564199	474046	528822	609946	7679.12	5005	21675
mws0028	2	C8H8O4	Vanillic acid	香草酸	Phenolic acids	酚酸类	Phenolic acids	酚酸类	121-34-6	2	956155	959784	957572	871278	739096	758146	145657	150459	176635
MW0152909	2	C22H36N6O10	Lys-Asp-Pro-Ala-Asp	Lys-Asp-Pro-Ala-Asp	Amino acids and derivatives	氨基酸及其衍生物	Amino acids and derivatives	氨基酸及其衍生物	-	3	1.71529e+07	1.4618e+07	1.44831e+07	1.07313e+07	1.08478e+07	1.07088e+07	5.34755e+06	5.09876e+06	5.07262e+06
MWS3017	2	C6H6O4	5-Hydroxymethyl-2-furancarboxylic acid	5-羟甲基-2-呋喃甲酸	Organic acids	有机酸	Organic acids	有机酸	6338-41-6	3	384411	386141	347045	308289	356053	360787	187298	157449	157756
Walp004752	2	C12H27NO2	2-Aminododecane-1,4-diol	2-氨基十二烷-1,4-二醇	Lipids	脂质	Sphingolipids	鞘脂	-	1	3.22682e+06	3.58775e+06	3.1249e+06	3.5407e+06	3.90934e+06	3.84856e+06	1.65659e+06	1.68413e+06	1.55959e+06
Wcdp003967	2	C12H27NO2	Deacetylclavaminol H	Deacetylclavaminol H	Others	其它类	Others	其它	-	2	3.22682e+06	3.58775e+06	3.1249e+06	3.5407e+06	3.90934e+06	3.84856e+06	1.65659e+06	1.68413e+06	1.55959e+06
mws1051	2	C15H23N6O5S+	S-Adenosylmethionine	S-腺苷蛋氨酸	Amino acids and derivatives	氨基酸及其衍生物	Amino acids and derivatives	氨基酸及其衍生物	485-80-3	3	1.15516e+07	1.18455e+07	1.19811e+07	8.58492e+06	8.37502e+06	2.91154e+06	12369.8	22555.3	43383.7
mws0145	2	C8H8O3	O-Anisic acid (2-Methoxybenzoic acid)	邻茴香酸(2-甲氧基苯甲酸)	Phenolic acids	酚酸类	Phenolic acids	酚酸类	529-75-9	3	86819.8	79857.6	75290.3	109246	99409.8	90882	49274.1	17208.1	19121.6
MW0149705	2	C26H38N10O6	Gln-His-Phe-Arg	谷酰氨-组氨酸-苯丙氨酸-精氨酸	Amino acids and derivatives	氨基酸及其衍生物	Amino acids and derivatives	氨基酸及其衍生物	-	3	4.07604e+07	3.96918e+07	4.6568e+07	2.59418e+07	3.12273e+07	2.96566e+07	4.12165e+06	4.00985e+06	4.10183e+06
MW0145884	2	C20H32N6O13	Asn-Ser-Glu-Asp-Thr	Asn-Ser-Glu-Asp-Thr	Amino acids and derivatives	氨基酸及其衍生物	Amino acids and derivatives	氨基酸及其衍生物	-	3	1.44871e+07	1.86667e+07	1.59493e+07	1.82545e+07	1.86379e+07	1.89423e+07	4.9011e+06	4.51123e+06	8213690
pme3007	2	C9H14N2O12P2	Uridine 5'-diphosphate	尿苷 5'-二磷酸	Nucleotides and derivatives	核苷酸及其衍生物	Nucleotides and derivatives	核苷酸及其衍生物	27821-45-0	3	368646	408650	356270	436871	424499	443036	46680	15268.9	18426.9
MW0108176	2	C15H30N4O5S1	Met-Thr-Lys	甲硫氨酰-苏氨酰-赖氨酸	Amino acids and derivatives	氨基酸及其衍生物	Amino acids and derivatives	氨基酸及其衍生物	-	3	5.76886e+06	5.58568e+06	6.10654e+06	6.85888e+06	6.39949e+06	6.23978e+06	1.98519e+06	1.96285e+06	1.96432e+06
pme0278	2	C7H14N2O4	2,6-Diaminooimelic acid	2,6-二氨基庚二酸	Organic acids	有机酸	Organic acids	有机酸	583-93-7	3	783995	729503	709899	563358	567141	610571	170398	162839	137233
pmb0492	2	C34H37N3O6	N',N'',N'''-p-Coumaroyl-cinnamoyl-caffeoyl spermidine	N',N'',N'''-对香豆酰肉桂酰咖啡酰亚精胺	Alkaloids	生物碱	Phenolamine	酚胺	-	3	2.41791e+06	3.05421e+06	2.89716e+06	2.58729e+06	2.85415e+06	2.4735e+06	1.23191e+06	905655	509828
pmb2221	2	C18H39NO3	4-Hydroxysphinganine; Phytosphingosine	4-羟基鞘氨醇; 植物鞘氨醇	Lipids	脂质	Sphingolipids	鞘脂	554-62-1	3	243250	227141	259735	178396	216761	160484	24114	30906.2	28310.6
MWS1846	2	C8H8O3	Phenoxyacetic acid	苯氧乙酸	Phenolic acids	酚酸类	Phenolic acids	酚酸类	122-59-8	3	99092.8	132292	117965	119381	122520	139698	41760.9	32387.9	28340
Lhyp102020	2	C14H22O3	Oxyphyllenodiol A	益智仁烯酮二醇 A	Terpenoids	萜类	Sesquiterpenoids	倍半萜	363610-30-4	3	86605.4	102192	95962.2	101521	114062	123752	7273.64	6714.98	7346.84
pmb0981	2	C10H14N5O7P	Adenosine 5'-monophosphate	腺苷-5'-单磷酸	Nucleotides and derivatives	核苷酸及其衍生物	Nucleotides and derivatives	核苷酸及其衍生物	61-19-8	3	5.66343e+06	5.74751e+06	5.62373e+06	4.34862e+06	5.2857e+06	5.39071e+06	1.0287e+06	1.20623e+06	1.25247e+06
pmb0532	2	C10H13N4O8P	Inosine 5'-monophosphate	5'-肌苷酸	Nucleotides and derivatives	核苷酸及其衍生物	Nucleotides and derivatives	核苷酸及其衍生物	131-99-7	3	383318	466427	425641	370657	430768	465110	109029	153120	191800
MWSmce613	2	C14H26N4O11P2	Citicoline	胞磷胆碱	Nucleotides and derivatives	核苷酸及其衍生物	Nucleotides and derivatives	核苷酸及其衍生物	987-78-0	3	66937.2	261113	261315	124141	202455	108709	40310.4	13823	13825.2
MW0150917	2	C27H43N11O11	His-Glu-Glu-Arg-Gln	组氨酸-谷氨酸-谷氨酸-精氨酸-谷酰胺	Amino acids and derivatives	氨基酸及其衍生物	Amino acids and derivatives	氨基酸及其衍生物	-	3	1.039e+07	7.95346e+06	8.57102e+06	6.5899e+06	6.24109e+06	7.51451e+06	4.68351e+06	3.82777e+06	4.22958e+06
WaYp006462	2	C16H35NO3	2-Aminohexadecane-1,5,15-triol	2-氨基十六烷-1,5,15-三醇	Lipids	脂质	Sphingolipids	鞘脂	-	1	1.14177e+07	1.24104e+07	1.09655e+07	1.02703e+07	9.88929e+06	1.01794e+07	5.99088e+06	4.99634e+06	5.13192e+06
pmn001700	2	C30H48O3	24,30-Dihydroxy-12(13)-ene-lupeol	24,30-二羟基-12(13)烯-羽扇豆醇	Terpenoids	萜类	Triterpene	三萜	-	3	110583	110576	127878	35423.7	35855.6	362734	19210.4	21456.7	50562.2
mws1389	2	C30H48O3	3-Hydroxyolean-12-en-28-oic acid (Oleanolic acid)	3-羟基齐墩果-12-烯-28-酸 (齐墩果酸)	Terpenoids	萜类	Triterpene	三萜	508-02-1	3	110583	110576	127878	35423.7	35855.6	362734	19210.4	21456.7	50562.2
pme0428	2	C12H14O5	3,4,5-Trimethoxycinnamic acid	3,4,5-三甲氧基肉桂酸	Phenolic acids	酚酸类	Phenolic acids	酚酸类	90-50-6	3	63162.9	73646.5	62856.9	77530.2	84880.1	75825.5	36060.7	38853.4	36673.3
MW0168254	2	C22H30O4	Cafestol acetate	乙酸咖啡醇	Terpenoids	萜类	Ditepenoids	二萜	81760-48-7	3	175075	164023	272842	107419	121298	122172	12836.8	1939.05	2536.65
Lmsn003619	2	C29H26O17	1,4-Di-O-galloyl-3-O-caffeoyl-β-D-glucose	1,4-二-O-没食子酰-3-O-咖啡酰-β-D-葡萄糖	Phenolic acids	酚酸类	Phenolic acids	酚酸类	-	3	31675.5	35802.3	18874.9	28726.9	27233.5	28101.4	3076.14	5474.8	5803.95
pmb0856	2	C23H46NO7P	LysoPE 18:1(2n isomer)	溶血磷脂酰乙醇胺 18:1(2n异构)	Lipids	脂质	LPE	溶血磷脂酰乙醇胺	-	3	8.18414e+06	8.40222e+06	1.25558e+07	6.21989e+06	8.32128e+06	5.82768e+06	42020.1	12545.6	9472.46
MWS1113	2	C11H21NO4	Isobutyryl carnitine	异丁酰肉碱	Alkaloids	生物碱	Alkaloids	生物碱	25518-49-4	1	913106	987867	1.03383e+06	812903	942823	806489	3435.43	11792.9	3513.51
pme2566	2	C8H14N2O5	5-L-Glutamyl-L-amino acid	5-L-谷氨酰-L-氨基酸	Amino acids and derivatives	氨基酸及其衍生物	Amino acids and derivatives	氨基酸及其衍生物	5875-41-2	3	440534	427754	463528	281192	309419	304680	73231.2	78904.9	103449
mws1336	2	C7H7NO2	4-Aminobenzoic acid	4-氨基苯甲酸	Phenolic acids	酚酸类	Phenolic acids	酚酸类	150-13-0	3	198163	160852	154531	116426	109919	124834	26846.9	38345	13428
MWS2673	2	C20H34O4	5,6-DiHETrE[(±)5,6-dihydroxy-8Z,11Z,14Z-eicosatrienoic acid]	5,6-二羟基-8Z,11Z,14Z-二十碳三烯酸	Lipids	脂质	Free fatty acids	游离脂肪酸	213382-49-1	3	654706	616812	838474	475292	500613	529001	26342.5	21610.3	6430.74
MWSmce468	2	C8H8O3	2-hydroxymethyl benzoic acid	2-(羟基甲基)苯甲酸	Phenolic acids	酚酸类	Phenolic acids	酚酸类	612-20-4	3	23407.8	56685	34120.3	28517.4	34730.6	25146.7	13943.9	14539.6	11183.9
Sacp008038	2	C15H24O	acorenone	菖蒲螺烯酮	Terpenoids	萜类	Sesquiterpenoids	倍半萜	5956-05-8	3	142068	150688	134266	161824	174691	188576	21261.1	44492	32680.6
Lmbn001034	2	C6H12O4	2,3-Dihydroxy-3-methylpentanoic acid	2,3-二羟基-3-甲基戊酸	Organic acids	有机酸	Organic acids	有机酸	562-43-6	3	100983	109280	158222	61849.8	120896	123634	14457.3	34728.7	26070.5
MWStz103	2	C15H22N6O5S	S-(5'-Adenosyl)-L-methionine	S-(5'-腺苷基)-L-蛋氨酸	Amino acids and derivatives	氨基酸及其衍生物	Amino acids and derivatives	氨基酸及其衍生物	29908-03-0	1	3.97875e+06	3.09616e+06	3.19505e+06	2.75776e+06	2.88324e+06	2.80421e+06	9	9	9
MW0155892	2	C16H28N4O5	Pro-Ile-Gln	脯氨酰-异亮氨酰-谷氨酰胺	Amino acids and derivatives	氨基酸及其衍生物	Amino acids and derivatives	氨基酸及其衍生物	-	3	1.15734e+06	1.13548e+06	1.09498e+06	1.38222e+06	1.40275e+06	1.37263e+06	277304	215147	355988
Lmhn001580	2	C15H16O10	Sinapoyltartaric acid	芥子酰酒石酸	Phenolic acids	酚酸类	Phenolic acids	酚酸类	-	3	84386.6	98928.7	102107	116597	72214.8	122353	30605.2	28836.5	33630.5
MWSmce712	2	C10H12O2	Ethyl phenylacetate	苯醋酸乙酯	Phenolic acids	酚酸类	Phenolic acids	酚酸类	101-97-3	3	311886	303261	232433	249859	268543	282086	137817	144774	122305
Wafn005121	2	C19H34O10	1-Octen-3-Ol-3-O-Beta-D-Xylopyranosyl(1→6)-Beta-D-Glucopyranoside	1-辛烯-3-醇-3-O-β-D-木糖基(1→6)-β-D-葡萄糖苷	Others	其它类	Others	其它	150995-11-2	3	105739	106851	112042	98050	115784	124006	34583.4	35306	12444.7
Zmdn004104	2	C12H10O5	2-methyl-5-carboxy methyl-7-Hydroxy-chromone	2-甲基-5-羧甲基-7-羟基色原酮	Others	其它类	Chromone	色酮类	-	3	178363	211591	184358	209505	124496	259445	89834.3	74646.3	61188.9
MWS4295	2	C18H36O3	DL-2-hydroxystearic acid	DL-2-羟基硬脂酸	Lipids	脂质	Free fatty acids	游离脂肪酸	629-22-1	2	561389	566191	545655	653482	647932	563007	104922	147482	125705
pmb2654	2	C19H27NO12	Anthranilate-1-O-Sophoroside	邻氨基苯甲酸-1-O-槐糖苷	Phenolic acids	酚酸类	Phenolic acids	酚酸类	-	3	6.06507e+06	5.68682e+06	5.56391e+06	5.40211e+06	6.37668e+06	9.09488e+06	916894	516233	818272
MWS00411g	2	C6H11NO4	L-2-Aminoadipate	L-2-氨基己二酸	Amino acids and derivatives	氨基酸及其衍生物	Amino acids and derivatives	氨基酸及其衍生物	1118-90-7	3	247959	173173	203306	111403	173143	344229	37884.4	93091.4	26860.4
MW0145749	2	C23H31N5O11	Asn-Glu-Tyr-Glu	Asn-Glu-Tyr-Glu	Amino acids and derivatives	氨基酸及其衍生物	Amino acids and derivatives	氨基酸及其衍生物	-	3	198717	190527	417637	428188	396618	325353	9	9	9
Lmhp007840	2	C27H52NO7P	LysoPC 19:2	溶血磷脂酰胆碱 19:2	Lipids	脂质	LPC	溶血磷脂酰胆碱	-	2	599185	665841	491634	477886	389352	431793	25816.4	29765.1	31271.2
pmd0132	3	C24H50NO7P	LysoPC 16:0(2n isomer)	溶血磷脂酰胆碱 16:0(2n异构)	Lipids	脂质	LPC	溶血磷脂酰胆碱	-	1	1.24377e+06	1.50435e+06	1.76386e+06	4.55745e+06	4.46132e+06	4.24034e+06	4.14821e+06	5.00204e+06	4.37171e+06
pmb2804	3	C18H32O4	13S-Hydroperoxy-9Z,11E-octadecadienoic acid	13-氢过氧化-9,11-十八碳二烯酸	Lipids	脂质	Free fatty acids	游离脂肪酸	33964-75-9	3	925908	873615	908382	4.3185e+06	5.35372e+06	1.16266e+07	5.25629e+06	5.60762e+06	6.05182e+06
Lmhp002001	3	C14H20N2O3	L-Valyl-L-Phenylalanine	L-缬氨酰-L-苯丙氨酸	Amino acids and derivatives	氨基酸及其衍生物	Amino acids and derivatives	氨基酸及其衍生物	3918-92-1	3	120055	46327.4	53797.4	372575	392652	432932	521299	518070	487994
pmb0964	3	C16H23N5O5	Isopentenyladenine-7-N-glucoside	异戊烯基腺苷-7-N-葡萄糖苷	Nucleotides and derivatives	核苷酸及其衍生物	Nucleotides and derivatives	核苷酸及其衍生物	-	3	1.88874e+07	1.94527e+07	1.81451e+07	4.21325e+07	3.95967e+07	4.07124e+07	4.144e+07	3.66475e+07	3.69835e+07
MWS201434	3	C12H20N4O3	Ile-His	L-异亮氨酸-L-组氨酸	Amino acids and derivatives	氨基酸及其衍生物	Amino acids and derivatives	氨基酸及其衍生物	97284-12-3	2	429885	382070	405521	901744	849881	865232	994532	918983	1.03732e+06
Zmzn000079	3	C4H9O7P	D-Erythrose-4-phosphate	D-赤藓糖-4-磷酸	Others	其它类	Saccharides	糖类	585-18-2	2	143742	195911	159723	589372	576056	510260	791945	722571	669674
Zbqp003125	3	C15H22N2O3	Ile-Phe	L-异亮氨酸-L-苯丙氨酸	Amino acids and derivatives	氨基酸及其衍生物	Amino acids and derivatives	氨基酸及其衍生物	-	2	162052	295679	232747	619152	631435	655180	509037	568537	629968
pmb0855	3	C24H50NO7P	LysoPC 16:0	溶血磷脂酰胆碱 16:0	Lipids	脂质	LPC	溶血磷脂酰胆碱	17364-16-8	1	1.56449e+06	1.59488e+06	1.75708e+06	3.85323e+06	4.42412e+06	3.35914e+06	3.96194e+06	4.69679e+06	3.80885e+06
MWS201384	3	C8H17N5O3	Arg-Gly	L-精氨酸-L-甘氨酸	Amino acids and derivatives	氨基酸及其衍生物	Amino acids and derivatives	氨基酸及其衍生物	108347-93-9	1	7.22849e+06	7.44744e+06	6.76098e+06	2.6649e+07	2.49127e+07	2.67117e+07	2.50615e+07	2.48542e+07	2.56412e+07
Zmyn004449	3	C18H30O4	9-Hydroxy-12-oxo-10(E),15(Z)-octadecadienoic acid	9-羟基-12-氧代-10(E),15(Z)-十八碳二烯酸	Lipids	脂质	Free fatty acids	游离脂肪酸	-	1	148004	150979	207688	1.17957e+06	1.39521e+06	1.74587e+06	919883	962833	893307
Zbzp000519	3	C8H13NO2	retronecine	retronecine	Alkaloids	生物碱	Pyrrole alkaloids	吡咯类生物碱	480-85-3	3	1.56302e+07	1.50831e+07	1.50706e+07	3.54932e+07	3.63775e+07	3.20566e+07	2.66238e+07	2.55181e+07	2.46142e+07
Lmmn006706	3	C21H28O7	9α-Ethoxy-8β-(2-isobutyryloxy)-14-oxo-acanthospermolide	9α-乙氧基-8β-(2-异丁氧基)-14-氧代刺苞菊内酯	Terpenoids	萜类	Sesquiterpenoids	倍半萜	-	3	182492	101039	222036	843997	668659	1.04058e+06	1.10298e+06	1.07676e+06	1.04053e+06
Zmdp002216	3	C11H20N2O5	L-γ-Glutamyl-L-leucine	L-γ-谷氨酰胺-L-亮氨酸	Amino acids and derivatives	氨基酸及其衍生物	Amino acids and derivatives	氨基酸及其衍生物	2566-39-4	3	9	9	9	5.22999e+06	2.59989e+06	4.90368e+06	4.43152e+06	3.05797e+06	1169790
Lmhp009129	3	C23H48NO7P	LysoPC 15:0(2n isomer)	溶血磷脂酰胆碱 15:0(2n异构)	Lipids	脂质	LPC	溶血磷脂酰胆碱	-	3	80782.2	111350	92002.5	488231	469857	438873	277981	256828	235337
MWS201400	3	C16H21N3O3	Val-Trp	L-缬氨酸-L-色氨酸	Amino acids and derivatives	氨基酸及其衍生物	Amino acids and derivatives	氨基酸及其衍生物	24587-37-9	3	74199.1	62106.8	18448.6	104212	164507	157682	201919	184827	179944
MWS201458	3	C15H22N2O3	Phe-Ile	L-苯丙氨酸-L-异亮氨酸	Amino acids and derivatives	氨基酸及其衍生物	Amino acids and derivatives	氨基酸及其衍生物	22951-94-6	3	139217	109334	162490	343642	434522	319964	348230	391608	367867
pme2827	3	C16H32O	Palmitaldehyde	棕榈醛	Lipids	脂质	Free fatty acids	游离脂肪酸	629-80-1	3	1.93568e+06	8.47999e+06	2.06852e+06	1.51195e+07	1.4731e+07	1.38801e+07	7.07965e+06	1.37375e+07	7.42184e+06
Lmsn000381	3	C12H22O11	D-Maltose	D-麦芽糖	Others	其它类	Saccharides	糖类	69-79-4	3	297369	318872	231089	937518	882871	1.11752e+06	1183235	1087475	379474
pme3967	3	C12H17N5O5	2-(Dimethylamino)guanosine	2-(二甲基氨基)鸟苷	Nucleotides and derivatives	核苷酸及其衍生物	Nucleotides and derivatives	核苷酸及其衍生物	2140-67-2	3	101123	125365	131207	1.30577e+06	1.40904e+06	1.15883e+06	971427	949750	1.03654e+06
Wcfn008271	3	C14H8O4	Danthron; 1,8-Dihydroxyanthraquinone	丹蒽醌; 1,8-二羟基蒽醌	Quinones	醌类	Anthraquinone	蒽醌	117-10-2	3	1.45637e+06	6.38877e+06	1.41607e+06	1.18986e+07	1.05338e+07	9.998e+06	5.06366e+06	1.02232e+07	5.2744e+06
pmn001681	3	C10H14O2	1-(4-Methoxyphenyl)-1-propanol	1-(4-甲氧苯基)-1-丙醇	Phenolic acids	酚酸类	Phenolic acids	酚酸类	5349-60-0	3	32720.7	75406.4	27940.8	144029	126312	138177	57609.2	133531	60849.8
MW0159244	3	C19H29N3O4	Val-Val-Phe	缬氨酸-缬氨酸-苯丙氨酸	Amino acids and derivatives	氨基酸及其衍生物	Amino acids and derivatives	氨基酸及其衍生物	-	3	9	9	9	2.00561e+06	2.44544e+06	1.94806e+06	1.21024e+06	1.37294e+06	1.46531e+06
pmb1574	3	C18H28O2	9,12-Octadecadien-6-Ynoic Acid	十八碳二烯-6-炔酸	Lipids	脂质	Free fatty acids	游离脂肪酸	61481-29-6	3	84382.9	81622.7	156626	528961	492312	665892	401467	382939	383682
Zbsp010779	3	C18H28O3	[6]-Paradol methyl	[6]-副姜油酮甲基	Phenolic acids	酚酸类	Phenolic acids	酚酸类	-	2	44584.9	16204.6	27967.6	72104.3	98360.8	118237	87275.3	106156	80641.5
pmb0464	3	C16H27NO14	L-Aspartic acid-O-diglucoside	L-天冬氨酸-O-二葡萄糖苷	Amino acids and derivatives	氨基酸及其衍生物	Amino acids and derivatives	氨基酸及其衍生物	-	3	94179.2	46680	102070	156347	188378	185449	137839	93880.6	193205
MWSprf104	3	C15H10O5	4',6,7-Trihydroxyisoflavone	4',6,7-三羟基异黄酮	Flavonoids	黄酮	Isoflavones	异黄酮	17817-31-1	3	9	9	9	75649.1	33611.3	74983.7	56479.3	78861.7	66832.3
Lmcp002302	3	C12H17N5O5	N6-(2-Hydroxyethyl)adenosine	N6-(2-羟乙基)腺苷	Nucleotides and derivatives	核苷酸及其衍生物	Nucleotides and derivatives	核苷酸及其衍生物	4338-48-1	3	240205	104728	210160	997889	1.01007e+06	1.1334e+06	658383	686843	891007
mws0425	4	C5H6O4	Citraconic acid	柠康酸	Organic acids	有机酸	Organic acids	有机酸	498-23-7	3	1.23165e+07	1.392e+07	1.38218e+07	2.77775e+06	1.88812e+06	2.09622e+06	1.50921e+07	1.55081e+07	1.60281e+07
mws0227	4	C6H13NO2	L-Leucine	L-亮氨酸	Amino acids and derivatives	氨基酸及其衍生物	Amino acids and derivatives	氨基酸及其衍生物	61-90-5	1	9.89686e+06	8.46865e+06	9.68969e+06	2.67257e+06	2.4317e+06	2.91715e+06	1.17826e+07	1.16551e+07	1.15546e+07
pme3233	4	C16H12O5	Calycosin	毛蕊异黄酮	Flavonoids	黄酮	Isoflavones	异黄酮	20575-57-9	3	2.49162e+06	2.6321e+06	2.80857e+06	539299	503313	470171	2.12541e+06	2.14879e+06	2.24801e+06
pmb0818	4	C11H11NO3	Methoxyindoleacetic acid	甲氧基吲哚乙酸	Alkaloids	生物碱	Plumerane	吲哚类生物碱	3471-31-6	3	2.67846e+06	3.02139e+06	2.77494e+06	1.08169e+06	1.0805e+06	1.12941e+06	3.0031e+06	2.92001e+06	3.28514e+06
mws0267	4	C3H6O4	DL-Glyceric Acid	DL-甘油酸	Organic acids	有机酸	Organic acids	有机酸	473-81-4	3	1.1697e+06	1.12881e+06	984650	114636	206927	196810	869231	948199	848532
pme2550	4	C6H6O6	Cis-Aconitic acid	顺式乌头酸	Organic acids	有机酸	Organic acids	有机酸	585-84-2	3	2.19192e+07	2.17431e+07	2.13338e+07	5.63527e+06	5.91917e+06	5.98305e+06	2.74212e+07	2.51211e+07	2.69668e+07
Wcdp002433	4	C11H12N2O2	L-Tryptophan	L-色氨酸	Amino acids and derivatives	氨基酸及其衍生物	Amino acids and derivatives	氨基酸及其衍生物	73-22-3	1	2.29918e+06	2.65279e+06	2.40541e+06	978610	1.11383e+06	1.00711e+06	2.90636e+06	2.90391e+06	2.86668e+06
pme3705	4	C6H10O7	D-Glucoronic acid	D-葡萄糖醛酸	Others	其它类	Saccharides	糖类	6556-12-3	3	600498	612555	578105	286290	240701	253463	907599	796125	806308
pme2679	4	C6H13NO2	L-Allo-isoleucine	L-别异亮氨酸	Amino acids and derivatives	氨基酸及其衍生物	Amino acids and derivatives	氨基酸及其衍生物	1509-34-8	3	8.70754e+06	7.67828e+06	7.86176e+06	2.76753e+06	2.88152e+06	3.09561e+06	1.1044e+07	1.11147e+07	1.14604e+07
pme0230	4	C10H13N5O4	Adenosine	腺苷	Nucleotides and derivatives	核苷酸及其衍生物	Nucleotides and derivatives	核苷酸及其衍生物	58-61-7	1	2.02524e+06	2.11135e+06	2.20814e+06	6670	92019.9	85514.7	1.97843e+06	2.01834e+06	2.07167e+06
MW0102995	4	C18H28O9	2-[(1R,2R)-3-oxo-2-[(Z)-5-[3,4,5-trihydroxy-6-(hydroxymethyl)oxan-2-yl]oxypent-2-enyl]cyclopentyl]acetic acid	2-[(1R,2R)-3-oxo-2-[(Z)-5-[3,4,5-trihydroxy-6-(hydroxymethyl)oxan-2-yl]oxypent-2-enyl]cyclopentyl]acetic acid	Lipids	脂质	Free fatty acids	游离脂肪酸	-	3	221218	191941	277764	18340	11255	16675	191757	166404	191942
Zasp102439	4	C8H7N	m-Aminophenylacetylene	间氨基苯乙炔	Alkaloids	生物碱	Alkaloids	生物碱	54060-30-9	3	3.76113e+06	3.74864e+06	3.85078e+06	1.76183e+06	1.46739e+06	1.85781e+06	4.05095e+06	3.97608e+06	4.05184e+06
pmf0348	4	C10H20O3	2,6-Dimethyl-7-octene-2,3,6-triol	2,6-二甲基-7-辛烯-2,3,6-三醇	Others	其它类	Alcohol compounds	醇类化合物	73815-21-1	3	7.55817e+06	7.77152e+06	7.91495e+06	2.04773e+06	1.89367e+06	2.1276e+06	7.33941e+06	7.79374e+06	7.57114e+06
pme0021	4	C9H11NO2	L-Phenylalanine	L-苯丙氨酸	Amino acids and derivatives	氨基酸及其衍生物	Amino acids and derivatives	氨基酸及其衍生物	63-91-2	1	2.53842e+06	2.51953e+06	2.53e+06	369954	399240	421639	3.61523e+06	3.78148e+06	3.69415e+06
pmn001380	4	C9H16O4	Eucommiol	杜仲醇	Others	其它类	Alcohol compounds	醇类化合物	55930-44-4	1	4.77795e+06	5.38915e+06	5.2096e+06	1.37517e+06	1.4994e+06	1.45479e+06	4.77873e+06	5.16686e+06	5.23986e+06
ZbWn000618	4	C12H15NO5	(2-carboxyethyl)-L-tyrosine	(2-羧乙基)-L-酪氨酸	Amino acids and derivatives	氨基酸及其衍生物	Amino acids and derivatives	氨基酸及其衍生物	-	1	1.53412e+06	1.49786e+06	976945	560499	996256	837683	1.52394e+06	1.89414e+06	2.03416e+06
Hmlp005624	4	C16H12O5	3',7-dihydroxy-4'-methoxyflavone	3',7-二羟基-4'-甲氧基黄酮	Flavonoids	黄酮	Flavones	黄酮	-	1	2.66342e+06	2.70291e+06	2.61641e+06	469543	471984	441074	2.3181e+06	2.30864e+06	2.40479e+06
MWS00275g	4	C9H11NO3	DL-O-tyrosine	DL-邻酪氨酸	Amino acids and derivatives	氨基酸及其衍生物	Amino acids and derivatives	氨基酸及其衍生物	2370-61-8	1	3.90814e+06	3.82656e+06	4.02717e+06	326156	316169	283524	7.12137e+06	7.39776e+06	7.56344e+06
MW0159213	4	C25H40N6O7	Val-Tyr-Gln-Lys	Val-Tyr-Gln-Lys	Amino acids and derivatives	氨基酸及其衍生物	Amino acids and derivatives	氨基酸及其衍生物	-	3	5.26711e+06	4.47025e+06	5.00892e+06	273766	329195	198475	5.66497e+06	4.97096e+06	5.30744e+06
Zazp002547	4	C11H12N2O2	cyclo-(Gly-Phe)	环(丙氨酰-苯丙氨酸)	Amino acids and derivatives	氨基酸及其衍生物	Amino acids and derivatives	氨基酸及其衍生物	10125-07-2	1	2.40884e+06	2.59579e+06	2.54501e+06	1.03725e+06	982363	1.0514e+06	2.68311e+06	2.69834e+06	2.96067e+06
MWSmce690	4	C6H8O6	Erythorbic Acid; Isoascorbic Acid	异抗坏血酸	Others	其它类	Vitamin	维生素	89-65-6	2	1.09157e+06	967893	1.05053e+06	207047	288487	182323	1.39521e+06	1.40897e+06	1.52569e+06
MWS0813	4	C5H7NO3	5-Oxoproline	5-氧化脯氨酸	Amino acids and derivatives	氨基酸及其衍生物	Amino acids and derivatives	氨基酸及其衍生物	149-87-1	2	3.83487e+06	3.62461e+06	3.67648e+06	1.4556e+06	1.50589e+06	1.70514e+06	3.91986e+06	3.76644e+06	3.76394e+06
Lhmp122202	4	C16H12O5	stevenin	stevenin	Lignans and Coumarins	木脂素和香豆素	Coumarins	香豆素	36286-69-8	3	2.53077e+06	2.44401e+06	2.5969e+06	477393	480944	435748	2.17896e+06	2.23325e+06	2.10593e+06
pmn001367	4	C13H16O9	Protocatechuic acid-4-O-glucoside	原儿茶酸-4-O-葡萄糖苷	Phenolic acids	酚酸类	Phenolic acids	酚酸类	-	3	1.58027e+06	1.70254e+06	1.56848e+06	72772.6	78678.3	122901	1.89526e+06	1.81903e+06	2.01846e+06
Lmmn000774	4	C15H20O9	Dihydrocaffeoylglucose	二氢咖啡酰葡萄糖	Phenolic acids	酚酸类	Phenolic acids	酚酸类	-	3	500367	478623	485490	82665.4	38345	22317.7	521104	483543	519649
mws0256	4	C5H11NO2	L-Valine	L-缬氨酸	Amino acids and derivatives	氨基酸及其衍生物	Amino acids and derivatives	氨基酸及其衍生物	72-18-4	1	5.1025e+06	4.58526e+06	4.92809e+06	505146	548751	536407	9.13993e+06	9.20889e+06	9.55335e+06
Zmbp002538	4	C11H12N2O2	1-Methoxy-indole-3-acetamide	1-甲氧基-吲哚-3-乙酰胺	Alkaloids	生物碱	Plumerane	吲哚类生物碱	-	1	2.36549e+06	2.82436e+06	2.15775e+06	910866	870910	975517	2.52967e+06	2.58648e+06	2.95053e+06
MWS201403	4	C9H19N3O3	Lys-Ala	L-赖氨酸-L-丙氨酸	Amino acids and derivatives	氨基酸及其衍生物	Amino acids and derivatives	氨基酸及其衍生物	17043-71-9	2	2.86155e+06	3.05543e+06	3.32117e+06	1.35653e+06	1.35179e+06	1.476e+06	2.59763e+06	2.63799e+06	2.6692e+06
Wagp002530	4	C10H8O3	2-Methoxy-1-benzofuran-5-carbaldehyde	2-甲氧基-1-苯并呋喃-5-甲醛	Others	其它类	Others	其它	-	3	123733	135012	113023	34624.9	26420.2	22599.4	152812	131936	136886
ZbWp000360	4	C10H19NO7	N-(1-deoxy-1-xylosyl)valine	N-(1-脱氧-1-木糖基)缬氨酸	Amino acids and derivatives	氨基酸及其衍生物	Amino acids and derivatives	氨基酸及其衍生物	-	1	2612080	2666405	2989390	1.2806e+06	765390	1.42404e+06	2759825	2741135	2413620
pmp001287	4	C8H9N	N-Benzylmethylene isomethylamine	N-苯亚甲基异甲胺	Alkaloids	生物碱	Alkaloids	生物碱	-	1	8.39389e+06	8.43005e+06	8.00033e+06	1.37768e+06	1.36876e+06	1.30236e+06	1.1202e+07	1.13923e+07	1.09524e+07
Lmgn000160	4	C4H8N2O3	3-Ureidopropionic Acid	3-脲基丙酸	Organic acids	有机酸	Organic acids	有机酸	462-88-4	1	1.06784e+06	975736	1.05917e+06	340643	408489	337927	1.22476e+06	1.22562e+06	1.2272e+06
Zbzp002227	4	C14H20N2O3	N-Feruloylputrescine	阿魏酰腐胺	Alkaloids	生物碱	Phenolamine	酚胺	501-13-3	3	1.05558e+06	1.20559e+06	1.21144e+06	219403	192404	84391	1.32687e+06	1.32045e+06	1.19045e+06
Zmgn000216	4	C2H7O4P	2-Hydroxyethylphosphonic acid	2-羟基乙基膦酸	Organic acids	有机酸	Organic acids	有机酸	22987-21-9	3	603218	613324	567326	169479	167113	205522	760543	832667	731890
mws1167	4	C4H4O5	Oxalacetic acid	草酰乙酸	Organic acids	有机酸	Organic acids	有机酸	328-42-7	3	236971	186628	191739	9	9	9	290242	242677	281807
Zmtn001661	4	C14H20O8	Vanilloloside	香草醇苷	Phenolic acids	酚酸类	Phenolic acids	酚酸类	74950-96-2	2	1.58197e+06	1.55703e+06	1.55918e+06	149133	78358.6	105845	1.75141e+06	1.69725e+06	1.67252e+06
Zmgn000217	4	C5H6O4	Itaconic acid	衣康酸	Organic acids	有机酸	Organic acids	有机酸	97-65-4	3	1.73088e+06	1.70926e+06	1.68275e+06	667555	627069	697145	1.52787e+06	1.49562e+06	1.59086e+06
MW0155234	4	C31H43N5O6S	Phe-Ile-Phe-Met-Gly	Phe-Ile-Phe-Met-Gly	Amino acids and derivatives	氨基酸及其衍生物	Amino acids and derivatives	氨基酸及其衍生物	-	3	6.63216e+06	7.675e+06	6.65014e+06	2.62846e+06	2.64236e+06	2.64435e+06	6.42688e+06	6.45926e+06	6.19005e+06
pmb2871	4	C13H16O9	1-O-Gentisoyl-β-D-glucoside	1-O-龙胆酰-β-D-葡萄糖	Phenolic acids	酚酸类	Phenolic acids	酚酸类	23445-11-6	3	1.38382e+06	1.34474e+06	1.3478e+06	101470	57166.6	36160.5	1.56083e+06	1.50533e+06	1.52401e+06
MW0155147	4	C33H48N8O6S	Phe-Cys-Leu-Phe-Arg	Phe-Cys-Leu-Phe-Arg	Amino acids and derivatives	氨基酸及其衍生物	Amino acids and derivatives	氨基酸及其衍生物	-	3	3.80981e+07	3.97837e+07	3.83644e+07	1.15806e+07	6.77796e+06	1.20205e+07	5.27242e+07	5.10434e+07	5.11846e+07
pmb1096	4	C8H7N	Indole	吲哚	Alkaloids	生物碱	Plumerane	吲哚类生物碱	120-72-9	3	3.63723e+06	3.78267e+06	3.23522e+06	1.71109e+06	1.6197e+06	1.72421e+06	3.62974e+06	3.51367e+06	3.87616e+06
pmn001492	4	C11H8O3	Ayapin	泽兰内酯	Lignans and Coumarins	木脂素和香豆素	Coumarins	香豆素	494-56-4	3	4.22559e+06	4.00999e+06	4.4366e+06	1.14096e+06	1.09968e+06	1.21586e+06	3.80247e+06	4.10651e+06	3.80591e+06
Hmdp001794	4	C35H28O20	Quercetin-3-O-(2'',3''-O-digalloyl)-glucoside	槲皮素-3-O-(2'',3''-O-二没食子酰)葡萄糖苷	Flavonoids	黄酮	Flavonols	黄酮醇	-	3	692667	429804	582540	142110	221687	105943	960150	858375	909772
MWSmce199	4	C5H10O5	L-Xylose	L-木糖	Others	其它类	Saccharides	糖类	609-06-3	3	810613	750800	811610	372999	402171	390193	698233	797532	859807
Lcsn004011	4	C19H22O6	Gibberellin A3	赤霉素3	Terpenoids	萜类	Ditepenoids	二萜	-	3	210032	211287	198567	76879.6	40883.6	71254.8	129991	195971	151403
pme2244	4	C11H11NO2	3-Indolepropionic acid	3-吲哚丙酸	Alkaloids	生物碱	Plumerane	吲哚类生物碱	830-96-6	3	419131	380275	402425	168971	173480	170738	471480	436129	398878
MWS04412	4	C8H18N2O2	N(6),N(6)-Dimethyl-L-lysine	N(6),N(6)-二甲基-L-赖氨酸	Amino acids and derivatives	氨基酸及其衍生物	Amino acids and derivatives	氨基酸及其衍生物	2259-86-1	2	2.9326e+06	2.74913e+06	2.46032e+06	1.21578e+06	1.13701e+06	1.08059e+06	4.0171e+06	2.21709e+06	3.74576e+06
Zmyn000108	4	C6H10O8	D-Saccharic acid	D-蔗糖酸	Others	其它类	Saccharides	糖类	87-73-0	3	105224	101474	90943.1	59471.6	47294.2	57824.4	145800	147480	133665
Lmnn102603	4	C18H28O9	Nuezhengalaside	女贞苦苷	Terpenoids	萜类	Monoterpenoids	倍萜	-	3	224933	234273	299387	15302.7	12139	18340	256925	232535	253429
Wcjp002598	4	C9H7NO	8-hydroxyquinoline	8-羟基喹啉	Alkaloids	生物碱	Quinoline alkaloids	喹啉类生物碱	148-24-3	1	1.11211e+07	1.16836e+07	1.08284e+07	4.51779e+06	4.63655e+06	4.85412e+06	1.21103e+07	1.22373e+07	1.22597e+07
MW0150966	4	C23H39N9O7	His-Ile-Arg-Glu	组氨酸-异亮氨酸-精氨酸-谷氨酸	Amino acids and derivatives	氨基酸及其衍生物	Amino acids and derivatives	氨基酸及其衍生物	-	3	5.65694e+06	5.75103e+06	5.4621e+06	1863790	2.7658e+06	1.27584e+06	5.03913e+06	4.56814e+06	6.08393e+06
Hmln002996	4	C29H36O16	β-Hydroxyacteoside	β-羟基毛蕊糖苷	Phenolic acids	酚酸类	Phenolic acids	酚酸类	95587-86-3	3	3.85037e+06	3.62006e+06	3.943e+06	1.68871e+06	1.78823e+06	1.64578e+06	2306875	3.96317e+06	4.04945e+06
mws4516	4	C5H7NO3	Pyroglutamic acid	L-焦谷氨酸	Amino acids and derivatives	氨基酸及其衍生物	Amino acids and derivatives	氨基酸及其衍生物	4042-36-8	3	6.32847e+06	6.8973e+06	5.3966e+06	1.53836e+06	1.67229e+06	1.72317e+06	5.89251e+06	5.14347e+06	5.38554e+06
mws0258	4	C6H13NO2	L-Isoleucine	L-异亮氨酸	Amino acids and derivatives	氨基酸及其衍生物	Amino acids and derivatives	氨基酸及其衍生物	73-32-5	3	8.25626e+06	8.02846e+06	8.04213e+06	2.30541e+06	2.24212e+06	2.09766e+06	1.1258e+07	1.16019e+07	1.23655e+07
Ysjp000315	4	C6H11NO2	Pipecolic acid	2-哌啶甲酸	Alkaloids	生物碱	Piperidine alkaloids	哌啶类生物碱	535-75-1	2	4.00816e+07	3.74467e+07	3.60362e+07	1.12815e+07	1.1369e+07	1.26161e+07	3.05521e+07	3.143e+07	3.18157e+07
MWSmce119	4	C6H14N4O2	L-Arginine	L-精氨酸	Amino acids and derivatives	氨基酸及其衍生物	Amino acids and derivatives	氨基酸及其衍生物	74-79-3	1	2.7204e+06	2.92433e+06	2.87674e+06	1.23849e+06	1.20599e+06	1.2212e+06	2.71806e+06	2.49115e+06	4.08908e+06
Sazp003601	4	C18H28O9	Tuberonic acid glucoside	Tuberonic acid glucoside	Organic acids	有机酸	Organic acids	有机酸	120399-24-8	1	485830	253389	240045	14187.5	15005	11793.1	208121	229167	229605
Hmln000297	4	C6H12O6	Inositol	肌醇	Others	其它类	Saccharides	糖类	87-89-8	1	1.60342e+07	1.65449e+07	1.44933e+07	9.76433e+06	9.5071e+06	8.86665e+06	2.03375e+07	1.85599e+07	2.22659e+07
MW0152386	4	C21H33N3O5	Leu-Ile-Tyr	L-亮氨酸-L-异亮氨酸-L-酪氨酸	Amino acids and derivatives	氨基酸及其衍生物	Amino acids and derivatives	氨基酸及其衍生物	-	3	7.67292e+07	7.83693e+07	6.91228e+07	3.79663e+06	3.50179e+06	4.63726e+06	6.24332e+07	5.41089e+07	5.81229e+07
MWStz070	4	C9H11NO3	N-(2-Hydroxy-4-methoxyphenyl)acetamide	N-(2-羟基-4-甲氧基苯基)乙酰胺	Alkaloids	生物碱	Phenolamine	酚胺	58469-06-0	1	730164	661796	609663	63350	70020	108380	652095	612118	796153
Wmxn004282	4	C35H49NO18	Phyllanthusol B	Phyllanthusol B	Terpenoids	萜类	Sesquiterpenoids	倍半萜	294864-89-4	3	1.0112e+07	15666105	9.08693e+06	2.55485e+06	2.90383e+06	2.68854e+06	17024895	1.76331e+07	1.5152e+07
Wcgn005749	4	C14H18O5	(2S,3S)-6-(1,2-dihydroxyethyl)-3-hydroxy-5-(hydroxymethyl)-2,7-dimethyl-indan-1-one	(2S,3S)-6-(1,2-dihydroxyethyl)-3-hydroxy-5-(hydroxymethyl)-2,7-dimethyl-indan-1-one	Others	其它类	Others	其它	-	2	261571	211976	251453	132089	71760.3	120669	191392	189398	195336
Zmjp000966	4	C10H13N5O4	Vidarabine	阿糖腺苷	Nucleotides and derivatives	核苷酸及其衍生物	Nucleotides and derivatives	核苷酸及其衍生物	5536-17-4	3	2.09117e+06	2.10446e+06	2.32812e+06	107528	103781	94945.7	2.19896e+06	2.1368e+06	2.3255e+06
MW0157666	4	C25H41N7O9	Thr-His-Leu-Val-Asp	Thr-His-Leu-Val-Asp	Amino acids and derivatives	氨基酸及其衍生物	Amino acids and derivatives	氨基酸及其衍生物	-	3	3.44286e+07	3.55944e+07	3.55634e+07	4.41489e+06	2.84948e+06	4.04648e+06	2.85372e+07	3.20997e+07	3.24886e+07
mws0281	4	C6H8O7	Citric Acid	柠檬酸	Organic acids	有机酸	Organic acids	有机酸	77-92-9	1	1.80815e+07	1.88044e+07	1.68375e+07	2.73196e+06	2.90448e+06	2.85297e+06	1.96548e+07	1.85343e+07	1.81599e+07
Zmsp001773	4	C10H13N5O4	(2r,3s,4r,5s)-2-(6-aminopurin-9-yl)-5-(hydroxymethyl)oxolane-3,4-diol	(2r,3s,4r,5s)-2-(6-aminopurin-9-yl)-5-(hydroxymethyl)oxolane-3,4-diol	Nucleotides and derivatives	核苷酸及其衍生物	Nucleotides and derivatives	核苷酸及其衍生物	-	1	2.08604e+06	2.25238e+06	2.48833e+06	129510	10005	108800	2.19203e+06	2.18356e+06	2.23033e+06
mws0597	4	C10H9NO3	5-Hydroxyindole-3-acetic acid	5-羟基吲哚-3-乙酸	Alkaloids	生物碱	Plumerane	吲哚类生物碱	54-16-0	3	587717	606153	607561	9	9	9	422313	429181	389416
MW0158726	4	C23H27N3O5	Tyr-Pro-Phe	Tyr Pro Phe	Amino acids and derivatives	氨基酸及其衍生物	Amino acids and derivatives	氨基酸及其衍生物	72122-59-9	3	1.72876e+06	1.8236e+06	1.75167e+06	110203	23149	82724.9	1.20342e+06	1.31171e+06	1.21536e+06
Lacp001431	4	C14H21NO4	N-(3-hydroxy-4-methoxyphenethyl)-4-hydroxybutanamide	氮-(3-羟基-4-甲氧基苯基)-4-羟基丁酰胺	Alkaloids	生物碱	Phenolamine	酚胺	-	2	3.04693e+06	2.98226e+06	3.3392e+06	162100	124755	159047	3.20709e+06	3.03023e+06	3.18302e+06
MW0156629	4	C21H38N6O9S	Ser-Ala-Lys-Asp-Met	Ser-Ala-Lys-Asp-Met	Amino acids and derivatives	氨基酸及其衍生物	Amino acids and derivatives	氨基酸及其衍生物	-	3	438767	493476	474718	137205	105158	136323	461017	489484	516875
mws0237	4	C9H16O4	Azelaic acid	壬二酸	Organic acids	有机酸	Organic acids	有机酸	123-99-9	1	909912	889788	882566	262643	229500	253376	813231	851630	803435
mws0671	4	C4H9NO3	L-Homoserine	L-高丝氨酸	Amino acids and derivatives	氨基酸及其衍生物	Amino acids and derivatives	氨基酸及其衍生物	672-15-1	3	2.3287e+06	2.41996e+06	2.28811e+06	645830	430384	166770	1.57122e+06	1.69298e+06	1.64773e+06
Wbmp002283	4	C9H7NO	Α-hydroxyquinoline	Α-羟基喹啉	Alkaloids	生物碱	Alkaloids	生物碱	-	1	5.55759e+06	5.3522e+06	4.91586e+06	2.1255e+06	2.1965e+06	2.27079e+06	5.62542e+06	5.8515e+06	5.579e+06
Lsjp211254	4	C30H46O	Lupa-1,20(29)-dien-3-one (Glochidone)	羽扇豆烷-1,20(29)-二烯-3-酮 (算盘子酮)	Terpenoids	萜类	Triterpene	三萜	-	2	694071	1.02198e+06	1.21192e+06	256324	287704	188121	663536	637478	965353
mws1587	4	C6H13NO2	L-Norleucine	L-正亮氨酸	Amino acids and derivatives	氨基酸及其衍生物	Amino acids and derivatives	氨基酸及其衍生物	327-57-1	1	3.97052e+06	3.95498e+06	3.80906e+06	737048	844120	824502	6.1897e+06	6.43459e+06	7.07176e+06
pmb0374	4	C5H5N5	2-Aminopurine	2-氨基嘌呤	Nucleotides and derivatives	核苷酸及其衍生物	Nucleotides and derivatives	核苷酸及其衍生物	452-06-2	3	1.7958e+06	2.10511e+06	1.93365e+06	258360	168199	111834	2.16747e+06	1.74711e+06	1.70876e+06
Zamn006847	4	C12H20O4	glycoric acid	glycoric acid	Others	其它类	Others	其它	-	3	181419	176129	181104	42362.9	61459.2	55566.2	226570	255666	241160
MWS201187	4	C17H19N5O3	Trp-His	L-色氨酸-L-组氨酸	Amino acids and derivatives	氨基酸及其衍生物	Amino acids and derivatives	氨基酸及其衍生物	-	2	1.16294e+06	802519	623281	125406	122595	124560	1.40391e+06	1.57142e+06	1.48725e+06
mws2104	4	C7H14O6	D-Pinitol	D-松醇	Others	其它类	Saccharides	糖类	10284-63-6	3	906087	992041	967851	341888	370402	335219	1.14888e+06	1.15946e+06	1.19837e+06
Wbsp001110	4	C10H10N2O	hupcrispatine	hupcrispatine	Alkaloids	生物碱	Alkaloids	生物碱	-	2	7.10019e+07	6.85769e+07	6.53027e+07	3.4747e+07	3.96363e+07	3.45741e+07	8.8702e+07	9.5518e+07	1.18192e+08
pme0257	4	C4H4N2O2	Uracil	尿嘧啶	Nucleotides and derivatives	核苷酸及其衍生物	Nucleotides and derivatives	核苷酸及其衍生物	66-22-8	3	937786	1.02359e+06	965044	278482	253975	274446	1.16717e+06	1.15988e+06	1.07088e+06
pmf0470	4	C5H9NO3	cis-4-Hydroxy-D-proline*	顺式-4-羟基-D-脯氨酸*	Amino acids and derivatives	氨基酸及其衍生物	Amino acids and derivatives	氨基酸及其衍生物	2584-71-6	3	3.85899e+06	3.76603e+06	3.64408e+06	1.41634e+06	1.61227e+06	1.57111e+06	4.1769e+06	4.00321e+06	4.40108e+06
MW0144700	4	C23H26N4O4	Ala-Phe-Trp	L-丙氨酰-L-苯丙氨酰-L-色氨酸	Amino acids and derivatives	氨基酸及其衍生物	Amino acids and derivatives	氨基酸及其衍生物	-	3	6.25404e+06	6.08125e+06	5.9628e+06	1.50131e+06	1.75368e+06	1.66465e+06	8.68767e+06	8.25265e+06	8.16781e+06
mws0277	4	C7H12O6	Quinic Acid	奎宁酸	Organic acids	有机酸	Organic acids	有机酸	77-95-2	1	1.39282e+06	1.44317e+06	1.4003e+06	222705	213725	231314	2.03441e+06	2.23903e+06	2.15669e+06
Smcp001137	4	C11H9NO2	naphthisoxazol A	naphthisoxazol A	Alkaloids	生物碱	Alkaloids	生物碱	-	3	935192	902041	803948	302086	349829	347296	868728	910383	923136
MW0155334	4	C23H35N5O8	Phe-Ser-Lys-Glu	Phe-Ser-Lys-Glu	Amino acids and derivatives	氨基酸及其衍生物	Amino acids and derivatives	氨基酸及其衍生物	-	3	520358	582071	642403	108318	101929	95687.5	562935	617803	668844
Hmgp002327	4	C11H9NO2	3-amino-2-naphthoic acid	3-氨基-2-萘甲酸	Alkaloids	生物碱	Alkaloids	生物碱	-	1	954297	989827	998161	343141	356669	368273	1.00607e+06	987779	1.15803e+06
Qmxn081807	4	C22H34O7	Albopilosin F	Albopilosin F	Terpenoids	萜类	Ditepenoids	二萜	-	3	62151.1	51932.2	70142.6	3668.75	1833.83	2924.99	124801	105327	126041
MW0150353	4	C24H36N6O8	Gly-Glu-Gly-Phe-Lys	甘氨酸-谷氨酸-甘氨酸-苯丙氨酸-赖氨酸	Amino acids and derivatives	氨基酸及其衍生物	Amino acids and derivatives	氨基酸及其衍生物	-	3	1.99465e+06	2.44925e+06	2.44213e+06	429421	435537	452363	4.02953e+06	4.11232e+06	4.02384e+06
Zmmp002106	4	C3H9N3O2	4-methyl-1,5,2,3-dioxadiazinan-2-amine	4-甲基-1,5,2,3-二恶二嗪-2-胺	Nucleotides and derivatives	核苷酸及其衍生物	Nucleotides and derivatives	核苷酸及其衍生物	-	1	938477	1.01463e+06	935538	178894	172165	156563	1.44028e+06	1.53406e+06	1.61019e+06
MW0151377	4	C25H39N5O8	Ile-Asp-Tyr-Lys	Ile-Asp-Tyr-Lys	Amino acids and derivatives	氨基酸及其衍生物	Amino acids and derivatives	氨基酸及其衍生物	-	3	860375	660174	774742	245652	268609	248466	737276	563036	602807
pme0274	4	C6H13NO2	6-Aminocaproic acid	6-氨基己酸	Organic acids	有机酸	Organic acids	有机酸	60-32-2	1	1.36704e+06	1.38888e+06	1.25013e+06	186796	196657	218344	1.6881e+06	1.55385e+06	1.66773e+06
Lmzn001582	4	C18H28O9	5'-Glucosyloxyjasmanic acid	5'-葡萄糖基氧代茉莉酸	Phenolic acids	酚酸类	Phenolic acids	酚酸类	-	2	211473	238051	243618	11768.5	16581.6	21093.5	202839	197191	216107
HJN083	4	C26H34O11	Lariciresinol-4'-O-glucoside	落叶松脂素-4'-O-葡萄糖苷	Lignans and Coumarins	木脂素和香豆素	Lignans	木脂素	143663-00-7	3	50015	40607.3	42179	26022.4	18416.3	14063.1	58417.9	61297.8	53488
Hmln003754	4	C26H34O11	Icariside E5	淫羊藿次苷 E5	Others	其它类	Ketone compounds	酮类化合物	126176-79-2	3	50015	40607.3	42179	26022.4	18416.3	14063.1	58417.9	61297.8	53488
MW0107996	4	C9H19N3O3S1	Lys-Cys	L-赖氨酸-L-半胱氨酸	Amino acids and derivatives	氨基酸及其衍生物	Amino acids and derivatives	氨基酸及其衍生物	106325-92-2	3	7.22834e+06	7.14487e+06	7.1774e+06	2.46024e+06	2.67773e+06	2.82374e+06	4.44496e+06	5.87675e+06	4.58094e+06
MW0013542	4	C6H10O6	2-Keto-3-deoxygluconate	2-酮-3-脱氧-D-葡萄糖酸	Organic acids	有机酸	Organic acids	有机酸	17510-99-5	3	9.50827e+06	9.09787e+06	8.4702e+06	3.02509e+06	2.58435e+06	3.28228e+06	7.52664e+06	5.52673e+06	7.19561e+06
Lmrj001698	4	C9H18N2O4	L-Seryl-L-Isoleucine	L-丝氨酰-L-异亮氨酸	Amino acids and derivatives	氨基酸及其衍生物	Amino acids and derivatives	氨基酸及其衍生物	91086-51-0	1	2.16452e+06	630472	594172	188743	225479	180528	1.38024e+06	1.46969e+06	1.46149e+06
Zmyn000453	4	C6H8O7	Isocitric Acid	异柠檬酸	Organic acids	有机酸	Organic acids	有机酸	320-77-4	1	2.13239e+07	2.03511e+07	1.86206e+07	3.29211e+06	3.10201e+06	3.43465e+06	3.15909e+07	3.23354e+07	3.29759e+07
MWSHY0146	4	C16H12O5	Glycitein	黄豆黄素	Flavonoids	黄酮	Isoflavones	异黄酮	40957-83-3	3	464297	419426	442097	95670.9	80891.9	86509.5	408434	417060	426771
MWS04455	4	C5H9NO3	Cis-L-3-hydroxyproline*	顺式-L-3-羟基脯氨酸*	Amino acids and derivatives	氨基酸及其衍生物	Amino acids and derivatives	氨基酸及其衍生物	567-35-1	3	3.86382e+06	3.7629e+06	3.98735e+06	1.55997e+06	1.70242e+06	1.72443e+06	4.53193e+06	4.52967e+06	4.48366e+06
pmb0789	4	C14H21NO8	Pyridoxine-5'-O-glucoside	吡哆醇-5'-O-葡萄糖苷	Others	其它类	Vitamin	维生素	-	3	1.26734e+06	1.24929e+06	1.16866e+06	105211	165208	103253	1.15177e+06	1.35023e+06	1.40398e+06
pmb3023	4	C21H22O11	Eriodictyol-8-C-glucoside	圣草酚-8-C-葡萄糖苷	Flavonoids	黄酮	Flavanones	二氢黄酮	1023271-51-3	3	46453.6	48385	56392.8	23340	17137.1	23340	49140	39393.8	47547.4
MWS0559	4	C6H10O5	1,6-anhydro-β-D-glucose	1,6-脱水-β-D-葡萄糖	Others	其它类	Saccharides	糖类	498-07-7	2	1.00633e+06	1406920	911206	157764	202533	174072	1.0579e+06	1.3481e+06	1.22793e+06
Hmmn004283	4	C10H12O4	Dihydroferulic Acid	二氢阿魏酸	Phenolic acids	酚酸类	Phenolic acids	酚酸类	1135-23-5	3	114420	126175	116387	46817.6	74216.6	52638.6	91839.8	98839.6	96492.9
mws0005	4	C10H12N2	Tryptamine	色胺	Alkaloids	生物碱	Plumerane	吲哚类生物碱	61-54-1	3	1.60793e+06	1.41295e+06	1.28954e+06	220788	164126	201805	2.28224e+06	2.58784e+06	2.21292e+06
Lszp210010	4	C15H20N2O6	Tatarine	Tatarine	Alkaloids	生物碱	Alkaloids	生物碱	-	3	455432	520437	439316	9	9	9	314701	316936	334622
Lahp002608	4	C11H9NO2	3,5-Dihydro-2H-Furo[3,2-C]Quinolin-4-One	3,5-二氢-2H-呋喃[3,2-C]喹啉-4-酮	Alkaloids	生物碱	Quinoline alkaloids	喹啉类生物碱	-	1	912288	1.0303e+06	845217	322730	377574	333764	918292	897456	967144
Hmjp000572	4	C10H16O8	Kinsenoside	金线莲苷	Others	其它类	Lactones	内酯类化合物	151870-74-5	2	281950	144821	128801	55287.8	50203.5	54571.8	171062	175415	190732
pme0295	4	C6H11NO3	4-Acetamidobutyric acid	4-乙酰氨基丁酸	Organic acids	有机酸	Organic acids	有机酸	3025-96-5	3	3.69441e+06	3.87028e+06	4.3998e+06	904503	1.26438e+06	1.37257e+06	3.12944e+06	3.00188e+06	3.0065e+06
Wcfn005424	4	C18H30O8	2-[2-[(Z)-pent-2-enyl]-3-[3,4,5-trihydroxy-6-(hydroxymethyl)oxan-2-yl]oxycyclopentyl]acetic acid	2-[2-[(Z)-pent-2-enyl]-3-[3,4,5-trihydroxy-6-(hydroxymethyl)oxan-2-yl]oxycyclopentyl]acetic acid	Others	其它类	Others	其它	-	3	100795	73883.4	104797	10063.2	24079.8	13340	126576	110534	134061
Lmtn002796	4	C21H22O11	Aromadendrin-7-O-glucoside	香橙素-7-O-葡萄糖苷	Flavonoids	黄酮	Flavanonols	二氢黄酮醇	28189-90-4	3	70963.4	60024.2	81994	30376.3	44145.3	31801.1	65008.8	79086.1	84317.5
Wchn004079	4	C16H20O9	Juglanoside D	Juglanoside D	Others	其它类	Others	其它	-	2	169997	178625	182674	25838.2	45202.5	25053.9	199974	166331	190540
pme1021	4	C6H10O6	D-Glucono-1,5-lactone	D-葡萄糖酸-1,5-内酯	Others	其它类	Saccharides	糖类	90-80-2	3	919167	920936	807957	147955	49420.6	51534.8	1.34992e+06	1.24438e+06	1.29082e+06
Zmbn005559	4	C16H18N2O5S	Indole-3-cyano-2-O-glucoside	吲哚-3-氰基-2-O-葡萄糖苷	Alkaloids	生物碱	Plumerane	吲哚类生物碱	-	3	90152.7	124790	143998	38345	30010	20721.1	139014	118044	167629
Zmdp000972	4	C4H9NO2S	S-Methyl-L-cysteine	S-甲基-L-半胱氨酸	Amino acids and derivatives	氨基酸及其衍生物	Amino acids and derivatives	氨基酸及其衍生物	1187-84-4	2	1.31721e+06	1.55808e+06	1.57005e+06	136133	152989	137727	1.79762e+06	1.84592e+06	2.1659e+06
MW0153546	4	C31H50N8O9S	Met-Glu-Leu-Tyr-Arg	Met-Glu-Leu-Tyr-Arg	Amino acids and derivatives	氨基酸及其衍生物	Amino acids and derivatives	氨基酸及其衍生物	-	3	3.25519e+06	3.57145e+06	4.35957e+06	120474	80025	95035	3.52827e+06	4.18465e+06	4.52035e+06
MWSslk015	4	C3H6N2O2	L-Cycloserine	L-环丝氨酸	Amino acids and derivatives	氨基酸及其衍生物	Amino acids and derivatives	氨基酸及其衍生物	339-72-0	3	9990.28	12756.7	9991.87	1213.57	3621.62	1670	19217.9	16575	23193.9
MW0150011	4	C13H23N3O6	Glu-Gly-Ile	谷氨酸-甘氨酸-异亮氨酸	Amino acids and derivatives	氨基酸及其衍生物	Amino acids and derivatives	氨基酸及其衍生物	-	3	4.77282e+07	4.91725e+07	5.11018e+07	9917265	3.3294e+06	8.38044e+06	9.37819e+07	9.49268e+07	8.45263e+07
Lmbp000728	4	C8H8O	(S)-2-Phenyloxirane	(S)-2-苯基环氧乙烷	Phenolic acids	酚酸类	Phenolic acids	酚酸类	20780-54-5	1	1.24725e+06	1.09696e+06	1.03118e+06	504625	586324	591359	1.00214e+06	1.06073e+06	1.25536e+06
pme0057	4	C4H9NO2S	L-Homocysteine	L-高半胱氨酸	Amino acids and derivatives	氨基酸及其衍生物	Amino acids and derivatives	氨基酸及其衍生物	6027-13-0	3	1.9983e+06	1.84337e+06	1.64089e+06	120080	133770	141165	2.46752e+06	2.33434e+06	2.56709e+06
Zmdp000376	4	C5H11N3O	4-Guanidinobutanal	4-胍基丁醛	Others	其它类	Aldehyde compounds	醛类化合物	-	3	1.63879e+07	1.59227e+07	1.131e+07	4.56816e+06	4.51853e+06	3.60581e+06	1.37644e+07	1.47252e+07	1.80388e+07
pmp001198	4	C6H13NO2	6-Deoxyfagomine	6-脱氧荞麦碱	Alkaloids	生物碱	Piperidine alkaloids	哌啶类生物碱	197449-09-5	1	9.38539e+06	9.07059e+06	8.39963e+06	1.32269e+06	1.57491e+06	2.0224e+06	9.07439e+06	1.03979e+07	1.27266e+07
Hmjp000461	4	C10H16O8	3-O-Glucoside-3-hydroxy-y-butyrolactone	3-O-葡萄糖苷-(S)-3-羟基-γ-丁内酯	Others	其它类	Lactones	内酯类化合物	-	2	300320	225185	286960	69060.7	47290.5	91289.7	298650	380515	348765
Lahp001956	4	C11H9O2N	Pyran[3,4-b]indole-2-ketone	吡喃[3,4-b]吲哚-2-酮	Alkaloids	生物碱	Plumerane	吲哚类生物碱	-	1	882176	992419	883056	310811	322684	276563	911924	987103	1.04184e+06
MWS20194	4	C9H8O2	Cinnamic acid	肉桂酸	Phenolic acids	酚酸类	Phenolic acids	酚酸类	140-10-3	3	627696	721391	526554	290842	288117	307699	637778	581930	474993
HJKP000649	4	C8H9NO	N-benzylformamide	正苄基甲酰胺	Alkaloids	生物碱	Alkaloids	生物碱	6343-54-0	2	1.52472e+06	1.50337e+06	1.38133e+06	101713	129252	92569.8	1.63481e+06	1.53226e+06	1.7194e+06
HX1349	4	C5H8O4	dihydro-4-hydroxy-5-hydroxymethyl-2(3H)-furanone	二氢-4-羟基-5-羟甲基-2(3H)-呋喃酮	Others	其它类	Others	其它	-	2	623340	598122	539313	183455	230940	257414	732890	707870	754229
Lamp000484	4	C5H9NO2	4-Methylazetidine-2-Carboxylic acid	4-甲基吖啶-2-羧酸	Alkaloids	生物碱	Alkaloids	生物碱	1779725-63-1	1	2.01487e+06	1.91226e+06	1.76934e+06	971637	755430	840367	1.4684e+06	1.5322e+06	1.51011e+06
pmf0139	4	C6H12O6	D-Galactose	D-半乳糖	Others	其它类	Saccharides	糖类	59-23-4	3	1.57595e+07	1.94196e+07	1.85678e+07	7.17756e+06	8.96456e+06	8.82458e+06	2.0914e+07	2.20043e+07	1.95404e+07
Lmsn000363	4	C16H22O7	Raspberryketone glucoside	覆盆子酮葡萄糖苷	Phenolic acids	酚酸类	Phenolic acids	酚酸类	38963-94-9	2	1.93144e+06	1.31819e+06	1.42428e+06	111850	76187.2	139135	2.21325e+06	2.63972e+06	2.68088e+06
MWS2069	4	C8H10O2	2-Methoxy-4-methylphenol	2-甲氧基-4-甲基苯酚	Phenolic acids	酚酸类	Phenolic acids	酚酸类	93-51-6	3	166548	165760	169599	95315.8	97455.8	81341.3	199318	229165	204501
pme0006	4	C5H9NO2	L-Proline	L-脯氨酸	Amino acids and derivatives	氨基酸及其衍生物	Amino acids and derivatives	氨基酸及其衍生物	147-85-3	3	1.66351e+06	1.68061e+06	1.43655e+06	474821	704719	746071	1.21657e+06	1.21304e+06	1.12712e+06
Yacp000453	4	C5H9NO2	3-hydroxy-1-methylpyrrolidin-2-one	3-hydroxy-1-methylpyrrolidin-2-one	Alkaloids	生物碱	Pyrrole alkaloids	吡咯类生物碱	132996-63-5	3	1.2908e+06	1.42658e+06	1.2689e+06	739309	361385	456688	1.20792e+06	1.28141e+06	1.22935e+06
Lmgn000219	4	C4H6O3	Succinic semialdehyde	琥珀酸半醛	Organic acids	有机酸	Organic acids	有机酸	692-29-5	3	181556	154776	170086	44084	42937.2	42942.2	202204	179759	192165
ML10181668	4	C6H11NO2	Cycloleucine	环亮氨酸	Amino acids and derivatives	氨基酸及其衍生物	Amino acids and derivatives	氨基酸及其衍生物	52-52-8	1	1.57732e+07	1.49579e+07	1.1821e+07	4.8634e+06	4.83758e+06	4.04722e+06	1.46668e+07	1.28023e+07	1.65554e+07
pmb0660	4	C36H36O18	Isoorientin-7-O-(6''-p-coumaroyl)glucoside	异荭草素-7-O-(6''-对香豆酰)葡萄糖苷	Flavonoids	黄酮	Flavones	黄酮	-	3	105983	118671	87242.5	9	9	9	152203	133774	148329
Qmmp111816	4	C30H38O15	Jionoside D	焦地黄苯乙醇苷 D	Phenolic acids	酚酸类	Phenolic acids	酚酸类	120406-34-0	2	1.51462e+06	1.62602e+06	1.31849e+06	385299	276810	257711	2.53702e+06	2.27114e+06	2.53782e+06
mws0636	4	C18H20N2O3	L-Phenylalanyl-L-phenylalanine	L-苯丙氨酰-L-苯丙氨酸	Amino acids and derivatives	氨基酸及其衍生物	Amino acids and derivatives	氨基酸及其衍生物	2577-40-4	1	80339.7	56685	71163.8	9	9	9	134994	114453	131456
GQ512004	4	C25H33N3O5	N1-Dihydrocaffeoyl-N10-coumaroylspermidine	N1-二氢咖啡酰-N10-香豆酰亚精胺	Alkaloids	生物碱	Phenolamine	酚胺	-	3	100563	180120	107399	65368.4	95035	71673.1	203839	133711	171744
MWS04559g	4	C9H11NO3	3-Hydroxy-L-phenylalanine	3-羟基-L-苯丙氨酸	Amino acids and derivatives	氨基酸及其衍生物	Amino acids and derivatives	氨基酸及其衍生物	587-33-7	1	1.31806e+07	1.16894e+07	1.05473e+07	879054	966025	1.00756e+06	1.23699e+07	1.23794e+07	1.42185e+07
mws0250	4	C9H11NO3	L-Tyrosine	L-酪氨酸	Amino acids and derivatives	氨基酸及其衍生物	Amino acids and derivatives	氨基酸及其衍生物	60-18-4	1	1.33464e+07	1.1858e+07	1.05174e+07	893738	1.12845e+06	1.03039e+06	1.1948e+07	1.27663e+07	1.52095e+07
Lagp002697	4	C27H30O14	3'-Methoxy-6''-O-xylosyl puerarin	3'-甲氧基-6''-O-木糖葛根素	Flavonoids	黄酮	Isoflavones	异黄酮	-	3	307262	401912	284460	68500.2	147281	101615	262757	212136	201723
Yalp000545	4	C6H11NO2	N-Methyl-L-proline	N-Methyl-L-proline	Amino acids and derivatives	氨基酸及其衍生物	Amino acids and derivatives	氨基酸及其衍生物	475-11-6	1	1.6176e+07	1.55617e+07	1.44211e+07	3.27847e+06	4.49067e+06	3.80879e+06	1.37207e+07	1.44248e+07	1.80339e+07
pmb3061	4	C22H28O13	5-O-p-Coumaroylquinic acid O-glucoside	5-O-对香豆酰奎宁酸-O-葡萄糖苷	Phenolic acids	酚酸类	Phenolic acids	酚酸类	-	3	73191.1	89032.3	89074.3	20036.3	29925.7	25851.6	83563.1	86750.6	63403.2
MW0149843	4	C23H28N4O6	Gln-Tyr-Phe	谷酰氨-酪氨酸-苯丙氨酸	Amino acids and derivatives	氨基酸及其衍生物	Amino acids and derivatives	氨基酸及其衍生物	-	3	502822	349215	362169	91700	162918	196810	480586	365777	460575
Lmdn000248	4	C30H52O26	Verbascose	毛蕊花糖	Others	其它类	Saccharides	糖类	546-62-3	3	13894.2	14122.4	22900.4	9048.62	10255.2	7842.02	16945.3	21195.2	17528.8
Wayp001214	4	C12H24N4O7	N-(1-Deoxy-1-fructosyl)Arginine	N-(1-脱氧-1-果糖基)精氨酸	Amino acids and derivatives	氨基酸及其衍生物	Amino acids and derivatives	氨基酸及其衍生物	-	2	1.36989e+06	1.70984e+06	2.43279e+06	9	9	9	1.94139e+06	1.76253e+06	1.92486e+06
mws0217	4	C2H5NO2	L-Glycine	L-甘氨酸	Amino acids and derivatives	氨基酸及其衍生物	Amino acids and derivatives	氨基酸及其衍生物	56-40-6	3	112167	40845.9	39738.4	9	9	9	68355	69450.9	32178.4
pmb2507	4	C5H11O7P	2-Deoxyribose-1-phosphate*	2-脱氧核糖-1-磷酸*	Nucleotides and derivatives	核苷酸及其衍生物	Nucleotides and derivatives	核苷酸及其衍生物	17210-42-3	3	226815	221649	240557	135070	116755	92663.1	323256	337659	382136
Lmbn000612	4	C5H7NO3	1-Pyrroline-4-hydroxy-2-carboxylic acid	1-吡咯啉-4-羟基-2-羧酸	Organic acids	有机酸	Organic acids	有机酸	9054-77-7	2	62033.2	87824.4	71500.6	17714.2	20778.5	12404	63711.7	66297.5	77702.9
pme3096	5	C3H5NO4	Aminomalonic acid	氨基丙二酸	Organic acids	有机酸	Organic acids	有机酸	1068-84-4	3	7.29917e+06	7.20968e+06	7.46436e+06	1.16482e+07	1.14933e+07	9.96138e+06	4.78254e+06	4.92324e+06	5.10892e+06
Zmgn001448	5	C7H12O5	2-Propylmalic Acid*	2-丙基苹果酸*	Organic acids	有机酸	Organic acids	有机酸	-	2	1.74877e+07	1.70706e+07	1.74182e+07	3.23527e+07	3.95657e+07	3.96853e+07	461832	415323	450608
MW0158564	5	C28H37N7O8	Tyr-Phe-Asp-Arg	酪氨酸-苯丙氨酸-天门冬氨酸-精氨酸	Amino acids and derivatives	氨基酸及其衍生物	Amino acids and derivatives	氨基酸及其衍生物	-	3	1.61594e+06	1.59905e+06	1.63521e+06	4.46767e+06	4.2941e+06	3.86753e+06	296212	296506	345686
mws0823	5	C5H8O3	3-Methyl-2-Oxobutanoic acid	3-甲基-2-氧代-丁酸	Organic acids	有机酸	Organic acids	有机酸	759-05-7	3	1.57599e+06	1.45696e+06	1.53529e+06	2.16885e+06	2.11393e+06	2.04891e+06	374777	239622	402765
pmb3101	5	C7H12O5	2-Isopropylmalic Acid*	2-异丙基苹果酸*	Organic acids	有机酸	Organic acids	有机酸	49601-06-1	2	1.96362e+07	1.92986e+07	1.96708e+07	4.6512e+07	4.53501e+07	4.46013e+07	487856	466008	474169
pme0075	5	C7H11NO5	N-Acetyl-L-glutamic acid	N-乙酰-L-谷氨酸	Amino acids and derivatives	氨基酸及其衍生物	Amino acids and derivatives	氨基酸及其衍生物	1188-37-0	2	688123	686616	785975	817209	1.09255e+06	951809	350848	403322	442359
Zmbn004194	5	C8H14O5	(R)-2-hydroxy-2-isobutylsuccinic acid	(R)-2-hydroxy-2-isobutylsuccinic acid	Others	其它类	Others	其它	-	3	1.05821e+06	1.05215e+06	1.1175e+06	3.27392e+06	3.04744e+06	3.29809e+06	94228.5	92329.6	82169
Zmgn000173	5	C5H10O5	D-Ribose	D-核糖	Others	其它类	Saccharides	糖类	50-69-1	3	37561	38706	46876.2	75573.8	68778.7	75134.8	31066.3	25429.4	23192.3
Wayp002574	5	C21H32N2O7	N-Hydroxyhexanoyl nornicotine glucoside	N-羟基己酰基去甲烟碱葡萄糖苷	Alkaloids	生物碱	Pyridine alkaloids	吡啶类生物碱	-	3	152530	188604	293498	408963	422475	441766	139361	174595	79890.4
mws0341	5	C6H12O3	2-Hydroxyisocaproic acid	2-羟基异己酸	Organic acids	有机酸	Organic acids	有机酸	20312-37-2	1	1.71133e+07	1.67251e+07	1.67405e+07	2.3364e+07	2.30026e+07	2.24227e+07	7982755	1.09548e+07	1.11123e+07
Lmxn006423	5	C7H5NOS	2(3H)-Benzothiazolone	2-羟基苯并噻唑	Alkaloids	生物碱	Alkaloids	生物碱	934-34-9	2	523946	497713	505280	896705	992217	924746	151735	152994	170159
Wcop009181	5	C18H30O3	8-(hydroxymethyl)-11b-methyltetradecahydro-6a,9-methanocyclohepta[a]naphthalene-3,8-diol	8-(hydroxymethyl)-11b-methyltetradecahydro-6a,9-methanocyclohepta[a]naphthalene-3,8-diol	Terpenoids	萜类	Ditepenoids	二萜	-	3	446595	429794	570302	550544	771193	788262	109716	136110	129428
MW0110288	5	C15H22N2O4	Tyrosylleucine	酪氨酸-亮氨酸	Amino acids and derivatives	氨基酸及其衍生物	Amino acids and derivatives	氨基酸及其衍生物	17355-10-1	3	2.24372e+06	2.28159e+06	2.37842e+06	6.69074e+06	6.6333e+06	6.81842e+06	699597	665324	703125
MW0144757	5	C17H30N4O8	Ala-Thr-Val-Glu	Ala-Thr-Val-Glu	Amino acids and derivatives	氨基酸及其衍生物	Amino acids and derivatives	氨基酸及其衍生物	-	3	4.22387e+06	4.01907e+06	3.91173e+06	1.04071e+07	1.04898e+07	1.01835e+07	656746	639828	674863
Lmbn001754	5	C7H12O5	3-Isopropylmalic Acid*	3-异丙基苹果酸*	Organic acids	有机酸	Organic acids	有机酸	921-28-8	2	1.91153e+07	1.81421e+07	1.86804e+07	3.80086e+07	3.60216e+07	3.83315e+07	489710	423223	453638
pme0275	5	C5H8O3	4-Oxopentanoic Acid	4-氧代戊酸	Organic acids	有机酸	Organic acids	有机酸	123-76-2	3	168773	141802	159093	263901	241116	243168	22208.8	41507.8	25692.8
MW0108809	5	C6H13N5O4	Nitroarginine	N-硝基-L-精氨酸	Amino acids and derivatives	氨基酸及其衍生物	Amino acids and derivatives	氨基酸及其衍生物	2149-70-4	3	1.15784e+07	1.16986e+07	1.23478e+07	4.39043e+07	4.50355e+07	4.02427e+07	169736	179306	188703
MW0145254	5	C13H26N6O5	Arg-Ala-Thr	L-精氨酰-L-丙氨酰-L-苏氨酸	Amino acids and derivatives	氨基酸及其衍生物	Amino acids and derivatives	氨基酸及其衍生物	-	3	785415	944059	996047	1.33366e+06	1.22389e+06	1.45379e+06	638460	596941	732481
Hmsn002598	5	C13H18O8	Salirepin	柳匍匐次苷	Phenolic acids	酚酸类	Phenolic acids	酚酸类	26652-12-0	3	134573	128770	57308.6	170856	157875	178915	55882.1	28583	44084.7
MEDL00392	5	C26H52NO7P	1-(9Z-octadecenoyl)-sn-glycero-3-phosphocholine	1-(9Z-十八烯酰基)-sn-glycero-3-phosphocholine	Lipids	脂质	LPC	溶血磷脂酰胆碱	19420-56-5	3	503185	504623	627016	1.1629e+06	1.29838e+06	1.14153e+06	11034.8	8256.29	5208.32
pme2746	5	C27H33N9O15P2	Riboflavin 5'-Adenosine Diphosphate	核黄素-5'-腺嘌呤二磷酸	Nucleotides and derivatives	核苷酸及其衍生物	Nucleotides and derivatives	核苷酸及其衍生物	146-14-5	3	1.74431e+06	1.84961e+06	1.80483e+06	3.54564e+06	3.38071e+06	3.15543e+06	22768.4	33913.1	40555.5
MWS5164	5	C8H18N4O2	N,N'-Dimethylarginine;SDMA*	N,N'-二甲基精氨酸*	Amino acids and derivatives	氨基酸及其衍生物	Amino acids and derivatives	氨基酸及其衍生物	30344-00-4	1	5.67712e+06	5.65209e+06	5.37678e+06	1.1514e+07	1.16195e+07	1.17317e+07	3.10364e+06	3.32169e+06	3.1715e+06
MW0146118	5	C15H19N3O6	Asp-Gly-Phe	L-天冬氨酰-甘氨酰-L-苯丙氨酸	Amino acids and derivatives	氨基酸及其衍生物	Amino acids and derivatives	氨基酸及其衍生物	-	3	1.40908e+07	1.46096e+07	1.32614e+07	2.95356e+07	2.66766e+07	3.01712e+07	6.0845e+06	5.99542e+06	6.18521e+06
MW0155894	5	C13H23N3O4	Pro-Ile-Gly	脯氨酰-异亮氨酰-甘氨酸	Amino acids and derivatives	氨基酸及其衍生物	Amino acids and derivatives	氨基酸及其衍生物	-	3	1.60937e+06	1.62086e+06	1.52708e+06	2.20157e+06	2.32698e+06	2.27679e+06	577712	450029	634762
pmn001399	5	C20H22O9	2,4,6,4'-Tetrahydroxy-stilbene-2-O-glucoside	2,4,6,4'-四羟基-二苯乙烯-2-O-葡萄糖苷	Others	其它类	Stilbene	茋类	-	3	218449	203513	202117	541394	502084	440065	63898.7	49968.4	80124.4
Lmbn001288	5	C5H8O4	2-Hydroxy-2-methyl-3-oxobutanoic acid	2-羟基-2-甲基-3-氧代丁酸	Organic acids	有机酸	Organic acids	有机酸	71698-08-3	3	289398	291392	309692	446066	455711	478982	207066	118595	195342
mws1417	5	C9H7NO2	Indole-3-carboxylic acid*	吲哚-3-甲酸*	Alkaloids	生物碱	Plumerane	吲哚类生物碱	771-50-6	3	3.31326e+06	2.85898e+06	3.2707e+06	1.01078e+07	9.62235e+06	1.02327e+07	263778	187954	206342
Cmzn002437	5	C16H22O11	Scandoside	鸡矢藤次苷	Terpenoids	萜类	Monoterpenoids	倍萜	18842-99-4	3	2.83044e+06	2.92435e+06	3.02799e+06	4.20752e+06	4.38446e+06	3.93228e+06	1.71045e+06	1.79772e+06	1.83295e+06
Lamp000340	5	C9H17NO4	Hyacinthacine B3	Hyacinthacine B3	Alkaloids	生物碱	Pyrrole alkaloids	吡咯类生物碱	-	2	1985415	2075015	1973585	2929840	3456455	3502560	53099.9	67564.8	43653.1
Lmxp000429	5	C9H15N3O2	Hercynine	组氨酸甜菜碱	Alkaloids	生物碱	Alkaloids	生物碱	534-30-5	1	1.96453e+07	1.98372e+07	20553201	7.14524e+07	6.95536e+07	6.95617e+07	527383	463581	609317
pmb2826	5	C5H8O5	L-Citramalic acid	2-甲基苹果酸	Organic acids	有机酸	Organic acids	有机酸	6236-09-5	1	1.53003e+06	1.47956e+06	1.47623e+06	5.15272e+06	5.0458e+06	5.01426e+06	9	9	9
pme3337	5	C14H17N5O8	Succinyladenosine	琥珀酰腺苷	Nucleotides and derivatives	核苷酸及其衍生物	Nucleotides and derivatives	核苷酸及其衍生物	4542-23-8	3	3.20653e+06	3.12825e+06	2.91098e+06	5.34299e+06	5.93836e+06	6.45484e+06	545245	786612	840218
pmp001281	5	C26H52NO7P	LysoPC 18:1	溶血磷脂酰胆碱 18:1	Lipids	脂质	LPC	溶血磷脂酰胆碱	-	1	5.89461e+07	6.08058e+07	5.74751e+07	9.37884e+07	9.14206e+07	9.21897e+07	718235	630940	660614
pmb0130	5	C12H14N2O	Acetryptine	乙酰色胺	Alkaloids	生物碱	Plumerane	吲哚类生物碱	3551-18-6	3	2.02422e+07	2.01603e+07	1.98172e+07	4.55034e+07	5.13355e+07	4.8046e+07	36546.7	40604.3	47676.7
MW0157719	5	C18H33N5O8	Thr-Lys-Ala-Glu	Thr-Lys-Ala-Glu	Amino acids and derivatives	氨基酸及其衍生物	Amino acids and derivatives	氨基酸及其衍生物	-	3	1.65313e+06	1.64826e+06	1.65479e+06	4.6738e+06	4.4323e+06	4.36313e+06	589389	642237	639194
MWS1848	5	C8H8O2	Phenyl acetate	乙酸苯酯	Phenolic acids	酚酸类	Phenolic acids	酚酸类	122-79-2	3	673179	623017	667182	1.0014e+06	1.07755e+06	1.0276e+06	518157	463423	532953
Hmlp001371	5	C12H14N2O3	Cyclo(Tyr-Ala)	环(酪氨酸-丙氨酸)	Amino acids and derivatives	氨基酸及其衍生物	Amino acids and derivatives	氨基酸及其衍生物	21754-26-7	3	455952	358659	456265	892320	735244	868158	270285	249624	236433
mws0396	5	C18H34O2	Elaidic Acid*	反油酸*	Lipids	脂质	Free fatty acids	游离脂肪酸	112-79-8	1	3.8953e+07	3.98737e+07	4.03342e+07	1.13195e+08	1.1787e+08	1.21769e+08	2.3189e+06	2.82451e+06	2.37754e+06
pme2758	5	C5H9NO5	4-Hydroxy-L-glutamic acid	4-羟基-L-谷氨酸	Amino acids and derivatives	氨基酸及其衍生物	Amino acids and derivatives	氨基酸及其衍生物	3913-68-6	3	743787	705957	681923	1.6163e+06	1.54921e+06	1.40547e+06	127593	133326	138096
Lmhp010190	5	C26H52NO7P	LysoPC 18:1(2n isomer)	溶血磷脂酰胆碱 18:1(2n异构)	Lipids	脂质	LPC	溶血磷脂酰胆碱	-	1	3.70638e+07	3.93497e+07	3.72416e+07	8.54029e+07	7.84854e+07	8.50657e+07	560385	542295	589736
Wcsn011122	5	C18H32O2	(5Z,10E,14S)-14-hydroxy-2,6,10-trimethylpentadeca-5,10-dien-4-one	(5Z,10E,14S)-14-hydroxy-2,6,10-trimethylpentadeca-5,10-dien-4-one	Others	其它类	Others	其它	-	1	694354	754878	740826	1.73746e+06	1.75073e+06	1.77715e+06	22907.8	16082	26202.8
Lmbn005662	5	C18H32O3	9(10)-EpOME;(9R,10S)-(12Z)-9,10-Epoxyoctadecenoic acid	9,10-环氧十八烯酸	Lipids	脂质	Free fatty acids	游离脂肪酸	16833-56-0	2	39813.5	119688	40155.5	136626	177721	176283	13051.8	21198.2	19360.8
mws1383	5	C12H10N4O2	Lumichrome	7,8-二甲基咯嗪	Alkaloids	生物碱	Alkaloids	生物碱	1086-80-2	3	110463	55920.7	82752.4	172130	215882	216308	39498.5	29906.4	31331.9
MWS0618	5	C9H19NO4	Pantothenol	DL-泛酰醇	Others	其它类	Alcohol compounds	醇类化合物	16485-10-2	3	83439.8	76462.4	66266.6	256370	238712	243516	14338.8	9598.27	2593.91
Yaln008277	5	C22H34O6	Trijugin A	Trijugin A	Terpenoids	萜类	Sesquiterpenoids	倍半萜	-	3	1.03675e+06	1.15339e+06	1.67013e+06	2.97781e+06	3.43569e+06	4.4485e+06	491064	310911	305465
MW0144609	5	C18H31N5O8	Ala-Ile-Asn-Glu	Ala-Ile-Asn-Glu	Amino acids and derivatives	氨基酸及其衍生物	Amino acids and derivatives	氨基酸及其衍生物	-	3	2.23079e+06	2.14083e+06	2.18897e+06	5.36677e+06	5.24727e+06	5.30345e+06	144050	555341	150944
mws0102	5	C9H7NO2	Indole-5-carboxylic acid*	吲哚-5-甲酸*	Alkaloids	生物碱	Plumerane	吲哚类生物碱	1670-81-1	3	1.80653e+06	1.92592e+06	1.80649e+06	5.95412e+06	6.12151e+06	6.22323e+06	113096	156657	130280
Lmyn002145	5	C20H16O15	Mucic acid-1,4-lactone-3,5-di-O-gallate	粘酸-1,4-内酯-3,5-二氧没食子酸酯	Phenolic acids	酚酸类	Phenolic acids	酚酸类	-	3	210360	197565	63661.6	508827	457833	445881	35933.8	35246.1	41641.7
MW0110200	5	C17H26N6O5	Tyr-Gly-Arg	酪氨酸-甘氨酸-精氨酸	Amino acids and derivatives	氨基酸及其衍生物	Amino acids and derivatives	氨基酸及其衍生物	-	3	6.77847e+06	6.65651e+06	6.31909e+06	9.04205e+06	9.66878e+06	8.92433e+06	3.73277e+06	3.9811e+06	4.04922e+06
MW0156028	5	C16H21N3O5	Pro-Tyr-Gly	脯氨酰-酪氨酰-甘氨酸	Amino acids and derivatives	氨基酸及其衍生物	Amino acids and derivatives	氨基酸及其衍生物	-	3	6.42271e+06	6.40846e+06	6.7297e+06	1.85052e+07	2.05559e+07	1.86561e+07	31265.2	83365	66685
MW0103681	5	C15H24N2O17P2	Uridine-5'-diphosphogalactose disodium salt	尿苷5'-二磷酸半乳糖	Nucleotides and derivatives	核苷酸及其衍生物	Nucleotides and derivatives	核苷酸及其衍生物	-	3	3.63005e+06	3.26302e+06	3.48279e+06	8.43884e+06	8.37481e+06	8.03999e+06	73355	26284.3	27378.3
MW0155108	5	C24H35N5O8	Phe-Asn-Ile-Glu	Phe-Asn-Ile-Glu	Amino acids and derivatives	氨基酸及其衍生物	Amino acids and derivatives	氨基酸及其衍生物	-	3	6.2643e+06	6.14903e+06	6.39353e+06	1.37092e+07	1.35049e+07	1.34247e+07	28664.2	13093.1	11645.9
Wcdp007560	5	C26H52NO7P	1-Vaccenoyl-Glycero-3-Phosphocholine	1-Vaccenoyl-Glycero-3-Phosphocholine	Others	其它类	Others	其它	-	3	4.17377e+07	3.83396e+07	4.19819e+07	8.80282e+07	8.47455e+07	8.62702e+07	637325	659488	550081
Zbqp000949	5	C9H17NO4	5-methyl 1-propyl L-glutamate	5-甲基-1-丙基L-谷氨酸	Amino acids and derivatives	氨基酸及其衍生物	Amino acids and derivatives	氨基酸及其衍生物	-	1	1.07826e+07	1.01918e+07	1.04294e+07	1.57128e+07	1.81411e+07	1.92027e+07	82741.1	143168	82127.6
Zbyn002532	5	C16H24O10	8-Epiloganic acid	8-表马钱子苷酸	Terpenoids	萜类	Monoterpenoids	倍萜	82509-41-9	3	549400	532816	530556	1.05117e+06	1.17639e+06	1.24115e+06	292854	300329	292859
pmb0880	5	C23H48NO7P	LysoPE 18:0(2n isomer)	溶血磷脂酰乙醇胺 18:0(2n异构)	Lipids	脂质	LPE	溶血磷脂酰乙醇胺	-	3	118721	146202	172666	244956	438031	426868	7238.32	5146.31	4198.83
pmf0283	5	C4H10O4	Meso-Erythritol	内消旋-赤藓醇	Others	其它类	Saccharides	糖类	149-32-6	3	41223.7	35578.7	39543.7	63267.5	60175.2	65178.5	7505.66	6318.31	7096.52
MW0158104	5	C21H25N7O5	Trp-Asn-His	色氨酸-天冬酰胺-组氨酸	Amino acids and derivatives	氨基酸及其衍生物	Amino acids and derivatives	氨基酸及其衍生物	-	3	1.32401e+07	1.39681e+07	1.3111e+07	2.21611e+07	2.5834e+07	2.50692e+07	6.21263e+06	6.68551e+06	7.31767e+06
MW0150291	5	C11H17N5O4	Gly-Ala-His	甘氨酸-丙氨酸-组氨酸	Amino acids and derivatives	氨基酸及其衍生物	Amino acids and derivatives	氨基酸及其衍生物	-	3	1.24961e+07	1.25226e+07	1.22982e+07	1.75441e+07	1.84803e+07	1.80717e+07	8.93303e+06	9.09851e+06	8.76694e+06
mws0972	5	C6H12O3	6-Hydroxyhexanoic acid	6-羟基己酸	Organic acids	有机酸	Organic acids	有机酸	1191-25-9	3	1.71578e+06	1.6161e+06	1.64346e+06	3.81176e+06	2.43364e+06	3.49732e+06	117553	48345	73474.8
pmb2640	5	C12H24O2	Dodecanoic acid (Lauric acid)	十二烷酸(月桂酸)	Lipids	脂质	Free fatty acids	游离脂肪酸	143-07-7	3	839703	827919	874864	1.31661e+06	1.4888e+06	1.45911e+06	491502	559872	560538
MW0105915	5	C7H12N2O5	Aspartylalanine	Asp-Ala-OH	Amino acids and derivatives	氨基酸及其衍生物	Amino acids and derivatives	氨基酸及其衍生物	13433-02-8	3	3.43653e+06	2.95054e+06	3.35437e+06	4.57952e+06	4.38744e+06	4.88828e+06	1.99662e+06	2.00352e+06	1.96837e+06
Zmhn001746	5	C20H22O9	Piceatannol-3'-O-glucoside	白皮杉醇-3'-O-葡萄糖苷	Others	其它类	Stilbene	茋类	94356-26-0	3	210803	200888	232249	498682	426725	484404	69851.3	91019	65534
MW0150915	5	C22H36N8O8	His-Glu-Gln-Lys	组氨酸-谷氨酸-谷酰胺-赖氨酸	Amino acids and derivatives	氨基酸及其衍生物	Amino acids and derivatives	氨基酸及其衍生物	-	3	6.3768e+06	6.5393e+06	6.07717e+06	1.2511e+07	1.1778e+07	1.14287e+07	391732	296703	477506
mws1078	5	C7H7NO2	Anthranilic Acid	邻氨基苯甲酸	Phenolic acids	酚酸类	Phenolic acids	酚酸类	118-92-3	3	3.15637e+06	2.96726e+06	3.21474e+06	9.86213e+06	9.44226e+06	9.38901e+06	100868	98052.9	91181.1
pmb2991	5	C33H40O19	Apigenin-7-O-glucoside-4'-O-rutinoside	芹菜素-7-O-葡萄糖苷-4'-O-芸香糖苷	Flavonoids	黄酮	Flavones	黄酮	-	3	107990	126223	83733.8	226849	229445	262454	23340	53907.1	61837.5
pmc0281	5	C15H21N5O8	Ribosyladenosine	核糖腺苷	Nucleotides and derivatives	核苷酸及其衍生物	Nucleotides and derivatives	核苷酸及其衍生物	-	3	244465	215802	213150	459385	567953	499560	97120.5	58350	78869.3
Wcsn011332	5	C18H32O2	Ethyl (10Z,13Z)-hexadeca-10,13-dienoate	Ethyl (10Z,13Z)-hexadeca-10,13-dienoate	Others	其它类	Others	其它	-	1	956761	941074	904185	2.38696e+06	2.52975e+06	2.1739e+06	28682.1	35253.6	34131.1
Lmrj002087	5	C10H18N2O5	L-Isoleucyl-L-Aspartate	L-异亮氨酰-L-天冬氨酸	Amino acids and derivatives	氨基酸及其衍生物	Amino acids and derivatives	氨基酸及其衍生物	-	1	1.47702e+07	1.59318e+07	1.67237e+07	3.9143e+07	4.29579e+07	3.98017e+07	3.20909e+06	3.37308e+06	3.31649e+06
pme3034	5	C5H8O4	Ethylmalonic acid	乙基丙二酸	Organic acids	有机酸	Organic acids	有机酸	601-75-2	3	488577	524059	519094	1.65572e+06	1.54319e+06	1.35084e+06	105674	18955.9	73755.7
Zmgn000447	5	C3H7O7P	3-Phospho-D-glyceric acid	3-磷酸-D-甘油酸	Others	其它类	Saccharides	糖类	820-11-1	3	321386	344013	281588	509673	471487	457354	96512.6	116339	89482.6
Lmhp009769	5	C22H44NO7P	LysoPE 17:1	溶血磷脂酰乙醇胺 17:1	Lipids	脂质	LPE	溶血磷脂酰乙醇胺	-	2	460924	402768	418213	1.18345e+06	1.4096e+06	1.09545e+06	5985.36	30959.9	33413.7
Hmsp000364	5	C7H13NO2	L-Cyclopentylglycine	环戊基甘氨酸	Amino acids and derivatives	氨基酸及其衍生物	Amino acids and derivatives	氨基酸及其衍生物	2521-84-8	3	1.42266e+06	1.42212e+06	1.50639e+06	2.2518e+06	2.21353e+06	2.06299e+06	1.07643e+06	960567	1.01847e+06
MW0109632	5	C14H26N6O5	Ser-Pro-Arg	L-丝氨酰-L-脯氨酰-L-精氨酸	Amino acids and derivatives	氨基酸及其衍生物	Amino acids and derivatives	氨基酸及其衍生物	-	3	3.22448e+06	2.86327e+06	2.71527e+06	4.04845e+06	4.09471e+06	4.91087e+06	881100	889127	1.25733e+06
MW0106898	5	C16H29N5O7	Glu-Gln-Lys	古氨酸-谷酰胺-赖氨酸	Amino acids and derivatives	氨基酸及其衍生物	Amino acids and derivatives	氨基酸及其衍生物	-	3	14955300	21143730	17367930	37393315	44214045	28135840	339458	423891	393262
MW0110247	5	C14H19N3O5	Tyrosyl-Glutamine	酪氨酰谷氨酰胺	Amino acids and derivatives	氨基酸及其衍生物	Amino acids and derivatives	氨基酸及其衍生物	28252-40-6	3	624123	663063	578493	1.17394e+06	1.27324e+06	1.34869e+06	360826	369981	321372
mws0017	5	C7H19N3	Spermidine	亚精胺	Alkaloids	生物碱	Alkaloids	生物碱	124-20-9	3	6.26905e+07	6.89148e+07	6.88264e+07	109201342	1.12638e+08	109331044	5.64089e+06	3.37063e+06	2.76158e+06
mws0639	5	C7H6O4	2,3-Dihydroxybenzoic Acid*	2,3-二羟基苯甲酸*	Phenolic acids	酚酸类	Phenolic acids	酚酸类	303-38-8	3	625825	408914	360491	1.35623e+06	1.22707e+06	1.23799e+06	138608	147374	135806
MW0106862	5	C10H19N3O4S	Gln-Met	甘氨酸蛋氨酸	Amino acids and derivatives	氨基酸及其衍生物	Amino acids and derivatives	氨基酸及其衍生物	114659-59-5	3	3.95453e+06	3.93769e+06	3.96991e+06	8.50341e+06	8.46126e+06	8.22591e+06	1.05544e+06	1.09468e+06	1.176e+06
pme0137	5	C7H12N2O4	N-Acetyl-L-Glutamine	N-乙酰-L-谷氨酰胺	Amino acids and derivatives	氨基酸及其衍生物	Amino acids and derivatives	氨基酸及其衍生物	2490-97-3	3	3.29422e+06	3.381e+06	3.3538e+06	7.76562e+06	5.33632e+06	2.66088e+06	1.21259e+06	1.19164e+06	1.17155e+06
MWS201391	5	C10H19N3O4	Asn-Ile	L-天冬酰胺-L-异亮氨酸	Amino acids and derivatives	氨基酸及其衍生物	Amino acids and derivatives	氨基酸及其衍生物	438533-59-6	3	2.58748e+06	2.58409e+06	2.6662e+06	5.47231e+06	4.95846e+06	4.16067e+06	668432	1.55709e+06	1.60719e+06
Wbmp008021	5	C26H39NO7	(14-Ethyl-4,6,19-trimethoxy-9,11-dioxa-14-azaheptacyclo[10.7.2.12,5.01,13.03,8.08,12.016,20]docosan-21-yl)acetate	(14-乙基-4,6,19-三甲氧基-9,11-二氧杂-14-氮七环[10.7.2.12,501,13.03,8.08,12.016,20]二十二烷-21-基)乙酸酯	Alkaloids	生物碱	Alkaloids	生物碱	-	2	4.0249e+06	4.96295e+06	3.95596e+06	1.36976e+07	1.57233e+07	1.74042e+07	8451.75	10962	5306.5
MW0109179	5	C15H22N2O3	Phenylalanylleucine	苯丙氨酸亮氨酸	Amino acids and derivatives	氨基酸及其衍生物	Amino acids and derivatives	氨基酸及其衍生物	3303-55-7	3	307511	287764	264998	650001	734388	607246	88340.7	107817	100028
Zmyn014236	5	C14H30O5S	2-Dodecoxyethyl Hydrogen Sulfate	2-Dodecoxyethyl Hydrogen Sulfate	Phenolic acids	酚酸类	Phenolic acids	酚酸类	48073-44-5	2	107654	98735.5	126562	177991	242526	172580	9	9	9
Wmzn000227	5	C6H10O4	2,2-Dimethylsuccinic acid	2,2-二甲基琥珀酸	Organic acids	有机酸	Organic acids	有机酸	597-43-3	1	308988	309427	345593	757620	705321	814862	5005	5005	607.69
MW0151076	5	C26H45N13O9	His-Ser-Glu-Arg-Arg	His-Ser-Glu-Arg-Arg	Amino acids and derivatives	氨基酸及其衍生物	Amino acids and derivatives	氨基酸及其衍生物	-	3	2.61963e+06	2.28596e+06	2.46714e+06	3.56984e+06	3.46861e+06	3.30896e+06	1.39777e+06	1.44305e+06	1.50948e+06
Wcgn005582	5	C10H10O2	3-Hydroxy-7-methyl-2,3-dihydroinden-1-one	3-Hydroxy-7-methyl-2,3-dihydroinden-1-one	Others	其它类	Others	其它	-	3	162006	179611	182447	506473	476775	587996	19993.7	27532.7	25763.6
Lmyn012331	5	C18H34O2	Petroselinic acid*	岩芹酸*	Lipids	脂质	Free fatty acids	游离脂肪酸	593-39-5	1	2.05923e+07	2.00624e+07	2.35206e+07	6.05818e+07	6.37234e+07	6.52811e+07	1.09716e+06	1.3404e+06	1.18659e+06
MWSslk108	5	C9H17NO4	O-Acetyl-L-carnitine	O-乙酰左旋肉碱	Alkaloids	生物碱	Alkaloids	生物碱	3040-38-8	1	70648675	67601635	71267365	123294075	123680525	104943865	197776	258501	205450
Zjjp092612	5	C15H24O3	Dendrobane A	Dendrobane A	Terpenoids	萜类	Sesquiterpenoids	倍半萜	-	3	64109.7	73417.5	48004.5	127584	176249	165002	27465	23225.1	21306.3
Zmxp003624	5	C15H12O5	Thunberginol C	Thunberginol C	Lignans and Coumarins	木脂素和香豆素	Coumarins	香豆素	147517-06-4	2	543854	667229	530418	1.07415e+06	1.19091e+06	955779	378302	393546	359252
MW0145459	5	C28H41N11O7	Arg-Phe-Asn-Ala-His	Arg-Phe-Asn-Ala-His	Amino acids and derivatives	氨基酸及其衍生物	Amino acids and derivatives	氨基酸及其衍生物	-	3	8.56873e+06	8.03533e+06	8.80069e+06	1.42099e+07	1.25731e+07	1.54687e+07	4.76651e+06	5.82633e+06	5.38491e+06
MW0158132	5	C22H27N7O5	Trp-Gln-His	色氨酸-谷氨酸-组氨酸	Amino acids and derivatives	氨基酸及其衍生物	Amino acids and derivatives	氨基酸及其衍生物	-	3	1.17851e+07	9.70736e+06	1.34803e+07	1.84629e+07	1.56807e+07	1.85023e+07	6.82122e+06	8.41042e+06	9.48422e+06
MWS5083	5	C17H21N4O9P	Flavin Single Nucleotide(FMN)	黄素单核苷酸(FMN)	Nucleotides and derivatives	核苷酸及其衍生物	Nucleotides and derivatives	核苷酸及其衍生物	6184-17-4	2	1.0987e+06	1.18716e+06	1.32691e+06	1.77924e+06	1.9126e+06	1.91317e+06	52227	53339.8	63186.9
MWS1983	5	C12H24O11	Maltitol	麦芽糖醇	Others	其它类	Saccharides	糖类	585-88-6	3	1514685	1784450	1703465	2.52762e+06	2.14131e+06	2.08806e+06	831575	838977	1.00201e+06
mws0289	5	C23H46NO7P	LysoPE 18:1	溶血磷脂酰乙醇胺 18:1	Lipids	脂质	LPE	溶血磷脂酰乙醇胺	89576-29-4	3	1.04829e+07	1.11166e+07	1.37896e+07	2.5676e+07	3.1403e+07	3.54716e+07	74785.1	92038.1	66197.3
Lmqn008024	5	C24H44NO9P	PS(18:2)	磷脂酰丝氨酸(18:2)	Lipids	脂质	Glycerol ester	甘油酯	-	3	3.18482e+06	3.1939e+06	3.32802e+06	1.24331e+06	9.51456e+06	6.26451e+06	6602.65	3769.68	3045.84
mws0042	5	C15H14O7	Epigallocatechin	表没食子儿茶素	Flavonoids	黄酮	Flavanols	黄烷醇类	970-74-1	3	55030.8	58491.3	55533.8	84301.1	70839.2	83915.4	32906.7	21675	20685.8
pmd0147	5	C28H54NO7P	LysoPC 20:2	溶血磷脂酰胆碱 20:2	Lipids	脂质	LPC	溶血磷脂酰胆碱	-	3	17622.5	62791.4	57299.3	90894.7	71815.9	64687.4	24547.4	5054.79	11090.8
MWSHC2069	5	C15H24O3	(2R,5S,8S)-3,4,5,6,7,8-Hexahydro-2,5-dihydroxy-2,5-dimethyl-8-(1-methylethyl)-1(2H)-naphthalenone	(2R,5S,8S)-3,4,5,6,7,8-六氢-2,5-二羟基-2,5-二甲基-8-(1-甲基乙基)-1(2H)-萘酮	Others	其它类	Others	其它	953425-61-1	2	108973	132794	91135.4	179473	186575	229067	26063.9	48535.9	57752.3
Wcsn011125	5	C22H34O4	Ethyl (4E,6E,8E,10E,13Z)-15,16-dihydroxy-5,9-dimethyloctadeca-4,6,8,10,13-pentaenoate	Ethyl (4E,6E,8E,10E,13Z)-15,16-dihydroxy-5,9-dimethyloctadeca-4,6,8,10,13-pentaenoate	Others	其它类	Others	其它	-	3	7.18119e+06	7.38275e+06	8.28923e+06	1.90549e+07	2.02906e+07	1.9716e+07	201848	206556	165337
pme2935	5	C5H8O3	2-Oxovaleric acid	2-戊酮酸	Organic acids	有机酸	Organic acids	有机酸	1821-02-9	3	27119.2	17465.5	24467.7	31598.5	36732.2	35267.5	5496.72	2207.8	3901.79
Lmfn006097	5	C10H16O3	Oleuropeic acid	Oleuropeic acid	Organic acids	有机酸	Organic acids	有机酸	5027-76-9	2	33854.5	35106.7	28080.1	82720.9	83226.7	86594.8	8127.85	14486.1	19035.4
Lcrp000445	5	C21H22O4	Pycnanthulignene B	Pycnanthulignene B	Lignans and Coumarins	木脂素和香豆素	Lignans	木脂素	-	2	73526.5	68175.7	72192.4	177093	216358	239589	11222	1868.29	29437.4
MW0110209	5	C15H23N3O4	Tyr-Lys	酪氨酸-赖氨酸	Amino acids and derivatives	氨基酸及其衍生物	Amino acids and derivatives	氨基酸及其衍生物	54925-88-1	3	2.4232e+06	2.37013e+06	1.78465e+06	3.46848e+06	3.95189e+06	3.40596e+06	728530	215266	260245
Lmmn006306	5	C18H30O3	Machilusolide D	润楠丁内酯 D	Others	其它类	Lactones	内酯类化合物	-	3	3.49058e+06	3678094	5.17564e+06	1.03943e+07	1.26822e+07	1.40861e+07	247994	2.58841e+06	265915
MW0012723	5	C22H34O4	19,20-DiHDPA	19,20-二羟基-4Z，7Z，10Z，13Z，16Z-二十二碳五烯酸	Lipids	脂质	Free fatty acids	游离脂肪酸	-	3	9.1066e+06	7.87908e+06	8.26667e+06	1.8865e+07	2.00154e+07	1.92737e+07	330850	218682	196042
MW0146083	5	C15H26N4O7	Asp-Gln-Ile	L-天冬氨酰-L-谷氨酰胺-L-异亮氨酸	Amino acids and derivatives	氨基酸及其衍生物	Amino acids and derivatives	氨基酸及其衍生物	-	3	1.02393e+06	939102	914693	2.52987e+06	1.75906e+06	1.89739e+06	651934	596911	423434
MW0109110	5	C22H26N4O5	2-[[2-[[2-[(2-Amino-3-phenylpropanoyl)amino]acetyl]amino]-3-phenylpropanoyl]amino]acetic acid	Phe Gly Phe Gly	Amino acids and derivatives	氨基酸及其衍生物	Amino acids and derivatives	氨基酸及其衍生物	59005-83-3	3	5.37475e+06	4.13575e+06	4.45497e+06	1.24014e+07	1.24517e+07	1.23277e+07	178481	216945	248815
Wmzn000627	5	C22H36O4	Ajugalaevigatic acid	Ajugalaevigatic acid	Terpenoids	萜类	Ditepenoids	二萜	-	3	3.70296e+06	3.85063e+06	3.73948e+06	7.28297e+06	8.01923e+06	8.09378e+06	224854	359884	251062
Lmgp009053	5	C15H22O2	2β-Methoxy-14-nor-β-patchoulane-1(5)-ene-4-one	2β-甲氧基-14-降-β-广藿香烷-1(5)-烯-4-酮	Terpenoids	萜类	Sesquiterpenoids	倍半萜	-	3	127903	134226	103079	578139	268331	168072	20703.1	23633.7	20914.8
pme3193	5	C4H7NO3	N-Acetyl-L-glycine	N-乙酰-L-甘氨酸	Amino acids and derivatives	氨基酸及其衍生物	Amino acids and derivatives	氨基酸及其衍生物	543-24-8	3	258104	260915	275279	505960	560702	583253	84658.3	69649.4	56872.5
MW0157606	5	C14H25N5O7	Thr-Gln-Gln	苏氨酰-谷氨酰胺-谷氨酰胺	Amino acids and derivatives	氨基酸及其衍生物	Amino acids and derivatives	氨基酸及其衍生物	-	3	4.14087e+06	4.69277e+06	3.82678e+06	8.5478e+06	7.66868e+06	8.14631e+06	767210	821703	728442
MWS5209	5	C5H11NO2	N-Methyl-α-aminoisobutyric acid	N-甲基-α-氨基异丁酸	Amino acids and derivatives	氨基酸及其衍生物	Amino acids and derivatives	氨基酸及其衍生物	2566-34-9	3	25221.2	46571.6	20300.5	42342	39937.1	63350	9	9	9
MW0107274	5	C16H28N6O5	His-Thr-Lys	L-组氨酸-L-苏氨酸-L-赖氨酸	Amino acids and derivatives	氨基酸及其衍生物	Amino acids and derivatives	氨基酸及其衍生物	-	3	4.54243e+06	5.3504e+06	4.67762e+06	1.43695e+07	1.53392e+07	1.20204e+07	999503	1.11446e+06	1.01021e+06
Waln011009	5	C28H54NO9P	2-(2,3-dihydroxypropoxy)-3-(((2-(dimethylamino)ethoxy)(hydroxy)phosphoryl)oxy)propyl (11Z,14Z)-octadeca-11,14-dienoate*	2-(2,3-二羟基丙氧基)-3-(((2-(二甲基氨基)乙氧基)(羟基)磷酰基)氧基)丙基 (11Z,14Z)-十八碳-11,14-二烯酸*	Lipids	脂质	LPE	溶血磷脂酰乙醇胺	-	1	4.1498e+06	4.27756e+06	2.92105e+06	1.19379e+07	1.44151e+07	1.3082e+07	27315.6	18444.2	18864.7
Wcgp011536	5	C17H26O2	6-hydroxy-4b,8,8-trimethyl-3,4,4a,5,6,7,8a,9-octahydro-1H-phenanthren-2-one	6-hydroxy-4b,8,8-trimethyl-3,4,4a,5,6,7,8a,9-octahydro-1H-phenanthren-2-one	Others	其它类	Others	其它	-	3	202558	215570	228969	440664	514050	520829	191761	29249.1	53322.5
Qahn011632	5	C19H24O3	Biondinin C	望春玉兰脂素 C	Terpenoids	萜类	Monoterpenoids	倍萜	55511-08-5	3	65798.4	61273.5	60029.7	79845.5	83928.8	84147.8	29064.3	37042.1	36853.2
MW0011468	5	C18H33NO4	10-nitro-9E-octadecenoic acid	（9E)-10-硝基十八烯酸	Lipids	脂质	Free fatty acids	游离脂肪酸	-	3	902978	863356	908111	1.66971e+06	1.50681e+06	1.49627e+06	3201.06	1763.32	3173.16
mws2623	5	C18H34O2	11-Octadecanoic acid(Vaccenic acid)*	11-十八碳烯酸*	Lipids	脂质	Free fatty acids	游离脂肪酸	506-17-2	1	2.04337e+07	2.15311e+07	2.09157e+07	6.17354e+07	6.69746e+07	6.91516e+07	1.19852e+06	1.47176e+06	1.21946e+06
pmb0874	5	C23H44NO7P	LysoPE 18:2(2n isomer)	溶血磷脂酰乙醇胺 18:2(2n异构)	Lipids	脂质	LPE	溶血磷脂酰乙醇胺	-	1	4.84258e+06	3.91974e+06	3.86838e+06	1.8072e+07	1.47823e+07	1.41981e+07	6609	4413.21	6912.39
pmb0706	5	C30H32O20	Quercetin-3-O-(6''-O-malonyl)glucosyl-5-O-glucoside	槲皮素-3-O-(6''-O-丙二酰)葡萄糖苷-5-O-葡萄糖苷	Flavonoids	黄酮	Flavonols	黄酮醇	-	3	353026	207985	351373	602115	556453	538058	110491	107190	121177
MW0110191	5	C19H27N3O7	Tyr-Asp-Leu	酪氨酸-天冬氨酸-亮氨酸	Amino acids and derivatives	氨基酸及其衍生物	Amino acids and derivatives	氨基酸及其衍生物	-	3	3.22199e+06	3.74678e+06	4.27e+06	5.23322e+06	5.81145e+06	5.14144e+06	924047	995653	952237
pmb2653	5	C24H42O20	DMelezitose O-rhamnoside	松三糖 O-鼠李糖苷	Others	其它类	Saccharides	糖类	-	3	35016	13890.4	22203.1	33543.6	30342.7	39407.6	11457.5	14896.7	7347
MW0109233	5	C20H21N3O3	Phe-Trp	Phe-Trp	Amino acids and derivatives	氨基酸及其衍生物	Amino acids and derivatives	氨基酸及其衍生物	-	3	804834	736944	869865	2.84325e+06	2.60591e+06	2.06735e+06	195724	195140	149499
MWS201397	5	C10H18N2O4	Hyp-Val	L-羟脯氨酸-L-缬氨酸	Amino acids and derivatives	氨基酸及其衍生物	Amino acids and derivatives	氨基酸及其衍生物	-	3	961700	798988	1.14642e+06	1.27241e+06	1.76251e+06	1.59696e+06	669367	791428	741962
pme1419	5	C6H13NO2S	L-Methionine methyl ester	L-甲硫氨酸甲酯	Amino acids and derivatives	氨基酸及其衍生物	Amino acids and derivatives	氨基酸及其衍生物	10332-17-9	3	77914.8	65695	77891.2	143068	161181	171260	17749.3	14549.6	28993.9
pmp000461	5	C19H21NO2	Nuciferine	荷叶碱	Alkaloids	生物碱	Aporphine alkaloids	阿朴啡型生物碱	475-83-2	2	649009	557800	594915	1.98012e+06	606329	1.79662e+06	69677.8	29510	57282.7
pmb0530	5	C21H27N7O14P2	Nicotinic acid adenine dinucleotide	烟酸腺嘌呤二核苷酸	Nucleotides and derivatives	核苷酸及其衍生物	Nucleotides and derivatives	核苷酸及其衍生物	53-84-9	3	4.30442e+06	3.39304e+06	3.3257e+06	5.07699e+06	5.9598e+06	6.64766e+06	9	9	9
Zbqp000710	5	C9H15N3O2	3-(1H-imidazol-5-yl)-2-(trimethylammonio)propanoate	3-(1H-咪唑-5-基)-2-(三甲基铵)丙酸酯	Alkaloids	生物碱	Alkaloids	生物碱	-	1	612507	613887	651233	1.48455e+06	1.4037e+06	1.6625e+06	196585	182666	176118
Wcsp002748	5	C17H19NO3	oxomaritidine	oxomaritidine	Alkaloids	生物碱	Alkaloids	生物碱	-	2	8.36513e+06	1.08807e+07	1.04516e+07	1.83946e+07	2.21557e+07	1.829e+07	1.40162e+06	1272680	1.43838e+06
Wbmp008130	5	C26H39NO7	Anthriscifolcine A	卵还生甲	Alkaloids	生物碱	Alkaloids	生物碱	-	3	4.39543e+06	4.02249e+06	3.77958e+06	1.52434e+07	1.17717e+07	1.36915e+07	13939.6	5231.87	3027.13
mws0744	5	C15H12O8	Dihydromyricetin (Ampelopsin)	二氢杨梅素 (蛇葡萄素)	Flavonoids	黄酮	Flavanonols	二氢黄酮醇	27200-12-0	2	282638	364603	432902	527081	594286	565428	205759	267914	262318
MW0156970	5	C17H29N5O9	Ser-Val-Asn-Glu	Ser-Val-Asn-Glu	Amino acids and derivatives	氨基酸及其衍生物	Amino acids and derivatives	氨基酸及其衍生物	-	3	817436	1.49836e+06	2.03936e+06	2.23562e+06	2.22022e+06	2.1696e+06	548511	450164	511389
MW0146074	5	C16H25N5O10	Asp-Gln-Ala-Asp	Asp-Gln-Ala-Asp	Amino acids and derivatives	氨基酸及其衍生物	Amino acids and derivatives	氨基酸及其衍生物	-	3	2.00356e+06	2.14196e+06	1.78811e+06	3.8475e+06	4.64147e+06	3.88905e+06	1710215	1030385	492078
Waln010743	5	C28H54NO9P	1-(2,3-dihydroxypropoxy)-3-(((2-(dimethylamino)ethoxy)(hydroxy)phosphoryl)oxy)propan-2-yl (11Z,14Z)-octadeca-11,14-dienoate*	1-(2,3-二羟基丙氧基)-3-(((2-(二甲基氨基)乙氧基)(羟基)磷酰基)氧基)丙-2-基 (11Z,14Z)-十八碳-11,14-二烯酸*	Lipids	脂质	LPE	溶血磷脂酰乙醇胺	-	1	2.52046e+06	4.8356e+06	3.05255e+06	3.22617e+06	6.53878e+06	6.66999e+06	7068.14	4597.82	5473.79
Lasp012792	5	C19H28O4	Acronyculatin F	Acronyculatin F	Phenolic acids	酚酸类	Phenolic acids	酚酸类	-	2	88819	72781	87329.9	128349	144338	135809	8213.3	3260.28	2264.84
Lmhp007598	5	C27H52NO7P	LysoPC 19:2(2n isomer)	溶血磷脂酰胆碱 19:2(2n异构)	Lipids	脂质	LPC	溶血磷脂酰胆碱	-	2	182955	181467	203891	298950	295715	247945	20908.2	11916.8	10709.9
mws0629	5	C13H16N2O5	L-Aspartyl-L-Phenylalanine	L-天冬氨酰-L-苯丙氨酸	Amino acids and derivatives	氨基酸及其衍生物	Amino acids and derivatives	氨基酸及其衍生物	13433-09-5	1	1.24573e+07	1.40454e+07	1.21538e+07	1.7886e+07	1.78036e+07	1.85183e+07	5.48314e+06	7.3659e+06	7.13365e+06
Zbdp004855	5	C9H7NO	Indole-3-carboxaldehyde	吲哚-3-甲醛	Alkaloids	生物碱	Plumerane	吲哚类生物碱	487-89-8	3	156860	134816	242516	256057	290062	318862	170105	130280	97239.8
Zahp013728	5	C22H43NO	octadecanoic acid pyrrolidide	十八烷酸吡咯烷	Alkaloids	生物碱	Alkaloids	生物碱	33707-76-5	2	3.48258e+06	4.07426e+06	3.38605e+06	1.19432e+07	1.20371e+07	1.21704e+07	400890	479374	339351
Zmdn005358	5	C20H22O7	Vladinol D	Vladinol D	Lignans and Coumarins	木脂素和香豆素	Lignans	木脂素	-	2	130065	81711.6	74616.9	246866	250792	225244	29042.1	45612.1	39825.4
MW0158250	5	C20H27N5O6	Trp-Thr-Gln	色氨酸-苏氨酸-谷氨酰胺	Amino acids and derivatives	氨基酸及其衍生物	Amino acids and derivatives	氨基酸及其衍生物	-	3	2.5687e+06	2.62956e+06	1.23193e+06	6.50749e+06	6.7894e+06	6.94539e+06	289159	95559.9	375486
pme2289	5	C20H30O	Retinol (Vitamin A1)	视黄醇 (维生素 A1)	Others	其它类	Vitamin	维生素	68-26-8	3	24756.3	14402.9	22698.5	49651.2	35361.8	42160.3	3443.2	5911.87	10308.7
pmn001684	5	C12H18O4	Tuberonic Acid	Tuberonic Acid	Organic acids	有机酸	Organic acids	有机酸	124649-26-9	1	10389.3	13413.9	17002.2	21610.2	23553.2	26637.5	6670	11344.6	8540.15
Zbzp010481	5	C21H34O3	1-(3,5-Dihydroxyphenyl)pentadecan-1-one	1-(3,5-二羟基苯基)十五烷-1-酮	Quinones	醌类	Quinones	醌类	-	3	790949	429614	765462	1.38342e+06	1.34426e+06	1.26208e+06	9	309967	70800.7
Lmhn003373	5	C11H10O7	4-Hydroxybenzoylmalic acid	4-羟基苯甲酰苹果酸	Phenolic acids	酚酸类	Phenolic acids	酚酸类	-	2	18461.9	38224.6	34594	64087.2	33670.4	48846.5	9	9	9
pmb2591	5	C13H14N2O3	N-Acetyl-L-Tryptophan	N-乙酰-L-色氨酸	Amino acids and derivatives	氨基酸及其衍生物	Amino acids and derivatives	氨基酸及其衍生物	1218-34-4	1	613486	1774325	728949	1.33592e+06	1.49772e+06	1.8048e+06	738455	688529	697036
pme3961	6	C10H13N5O3	2'-Deoxyadenosine	2'-脱氧腺苷	Nucleotides and derivatives	核苷酸及其衍生物	Nucleotides and derivatives	核苷酸及其衍生物	958-09-8	3	166702	126077	296980	190528	173416	182109	1.57864e+06	1.53115e+06	1.79698e+06
mws2212	6	C9H8O4	Caffeic acid	咖啡酸	Phenolic acids	酚酸类	Phenolic acids	酚酸类	331-39-5	3	671677	734170	527377	720293	803604	747185	4.035e+06	4.43238e+06	4.87016e+06
pme0008	6	C6H13N3O3	L-Citrulline	L-瓜氨酸	Amino acids and derivatives	氨基酸及其衍生物	Amino acids and derivatives	氨基酸及其衍生物	372-75-8	3	2.40231e+06	2.42547e+06	2.48674e+06	1.26608e+06	1.22707e+06	1.30419e+06	3.72619e+06	3.68294e+06	3.86629e+06
pmb3006	6	C21H20O10	Apigenin-7-O-glucoside(Cosmosiin)	芹菜素-7-O-葡萄糖苷	Flavonoids	黄酮	Flavones	黄酮	578-74-5	3	89047.9	43345	57064.3	18121.2	36332.2	11670	298351	396597	310237
Hmhp001812	6	C11H15N5O4	2'-O-Methyladenosine	2-甲氧基腺苷	Nucleotides and derivatives	核苷酸及其衍生物	Nucleotides and derivatives	核苷酸及其衍生物	2140-79-6	3	141740	77977.8	153420	104960	180664	132532	1.82996e+06	1.84666e+06	1.79957e+06
pme1210	6	C5H11NO2S	L-Methionine	L-甲硫氨酸	Amino acids and derivatives	氨基酸及其衍生物	Amino acids and derivatives	氨基酸及其衍生物	63-68-3	1	6.45764e+06	6.52994e+06	6.58182e+06	821035	913855	910223	2.71855e+07	2.71705e+07	3.9398e+07
Lmgp000796	6	C8H7NO2	4-Hydroxymandelonitrile	4-羟基扁桃腈	Alkaloids	生物碱	Phenolamine	酚胺	13093-65-7	3	6.45764e+06	6.52994e+06	6.58182e+06	821035	913855	910223	2.71855e+07	2.71705e+07	3.9398e+07
MWS4533	6	C9H10O2	2-Phenylpropionic Acid	2-苯基丙酸	Organic acids	有机酸	Organic acids	有机酸	7782-26-5	1	63322.7	23246.6	43828.7	61632.7	69996.8	68923.3	1.29074e+06	1.34725e+06	1.36853e+06
mws0008	6	C9H10O2	Hydrocinnamic acid	氢化肉桂酸	Phenolic acids	酚酸类	Phenolic acids	酚酸类	501-52-0	1	63322.7	23246.6	43828.7	61632.7	69996.8	68923.3	1.29074e+06	1.34725e+06	1.36853e+06
MW0105037	6	C10H20O3	3-Hydroxydecanoic acid	3-羟基癸酸	Organic acids	有机酸	Organic acids	有机酸	14292-26-3	3	59618.8	62976.3	64103.2	40024.8	46130.2	39617.7	435062	439299	449266
Zmyn000155	6	C7H14N2O3	N-α-Acetyl-L-ornithine	N-α-乙酰基-L-鸟氨酸	Amino acids and derivatives	氨基酸及其衍生物	Amino acids and derivatives	氨基酸及其衍生物	6205-08-9	2	1.05084e+07	1.10689e+07	1.31521e+07	5.50142e+06	5.76473e+06	6.27003e+06	2.09995e+07	2.06504e+07	2.14522e+07
mws0248	6	C9H12N2O6	Uridine	尿嘧啶核苷	Nucleotides and derivatives	核苷酸及其衍生物	Nucleotides and derivatives	核苷酸及其衍生物	58-96-8	1	590565	526398	532916	291906	200831	250101	6.02861e+06	6.14767e+06	6.67972e+06
MW0000332	6	C23H30N2O5	Methyl reserpate	利血平酸甲酯	Alkaloids	生物碱	Plumerane	吲哚类生物碱	2901-66-8	3	450189	428396	425772	259638	255162	304798	810619	805560	921417
MW0155394	6	C22H27N3O6	Phe-Tyr-Thr	苯丙氨酰-酪氨酰-苏氨酸	Amino acids and derivatives	氨基酸及其衍生物	Amino acids and derivatives	氨基酸及其衍生物	-	3	1.02518e+06	1.15503e+06	1.08452e+06	124471	90492.9	69822.5	4.20945e+06	3.64918e+06	3.95315e+06
pme1109	6	C5H5N5O	Guanine	鸟嘌呤	Nucleotides and derivatives	核苷酸及其衍生物	Nucleotides and derivatives	核苷酸及其衍生物	73-40-5	1	499959	563371	472017	287066	390508	342900	3.58216e+07	3.68386e+07	3.56016e+07
MW0152490	6	C19H30N6O8	Leu-Ser-His-Asp	Leu-Ser-His-Asp	Amino acids and derivatives	氨基酸及其衍生物	Amino acids and derivatives	氨基酸及其衍生物	-	3	4.93718e+06	5.07903e+06	5.33601e+06	7.31575e+06	8.07599e+06	6.53206e+06	2.58451e+07	2.44095e+07	2.57509e+07
MW0145761	6	C20H34N6O10	Asn-Gly-Thr-Ile-Asp	Asn-Gly-Thr-Ile-Asp	Amino acids and derivatives	氨基酸及其衍生物	Amino acids and derivatives	氨基酸及其衍生物	-	3	9	9	9	9	9	9	7.03018e+06	7.11328e+06	7.37348e+06
mws0224	6	C5H11NO2S	DL-Methionine	DL-蛋氨酸	Amino acids and derivatives	氨基酸及其衍生物	Amino acids and derivatives	氨基酸及其衍生物	59-51-8	3	1.15558e+07	1.04849e+07	1.01561e+07	1.00546e+06	1.01118e+06	1.0008e+06	6.52522e+07	6.74968e+07	6.93799e+07
Zmdn001564	6	C14H18N2O5	γ-Glutamylphenylalanine	γ-谷氨酰胺苯丙氨酸	Amino acids and derivatives	氨基酸及其衍生物	Amino acids and derivatives	氨基酸及其衍生物	7432-24-8	1	1.05101e+06	936679	987120	639030	647903	612951	1.73808e+06	1.68085e+06	1.70934e+06
Wcgp010223	6	C18H28O2	3-(Cyclohexen-1-yl)-2-hydroxy-4a,5-dimethyl-2,3,4,5,6,7,8,8a-octahydronaphthalen-1-one	3-(Cyclohexen-1-yl)-2-hydroxy-4a,5-dimethyl-2,3,4,5,6,7,8,8a-octahydronaphthalen-1-one	Others	其它类	Others	其它	-	3	54016.8	88563	59489.8	191175	215731	200364	4.45364e+06	4.61629e+06	4.60824e+06
mws0628	6	C7H6O2	4-Hydroxybenzaldehyde	4-羟基苯甲醛	Others	其它类	Aldehyde compounds	醛类化合物	123-08-0	1	215412	257386	243388	459611	477224	486300	1.50126e+07	1.45988e+07	1.54977e+07
Lmhp001461	6	C11H20N2O3	L-Prolyl-L-Leucine	L-脯氨酰-L-亮氨酸	Amino acids and derivatives	氨基酸及其衍生物	Amino acids and derivatives	氨基酸及其衍生物	52899-07-7	1	6.74665e+06	6.74559e+06	7.4008e+06	707510	1.04333e+06	772748	4.82429e+07	4.03277e+07	4.15126e+07
pme0183	6	C5H5N5O	Isoguanine	异鸟嘌呤	Nucleotides and derivatives	核苷酸及其衍生物	Nucleotides and derivatives	核苷酸及其衍生物	3373-53-3	3	1.17172e+06	1.09234e+06	1.17327e+06	539999	403797	559225	1.30615e+07	1.31898e+07	1.32739e+07
MWS80006	6	C18H32O4	9-Hydroperoxy-9Z,11E-Octadecadienoic Acid	9-过氧化羟基-9Z,11E-十八碳二烯酸	Lipids	脂质	Free fatty acids	游离脂肪酸	-	1	24541.2	18978.3	29238.7	136884	130428	37181.5	185268	194466	193023
mws0458	6	C8H8O3	Vanillin; 4-Hydroxy-3-Methoxybenzaldehyde	香草醛; 4-羟基-3-甲氧基苯甲醛	Others	其它类	Aldehyde compounds	醛类化合物	121-33-5	3	109027	121390	139514	210659	231868	194094	453645	505250	411964
Lmsn002288	6	C21H28O14	1-O-Caffeoyl-(6-O-glucosyl)-β-D-glucose	1-O-咖啡酰-6-O-葡萄糖基-β-D-葡萄糖	Phenolic acids	酚酸类	Phenolic acids	酚酸类	-	2	1.20266e+06	1.12099e+06	1.16056e+06	9	9	9	5.05812e+06	4.74472e+06	4.98209e+06
Lmgn007652	6	C18H34O5	Tianshic acid	天师酸	Organic acids	有机酸	Organic acids	有机酸	-	1	9.29828e+06	9.65495e+06	9.13489e+06	935684	977376	1.02577e+06	4.15734e+07	4.33997e+07	4.60065e+07
MWS201398	6	C8H14N2O5	Hyp-Ser	L-羟脯氨酸-L-丝氨酸	Amino acids and derivatives	氨基酸及其衍生物	Amino acids and derivatives	氨基酸及其衍生物	-	3	431180	450459	460278	889982	807029	804294	3.33961e+06	3.43219e+06	3.30587e+06
Lcsp002329	6	C13H25N3O4	Gly-Leu-Val	甘氨酸-亮氨酸-缬氨酸	Amino acids and derivatives	氨基酸及其衍生物	Amino acids and derivatives	氨基酸及其衍生物	-	1	2.64832e+06	1.48888e+06	3.15324e+06	236870	497602	661449	4.96811e+06	4.60966e+06	5.59113e+06
MW0109339	6	C14H18N2O4	Pro-Tyr	脯氨酸-酪氨酸	Amino acids and derivatives	氨基酸及其衍生物	Amino acids and derivatives	氨基酸及其衍生物	19786-36-8	3	708967	791507	774654	2.04873e+06	1.96084e+06	1.79063e+06	9.39828e+06	9.43047e+06	9.54759e+06
MWS4296	6	C11H14N2O3	Glycylphenylalanine*	甘氨酰苯基丙氨酸*	Amino acids and derivatives	氨基酸及其衍生物	Amino acids and derivatives	氨基酸及其衍生物	3321-03-7	1	9.71517e+06	6.37951e+06	5.52818e+06	7.90827e+06	1.42519e+07	1.33252e+07	5.9964e+07	5.81503e+07	5.7863e+07
pme1292	6	C8H8O4	Homogentisic acid	高龙胆酸	Phenolic acids	酚酸类	Phenolic acids	酚酸类	451-13-8	3	584909	597694	576934	969395	913905	922604	2.03696e+06	1.98045e+06	2.03882e+06
Lmgn001670	6	C7H6O3	Salicylic acid	水杨酸	Phenolic acids	酚酸类	Phenolic acids	酚酸类	69-72-7	1	45069.3	29860.4	50330.3	34708.2	45588.8	25895.7	464910	479476	492236
pme2598	6	C8H8O4	3,4-Dihydroxybenzeneacetic acid	3,4-二羟基苯乙酸	Phenolic acids	酚酸类	Phenolic acids	酚酸类	102-32-9	3	651438	633426	572911	1.05138e+06	1.01483e+06	1.0306e+06	2.23994e+06	2.11278e+06	2.32801e+06
Hmqn003054	6	C18H34O5	9,10,11-Trihydroxy-12-octadecenoic acid	9,10,11-三羟基-12-十八碳烯酸	Lipids	脂质	Free fatty acids	游离脂肪酸	61911-67-9	1	600410	687921	666705	122602	124687	151378	2.59206e+06	2.6174e+06	1.3821e+06
mws5042	6	C11H14N2O3	L-Glycyl-L-phenylalanine*	L-甘氨酰-L-苯丙氨酸*	Amino acids and derivatives	氨基酸及其衍生物	Amino acids and derivatives	氨基酸及其衍生物	721-66-4	1	8.91544e+06	8.99403e+06	9.31617e+06	1.26395e+07	1.39e+07	9541135	4.98009e+07	5.28566e+07	5.30536e+07
MWSmce183	6	C8H8O3	D-Mandelic acid	D-扁桃酸	Organic acids	有机酸	Organic acids	有机酸	611-71-2	3	16536.2	18990.3	15570.5	12530.3	17957.1	16517.7	44315.8	37474.2	35474.1
MWS1882	6	C4H7NO4	Iminodiacetic acid	亚氨基二乙酸	Organic acids	有机酸	Organic acids	有机酸	142-73-4	3	120055	126730	101710	368815	318695	377170	1600615	1600615	1651190
MW0107006	6	C10H19N3O4	Glutaminylvaline	Gln Val	Amino acids and derivatives	氨基酸及其衍生物	Amino acids and derivatives	氨基酸及其衍生物	31189-73-8	3	494785	460591	533260	351329	363489	385042	4.68097e+06	5.09633e+06	3.57954e+06
Sadn007155	6	C17H18O3	4-(hydroxymethyl)-1,8-dimethyl-9,10-dihydrophenanthrene-2,7-diol	4-(羟甲基)-1,8-二甲基-9,10-二氢菲-2,7-二醇	Terpenoids	萜类	Ditepenoids	二萜	-	3	172132	167032	210270	50567.1	57991	70992.3	451785	477348	481347
mws0748	6	C16H18O9	1-Caffeoylquinic acid	1-咖啡酰奎宁酸	Phenolic acids	酚酸类	Phenolic acids	酚酸类	1241-87-8	1	346703	377309	530783	416524	399056	381629	9.28725e+06	9.07024e+06	9.54722e+06
MWS201465	6	C14H18N2O5	Glu-Phe	L-谷氨酸-L-苯丙氨酸	Amino acids and derivatives	氨基酸及其衍生物	Amino acids and derivatives	氨基酸及其衍生物	20556-22-3	3	1.6395e+06	1.50326e+06	1.57963e+06	387121	364312	415037	4.2002e+06	3.86737e+06	3.84665e+06
pmb0764	6	C6H9NOS	4-Methyl-5-thiazoleethanol	4-甲基-5-噻唑乙醇	Others	其它类	Others	其它	137-00-8	3	56685	37647.4	27214.3	3340	9	16675	465366	413418	454555
MWS5206	6	C9H10O4	4-Hydroxyphenyllactic Acid	4-羟苯基乳酸	Phenolic acids	酚酸类	Phenolic acids	酚酸类	306-23-0	3	13975.9	14992.7	18461.8	15930.3	22065.2	20978	187331	179230	182906
pmp000791	6	C15H10O5	Moracin Y	桑辛素 Y	Phenolic acids	酚酸类	Phenolic acids	酚酸类	1252581-54-6	1	719372	708574	705689	42895.7	29490.1	15185.9	1.74539e+06	1.57377e+06	1.75843e+06
mws1060	6	C10H12N4O5	9-(Arabinosyl)hypoxanthine	9-(阿拉伯糖基)次黄嘌呤	Nucleotides and derivatives	核苷酸及其衍生物	Nucleotides and derivatives	核苷酸及其衍生物	7013-16-3	1	5.07688e+06	5.33466e+06	5.58383e+06	3.36963e+06	3.077e+06	3.0783e+06	4.8649e+07	4.86652e+07	4.76237e+07
Lmbn007891	6	C18H34O4	Hydroxy ricinoleic acid	羟基蓖麻油酸	Lipids	脂质	Free fatty acids	游离脂肪酸	-	1	67095	61098.5	64840	384452	373335	345898	3.17993e+06	3.2396e+06	3.32263e+06
pme0256	6	C5H4N4O2	Xanthine	黄嘌呤	Nucleotides and derivatives	核苷酸及其衍生物	Nucleotides and derivatives	核苷酸及其衍生物	69-89-6	1	3.95563e+06	3.97882e+06	3.55144e+06	5.97867e+06	6.62196e+06	6.307e+06	3.33146e+07	3.51628e+07	3.87304e+07
Jmwn002057	6	C20H30O13	2-(3-β-D-glucopyranosyloxy-4-hydroxyphenyl)ethanol-1-O-β-D-glucopyranoside	2-(3-β-D-吡咯烷氧基-4-羟基苯基)乙醇-1-O-β-D-吡喃葡萄糖苷	Phenolic acids	酚酸类	Phenolic acids	酚酸类	-	3	142757	263230	684972	9	9	9	5.44894e+06	4.35723e+06	4.75502e+06
Lmyn001940	6	C15H18O12	2-O-Galloylmucic acid Dimethyl Ester	2-O-没食子酰基粘酸二甲酯	Phenolic acids	酚酸类	Phenolic acids	酚酸类	-	3	230149	227230	229029	106621	104782	110819	347130	384472	367690
pme3882	6	C9H12N2O5	2'-Deoxyuridine	2'-脱氧尿苷	Nucleotides and derivatives	核苷酸及其衍生物	Nucleotides and derivatives	核苷酸及其衍生物	951-78-0	3	9842.46	14494.9	12293.7	31695.5	22134.1	50659	415165	409403	438535
mws0133	6	C6H6N2O	Nicotinamide	烟酰胺	Others	其它类	Vitamin	维生素	98-92-0	2	406567	419230	382317	2.93947e+06	2.80516e+06	2.73823e+06	7.52955e+06	7.08789e+06	7.29501e+06
MW0153694	6	C27H31N5O4S1	Met-Trp-Trp	甲硫氨酰-色氨酸-色氨酸	Amino acids and derivatives	氨基酸及其衍生物	Amino acids and derivatives	氨基酸及其衍生物	-	3	1.35787e+07	1.775e+07	1.52671e+07	599639	617635	495036	4.57776e+07	3.68097e+07	3.80308e+07
MWSmce295	6	C9H12N2O6	1-beta-D-Arabinofuranosyluracil	1-β-D-阿糖呋喃脲嘧啶	Nucleotides and derivatives	核苷酸及其衍生物	Nucleotides and derivatives	核苷酸及其衍生物	3083-77-0	3	152773	152085	196185	142622	98914.9	176996	377955	329838	328334
Lmhp002031	6	C12H24N2O3	L-Leucyl-L-Leucine	L-亮氨酰-L-亮氨酸	Amino acids and derivatives	氨基酸及其衍生物	Amino acids and derivatives	氨基酸及其衍生物	3303-31-9	3	489818	403643	441499	1.31919e+06	1.1073e+06	1.54233e+06	2.22095e+06	2.20628e+06	2.37857e+06
mws0159	6	C9H8O3	Phenylpyruvic acid	苯丙酮酸	Organic acids	有机酸	Organic acids	有机酸	156-06-9	3	18276	66341.6	70772	48439.9	41549.1	46414.5	665931	630791	688308
Lcsn001170	6	C10H20N2O4	Thr-Leu	苏氨酸亮氨酸	Amino acids and derivatives	氨基酸及其衍生物	Amino acids and derivatives	氨基酸及其衍生物	50299-12-2	1	16725.4	38699.4	42933.7	43295.7	51701.7	56710.1	697711	693544	719768
Lhxp112606	6	C11H10O5	Fraxinol	Fraxinol	Lignans and Coumarins	木脂素和香豆素	Coumarins	香豆素	486-28-2	2	148691	118306	113830	265070	313725	253635	533649	474104	394341
pmn001691	6	C18H32O5	9,12,13-Trihydroxy-10,15-octadecadienoic acid	9,12,13-三羟基-10,15-十八碳二烯酸	Lipids	脂质	Free fatty acids	游离脂肪酸	-	1	283059	320501	325033	9	9	9	709766	715676	679369
pme0128	6	C6H12N2O3	L-Alanyl-L-Alanine	L-丙氨酰-L-丙氨酸	Amino acids and derivatives	氨基酸及其衍生物	Amino acids and derivatives	氨基酸及其衍生物	1948-31-8	3	77949.4	64937.3	81894.5	85860.4	85863.8	84169.8	138723	206316	191010
Lcsp001861	6	C11H20N2O3	1-(2-Amino-4-methylpentanoyl)pyrrolidine-2-carboxylic acid	亮氨酰脯氨酸	Amino acids and derivatives	氨基酸及其衍生物	Amino acids and derivatives	氨基酸及其衍生物	-	2	3.91433e+06	3.61375e+06	4.13613e+06	7.13036e+06	7.76958e+06	7.03361e+06	2.12897e+07	2.07883e+07	1.91971e+07
Lmyjn03753	6	C9H10O3	Tropic acid	托品酸	Organic acids	有机酸	Organic acids	有机酸	552-63-6	1	191800	90643.3	105547	33216.9	24005.6	40895.4	1.77057e+06	1.53227e+06	1.39564e+06
Hagn002801	6	C20H18O8	5,6,7,5'-tetramethoxy-3',4'-methylenedioxyflavonoid	5,6,7,5'-四甲氧基-3',4'-亚甲二氧基类黄酮	Flavonoids	黄酮	Flavones	黄酮	-	3	9	9	9	23813.9	11324.8	26857.4	183751	156238	154300
pma0461	6	C18H28O2	14,15-Dehydrocrepenynic acid	14,15-脱氢还阳参油酸	Lipids	脂质	Free fatty acids	游离脂肪酸	4154-44-3	3	41019.1	46781.1	64321.5	182166	346335	235829	4.28627e+06	4.07906e+06	4.15567e+06
Lssp210422	6	C15H10O5	Genistein	染料木素 (金雀异黄素)	Flavonoids	黄酮	Isoflavones	异黄酮	446-72-0	3	501482	415565	448796	37250.1	18622.9	13716.3	1.13773e+06	1.24417e+06	1.18446e+06
MWSslk225	6	C9H8O	1-Indanone	1-茚酮	Others	其它类	Ketone compounds	酮类化合物	83-33-0	3	79443	87034.1	80906.6	198424	167746	187354	2.77439e+06	2.84266e+06	2.92329e+06
pmc0960	6	C28H50NO7P	LysoPC 20:4	溶血磷脂酰胆碱 20:4	Lipids	脂质	LPC	溶血磷脂酰胆碱	-	3	10299.9	5338.45	2079.32	25850.2	28912.6	26031.7	736159	710266	691824
pme1816	6	C16H18O9	Neochlorogenic acid (5-O-Caffeoylquinic acid)*	新绿原酸 (5-O-咖啡酰奎宁酸)*	Phenolic acids	酚酸类	Phenolic acids	酚酸类	906-33-2	1	185774	186271	377168	270655	203056	174207	8.50549e+06	8.20248e+06	8.05172e+06
Wbmp001002	6	C8H9NO2	4-methoxybenzamide	4-甲氧基苯甲酰胺	Alkaloids	生物碱	Alkaloids	生物碱	3424-93-9	2	295742	294764	374982	435564	466970	442348	2.89376e+06	2.9933e+06	2.95861e+06
pme0534	6	C6H12O7	Gluconic acid	葡萄糖酸	Others	其它类	Saccharides	糖类	526-95-4	1	1.14502e+06	1.14819e+06	1.16526e+06	1.17601e+06	1.31695e+06	1.15603e+06	6.58282e+06	6.23364e+06	6.07072e+06
Lmyn006227	6	C15H10O5	Galangin (3,5,7-Trihydroxyflavone)	高良姜素	Flavonoids	黄酮	Flavones	黄酮	548-83-4	3	36944.8	33072.6	44915.2	11681.4	3350.51	9462.75	77075.1	96682.2	88095.2
Ylgn009136	6	C20H26O3	triptobenzene N	triptobenzene N	Terpenoids	萜类	Ditepenoids	二萜	-	3	735732	775798	722816	947850	989326	937340	1.54078e+06	1.46396e+06	1.58025e+06
pme3184	6	C10H14N5O6P	2'-Deoxyadenosine-5'-monophosphate	2'-脱氧腺苷-5'-单磷酸	Nucleotides and derivatives	核苷酸及其衍生物	Nucleotides and derivatives	核苷酸及其衍生物	653-63-4	3	419013	443281	375639	141574	166630	205638	1.81192e+06	3.15796e+06	2.95837e+06
Qmyp101334	6	C18H28O3	JiangxiBaiyingsu I	江西白英素I	Terpenoids	萜类	Sesquiterpenoids	倍半萜	-	3	102689	93993.6	116918	450120	338140	370071	1.91218e+06	1.93335e+06	1.81334e+06
Lmmn004951	6	C18H34O5	2-Hydroxy-4-methyl-3-undecanoyloxypentanoic acid methyl ester	2-羟基-4-甲基-3-十一烷氧基戊酸甲酯	Lipids	脂质	Free fatty acids	游离脂肪酸	-	1	3.71185e+06	3.60602e+06	3.89399e+06	442271	561051	681041	1.54913e+07	1.55248e+07	1.52081e+07
Lmrn003000	6	C9H10O3	2-Hydroxy-3-phenylpropanoic acid	2-羟基-3-苯基丙酸	Phenolic acids	酚酸类	Phenolic acids	酚酸类	7326-19-4	1	100825	92512	104898	25604.6	29789.2	36335.7	1.59008e+06	1.48391e+06	1.56283e+06
mws0467	6	C9H10O3	3-(4-Hydroxyphenyl)-propionic acid	3-(4-羟基苯基)丙酸	Phenolic acids	酚酸类	Phenolic acids	酚酸类	501-97-3	3	130108	103041	134977	128694	119768	157908	2.15504e+06	1.70444e+06	1.78089e+06
Lmrn001951	6	C9H10O4	(S)-2-Hydroxy-3-(4-Hydroxyphenyl)Propanoic Acid	2-羟基-(4-羟基苯基)丙酸	Phenolic acids	酚酸类	Phenolic acids	酚酸类	23508-35-2	3	15870.5	20601.2	26377	49373.3	19596.3	44444.3	198148	168362	173901
MW0156886	6	C12H20N4O6	Ser-Pro-Asn	L-丝氨酰-L-脯氨酰-L-天冬酰胺	Amino acids and derivatives	氨基酸及其衍生物	Amino acids and derivatives	氨基酸及其衍生物	-	3	483508	613825	639858	354868	374018	178330	2.14876e+06	2.77783e+06	1.79015e+06
mws0219	6	C4H7NO4	L-Aspartic Acid	L-天冬氨酸	Amino acids and derivatives	氨基酸及其衍生物	Amino acids and derivatives	氨基酸及其衍生物	56-84-8	1	425681	334214	452060	1.68386e+06	1.60294e+06	1.53768e+06	5.23617e+06	5.40428e+06	5.6952e+06
Hahp000801	6	C5H11NO2	alanine betaine	丙氨酸甜菜碱	Alkaloids	生物碱	Alkaloids	生物碱	-	1	2.95754e+07	2.89925e+07	2.71319e+07	3.10486e+06	2.98606e+06	3.36401e+06	5.3369e+07	5.47331e+07	5.93009e+07
MW0149789	6	C15H25N5O6	Gln-Pro-Gln	谷酰氨-脯氨酸-谷酰氨	Amino acids and derivatives	氨基酸及其衍生物	Amino acids and derivatives	氨基酸及其衍生物	-	3	521791	681630	564042	764484	695559	762192	6.90841e+06	7.42367e+06	1.09969e+07
Wbmp010456	6	C18H28O2	Macrophypene B	Macrophypene B	Terpenoids	萜类	Ditepenoids	二萜	-	3	69182.7	38694.2	245280	416018	210146	216978	4.25338e+06	4.43255e+06	4.4651e+06
MW0107168	6	C10H19N3O4	Gly-Gly-Leu	甘氨酸-甘氨酸-亮氨酸	Amino acids and derivatives	氨基酸及其衍生物	Amino acids and derivatives	氨基酸及其衍生物	14857-82-0	3	636963	572233	661705	312980	256739	302350	5.45638e+06	5.5415e+06	5.38055e+06
Lmbn003970	6	C18H34O5	9,12,13-TriHOME; 9(S),12(S),13(S)-Trihydroxy-10(E)-octadecenoic acid	9(S),12(S),13(S)-三羟基-10(E)-十八烯酸	Lipids	脂质	Free fatty acids	游离脂肪酸	97134-11-7	3	60384	67551.7	50591.3	33370.2	35236.5	83479.5	2.56407e+06	2.33887e+06	2.58743e+06
pme3188	6	C9H13N2O9P	Uridine 5'-monophosphate	尿苷 5'-单磷酸	Nucleotides and derivatives	核苷酸及其衍生物	Nucleotides and derivatives	核苷酸及其衍生物	58-97-9	1	320983	354770	334910	638910	731438	639918	1.23013e+07	1.37723e+07	1.433e+07
MW0103903	6	C12H24O3	3-Hydroxydodecanoic acid	3-羟基十二烷酸	Organic acids	有机酸	Organic acids	有机酸	1883-13-2	3	59649.8	62807.4	57666.9	57972.3	58765.6	60185.4	499954	456633	474814
mws0847	6	C6H7N5	1-Methyladenine	1-甲基腺嘌呤	Nucleotides and derivatives	核苷酸及其衍生物	Nucleotides and derivatives	核苷酸及其衍生物	5142-22-3	2	268814	360247	333134	138749	115050	155402	1.68263e+06	1.71321e+06	1.66433e+06
Zmfn007550	6	C16H14O4	2,7-Dihydroxy-3,4-Dimethoxyphenanthrene	2,7-二羟基-3,4-二甲氧基菲	Quinones	醌类	PhenAnthraquinones	菲醌	-	3	122927	133272	146136	22206.8	21683.6	20307.3	347784	353686	378373
Wacn002584	6	C15H14O11	2-O-Caffeoylhydroxycitric Acid	2-O-咖啡酰羟基柠檬酸	Phenolic acids	酚酸类	Phenolic acids	酚酸类	-	2	986063	930035	148415	30040.7	71694.4	45815.8	2.83135e+06	2.55479e+06	2.68969e+06
Lmbn003524	6	C9H16O3	9-Oxononanoic acid	9-氧代壬酸	Organic acids	有机酸	Organic acids	有机酸	2553-17-5	3	190799	198411	229171	37954.8	52540.3	35579.2	407386	430859	416739
Lmbn004240	6	C18H34O5	9,10-Dihydroxy-12,13-epoxyoctadecanoic acid	9,10-二羟基-12,13-环氧十八酸	Lipids	脂质	Free fatty acids	游离脂肪酸	-	2	113016	128345	158702	275108	225997	237022	1.52062e+06	1.72557e+06	1.86186e+06
MW0103813	6	C9H18O3	(±)-3-Hydroxynonanoic acid	3-羟基壬酸	Organic acids	有机酸	Organic acids	有机酸	88930-09-0	3	31616.8	11670	11670	39007	22335	38743	959850	1.01202e+06	1.07453e+06
mws0668	6	C10H12N4O6	Xanthosine	黄苷	Nucleotides and derivatives	核苷酸及其衍生物	Nucleotides and derivatives	核苷酸及其衍生物	146-80-5	1	6.80765e+06	6.87e+06	6.80842e+06	5.09277e+06	5.08277e+06	5.27726e+06	9.91839e+06	1.04749e+07	1.10142e+07
Hmln005776	6	C32H52O13	Capsianoside IV	辣椒萜苷 IV	Terpenoids	萜类	Ditepenoids	二萜	-	3	102692	70304.5	120071	157644	163921	107137	1.40477e+06	1.60496e+06	1.68136e+06
Lmjp002596	6	C26H28O16	Quercetin-3-O-sambubioside	槲皮素-3-O-桑布双糖苷	Flavonoids	黄酮	Flavonols	黄酮醇	83048-35-5	3	24843	40631.6	91898.4	39634.7	44800.7	52453.7	112369	119838	170661
mws1641	6	C6H4N4O2	Lumazine	2,4-二氧四氢蝶啶	Nucleotides and derivatives	核苷酸及其衍生物	Nucleotides and derivatives	核苷酸及其衍生物	487-21-8	3	354301	298925	283559	95764.1	107794	114783	1.68424e+06	1.58624e+06	1.69667e+06
MWSmce116	6	C10H13N5O3	5'-Deoxyadenosine	5-脱氧腺嘌呤核苷	Nucleotides and derivatives	核苷酸及其衍生物	Nucleotides and derivatives	核苷酸及其衍生物	4754-39-6	3	206424	154346	210371	211372	212563	71690	1.21135e+06	1.12989e+06	1.19652e+06
MW0152516	6	C29H46N6O8S	Leu-Thr-Phe-Gln-Met	Leu-Thr-Phe-Gln-Met	Amino acids and derivatives	氨基酸及其衍生物	Amino acids and derivatives	氨基酸及其衍生物	-	3	5.40925e+06	5.18173e+06	5.56088e+06	9	9	9	1.79348e+07	1.77165e+07	1.81268e+07
Lmhp001670	6	C11H22N2O3	L-Valyl-L-Leucine	L-缬氨酰-L-亮氨酸	Amino acids and derivatives	氨基酸及其衍生物	Amino acids and derivatives	氨基酸及其衍生物	3989-97-7	3	182192	187335	63350	1.10995e+06	1.00358e+06	1.22274e+06	2.27516e+06	2.22802e+06	2.21806e+06
Cmdn000784	6	C5H4N4O3	Uric acid	尿酸	Nucleotides and derivatives	核苷酸及其衍生物	Nucleotides and derivatives	核苷酸及其衍生物	69-93-2	1	241041	250384	248823	326442	343946	334344	2.21091e+06	1.99376e+06	2.16975e+06
Zmpn000199	6	C6H10O8	D-Galactaric acid	D-半乳糖二酸	Others	其它类	Saccharides	糖类	526-99-8	3	121543	103044	84104.8	41567.7	48873.3	49937.2	469110	378840	303660
MW0144710	6	C21H36N6O8	Ala-Pro-Asp-Ala-Lys	Ala-Pro-Asp-Ala-Lys	Amino acids and derivatives	氨基酸及其衍生物	Amino acids and derivatives	氨基酸及其衍生物	-	3	3.39531e+06	3.22351e+06	1.9761e+06	9	9	9	1.23592e+07	1.34216e+07	1.34676e+07
MW0132545	6	C15H10O5	3,7,4'-Trihydroxyflavone	3，7，4-三羟基黄酮	Flavonoids	黄酮	Flavones	黄酮	2034-65-3	3	293300	265593	307978	5712.93	10819.6	5875.52	785895	844751	858766
Hmln003169	6	C21H24O7	Trachelogenin	络石苷元	Lignans and Coumarins	木脂素和香豆素	Lignans	木脂素	34209-69-3	2	1.2989e+06	1.32351e+06	1.39506e+06	196624	53047.2	47024.4	4.45292e+06	4.16748e+06	4.85761e+06
pmp000571	6	C15H10O5	Apigenin; 4',5,7-Trihydroxyflavone	芹菜素	Flavonoids	黄酮	Flavones	黄酮	520-36-5	3	489405	462015	516380	28824.8	20775.8	18031.9	1.19259e+06	1.19641e+06	1.19853e+06
Zadp006809	6	C18H26O2	3β,12-dihydroxy-13-methyl-podocarpane-8,10,13-tiene	3β,12-dihydroxy-13-methyl-podocarpane-8,10,13-tiene	Terpenoids	萜类	Ditepenoids	二萜	-	3	13556.1	64585.1	54801.5	28310.4	37428.4	35949.2	233325	236792	218881
MWSslk135	6	C10H8O4	7,8-Dihydroxy-4-methylcoumarin	7,8-二羟基-4-甲基香豆素	Lignans and Coumarins	木脂素和香豆素	Coumarins	香豆素	2107-77-9	3	23705.6	40457.9	79558.1	9	9	9	129884	153048	142540
pmn001694	6	C18H34O5	9,10,13-Trihydroxy-11-Octadecenoic Acid	9,10,13-三羟基-11-十八碳烯酸	Lipids	脂质	Free fatty acids	游离脂肪酸	29907-57-1	1	5.3241e+06	5.20736e+06	5.6272e+06	501228	554701	529944	2.44991e+07	2.48942e+07	2.62134e+07
MWS201442	6	C13H18N2O4	Phe-Thr	L-苯丙氨酸-L-苏氨酸	Amino acids and derivatives	氨基酸及其衍生物	Amino acids and derivatives	氨基酸及其衍生物	51352-44-4	3	381543	377520	397583	574359	544244	564353	9.43614e+06	9.51917e+06	9.86097e+06
pmf0557	6	C16H11N2NaO4S	Orange I	橙黄 I	Alkaloids	生物碱	Alkaloids	生物碱	523-44-4	2	7.39921e+06	7.33306e+06	8.08251e+06	26082.8	23149.8	13928.2	2.50865e+07	2.59887e+07	2.94954e+07
MWS4354	6	C11H15N5O4	N6-methyladenosine	N6-甲基腺苷	Nucleotides and derivatives	核苷酸及其衍生物	Nucleotides and derivatives	核苷酸及其衍生物	1867-73-8	3	25005	86928.8	88996.5	63350	210225	48345	2.41384e+06	2.42148e+06	2.3625e+06
mws0884	6	C10H12N5O6P	Cyclic 3',5'-Adenylic acid	环-3',5'-腺嘌呤核苷酸	Nucleotides and derivatives	核苷酸及其衍生物	Nucleotides and derivatives	核苷酸及其衍生物	60-92-4	1	116924	120923	151217	109697	114344	104176	1.04852e+07	9.59203e+06	1.08281e+07
mws1189	6	C6H10O7	D-Galacturonic acid	D-半乳糖醛酸	Others	其它类	Saccharides	糖类	685-73-4	3	480087	658779	340734	252693	196706	198311	771083	704057	922046
mws2108	6	C16H18O9	Cryptochlorogenic acid (4-O-Caffeoylquinic acid)*	隐绿原酸 (4-O-咖啡酰奎宁酸)*	Phenolic acids	酚酸类	Phenolic acids	酚酸类	905-99-7	1	310865	448624	826544	265261	240573	234755	5.8507e+06	5.8828e+06	5.76357e+06
Lmbn005172	6	C9H10O3	2,6-Dimethoxybenzaldehyde	2,6-二甲氧基苯甲醛	Others	其它类	Aldehyde compounds	醛类化合物	3392-97-0	1	89752.6	69770.3	90622.1	111953	113873	121748	1.4721e+06	1.25316e+06	1.31716e+06
MWS0274	6	C9H10O3	DL-3-Phenyllactic acid	DL-3-苯基乳酸	Organic acids	有机酸	Organic acids	有机酸	828-01-3	1	89752.6	69770.3	90622.1	111953	113873	121748	1.4721e+06	1.25316e+06	1.31716e+06
Lmyn007622	6	C18H36O5	9,10,18-Trihydroxystearic acid	9,10,18-三羟基硬脂酸	Lipids	脂质	Free fatty acids	游离脂肪酸	496-86-6	3	21835.3	28095.3	23234.6	3253.95	5202.38	15810.7	98074.3	91795.7	87699.7
ZbBn002068	6	C8H12O5	3-methyl-ShikimicAcid	3-甲基莽草酸	Organic acids	有机酸	Organic acids	有机酸	-	2	409502	367357	413963	146581	181501	162511	7.65719e+06	4.39726e+06	4.30036e+06
mws0194	6	C5H4N4	Purine	嘌呤碱	Nucleotides and derivatives	核苷酸及其衍生物	Nucleotides and derivatives	核苷酸及其衍生物	120-73-0	3	24040.6	18711.5	25415.5	38565.6	37568.7	33686.8	60556.6	54613.8	64636.7
Wcjp001257	6	C16H17NO3	1,2-Didehydrocrinan-3-ol	1,2-Didehydrocrinan-3-ol	Alkaloids	生物碱	Alkaloids	生物碱	510-67-8	2	739887	783897	743066	948953	906547	880111	2.05098e+06	1.92011e+06	1.76009e+06
pmb1754	6	C5H15NO4P+	O-Phosphocholine	O-磷酸胆碱	Alkaloids	生物碱	Alkaloids	生物碱	107-73-3	3	592636	546704	560962	363243	411557	341422	909830	904018	984362
Wafp002664	6	C15H20N2O4	1-O-p-Coumaroyllysine	1-O-对香豆酰赖氨酸	Alkaloids	生物碱	Phenolamine	酚胺	-	3	92233.1	166618	124575	55997.3	55737.5	49498.5	356085	327848	358368
mws0120	6	C8H20NO6P	Choline Alfoscerate	甘磷酸胆碱 GPC	Lipids	脂质	PC	磷脂酰胆碱	28319-77-9	1	9961895	12571970	14350820	18708185	21351680	19098740	35972490	35425025	45195915
Wcgn010096	6	C20H28O3	2-ethenyl-7-hydroxy-2,4b,8,8-tetramethyl-4,4a,5,7,8a,9-hexahydro-1H-phenanthrene-3,6-dione	2-ethenyl-7-hydroxy-2,4b,8,8-tetramethyl-4,4a,5,7,8a,9-hexahydro-1H-phenanthrene-3,6-dione	Terpenoids	萜类	Ditepenoids	二萜	-	3	27194.3	27490.6	29320.5	22508.6	27618.5	24989.1	60789.2	60547.9	57995.7
MWS201381	6	C14H17N3O4	Ser-Trp	L-丝氨酸-L-色氨酸	Amino acids and derivatives	氨基酸及其衍生物	Amino acids and derivatives	氨基酸及其衍生物	94421-70-2	3	588063	592287	600895	313570	158765	327420	1.17852e+06	1.13285e+06	1.11607e+06
mws1715	6	C10H13N5O3	Cordycepin (3'-Deoxyadenosine)	虫草素(3'-脱氧腺苷)	Nucleotides and derivatives	核苷酸及其衍生物	Nucleotides and derivatives	核苷酸及其衍生物	73-03-0	3	123249	144998	167950	179850	158681	102791	876031	849377	911287
mws2124	6	C2H5O6P	2-Phosphoglycolate	2-磷酸乙醇酸	Organic acids	有机酸	Organic acids	有机酸	13147-57-4	3	273816	266166	263616	112585	113280	117415	843961	902578	897752
MWS201405	6	C15H18N4O4	His-Tyr	L-组氨酸-L-酪氨酸	Amino acids and derivatives	氨基酸及其衍生物	Amino acids and derivatives	氨基酸及其衍生物	35979-00-1	3	541643	612705	503829	612652	332127	568127	1.01227e+06	1.04735e+06	1.04179e+06
Lmhn002437	6	C7H6O4	Terreic acid	土曲霉酸	Others	其它类	Ketone compounds	酮类化合物	121-40-4	3	132785	125721	151018	139361	98032.9	150279	330427	307152	297750
pmp000344	6	C15H10O5	3',4',7-Trihydroxyflavone	3',4',7-三羟基黄酮	Flavonoids	黄酮	Flavones	黄酮	2150-11-0	1	329269	294320	367738	12799.6	8033.63	41051.6	855859	826068	866120
MWS201478	6	C12H16N2O4	Phe-Ser	L-苯丙氨酸-L-丝氨酸	Amino acids and derivatives	氨基酸及其衍生物	Amino acids and derivatives	氨基酸及其衍生物	16053-39-7	2	435333	473962	445032	598483	660486	563244	4.096e+06	3.84174e+06	4.0973e+06
Lmzp004885	6	C17H14O7	Tricin (5,7,4'-Trihydroxy-3',5'-dimethoxyflavone)	苜蓿素(麦黄酮)	Flavonoids	黄酮	Flavones	黄酮	520-32-1	3	31607.4	37970	32229.5	35952.1	17685.1	17874.7	50092.1	70478.8	62682.8
Saln000462	6	C25H30O12	7-O-coumaroyl-loganic acid	7-O-coumaroyl-loganic acid	Terpenoids	萜类	Monoterpenoids	倍萜	-	3	1.21471e+06	1.12151e+06	894567	164082	76192.1	144525	2.59908e+06	2.29621e+06	2.73263e+06
mws5035	6	C15H22N2O3	L-Leucyl-L-phenylalanine	L-亮氨酰-L-苯丙氨酸	Amino acids and derivatives	氨基酸及其衍生物	Amino acids and derivatives	氨基酸及其衍生物	56217-82-4	1	468948	354515	191532	924485	793120	779382	1.74473e+06	1.77242e+06	1.81903e+06
mws0874	6	C10H14N5O7P	3'-Adenylic Acid	3'-腺嘌呤核苷酸	Nucleotides and derivatives	核苷酸及其衍生物	Nucleotides and derivatives	核苷酸及其衍生物	84-21-9	2	63338.5	159409	132692	86730.8	80295.4	107919	266600	313726	302350
MW0106855	6	C11H21N3O4	L-Glutaminyl-L-isoleucine	Gln Ile	Amino acids and derivatives	氨基酸及其衍生物	Amino acids and derivatives	氨基酸及其衍生物	86416-45-7	3	327230	370051	379262	125094	138516	141626	623715	728945	793896
pme3011	6	C4H9NO2	γ-Aminobutyric acid	γ-氨基丁酸	Organic acids	有机酸	Organic acids	有机酸	56-12-2	3	960427	1.01437e+06	965300	22545	20289.4	26514.3	2.5947e+06	2.60282e+06	2.60287e+06
MWS201451	6	C11H18N4O3	Val-His	L-缬氨酸-L-组氨酸	Amino acids and derivatives	氨基酸及其衍生物	Amino acids and derivatives	氨基酸及其衍生物	13589-07-6	2	196967	220142	231081	9	9	9	597171	655918	449724
Lcsp001705	6	C15H25N3O6	Pro-Ile-Asp	脯氨酰-异亮氨酰-天冬氨酸	Amino acids and derivatives	氨基酸及其衍生物	Amino acids and derivatives	氨基酸及其衍生物	-	2	1.52502e+06	1.81238e+06	1.82301e+06	9	9	9	3.88736e+06	9.2074e+06	9.35393e+06
MWS0205	6	C4H6N4O3	Allantoin	尿囊素	Organic acids	有机酸	Organic acids	有机酸	97-59-6	3	146797	145714	141462	107354	116218	128868	269155	262862	215332
MWS2984	6	C4H4N6O	8-Azaguanine	8-氮鸟嘌呤	Nucleotides and derivatives	核苷酸及其衍生物	Nucleotides and derivatives	核苷酸及其衍生物	134-58-7	3	576778	513413	392699	837322	1.20356e+06	1.83523e+06	4.2397e+06	4.39111e+06	5.20177e+06
mws0180	6	C7H6O4	2,5-Dihydroxybenzoic acid; Gentisic Acid*	2,5-二羟基苯甲酸; 龙胆酸*	Phenolic acids	酚酸类	Phenolic acids	酚酸类	490-79-9	3	181229	91628.6	98973.6	125060	286109	124345	295616	273682	289213
MWSmce713	6	C9H12O2	3-(4-Hydroxyphenyl)-1-propanol	3-(4-羟基苯基)-1-丙醇	Phenolic acids	酚酸类	Phenolic acids	酚酸类	10210-17-0	2	9	9	9	9	9	9	9624.29	6684.51	8007.95
Lcsp002477	6	C13H25N3O4	Gly-Val-Leu	甘氨酸-缬氨酸-亮氨酸	Amino acids and derivatives	氨基酸及其衍生物	Amino acids and derivatives	氨基酸及其衍生物	-	2	611289	653651	742294	406183	242452	408106	994294	1.1633e+06	966207
Lajp004824	6	C22H24O9	Medicarpinglucoside	美迪紫檀素葡萄糖苷	Others	其它类	Alcohol compounds	醇类化合物	-	2	913704	610160	958410	20969.8	28593	23232.9	1.14284e+07	1.14799e+07	1.0994e+07
MWS20645	6	C11H14N2O4	Gly-Tyr	甘氨酸-酪氨酸	Amino acids and derivatives	氨基酸及其衍生物	Amino acids and derivatives	氨基酸及其衍生物	658-79-7	1	2.02303e+06	2.85554e+06	1.94506e+06	2.09418e+06	2.59214e+06	1.99902e+06	1.49414e+07	1.76793e+07	1.60783e+07
mws0014	6	C10H10O4	Ferulic acid*	阿魏酸*	Phenolic acids	酚酸类	Phenolic acids	酚酸类	537-98-4	1	405557	393925	400482	28292.4	46861.7	46680	3.11924e+06	2.86417e+06	2.90571e+06
pmb0613	6	C33H40O20	Apigenin-6,8-di-C-glucoside-4'-O-glucoside	芹菜素-6,8-二-C-葡萄糖苷-4'-O-葡萄糖苷	Flavonoids	黄酮	Flavones	黄酮	-	3	14778	121921	59704	75943.9	59067.2	30010	700306	701847	623808
MWSmce632	6	C10H10O4	Vanillin acetate	香兰素乙酸酯	Phenolic acids	酚酸类	Phenolic acids	酚酸类	881-68-5	3	277923	297969	311114	151328	147314	126517	933675	950613	887133
Wbhp007574	6	C20H32O5	Talascortene C	Talascortene C	Terpenoids	萜类	Terpene	萜类	-	2	306777	269352	380310	166207	59228.1	35753.5	860317	993851	1.03145e+06
MW0152336	6	C18H31N5O6	Leu-Gly-Ala-Pro-Gly	Leu-Gly-Ala-Pro-Gly	Amino acids and derivatives	氨基酸及其衍生物	Amino acids and derivatives	氨基酸及其衍生物	-	3	6.14883e+06	5.16044e+06	4.89752e+06	965873	2.31964e+06	1.62607e+06	4.05604e+07	3.8378e+07	3.91475e+07
MW0149998	6	C30H45N5O10	Glu-Glu-Phe-Leu-Val	谷氨酸-谷氨酸-苯丙氨酸-亮氨酸-缬氨酸	Amino acids and derivatives	氨基酸及其衍生物	Amino acids and derivatives	氨基酸及其衍生物	-	3	983796	429327	382185	9	9	9	1.18192e+07	8.24752e+06	1.05937e+07
pmd0130	6	C22H46NO7P	LysoPC 14:0	溶血磷脂酰胆碱 14:0	Lipids	脂质	LPC	溶血磷脂酰胆碱	20559-16-4	1	101319	93168.6	104831	274658	245552	284763	792718	670101	793023
MWSmce268	6	C20H30O4	Lathyrol	千金子二萜醇	Terpenoids	萜类	Ditepenoids	二萜	34420-19-4	3	15453.1	21050.8	22256.3	29869.7	32503.5	38161.5	73127	77595.2	80262.7
Sayp009743	6	C17H24O4	phomophyllin L	phomophyllin L	Terpenoids	萜类	Sesquiterpenoids	倍半萜	-	3	12805.1	14390.7	20779.7	69168	52832.8	81016.2	123098	136858	131751
pmn001421	6	C16H18O8	3-O-p-Coumaroylquinic acid*	3-O-对香豆酰奎宁酸*	Phenolic acids	酚酸类	Phenolic acids	酚酸类	87099-71-6	3	7283.64	22926.3	70467.5	23340	18340	18340	79982.8	97568.2	102924
Zmpn000095	6	C6H15O9P	Sorbitol-6-phosphate	山梨糖醇-6-磷酸	Others	其它类	Saccharides	糖类	20479-58-7	2	1.11192e+06	1.17511e+06	902166	202147	177195	176176	3.59741e+06	3.28823e+06	2.69158e+06
Zmyn000083	6	C6H14O12P2	D-Glucose 1,6-bisphosphate	D-葡萄糖-1,6-二磷酸	Others	其它类	Saccharides	糖类	10139-18-1	3	128986	152121	138642	35042.7	36060.6	34201.6	249548	290545	275497
mws0609	6	C10H12N5O7P	Guanosine 3',5'-cyclic monophosphate	鸟苷 3',5'-环单磷酸	Nucleotides and derivatives	核苷酸及其衍生物	Nucleotides and derivatives	核苷酸及其衍生物	7665-99-8	1	152012	178054	150914	99002.6	123794	116343	1.10063e+07	1.08454e+07	1.10522e+07
pmp001085	6	C21H30O8	Onitin-2'-O-glucoside	金粉蕨素-2'-O-葡萄糖苷	Terpenoids	萜类	Sesquiterpenoids	倍半萜	76947-60-9	3	9971.29	51680	15591.3	28330.1	58059.7	65562	153615	198672	243710
mws0178	6	C16H18O9	Chlorogenic acid (3-O-Caffeoylquinic acid)*	绿原酸 (3-O-咖啡酰奎宁酸)*	Phenolic acids	酚酸类	Phenolic acids	酚酸类	327-97-9	1	406040	384269	1.51199e+06	322939	299763	303703	7.64468e+06	6.83009e+06	7.40298e+06
MWSmce040	6	C8H8O3	Isovanillin	异香草醛	Others	其它类	Aldehyde compounds	醛类化合物	621-59-0	3	31962.2	21133.8	33668.4	46215.4	33933.3	54394.4	83681.1	89853.6	72190.1
MEDL00444	6	C11H20N2O3	Pro-Ile	脯氨酸-异亮氨酸	Amino acids and derivatives	氨基酸及其衍生物	Amino acids and derivatives	氨基酸及其衍生物	-	3	190226	185643	145983	101897	182767	163545	530415	430267	421197
Lmhn004756	6	C23H20O10	Cinnamoylferuloyltartaric acid	肉桂酰阿魏酰酒石酸	Phenolic acids	酚酸类	Phenolic acids	酚酸类	-	3	13262.4	16015.4	10329.9	3908.79	14054.9	2040.45	36145.6	38832	34216.8
MWS1903	6	C7H14N2O3	Glycyl-L-valine	甘氨酰-L-缬氨酸	Amino acids and derivatives	氨基酸及其衍生物	Amino acids and derivatives	氨基酸及其衍生物	1963-21-9	2	41680	70020	56685	30010	9328.66	85030	1998935	1953310	1801325
Lmlp005572	6	C21H20O10	Galangin-7-O-glucoside	高良姜素-7-O-葡萄糖苷	Flavonoids	黄酮	Flavones	黄酮	-	1	763089	1.03463e+06	944385	38345	19643.1	30155.6	1.04796e+07	1.13189e+07	1.20192e+07
MW0107090	6	C13H24N4O4	Glycyl-L-prolyl-L-lysine	甘氨酰-L-脯氨酰-L-赖氨酸	Amino acids and derivatives	氨基酸及其衍生物	Amino acids and derivatives	氨基酸及其衍生物	52766-29-7	3	1.01268e+07	1.05732e+07	9.75214e+06	1.20342e+07	9.26607e+06	1.24843e+07	23983155	24136135	1.686e+07
Wayn000815	6	C11H19NO9	N-(1-Deoxy-1-fructosyl)Glutamic acid	N-(1-脱氧-1-果糖基)谷氨酸	Nucleotides and derivatives	核苷酸及其衍生物	Nucleotides and derivatives	核苷酸及其衍生物	-	1	282680	273669	316235	463675	271930	431776	665719	710752	784498
Qmyp101414	6	C18H32O4	Septemlobin D	Septemlobin D	Terpenoids	萜类	Sesquiterpenoids	倍半萜	-	3	37215.4	32163	26298.2	3162.53	8874.82	7382.36	262203	195059	237735
Wcjp001060	6	C16H13NO4	Asiaticumine A	Asiaticumine A	Alkaloids	生物碱	Alkaloids	生物碱	-	3	1.11436e+07	1.03051e+07	1.19688e+07	6.36191e+06	5.54268e+06	5.64715e+06	7.22968e+07	7.60091e+07	9.68728e+07
MW0150475	6	C12H21N3O4	Gly-Pro-Val	甘氨酸-脯氨酸-缬氨酸	Amino acids and derivatives	氨基酸及其衍生物	Amino acids and derivatives	氨基酸及其衍生物	-	3	1.25848e+07	7.68815e+06	1.31963e+07	9.30429e+06	8.17423e+06	1.03855e+07	2.37466e+07	2.05353e+07	1.93611e+07
MW0158621	6	C24H38N8O8	Tyr-Thr-Gln-Arg	酪氨酸-苏氨酸-谷氨酰胺-精氨酸	Amino acids and derivatives	氨基酸及其衍生物	Amino acids and derivatives	氨基酸及其衍生物	-	3	55582.1	48022.9	69335.7	12793.1	14255.1	7921.07	112078	118679	112483
pmb3074	6	C16H18O8	5-O-p-Coumaroylquinic acid*	5-O-对香豆酰奎宁酸*	Phenolic acids	酚酸类	Phenolic acids	酚酸类	1899-30-5	3	5046.72	29637.6	69364.6	6670	7293.62	10005	89539.8	129176	121028
Hmhn003518	6	C16H20O9	4-O-β-D-glucopyranosylferulic acid	4-O-β-D-葡萄糖基阿魏酸	Phenolic acids	酚酸类	Phenolic acids	酚酸类	-	3	30433.7	9057.02	7199.6	4698.71	18215.6	26429.2	66311.1	59088.2	67653.1
Zmln002252	6	C10H8O6	Sideretin (5,7,8-Trihydroxy-6-methoxycoumarin)	5,7,8-三羟基-6-甲氧基香豆素	Lignans and Coumarins	木脂素和香豆素	Coumarins	香豆素	-	3	126811	119928	125007	48919.2	38167.9	42463.2	246580	232674	247844
Lmxp000939	6	C5H5N5	Zarzissine	1H-咪唑并(4,5-D)哒嗪-2-胺	Alkaloids	生物碱	Alkaloids	生物碱	160568-14-9	1	1.36362e+06	1.21905e+06	1.15676e+06	173445	117766	108417	2.51042e+06	2.47304e+06	2.55121e+06
Wdsp002492	6	C19H19NO5	12-hydroxy-11-methoxy-7-methyl-6,7,7a,8-tetrahydro-5H-[1,3]dioxolo[4',5':4,5]benzo[1,2,3-de]benzo[g]quinoline 7-oxide	12-羟基-11-甲氧基-7-甲基-6,7,7a,8-四氢-5H-[1,3]二氧杂环[4,5':4,5]苯并[1,2,3-de]苯并并[g]喹啉7-氧化物	Alkaloids	生物碱	Aporphine alkaloids	阿朴啡型生物碱	-	2	30010	26875.8	65020	31039.9	23766.2	22562.5	1.23905e+06	993592	1.03746e+06
pme0033	6	C5H4N4O	Hypoxanthine	次黄嘌呤	Nucleotides and derivatives	核苷酸及其衍生物	Nucleotides and derivatives	核苷酸及其衍生物	68-94-0	3	518758	498704	501758	1777700	743295	2208670	3.53502e+06	3.5563e+06	4.16046e+06
pma0948	6	C8H11NO	Phenylethanolamine	苯基乙醇胺	Alkaloids	生物碱	Alkaloids	生物碱	7568-93-6	3	123381	82305.4	112927	143603	171796	149877	487202	490450	447241
Lcsp000959	6	C10H19N3O4	Gly-Val-Ala	甘氨酸-缬氨酸-丙氨酸	Amino acids and derivatives	氨基酸及其衍生物	Amino acids and derivatives	氨基酸及其衍生物	-	1	1.66537e+06	994394	960155	897537	919857	912735	7.99062e+06	9.74393e+06	8.58633e+06
pmn001695	6	C16H20O10	Trihydroxycinnamoylquinic acid	三羟基肉桂酰奎宁酸	Phenolic acids	酚酸类	Phenolic acids	酚酸类	-	3	7720.25	26113.7	5539.44	11670	6187.09	6290.03	63014.6	64773.2	63184.3
Wasn002902	6	C15H16O10	O-p-Coumaroylgalactaric acid	O-对香豆酰半乳糖酸	Phenolic acids	酚酸类	Phenolic acids	酚酸类	-	3	46680	49549.2	70020	59769.5	73715.2	74399.7	486367	478347	528292
pme0422	6	C10H10O4	Isoferulic Acid*	异阿魏酸*	Phenolic acids	酚酸类	Phenolic acids	酚酸类	25522-33-2	1	423213	377571	322216	36779.1	83365	65020	2.81318e+06	5750515	2.77373e+06
mws0895	6	C21H20O10	Genistein-7-O-Glucoside (Genistin)	染料木苷(金雀异黄苷)	Flavonoids	黄酮	Isoflavones	异黄酮	529-59-9	3	32510.4	56531.8	48060.7	3873.76	6486.57	17539.5	647164	655520	472854
Wasn000410	6	C6H15O8P	sn-glycero-3-phospho-(1'-sn-glycerol)	sn-glycero-3-phospho-(1'-sn-glycerol)	Others	其它类	Others	其它	-	3	197375	175243	211473	304001	321902	300632	964769	1.2306e+06	999137
Zmyp000878	6	C10H13N5O5	Crotonoside; 2-Hydroxyadenosine	巴豆苷; 2-羟基腺苷	Nucleotides and derivatives	核苷酸及其衍生物	Nucleotides and derivatives	核苷酸及其衍生物	1818-71-9	1	1.25733e+07	1.05923e+07	1.15355e+07	4.84718e+06	5.34613e+06	6.46589e+06	8.93469e+07	8.87153e+07	8.15458e+07
mws1350	6	C9H10O4	Syringaldehyde; 4-Hydroxy-3,5-Dimethoxybenzaldehyde	丁香醛; 4-羟基-3,5-二甲氧基苯甲醛	Others	其它类	Aldehyde compounds	醛类化合物	134-96-3	3	17503.5	24009.2	16675	17381.1	18819.8	14283.2	107619	121131	135421
pme0040	6	C5H5N5	Adenine	腺嘌呤	Nucleotides and derivatives	核苷酸及其衍生物	Nucleotides and derivatives	核苷酸及其衍生物	73-24-5	3	1.35623e+06	1.16241e+06	1.17692e+06	85648.1	124022	96438.9	2.52615e+06	2.72196e+06	2.66285e+06
pmb3068	6	C16H18O8	1-O-p-Coumaroylquinic acid	1-O-对香豆酰奎宁酸	Phenolic acids	酚酸类	Phenolic acids	酚酸类	-	3	19796	19041.8	67275.8	21907.7	4047.36	15072.2	131727	112717	129913
MWSHC20168	6	C7H6O4	Methyl cumalate	香豆酸甲酯	Phenolic acids	酚酸类	Phenolic acids	酚酸类	6018-41-3	3	75358	72895.9	75825.4	45522.7	86949.2	122866	262711	272182	299632
MW0152461	6	C14H25N3O4	Leu-Pro-Ala	L-亮氨酸-L-脯氨酸-L-丙氨酸	Amino acids and derivatives	氨基酸及其衍生物	Amino acids and derivatives	氨基酸及其衍生物	-	3	2.64911e+06	2.90972e+06	3.20933e+06	1.2397e+06	783501	1.55605e+06	6.35063e+06	7.47796e+06	7.909e+06
Zbln000478	6	C14H24O9	2-(4-hydroxy-1-((3,4,5-trihydroxy-6-(hydroxymethyl)tetrahydro-2H-pyran-2-yl)oxy)cyclohexyl)acetic acid	2-(4-hydroxy-1-((3,4,5-trihydroxy-6-(hydroxymethyl)tetrahydro-2H-pyran-2-yl)oxy)cyclohexyl)acetic acid	Others	其它类	Saccharides	糖类	-	2	112382	92436.2	55015	129785	26833.9	23677.9	147361	250225	205155
pmf0289	6	C15H21N5O4	Riboprine	利波腺苷	Nucleotides and derivatives	核苷酸及其衍生物	Nucleotides and derivatives	核苷酸及其衍生物	7724-76-7	3	76435.3	70560.9	84785.8	138442	107702	119864	210986	191997	197295
Hmtn001288	6	C9H10O4	Methyl 2,4-dihydroxyphenylacetate	2,4-二羟基苯乙酸甲酯	Phenolic acids	酚酸类	Phenolic acids	酚酸类	67828-42-6	3	16675	16845.4	8367.44	28420.2	27583.4	33524.1	172626	193331	194117
pme1178	6	C10H13N5O5	Guanosine	鸟苷	Nucleotides and derivatives	核苷酸及其衍生物	Nucleotides and derivatives	核苷酸及其衍生物	118-00-3	1	6.94404e+06	7.82051e+06	7.61565e+06	4.16433e+06	4.08022e+06	4.28957e+06	5.74293e+07	5.84806e+07	5.40807e+07
MW0131367	6	C21H20O9	4H-1-Benzopyran-4-one, 7-(beta-D-glucopyranosyloxy)-3-(4-hydroxyphenyl)-	3-(4-羟基苯基)-7-{[3，4，5-三羟基-6-(羟甲基）恶烷-2-基]氧}-4H-色烯-4-酮	Others	其它类	Ketone compounds	酮类化合物	-	3	33291.4	24412.5	18976.6	6051.02	41504	10759.8	226090	347878	399106
mws0251	6	C5H6N2O2	Thymine	胸腺嘧啶	Nucleotides and derivatives	核苷酸及其衍生物	Nucleotides and derivatives	核苷酸及其衍生物	65-71-4	3	759899	739312	892654	183466	198061	169583	6.08619e+06	5.71188e+06	5.79713e+06
Lcsp001834	6	C12H23N3O4	Gly-Val-Val	甘氨酸-缬氨酸-缬氨酸	Amino acids and derivatives	氨基酸及其衍生物	Amino acids and derivatives	氨基酸及其衍生物	79672-11-0	1	320010	263209	202478	301546	101743	137667	5.46784e+06	5.30656e+06	6.53329e+06
mws1013	6	C9H6O4	Esculetin (6,7-Dihydroxycoumarin)	秦皮乙素; 6,7-二羟基香豆素	Lignans and Coumarins	木脂素和香豆素	Coumarins	香豆素	305-01-1	3	9	9	9	30331.1	45010	28787.7	115542	166770	81246.6
Zmhn003082	6	C15H18O10	5-O-Galloyl-methyl quinine ester	5-O-没食子酰-奎宁酸甲酯	Phenolic acids	酚酸类	Phenolic acids	酚酸类	-	3	34093.6	43066.8	37507.6	32148.5	26726	12825.9	96969.7	117161	128875
pme3732	6	C9H13N3O5	Cytidine	胞苷	Nucleotides and derivatives	核苷酸及其衍生物	Nucleotides and derivatives	核苷酸及其衍生物	65-46-3	2	341405	321077	352306	284025	303954	224890	3.68389e+06	4.41797e+06	4.00491e+06
MA10074217	6	C9H7NO	4-Hydroxyquinoline	4-羟基喹啉	Alkaloids	生物碱	Quinoline alkaloids	喹啉类生物碱	611-36-9	2	76394.3	73001.6	85469.7	36595.8	47676.5	53650.8	494531	506968	508463
HX1341	6	C9H6O3	7-hydroxy-2H-1-benzopyran-2-one	7-羟基-2H-1-苯并吡喃-2-酮	Lignans and Coumarins	木脂素和香豆素	Coumarins	香豆素	-	3	7983.14	17614.1	31664.3	15005	20005	39484.7	166044	118640	190037
Hmlp001270	6	C20H20O14	2,3-Di-O-Galloyl-β-D-glucose	2,3-二-O-没食子酰-β-D-葡萄糖	Phenolic acids	酚酸类	Phenolic acids	酚酸类	-	3	465417	398700	400449	78281.7	75132.3	67183.3	1.26105e+06	1.55192e+06	972691
pmn001525	6	C23H26O11	3,5-Digalloylshikimic acid	3,5-二没食子酰莽草酸	Phenolic acids	酚酸类	Phenolic acids	酚酸类	95753-52-9	3	112488	82266.1	16453.1	26777.1	71034	42645.4	125254	129392	132376
MWSslk257	6	C9H14N3O8P	Cytidine 5'-monophosphate(Cytidylic acid)	胞苷-5'-单磷酸	Nucleotides and derivatives	核苷酸及其衍生物	Nucleotides and derivatives	核苷酸及其衍生物	63-37-6	3	180597	225211	281090	126587	127318	135102	624443	1.07439e+06	664676
Lmzn001983	6	C16H24O10	D-Threo-guaiacylglycerol-7-O-β-D-glucoside	D-苏式-愈创木基甘油-7-O-β-D-葡萄糖苷	Phenolic acids	酚酸类	Phenolic acids	酚酸类	-	3	104398	103482	93334.4	104627	127451	114720	344353	371527	386823
MW0103015	6	C20H32O6	7-[4,6-Dihydroxy-2-(3-hydroxyocta-1,5-dienyl)oxan-3-yl]hept-5-enoic acid	7-[4,6-Dihydroxy-2-(3-hydroxyocta-1,5-dienyl)oxan-3-yl]hept-5-enoic acid	Lipids	脂质	Free fatty acids	游离脂肪酸	71953-80-5	3	18299.5	7324.13	20465.6	833.664	763.784	561.795	50274.2	58710.8	95088.5
Wmqn000812	6	C10H8O4	Scopoletin (7-Hydroxy-6-methoxycoumarin)	东莨菪内酯	Lignans and Coumarins	木脂素和香豆素	Coumarins	香豆素	92-61-5	3	86789.9	95962.6	95995.5	108818	225185	103600	223310	192053	219908
pme2890	6	C8H16N2O4S2	L-Homocystine	L-高胱氨酸	Amino acids and derivatives	氨基酸及其衍生物	Amino acids and derivatives	氨基酸及其衍生物	626-72-2	3	155546	194475	157823	346207	391895	139460	559974	329526	480101
mws0072	6	C21H20O10	Apigenin-5-O-glucoside	芹菜素-5-O-葡萄糖苷	Flavonoids	黄酮	Flavones	黄酮	28757-27-9	1	818126	737259	704665	19171.5	23001.1	23232.9	1.23578e+07	1.48064e+07	1.16181e+07
MW0158566	6	C23H27N3O7	Tyr-Phe-Glu	酪氨酸-苯丙氨酸-谷氨酸	Amino acids and derivatives	氨基酸及其衍生物	Amino acids and derivatives	氨基酸及其衍生物	-	3	8.46201e+06	1.0071e+07	9.07664e+06	5.80483e+06	4.86946e+06	5.37899e+06	2.82185e+07	2.91877e+07	2.59459e+07
MWSmce490	6	C8H8O4	2',4',6'-Trihydroxyacetophenone	2',4',6'-三羟基苯乙酮	Phenolic acids	酚酸类	Phenolic acids	酚酸类	480-66-0	3	30010	21300.6	24099.2	25208	11400.1	15482.4	52170.4	56372.8	49688.3
Zapn004520	6	C21H24O9	gnetifolin E	买麻藤戊素	Others	其它类	Stilbene	茋类	140671-07-4	3	31875.4	55208.3	43475.6	31129.5	7803.9	22729.3	148849	120068	152610
MWS201430	6	C9H18N2O4S	Met-Thr	L-蛋氨酸-L-苏氨酸	Amino acids and derivatives	氨基酸及其衍生物	Amino acids and derivatives	氨基酸及其衍生物	40883-16-7	3	25295	13340	12146.6	16735.9	8340	24583.1	235200	197738	148764
Wchn003237	6	C8H8O3	3-hydroxy-5-methoxybenzaldehyde	3-羟基-5-甲氧基苯甲醛	Phenolic acids	酚酸类	Phenolic acids	酚酸类	57179-35-8	3	13029.7	15309.1	18340	17760.5	30010	19401.4	49371.3	39471.6	40986.7
Wcjp001032	6	C10H12N4O5	9-[(2S,3S,4S,5R)-3,4-dihydroxy-5-(hydroxymethyl)oxolan-2-yl]-1H-purin-6-one	9-[(2S,3S,4S,5R)-3,4-dihydroxy-5-(hydroxymethyl)oxolan-2-yl]-1H-purin-6-one	Alkaloids	生物碱	Alkaloids	生物碱	-	3	971005	595126	703782	486519	507178	985065	5.21421e+06	4020990	5.21294e+06
pmn001642	6	C23H20O13	Kaempferol-3-O-(2''-O-acetyl)glucuronide	山柰酚-3-O-(2''-O-乙酰)葡萄糖醛酸苷	Flavonoids	黄酮	Flavonols	黄酮醇	-	3	45227.5	178217	91744.5	50380.2	62461.8	74060.9	265959	192658	184359
Lmsp102219	6	C15H10O5	Aloe emodin	芦荟大黄素	Quinones	醌类	Anthraquinone	蒽醌	481-72-1	3	86313.1	121162	96484.9	15303.9	12317.6	22473	268536	244357	285093
Lmhn002926	6	C13H12O7	p-Coumaroylmalic acid	对香豆酰苹果酸	Phenolic acids	酚酸类	Phenolic acids	酚酸类	-	3	18842.1	25005	65050.1	47688.1	24366.9	81307.7	84240.6	143969	106545
MWS4309	6	C13H15N3O3	Glycyl-tryptophan	甘氨酰-色氨酸	Amino acids and derivatives	氨基酸及其衍生物	Amino acids and derivatives	氨基酸及其衍生物	2390-74-1	3	153946	117515	85590.4	169249	163633	150579	463023	733604	691422
Hmcp003783	6	C13H10N2O	1-Acetyl-β-carboline	1-乙酰基-β-咔啉	Alkaloids	生物碱	Plumerane	吲哚类生物碱	-	1	1.64784e+06	1.65265e+06	1.63492e+06	548291	553260	546796	7.31829e+06	6.92615e+06	6.9997e+06
Lmdn001925	6	C26H34O12	Olivil-4'-O-glucoside	橄榄树脂素-4'-O-葡萄糖苷	Lignans and Coumarins	木脂素和香豆素	Lignans	木脂素	76880-93-8	2	31362	26402	76690	25868.3	33975.5	40458	414911	382984	295310
Hmln004940	6	C32H52O14	Capsianoside I	辣椒萜苷 I	Terpenoids	萜类	Ditepenoids	二萜	121924-04-7	3	1.7968e+06	1.61622e+06	802599	678159	563810	1.13277e+06	3.05866e+06	2.75734e+06	3.19885e+06
pme1194	6	C9H13N3O4	2'-Deoxycytidine	2'-脱氧胞苷	Nucleotides and derivatives	核苷酸及其衍生物	Nucleotides and derivatives	核苷酸及其衍生物	951-77-9	3	180150	167259	141549	230272	269635	232674	355778	357112	372614
mws0736	6	C8H16N2O3	N-Glycyl-L-leucine	N-甘氨酰-L-亮氨酸	Amino acids and derivatives	氨基酸及其衍生物	Amino acids and derivatives	氨基酸及其衍生物	869-19-2	1	523146	261434	717958	516467	391325	551072	1.9577e+06	2.39443e+06	2.25409e+06
mws5041	6	C8H16N2O3	L-Glycyl-L-isoleucine	L-甘氨酰-L-异亮氨酸	Amino acids and derivatives	氨基酸及其衍生物	Amino acids and derivatives	氨基酸及其衍生物	19461-38-2	3	523146	261434	717958	516467	391325	551072	1.9577e+06	2.39443e+06	2.25409e+06
mws1179	6	C21H22O10	Naringenin-7-O-glucoside (Prunin)	柚皮素-7-O-葡萄糖苷 (樱桃苷)	Flavonoids	黄酮	Flavanones	二氢黄酮	529-55-5	3	6670	10812.3	9965.24	1848.53	1846.69	1038.07	21503.7	28034.7	47339.5
pme1119	6	C10H12N4O5	Inosine	肌苷	Nucleotides and derivatives	核苷酸及其衍生物	Nucleotides and derivatives	核苷酸及其衍生物	58-63-9	3	95035	120060	163900	156141	120776	105419	322846	400970	268702
Zmhn001036	6	C21H22O10	Choerospondin	南酸枣苷	Flavonoids	黄酮	Flavanones	二氢黄酮	81202-36-0	3	45534.6	38345	33198.4	15005	21544.7	18160.4	74762.6	74050.2	72598.6
mws4176	6	C12H16N2O3	L-Alanyl-L-Phenylalanine	L-丙氨酰-L-苯丙氨酸	Amino acids and derivatives	氨基酸及其衍生物	Amino acids and derivatives	氨基酸及其衍生物	3061-90-3	2	415566	372784	616335	906565	1.05081e+06	1.1768e+06	1.75778e+06	1.9636e+06	1801150
mws1593	6	C24H42O21	D-Maltotetraose	D-麦芽四糖	Others	其它类	Saccharides	糖类	34612-38-9	3	37838.2	45795.6	39321.9	24928.9	14517.4	16675	88152.3	104531	124234
Lskp211424	6	C20H20N2O9	siliendines A glucose	siliendines A glucose	Alkaloids	生物碱	Alkaloids	生物碱	-	2	142547	139670	83771.4	18340	22366.7	29862.4	3.01139e+06	2.09538e+06	1.54867e+06
Hagn002504	6	C19H16O7	5,7,5'-Trimethoxy-3',4'-methylenedioxyflavonoid	5,7,5'-三甲氧基-3',4'-亚甲二氧基黄酮	Flavonoids	黄酮	Flavones	黄酮	-	3	23834.4	33762.8	23300.5	3469.81	4490.99	4927.27	456261	403050	486731
Li512115	6	C25H24O12	Isochlorogenic acid B	异绿原酸 B	Phenolic acids	酚酸类	Phenolic acids	酚酸类	14534-61-3	3	10005	8340	18481.3	12823.6	13121	22855.5	42314	42435.9	31820.1
MWS2426	6	C16H19N3O5	Tryptophan glutamic acid	色氨酰谷氨酸	Amino acids and derivatives	氨基酸及其衍生物	Amino acids and derivatives	氨基酸及其衍生物	36099-95-3	2	26494.4	31644.6	38819.5	16285.6	24932.2	22464.4	60257.4	58335.5	63024
pmb3142	6	C13H16O8	Salicylic acid-2-O-glucoside	水杨酸-2-O-葡萄糖苷	Phenolic acids	酚酸类	Phenolic acids	酚酸类	10366-91-3	3	42815.7	57903.6	41742.3	19708.8	25790.7	17746.1	86268.7	57630.6	113597
Wcdp007388	6	C18H26O2	(10Z,14E,16E)-10,14,16-Octadecatrien-12-Ynoic Acid	(10Z,14E,16E)-10,14,16-Octadecatrien-12-Ynoic Acid	Lipids	脂质	Free fatty acids	游离脂肪酸	-	2	22172	5862.35	34521.3	20526.6	39638.3	66319.5	412110	422711	422070
Zmhn001883	6	C14H18O9	Vanillic acid-4-O-glucoside	香草酸-4-O-葡萄糖苷	Phenolic acids	酚酸类	Phenolic acids	酚酸类	32142-31-7	3	11077.4	9561.02	34562.5	22763.5	11948.5	25806.9	96981.8	94193.8	116544
pmb0962	6	C10H22N2O4	L-Lysine-Butanoic Acid	L-赖氨酸丁酸酯	Amino acids and derivatives	氨基酸及其衍生物	Amino acids and derivatives	氨基酸及其衍生物	80407-71-2	3	332060	185125	198475	23340	56685	16007.2	701730	395555	552740
pmb0782	6	C5H11N	Piperidine	哌啶	Alkaloids	生物碱	Piperidine alkaloids	哌啶类生物碱	110-89-4	3	7.14251e+06	7.24266e+06	7.19245e+06	1.2232e+06	1.49854e+06	1.68017e+06	17977200	9.59643e+06	2.63997e+07
mws0179	6	C17H20O9	Chlorogenic acid methyl ester	绿原酸甲酯	Phenolic acids	酚酸类	Phenolic acids	酚酸类	29708-87-0	2	35006.1	29806.2	43384.3	53422.1	33098.2	48709.8	121635	131735	141740
MWSslk042	6	C6H7NO2	N-Ethylmaleimide (NEM)	N-乙基顺丁烯二酰亚胺	Amino acids and derivatives	氨基酸及其衍生物	Amino acids and derivatives	氨基酸及其衍生物	128-53-0	3	58400	59303.5	111715	18369.8	28340	31639.5	152924	146855	109208
Zmgn004894	6	C8H8O3	Methyl 4-hydroxybenzoate	对羟基苯甲酸甲酯	Phenolic acids	酚酸类	Phenolic acids	酚酸类	99-76-3	3	25887.1	20005	25005	47514.4	34495.7	30497.7	77918.9	146745	143410
Lcsp001547	6	C15H25N3O6	Pro-Leu-Asp	脯氨酰-亮氨酰-天冬氨酸	Amino acids and derivatives	氨基酸及其衍生物	Amino acids and derivatives	氨基酸及其衍生物	-	1	1.47474e+06	1.79294e+06	1.83608e+06	656923	517499	886085	2.4438e+06	8.74248e+06	9.09983e+06
pme2693	7	C6H14N2O	N-Acetylputrescine	N-乙酰腐胺	Alkaloids	生物碱	Alkaloids	生物碱	18233-70-0	3	524300	469411	469110	1.26311e+06	1.35923e+06	1.52371e+06	557418	716760	644390
MWStz170	7	C11H18N2O3	Cyclo(L-Leu-trans-4-hydroxy-L-Pro)	环(L-亮氨酸-反-4-羟基-L-脯氨酸)	Amino acids and derivatives	氨基酸及其衍生物	Amino acids and derivatives	氨基酸及其衍生物	115006-86-5	1	2.21491e+06	2.06113e+06	2.15554e+06	4.71721e+06	4.9955e+06	4.67844e+06	1.4977e+06	1.45169e+06	1.35678e+06
MW0014493	7	C4H6O3	4-Hydroxycrotonic acid	4-羟基巴豆酸	Organic acids	有机酸	Organic acids	有机酸	24587-49-3	3	7.58983e+06	7.46452e+06	9.54121e+06	7.80099e+07	6.66597e+07	6.3368e+07	762907	782931	784654
pmf0174	7	C10H22O	1-Decanol*	1-癸醇*	Others	其它类	Alcohol compounds	醇类化合物	112-30-1	3	1.10136e+07	1.0535e+07	1.14757e+07	2.3408e+07	2.24799e+07	2.15101e+07	1.11162e+07	1.14173e+07	1.06525e+07
Wbhp008849	7	C20H30O4	Tagalsin S	Tagalsin S	Terpenoids	萜类	Terpene	萜类	-	1	231733	372096	703395	1.46583e+06	2.10043e+06	2.18008e+06	32431.3	56249.1	45707.4
MW0145885	7	C9H16N4O6	Asn-Ser-Gly	L-天冬酰胺-L-丝氨酰-甘氨酸	Amino acids and derivatives	氨基酸及其衍生物	Amino acids and derivatives	氨基酸及其衍生物	-	3	5.96435e+06	6.49033e+06	5.95035e+06	1.76397e+07	1.73807e+07	1.75162e+07	4.05219e+06	4.11464e+06	3.95552e+06
MWS201443	7	C9H19N3O4	Ser-Lys	L-丝氨酸-L-赖氨酸	Amino acids and derivatives	氨基酸及其衍生物	Amino acids and derivatives	氨基酸及其衍生物	22677-61-8	3	1.11579e+06	1.15295e+06	1.12043e+06	2.84298e+06	3.33017e+06	3.10169e+06	983999	980050	1.85581e+06
MW0145690	7	C23H40N8O9	Asn-Asn-Leu-Asn-Val	Asn-Asn-Leu-Asn-Val	Amino acids and derivatives	氨基酸及其衍生物	Amino acids and derivatives	氨基酸及其衍生物	-	3	5.06434e+06	5.21051e+06	4.69667e+06	1.35148e+07	1.21611e+07	1.34523e+07	3.59917e+06	2.20896e+06	3.6017e+06
Zbzp007397	7	C11H16O2	5,6,7,7a-tetrahydro-4,4,7a-trimethyl-2(4H)-benzofuranone	5,6,7,7a-四氢-4,4,7a-三甲基-2(4H)-苯并呋喃酮	Others	其它类	Others	其它	15356-74-8	3	145604	175099	191767	823873	802972	718359	86918.1	96642.3	107822
Lmbn002072	7	C7H12O4	2-Propylsuccinic acid*	2-丙基琥珀酸*	Organic acids	有机酸	Organic acids	有机酸	618-57-5	3	193334	233793	230136	466246	461322	468552	157603	176326	167269
Zbqp003189	7	C10H20N2O3	Val-Val	缬氨酸-缬氨酸	Amino acids and derivatives	氨基酸及其衍生物	Amino acids and derivatives	氨基酸及其衍生物	3918-94-3	1	1.00105e+07	9.50262e+06	9.57159e+06	1.97441e+07	1.93052e+07	1.9657e+07	8.13759e+06	8.75897e+06	8.32135e+06
Zmtn001624	7	C10H7NO3	N-Acetylisatin	N-乙酰靛红	Alkaloids	生物碱	Plumerane	吲哚类生物碱	574-17-4	3	1.04066e+06	1.01415e+06	915040	2.40088e+06	2.56201e+06	2.39128e+06	855009	749246	728553
pme0282	7	C8H6O4	Phthalic acid	邻苯二甲酸	Phenolic acids	酚酸类	Phenolic acids	酚酸类	88-99-3	1	15292.6	17330.1	16852.4	3.85123e+07	3.60871e+07	3.62546e+07	5005	13054.2	36675
Zmdp000292	7	C7H16N4O2	Arginine methyl ester	精氨酸甲酯	Amino acids and derivatives	氨基酸及其衍生物	Amino acids and derivatives	氨基酸及其衍生物	-	2	3.30349e+06	3.3424e+06	3.4891e+06	9.39224e+06	8.81042e+06	9.13779e+06	1.79641e+06	1.65683e+06	1.62664e+06
MW0148056	7	C18H27N3O4S1	Cys-Phe-Ile	半胱氨酸-苯丙氨酸-异亮氨酸	Amino acids and derivatives	氨基酸及其衍生物	Amino acids and derivatives	氨基酸及其衍生物	-	3	1.25253e+06	1.10528e+06	1.30875e+06	1.09306e+07	1.14884e+07	1.08111e+07	913909	526989	972054
Zazp005768	7	C30H37NO7	19,20-Epoxycytochalasin D环氧细胞松弛素 D	环氧细胞松弛素 D	Others	其它类	Others	其它	-	3	48104.8	112563	204060	5.61594e+06	8.70398e+06	1.03524e+07	14079.9	26573.5	26635.7
Waln010192	7	C28H52NO9P	2-(2,3-dihydroxypropoxy)-3-(((2-(dimethylamino)ethoxy)(hydroxy)phosphoryl)oxy)propyl (8E,11Z,14Z)-octadeca-8,11,14-trienoate*	2-(2,3-二羟基丙氧基)-3-(((2-(二甲基氨基)乙氧基)(羟基)磷酰基)氧基)丙基 (8E,11Z,14Z)-十八碳-8,11,14-三烯酸*	Lipids	脂质	LPE	溶血磷脂酰乙醇胺	-	1	16122.9	9109.89	17724.5	103578	57662	143760	3111.92	2784.61	4597.75
Lmbn001467	7	C7H13NO3	5-Acetamidopentanoic Acid	5-乙酰氨基戊酸	Organic acids	有机酸	Organic acids	有机酸	1072-10-2	3	469433	433024	403820	937276	947704	938566	414899	400522	433613
Lmhp012042	7	C21H38O4	2-Linoleoylglycerol*	2-亚油酰甘油酯*	Lipids	脂质	Glycerol ester	甘油酯	3443-82-1	1	19160	14723.2	24484.6	60497.3	95348.8	54898.8	14015.6	14481.9	5095.38
Lmhp009464	7	C22H44NO7P	LysoPE 17:1(2n isomer)	溶血磷脂酰乙醇胺 17:1(2n异构)	Lipids	脂质	LPE	溶血磷脂酰乙醇胺	-	2	329366	260206	436824	1.05673e+06	1.61925e+06	1.1895e+06	17842.1	15290.7	6314.13
Lmbn001930	7	C7H6O2	2-Hydroxybenzaldehyde (Salicylaldehyde)	2-羟基苯甲醛 (水杨醛)	Phenolic acids	酚酸类	Phenolic acids	酚酸类	90-02-8	1	69062.5	64201.1	67798.5	1.21209e+08	1.20499e+08	122084647	65512.7	74751.4	51855.8
Lmhp009034	7	C21H42NO7P	LysoPE 16:1	溶血磷脂酰乙醇胺 16:1	Lipids	脂质	LPE	溶血磷脂酰乙醇胺	-	1	455648	452001	426708	2.55542e+06	2.30082e+06	2.60499e+06	116620	90277.2	110516
mws0924	7	C6H10O4	2-Methylglutaric acid	2-甲基戊二酸	Organic acids	有机酸	Organic acids	有机酸	617-62-9	3	103950	178450	89101.7	838309	839314	819611	57626.6	69990.7	80246.7
Lmyn000503	7	C13H12O11	Mucic acid-1,4-lactone-2-O-gallate	粘酸-1,4-内酯-2-O-没食子酸酯	Phenolic acids	酚酸类	Phenolic acids	酚酸类	-	3	66852.4	38104.9	78819.8	149184	171057	149179	94056.1	93353.3	61624.6
Lmqn008369	7	C27H49O12P	PI(18:2/0:0)	磷脂酰肌醇(18:2/0:0)	Lipids	脂质	Glycerol ester	甘油酯	-	3	249492	223934	229020	2.06755e+06	2.10754e+06	1.90517e+06	3145.03	2551.04	2449.9
Zbqn002253	7	C9H17NO5	6-(((S)-1-carboxyethyl)amino)-4-hydroxyhexanoicacid	6-(((S)-1-羧乙基)氨基)-4-羟基己酸	Amino acids and derivatives	氨基酸及其衍生物	Amino acids and derivatives	氨基酸及其衍生物	-	1	3.43747e+06	3.3752e+06	3.4419e+06	1.64468e+07	1.64884e+07	1.59731e+07	1.81913e+06	1.83045e+06	1.98052e+06
Lafp003256	7	C11H14O5	3,4'-Dihydroxy-3',5'-dimethoxypropiophenone	3,4'-二羟基-3',5'-二甲氧基苯乙酮	Phenolic acids	酚酸类	Phenolic acids	酚酸类	136196-47-9	3	795434	708945	826036	1.84374e+06	2.03478e+06	1.94635e+06	477129	548210	517043
pmf0175	7	C10H22O	2-Decanol*	2-癸醇*	Others	其它类	Alcohol compounds	醇类化合物	1120-06-5	3	1.2023e+07	1.22504e+07	1.25466e+07	2.57022e+07	2.48409e+07	2.31389e+07	1.31003e+07	1.25833e+07	1.20149e+07
pme1474	7	C11H15N5O3S	5'-Deoxy-5'-(methylthio)adenosine	5-脱氧-5-甲硫腺苷	Nucleotides and derivatives	核苷酸及其衍生物	Nucleotides and derivatives	核苷酸及其衍生物	2457-80-9	3	3.22541e+06	3.19497e+06	3.51758e+06	7.94708e+06	7.37505e+06	7.93051e+06	4.05566e+06	4.09856e+06	4.03594e+06
pme0066	7	C3H7N3O2	Guanidinoacetate	乙酸胍	Alkaloids	生物碱	Alkaloids	生物碱	352-97-6	3	985502	992176	995319	4.27131e+06	4.13792e+06	4.27533e+06	178755	228418	198348
Lmxn008846	7	C11H18O3	Hydroxydihydrobovolide	羟基二氢博伏内酯	Others	其它类	Lactones	内酯类化合物	6067-11-4	2	34386.5	27994.1	26874.9	91117.1	77098.6	84153.6	13020.1	21573.9	20686.6
Zbln013951	7	C23H22O5	1-(3'-methoxy-4'-hydroxybenzyl)-2,7-dihydroxy-4-methoxyphenanthrene	1-(3'-甲氧基-4'-羟苄基)-2,7-二羟基-4-甲氧基菲	Quinones	醌类	PhenAnthraquinones	菲醌	-	3	55930.5	49875.2	45013.6	389538	356190	357289	27098.1	20657.9	21774.4
MW0145347	7	C17H28N8O6	Arg-Glu-His	L-精氨酰-L-谷氨酰-L-组氨酸	Amino acids and derivatives	氨基酸及其衍生物	Amino acids and derivatives	氨基酸及其衍生物	-	3	637017	528184	756783	7.34354e+06	9.43833e+06	7.08174e+06	169929	137982	191943
Zmhn001420	7	C8H6O4	5,7-Dihydroxy-1(3H)-isobenzofuranone	5,7-二羟基-1(3H)-异苯并呋喃酮	Phenolic acids	酚酸类	Phenolic acids	酚酸类	27979-58-4	2	211068	192429	49874.4	7.3877e+07	7.54692e+07	7.44422e+07	103375	231275	72445.5
pme3388	7	C7H16N4O2	Homoarginine	高精氨酸	Amino acids and derivatives	氨基酸及其衍生物	Amino acids and derivatives	氨基酸及其衍生物	156-86-5	3	1.40998e+06	1.53425e+06	1.55963e+06	4.36533e+06	4.35786e+06	4.4499e+06	883899	818595	959771
Rfmb091	7	C18H32O3	9S-Hydroxy-10E,12Z-octadecadienoic acid*	9S-羟基-10E,12Z-十八碳二烯酸*	Lipids	脂质	Free fatty acids	游离脂肪酸	15514-85-9	1	1.33247e+06	1.42076e+06	1.44765e+06	6.19244e+06	6.49024e+06	6.61333e+06	1.98259e+06	2.00348e+06	1.85936e+06
NK10251888	7	C8H18N4O2	NG,NG-Dimethyl-L-arginine*	NG,NG-二甲基-L-精氨酸*	Amino acids and derivatives	氨基酸及其衍生物	Amino acids and derivatives	氨基酸及其衍生物	30315-93-6	1	4.4269e+06	4.96599e+06	4.75971e+06	1.049e+07	1.10241e+07	10792412	2.93411e+06	2.91055e+06	2.83819e+06
MW0155166	7	C38H49N7O7	Phe-Gln-Phe-Phe-Lys	Phe-Gln-Phe-Phe-Lys	Amino acids and derivatives	氨基酸及其衍生物	Amino acids and derivatives	氨基酸及其衍生物	-	3	8.15415e+06	7.93491e+06	8.4051e+06	1.2908e+08	1.31926e+08	1.26792e+08	184319	141953	194744
MW0157872	7	C31H43N5O9	Thr-Val-Thr-Phe-Tyr	Thr-Val-Thr-Phe-Tyr	Amino acids and derivatives	氨基酸及其衍生物	Amino acids and derivatives	氨基酸及其衍生物	-	3	3.90753e+06	4.34149e+06	4.20567e+06	2.62247e+07	2.49084e+07	2.59592e+07	2.09652e+06	2.00146e+06	2.2013e+06
Wbmn010531	7	C22H34O5	Previtexilactone	Previtexilactone	Terpenoids	萜类	Ditepenoids	二萜	61263-52-3	3	2.49372e+06	2.89346e+06	3.60678e+06	1.17103e+07	1.19221e+07	1.35362e+07	1.26839e+06	1.22745e+06	1.1146e+06
mws0193	7	C7H15N3O3	L-Homocitrulline	L-高瓜氨酸	Amino acids and derivatives	氨基酸及其衍生物	Amino acids and derivatives	氨基酸及其衍生物	1190-49-4	3	798905	1048855	1028705	3613620	4105005	3847975	268590	355450	226850
MW0151313	7	C21H41N7O5	Ile-Ala-Leu-Arg	Ile-Ala-Leu-Arg	Amino acids and derivatives	氨基酸及其衍生物	Amino acids and derivatives	氨基酸及其衍生物	-	3	2.97302e+06	2.84606e+06	3.59134e+06	1.79119e+07	1.81112e+07	1.85573e+07	2.31512e+06	2.33551e+06	2.50385e+06
Wayn001528	7	C7H10O7	Homocitrate	高柠檬酸	Organic acids	有机酸	Organic acids	有机酸	13052-73-8	1	2.22253e+06	2.19326e+06	2.27562e+06	1.12137e+07	1.03988e+07	9.57402e+06	890259	935048	795077
Rfmb087	7	C18H32O4	9-Hydroxy-13-oxo-10-octadecenoic Acid	9-羟基-13-氧代-10-十八碳烯酸	Lipids	脂质	Free fatty acids	游离脂肪酸	-	3	497138	486550	558972	2.14234e+06	2.22751e+06	2.12977e+06	986565	1.00603e+06	1.03573e+06
MW0106536	7	C10H13NO2	3-Amino-4-phenylbutanoic acid	DL-β-高苯丙氨酸	Amino acids and derivatives	氨基酸及其衍生物	Amino acids and derivatives	氨基酸及其衍生物	15099-85-1	3	2.51929e+06	2.53987e+06	2.58665e+06	2.14622e+07	2.20362e+07	1.98345e+07	134823	131905	105424
pmb0501	7	C5H14N4	Agmatine	胍丁胺	Alkaloids	生物碱	Alkaloids	生物碱	306-60-5	3	481512	540715	501581	1.09315e+06	1.08476e+06	1.25372e+06	614190	607016	632398
Lmhp008589	7	C23H42NO7P	LysoPE 18:3(2n isomer)	溶血磷脂酰乙醇胺 18:3(2n异构)	Lipids	脂质	LPE	溶血磷脂酰乙醇胺	-	2	255719	300244	298936	1.55778e+06	1.56117e+06	1.77081e+06	18813.9	11889.7	8383.68
pme1383	7	C8H11NO3	Pyridoxine	吡哆醇	Others	其它类	Vitamin	维生素	65-23-6	1	5.63445e+06	5.85658e+06	6.14816e+06	2.57337e+07	2.64008e+07	2.71802e+07	7.11387e+06	7.38517e+06	6.50638e+06
MWSmce591	7	C15H22O2	Curcumenol	莪术烯醇	Terpenoids	萜类	Sesquiterpenoids	倍半萜	19431-84-6	3	333022	302860	362340	1.83772e+06	1.85569e+06	1.67007e+06	81857.4	97222.3	60790.4
pmb0863	7	C24H46NO7P	LysoPC 16:2(2n isomer)	溶血磷脂酰胆碱 16:2(2n异构)	Lipids	脂质	LPC	溶血磷脂酰胆碱	-	1	352271	365287	346856	3.61789e+06	3.54559e+06	3.60602e+06	8945.77	5713.56	4616.73
MW0156035	7	C28H42N8O8	Pro-Tyr-Pro-Arg-Ser	Pro-Tyr-Pro-Arg-Ser	Amino acids and derivatives	氨基酸及其衍生物	Amino acids and derivatives	氨基酸及其衍生物	-	3	8.43839e+06	8.19511e+06	8.55059e+06	9.8706e+07	1.01362e+08	9.71261e+07	167678	266757	268590
Zmjp000182	7	C7H16N4O2	N-Monomethyl-L-arginine	N-单甲基-L-精氨酸	Amino acids and derivatives	氨基酸及其衍生物	Amino acids and derivatives	氨基酸及其衍生物	17035-90-4	2	2.57991e+06	2.91426e+06	2.9833e+06	7.80078e+06	7.2191e+06	7.75063e+06	1.56419e+06	1.47483e+06	1.57992e+06
pmb0069	7	C7H7NO	Benzamide	苯甲酰胺	Alkaloids	生物碱	Alkaloids	生物碱	55-21-0	3	973482	860450	946807	4.50357e+06	5.09776e+06	4.52389e+06	547831	470672	425693
MW0012363	7	C20H34O4	5,8,11-Eicosatrienoic acid, 14,15-dihydroxy-, (5Z,8Z,11Z)-	5,8,11-二十碳三烯酸，14,15-二羟基-，(5Z,8Z,11Z)-	Lipids	脂质	Free fatty acids	游离脂肪酸	-	3	271231	243602	246765	2.99259e+06	3.01602e+06	3.0979e+06	82060.3	100670	79268.6
Lmhp003367	7	C11H18N2O3	Mutaaspergillic Acid	变曲霉酸	Alkaloids	生物碱	Alkaloids	生物碱	15272-17-0	1	2.78447e+07	2.78162e+07	2.85527e+07	6.13176e+07	6.41268e+07	6.25944e+07	1.78347e+07	1.79561e+07	1.7811e+07
pme0124	7	C7H12N2O3	L-Glycyl-L-proline	L-甘氨酰-L-脯氨酸	Amino acids and derivatives	氨基酸及其衍生物	Amino acids and derivatives	氨基酸及其衍生物	704-15-4	1	2.43876e+07	2.26985e+07	2.21384e+07	4.4425e+07	4.57611e+07	5.25664e+07	19121179	1.61104e+07	1.87383e+07
Lmbn004685	7	C18H32O4	5S,8R-DiHODE; (5S,8R,9Z,12Z)-5,8-Dihydroxyoctadeca-9,12-dienoate	5,8-二羟基-9,12-十八碳二烯酸	Lipids	脂质	Free fatty acids	游离脂肪酸	-	1	32539.6	20754.5	23684.5	44212	60116.6	51493.6	26811.1	20495.4	30767.2
MW0150167	7	C24H37N7O8	Glu-Thr-Phe-Arg	谷氨酸-苏氨酸-苯丙氨酸-精氨酸	Amino acids and derivatives	氨基酸及其衍生物	Amino acids and derivatives	氨基酸及其衍生物	-	3	2.83861e+06	2.67375e+06	2.7739e+06	1.39153e+07	1.38121e+07	1.37191e+07	148366	171198	199451
Wcdp009119	7	C18H30O2	Elaidolinolenic acid	依兰酚酸	Phenolic acids	酚酸类	Phenolic acids	酚酸类	28290-79-1	1	7.60352e+06	7.99552e+06	9.91599e+06	3.96084e+07	4.15085e+07	4.22235e+07	3.16472e+06	3.16247e+06	3.01229e+06
mws0572	7	C5H7N3O	5-Methylcytosine	5-甲基胞嘧啶	Nucleotides and derivatives	核苷酸及其衍生物	Nucleotides and derivatives	核苷酸及其衍生物	554-01-8	3	125435	92700.5	134512	592210	571439	464377	214704	248693	260821
Zbsn012113	7	C21H32O6	Diacetoxy-[6]-gingerdiol	二乙酰氧基-[6]-姜辣二醇	Phenolic acids	酚酸类	Phenolic acids	酚酸类	143615-75-2	2	38239.4	45362.5	59984.9	210099	214242	218523	12985.2	14573.1	16556.8
MW0150356	7	C13H23N3O6	Gly-Glu-Leu	甘氨酸-谷氨酸-亮氨酸	Amino acids and derivatives	氨基酸及其衍生物	Amino acids and derivatives	氨基酸及其衍生物	-	3	731819	687687	827632	4.19937e+06	1.3753e+06	4.17149e+06	314171	338637	360611
MW0146130	7	C23H28N6O9	Asp-His-Phe-Asp	Asp-His-Phe-Asp	Amino acids and derivatives	氨基酸及其衍生物	Amino acids and derivatives	氨基酸及其衍生物	-	3	1.98496e+06	1.82371e+06	2.0077e+06	1.22108e+07	1.23648e+07	1.13461e+07	1.30695e+06	1.39138e+06	1.41792e+06
zjbp111604	7	C15H22O2	8α-hydroxyeudesma-3,11(13)-dien-14-al	8α-hydroxyeudesma-3,11(13)-dien-14-al	Terpenoids	萜类	Sesquiterpenoids	倍半萜	-	3	115980	105431	70610.8	593515	660390	560394	29635.5	51705.1	50373.9
MW0155263	7	C30H49N5O6S2	Phe-Leu-Val-Met-Met	Phe-Leu-Val-Met-Met	Amino acids and derivatives	氨基酸及其衍生物	Amino acids and derivatives	氨基酸及其衍生物	-	3	294267	263203	168600	5.7702e+06	5.72927e+06	5.86944e+06	59439.8	110045	156760
MWSmce466	7	C8H8O2	4-Hydroxyacetophenone	4-羟基苯乙酮	Others	其它类	Ketone compounds	酮类化合物	99-93-4	3	795549	707877	659394	1.11258e+06	1.30382e+06	1.17682e+06	561612	578842	536849
MW0151607	7	C23H34N4O9	Ile-Thr-Tyr-Asp	Ile-Thr-Tyr-Asp	Amino acids and derivatives	氨基酸及其衍生物	Amino acids and derivatives	氨基酸及其衍生物	-	3	2.63137e+06	2.14373e+06	1.26389e+06	2.26786e+07	2.48623e+07	2.48734e+07	9	9	9
MWSHY0202	7	C16H12O2	6-Methylflavone	6-甲基黄酮	Flavonoids	黄酮	Flavones	黄酮	29976-75-8	3	241630	249386	220581	3.37845e+06	3.18727e+06	2.90384e+06	61150.2	43689.8	54987.1
Lmbn005369	7	C18H32O3	13(S)-HODE;13(S)-Hydroxyoctadeca-9Z,11E-dienoic acid*	13-羟基十八烷基-9,11-二烯酸*	Lipids	脂质	Free fatty acids	游离脂肪酸	10219-69-9	1	1.37226e+06	1.34779e+06	1.47772e+06	6.27398e+06	6.53591e+06	6.73353e+06	1.93153e+06	1.9456e+06	1.93653e+06
MW0108780	7	C6H11NO3S	N-Formyl-DL-methionine	N-甲酰基-DL-蛋氨酸	Amino acids and derivatives	氨基酸及其衍生物	Amino acids and derivatives	氨基酸及其衍生物	-	3	329901	365181	365066	1.29681e+06	1.32931e+06	1.21772e+06	266754	240471	226894
Lmhp008718	7	C25H48NO7P	LysoPC 17:2	溶血磷脂酰胆碱 17:2	Lipids	脂质	LPC	溶血磷脂酰胆碱	-	2	1.70897e+06	2.11293e+06	1.63076e+06	16843954	1.66736e+07	1.46468e+07	8480.46	13413.3	8456.06
Lmhp009590	7	C25H50NO7P	LysoPC 17:1	溶血磷脂酰胆碱 17:1	Lipids	脂质	LPC	溶血磷脂酰胆碱	-	3	1.53322e+06	1.4765e+06	1.48778e+06	7.38345e+06	7.15338e+06	7.15038e+06	79555.9	69947.6	74029.1
MW0146043	7	C26H39N7O9	Asp-Asn-Phe-Lys-Ala	Asp-Asn-Phe-Lys-Ala	Amino acids and derivatives	氨基酸及其衍生物	Amino acids and derivatives	氨基酸及其衍生物	-	3	1.65554e+06	1.77777e+06	1.64822e+06	5.59379e+06	5.34928e+06	5.40641e+06	490363	555680	489723
MWSmce203	7	C12H22O11	D-Cellobiose	D-纤维二糖	Others	其它类	Saccharides	糖类	528-50-7	3	563045	687967	676065	2.13511e+06	1.53297e+06	1.71165e+06	626731	572099	728319
MWS4525	7	C6H7N5O	6-O-methylguanine	6-O-甲基鸟嘌呤	Nucleotides and derivatives	核苷酸及其衍生物	Nucleotides and derivatives	核苷酸及其衍生物	20535-83-5	3	7.41369e+06	7.85253e+06	7.95424e+06	3.9374e+07	4.17095e+07	4.05037e+07	1.88736e+06	2.09008e+06	1.90238e+06
MWStz083	7	C10H16N2O2	Cyclo(D-Val-L-Pro)	环(D-缬氨酸-L-脯氨酸)	Amino acids and derivatives	氨基酸及其衍生物	Amino acids and derivatives	氨基酸及其衍生物	27483-18-7	1	3.53968e+06	3.27624e+06	3.51469e+06	8.62454e+06	7.70939e+06	8.92154e+06	2.2679e+06	2.42839e+06	2.23553e+06
MW0156891	7	C10H17N3O5	Ser-Pro-Gly	丝氨酰-脯氨酰-甘氨酸	Amino acids and derivatives	氨基酸及其衍生物	Amino acids and derivatives	氨基酸及其衍生物	-	3	5.3033e+06	4.90153e+06	4.96125e+06	1.20116e+07	1.10654e+07	1.22353e+07	6.15367e+06	5.86888e+06	6.37352e+06
Wcgn012724	7	C16H26O4	6-Hydroxyphomodiol	6-Hydroxyphomodiol	Others	其它类	Others	其它	-	1	1.91487e+07	1.63174e+07	1.6191e+07	2.91506e+07	2.72165e+07	3.04535e+07	1.14418e+07	1.41711e+07	1.41371e+07
MW0153603	7	C27H47N9O7S	Met-Lys-Asn-His-Leu	Met-Lys-Asn-His-Leu	Amino acids and derivatives	氨基酸及其衍生物	Amino acids and derivatives	氨基酸及其衍生物	-	3	676249	1.03988e+06	863402	4.91318e+06	6.11483e+06	4.55764e+06	823172	2.11609e+06	609095
Wcsn010496	7	C18H30O2	(5E,9E)-6,10,14-Trimethylpentadeca-5,9-Diene-2,13-Dione	(5E,9E)-6,10,14-Trimethylpentadeca-5,9-Diene-2,13-Dione	Others	其它类	Others	其它	-	1	49764.2	29439.3	29877.8	149750	149608	131799	11743.6	25865.9	16725
pmb0876	7	C21H44NO7P	LysoPE 16:0	溶血磷脂酰乙醇胺 16:0	Lipids	脂质	LPE	溶血磷脂酰乙醇胺	53862-35-4	1	817901	994943	1.22707e+06	5.17231e+06	5.16402e+06	4.64355e+06	142725	221850	175863
MWSmce257	7	C9H17NO5	D-Pantothenic Acid	D-泛酸(维生素B5)	Others	其它类	Vitamin	维生素	79-83-4	1	3.30798e+06	3.22625e+06	3.49266e+06	1.59366e+07	1.58469e+07	1.56461e+07	1.86892e+06	1.76005e+06	1.89804e+06
MWS4471	7	C6H10N2O4	N-Alpha-Acetyl-L-Asparagine	N-α-乙酰基-L-天冬酰胺	Amino acids and derivatives	氨基酸及其衍生物	Amino acids and derivatives	氨基酸及其衍生物	4033-40-3	2	573648	509820	555757	1.34836e+06	1.25113e+06	1.40712e+06	671734	658780	630688
pmb0854	7	C26H48NO7P	LysoPC 18:3	溶血磷脂酰胆碱 18:3	Lipids	脂质	LPC	溶血磷脂酰胆碱	-	1	1.15475e+06	1.10702e+06	1.14722e+06	7.68963e+06	7.34123e+06	7.40969e+06	251942	249938	177659
Wafn011571	7	C18H32O3	alpha-Hydroxylinoleic acid*	α-羟基亚油酸*	Lipids	脂质	Free fatty acids	游离脂肪酸	57818-44-7	1	1.27974e+06	1.32285e+06	1.50485e+06	6.39762e+06	6.85971e+06	6.78056e+06	1.89443e+06	1.98236e+06	1.80426e+06
Wmkn002777	7	C27H30O13	7-Hydroxy-3''-methoxy-isoflavone-7-primeveroside	7-羟基-3''-甲氧基-异黄酮-7-樱草糖苷	Flavonoids	黄酮	Isoflavones	异黄酮	-	3	268156	290178	255132	668212	631492	585836	207540	215662	203892
Zmyn004732	7	C18H30O3	2R-hydroxy-9Z,12Z,15Z-octadecatrienoic acid	2R-羟基-9Z,12Z,15Z-十八碳三烯酸	Lipids	脂质	Free fatty acids	游离脂肪酸	-	1	931151	1.0314e+06	1.5247e+06	4.27574e+06	5.24854e+06	6.10315e+06	102024	114483	132966
MWS2413	7	C5H9NO3	N-acetyl-beta-alanine	N-乙酰-β-丙氨酸	Amino acids and derivatives	氨基酸及其衍生物	Amino acids and derivatives	氨基酸及其衍生物	3025-95-4	3	107639	121192	125389	256480	243716	279305	66464.6	77168.5	69282.7
MW0149665	7	C25H41N9O12	Gln-Gln-Gln-Glu-Gln	谷酰氨-谷酰氨-谷酰氨-谷氨酸-谷酰氨	Amino acids and derivatives	氨基酸及其衍生物	Amino acids and derivatives	氨基酸及其衍生物	-	3	1.34739e+06	1.37659e+06	1.47251e+06	1.67434e+07	1.61968e+07	1.65837e+07	118665	76933.5	133315
pmp001251	7	C26H50NO7P	LysoPC 18:2(2n isomer)	溶血磷脂酰胆碱 18:2(2n异构)	Lipids	脂质	LPC	溶血磷脂酰胆碱	-	1	3.08154e+06	3.10759e+06	3.2385e+06	1.53215e+07	1.4393e+07	1.43487e+07	19100.6	21015.7	18115.4
pme0181	7	C7H11N3O2	3-Methyl-L-Histidine	3-甲基-L-组氨酸	Amino acids and derivatives	氨基酸及其衍生物	Amino acids and derivatives	氨基酸及其衍生物	368-16-1	3	897327	825880	795528	3.00707e+06	3.02872e+06	3.06737e+06	543872	840815	515353
MW0158488	7	C30H39N7O6	Tyr-His-Phe-Lys	酪氨酸-组氨酸-苯丙氨酸-赖氨酸	Amino acids and derivatives	氨基酸及其衍生物	Amino acids and derivatives	氨基酸及其衍生物	-	3	1.35996e+06	1.47116e+06	1.45905e+06	9.55107e+06	9.22095e+06	8.92929e+06	637523	681799	777123
mws0949	7	C20H34O4	8,9-Dihydroxy-5Z,11Z,14Z-eicosatrienoic acid	8,9-二羟基-5Z,11Z,14Z-二十碳三烯酸	Lipids	脂质	Free fatty acids	游离脂肪酸	192461-96-4	3	7835.07	11976.6	12075	28363.4	41329.2	46751.5	7348.8	6357.31	5099.58
mws0232	7	C17H20N4O6	Riboflavin (Vitamin B2)	核黄素 (维生素 B2)	Others	其它类	Vitamin	维生素	83-88-5	3	682109	667745	817134	3.34039e+06	3.63015e+06	3.37936e+06	461057	492581	403556
Lmhp008833	7	C24H48NO7P	LysoPC 16:1(2n isomer)	溶血磷脂酰胆碱 16:1(2n异构)	Lipids	脂质	LPC	溶血磷脂酰胆碱	-	1	2.93622e+06	2.98459e+06	2.9731e+06	2.18084e+07	1.99318e+07	2.11894e+07	858436	796949	531688
pme3968	7	C6H7N5O	7-Methylguanine	7-甲基鸟嘌呤	Nucleotides and derivatives	核苷酸及其衍生物	Nucleotides and derivatives	核苷酸及其衍生物	578-76-7	3	3.05837e+06	3.01621e+06	3.25905e+06	1.59191e+07	1.71156e+07	1.62877e+07	889039	877065	907469
MW0158992	7	C24H40N6O11	Val-Glu-Leu-Asp-Asn	Val-Glu-Leu-Asp-Asn	Amino acids and derivatives	氨基酸及其衍生物	Amino acids and derivatives	氨基酸及其衍生物	-	3	1.27368e+07	1.1972e+07	1.29501e+07	5.12773e+07	5.05867e+07	4.8512e+07	3.5173e+06	3.37671e+06	3.35827e+06
Ladp002935	7	C10H7NO3	3-quinolinecarboxylic acid	3-喹啉羧酸	Alkaloids	生物碱	Quinoline alkaloids	喹啉类生物碱	-	3	456584	478434	489205	1.46663e+06	1.46294e+06	1.56439e+06	315529	293529	271709
pmb0865	7	C26H48NO7P	LysoPC 18:3(2n isomer)	溶血磷脂酰胆碱 18:3(2n异构)	Lipids	脂质	LPC	溶血磷脂酰胆碱	-	1	1.0683e+06	1.24202e+06	953651	7.33195e+06	7.65501e+06	7.71118e+06	210677	228129	196106
pme2253	7	C6H10O6	L-Gulono-1,4-Lactone	L-古洛糖酸-1,4-内酯	Others	其它类	Saccharides	糖类	1128-23-0	2	624705	733555	666560	2.51641e+06	2.55951e+06	2.52319e+06	372155	492520	303783
Wbmn013660	7	C20H32O4	3,9-Dihydroxy-13(14)-labden-16,15-olide	3,9-二羟基-13(14)-半日花烯-16,15-内酯	Terpenoids	萜类	Ditepenoids	二萜	-	3	2.21998e+06	2.41825e+06	2.19394e+06	1.00073e+07	8.84344e+06	1.04874e+07	298800	305735	257281
Wcgn012576	7	C20H32O4	14-hydroxy-14-(hydroxymethyl)-5,9-dimethyltetracyclo[11.2.1.01,10.04,9]hexadecane-5-carboxylic acid	14-hydroxy-14-(hydroxymethyl)-5,9-dimethyltetracyclo[11.2.1.01,10.04,9]hexadecane-5-carboxylic acid	Terpenoids	萜类	Ditepenoids	二萜	-	3	2.21998e+06	2.41825e+06	2.19394e+06	1.00073e+07	8.84344e+06	1.04874e+07	298800	305735	257281
MW0150401	7	C28H40N6O8	Gly-Leu-Asp-Val-Trp	甘氨酸-亮氨酸-天门冬氨酸-缬氨酸-色氨酸	Amino acids and derivatives	氨基酸及其衍生物	Amino acids and derivatives	氨基酸及其衍生物	-	3	412892	268760	360071	5.29758e+06	4.81897e+06	4.65453e+06	118390	193197	59387.4
pmb1207	7	C19H14O6	O-Feruloyl 3-hydroxycoumarin	阿魏酰 3-羟基香豆素	Lignans and Coumarins	木脂素和香豆素	Coumarins	香豆素	-	3	123444	133189	161610	444674	407724	470784	151490	126764	117417
Zmmp000969	7	C11H14N2O5	5-Ribofuranosylnicotinamide	5-呋喃核糖基烟酰胺	Nucleotides and derivatives	核苷酸及其衍生物	Nucleotides and derivatives	核苷酸及其衍生物	107325-67-7	1	3.23136e+06	2.56729e+06	3.09982e+06	1.45677e+07	13538219	1.64142e+07	188483	204704	184124
MW0159140	7	C26H44N6O8	Val-Pro-Glu-Pro-Lys	Val-Pro-Glu-Pro-Lys	Amino acids and derivatives	氨基酸及其衍生物	Amino acids and derivatives	氨基酸及其衍生物	-	3	1.69296e+06	1.40412e+06	1.58586e+06	2.682e+07	2.43346e+07	2.56283e+07	74194	67593.8	212133
Wdgp002750	7	C22H26N2O3	Voachalotine	沃洛亭	Alkaloids	生物碱	Plumerane	吲哚类生物碱	664-25-5	2	600750	580919	382699	981040	923327	880806	416827	485761	459688
MW0015114	7	C22H32O4	(4Z,7S,8E,10E,12Z,14S,16Z,19Z)-7,14-dihydroxydocosa-4,8,10,12,16,19-hexaenoic acid	(4Z,7S,8E,10E,12Z,14S,16Z,19Z)-7,14-dihydroxydocosa-4,8,10,12,16,19-hexaenoic acid	Lipids	脂质	Free fatty acids	游离脂肪酸	-	3	200570	175807	225756	688871	623631	507226	220111	187669	192624
ML10197929	7	C4H9N3O2	Creatine	肌酸	Organic acids	有机酸	Organic acids	有机酸	57-00-1	3	633490	397197	473137	2.40991e+06	2.40901e+06	2.22496e+06	475087	505699	433336
MWSmce096	7	C15H22O	Nootkatone	圆柚酮	Terpenoids	萜类	Sesquiterpenoids	倍半萜	4674-50-4	3	34480.3	54081.5	108701	525727	496918	468872	114045	27623	81987
Lhfp110818	7	C17H24O5	Bakkenolide X	Bakkenolide X	Terpenoids	萜类	Sesquiterpenoids	倍半萜	-	3	183634	158161	111812	2.35866e+06	2.47401e+06	2.3789e+06	10862.1	9549.1	8633.23
Wbmn010746	7	C22H34O5	Negundoin A	Negundoin A	Terpenoids	萜类	Ditepenoids	二萜	-	3	9.14487e+06	1.05994e+07	11670684	4.52959e+07	4.61663e+07	4.96482e+07	3.47497e+06	3.38093e+06	3.56957e+06
pmb2799	7	C18H32O3	12,13-Epoxy-9-Octadecenoic Acid	12,13-环氧-9-十八碳烯酸	Lipids	脂质	Free fatty acids	游离脂肪酸	6799-85-5	1	44421.1	50348.9	51737.6	194169	215576	209401	13469.3	17998.5	8250.27
Lmbn000216	7	C5H8O5	3-Methylmalic acid*	3-甲基苹果酸*	Organic acids	有机酸	Organic acids	有机酸	152204-30-3	3	1.16348e+06	1.16321e+06	1.17347e+06	3.02033e+06	2.84499e+06	2.65934e+06	590804	610642	631352
MW0150400	7	C12H21N3O6	Gly-Leu-Asp	甘氨酸-亮氨酸-天门冬氨酸	Amino acids and derivatives	氨基酸及其衍生物	Amino acids and derivatives	氨基酸及其衍生物	-	3	1.39028e+07	1.36577e+07	1.29405e+07	3.85262e+07	4.23555e+07	3.85207e+07	5.20238e+06	5.2398e+06	6.05668e+06
mws0885	7	C7H6O4	2,4-Dihydroxybenzoic acid*	2,4-二羟基苯甲酸*	Phenolic acids	酚酸类	Phenolic acids	酚酸类	89-86-1	3	633343	556014	465362	1.7761e+06	2.01576e+06	1.86806e+06	469924	487000	474338
MWSslk106	7	C8H11N	2-Phenylethylamine	2-苯乙胺	Alkaloids	生物碱	Benzylphenylethylamine alkaloids	苄基苯乙胺类生物碱	156-28-5	3	1.00083e+06	1.08122e+06	1.13725e+06	5.38559e+06	6.34363e+06	5.5061e+06	560612	467375	483299
MWS201449	7	C10H19N3O4	Asn-Leu	L-天冬酰胺-L-亮氨酸	Amino acids and derivatives	氨基酸及其衍生物	Amino acids and derivatives	氨基酸及其衍生物	22601-71-4	3	385308	813880	533718	1.24246e+06	1.1232e+06	818291	520270	492479	475867
Zmyn000110	7	C6H14NO8P	D-Glucosamine 1-phosphate	D-氨基葡萄糖-1-磷酸	Others	其它类	Saccharides	糖类	2152-75-2	2	62037.1	84363.2	62453.7	405573	370572	311294	126165	108398	97085.1
Wcsp007265	7	C27H36O4	Sargachromenol	Sargachromenol	Others	其它类	Others	其它	-	3	16885.8	16891	13321.1	108235	144086	130120	4370.77	2918.32	1652.4
Wmtn012065	7	C15H30N2O	Piperazirum	Piperazirum	Alkaloids	生物碱	Alkaloids	生物碱	-	2	1.66287e+06	1.6066e+06	1.53391e+06	1.04974e+07	1.08798e+07	1.15478e+07	117069	382422	149686
pmd0160	7	C21H44NO7P	LysoPE 16:0(2n isomer)	溶血磷脂酰乙醇胺 16:0(2n异构)	Lipids	脂质	LPE	溶血磷脂酰乙醇胺	-	1	1.05774e+06	1.09282e+06	1.24293e+06	6.07615e+06	5.73919e+06	4.22951e+06	128780	183229	140960
Lmhp009497	7	C25H44NO7P	LysoPE 20:4	溶血磷脂酰乙醇胺 20:4	Lipids	脂质	LPE	溶血磷脂酰乙醇胺	-	2	84619.2	85749.7	63546.8	304617	282120	274404	87058.6	91255.5	87298.4
Lmhp008801	7	C23H42NO7P	LysoPE 18:3	溶血磷脂酰乙醇胺 18:3	Lipids	脂质	LPE	溶血磷脂酰乙醇胺	-	1	308066	316811	325964	1.50586e+06	1.40934e+06	1.62529e+06	20696.6	20747.3	23799.5
Lcsp000522	7	C10H16N2O3	Prolylproline	脯氨酰脯氨酸	Amino acids and derivatives	氨基酸及其衍生物	Amino acids and derivatives	氨基酸及其衍生物	20488-28-2	2	1.31669e+06	1.77534e+06	1.49093e+06	7.5652e+06	7.8618e+06	7.83404e+06	1.29434e+06	1.19431e+06	1.20574e+06
MWStz211	7	C14H16N2O3	Cyclo(L-Phe-trans-4-hydroxy-L-Pro)	环(L-苯丙氨酰-反式-4-羟基-L-脯氨酸)	Amino acids and derivatives	氨基酸及其衍生物	Amino acids and derivatives	氨基酸及其衍生物	118477-06-8	1	1.90927e+07	1.91315e+07	1.94564e+07	4.04718e+07	4.21307e+07	3.89906e+07	1.31231e+07	1.39282e+07	1.43863e+07
MW0150366	7	C9H16N4O5	Gly-Gly-Gln	甘氨酸-甘氨酸-谷酰胺	Amino acids and derivatives	氨基酸及其衍生物	Amino acids and derivatives	氨基酸及其衍生物	186787-32-6	3	1.90927e+07	1.91315e+07	1.94564e+07	4.04718e+07	4.21307e+07	3.89906e+07	1.31231e+07	1.39282e+07	1.43863e+07
MW0158658	7	C22H32N4O8	Tyr-Val-Ala-Glu	酪氨酸-缬氨酸-丙氨酸-谷氨酸	Amino acids and derivatives	氨基酸及其衍生物	Amino acids and derivatives	氨基酸及其衍生物	-	3	809196	795058	841279	3.09978e+07	2.8031e+07	2.71191e+07	276763	297401	351382
Zbqn003776	7	C8H15NO3	N-acetyl-leucine	N-乙酰亮氨酸	Amino acids and derivatives	氨基酸及其衍生物	Amino acids and derivatives	氨基酸及其衍生物	-	1	995831	1.05084e+06	1.14735e+06	4.26203e+06	4.9118e+06	4.72011e+06	1.16348e+06	1.1778e+06	2649425
pme0166	7	C6H6N4O2	1-Methylxanthine	1-甲基黄嘌呤	Nucleotides and derivatives	核苷酸及其衍生物	Nucleotides and derivatives	核苷酸及其衍生物	6136-37-4	3	482352	538134	521927	4.28996e+06	4.48241e+06	4.34578e+06	55904.6	85239.3	43121.9
MW0015555	7	C17H24O4	Acetylvalerenolic acid	乙酰戊烯醇酸	Terpenoids	萜类	Sesquiterpenoids	倍半萜	81397-67-3	3	2.35476e+06	2.32941e+06	2.33947e+06	4.08839e+07	3.98844e+07	3.90571e+07	150858	46005.5	33965
Hmln008119	7	C11H18O3	Robinlin	Robinlin	Terpenoids	萜类	Terpene	萜类	-	2	33757.4	24538.9	20393.4	88077.4	70730.8	67964.7	21676.2	17863.8	13736.1
Lmhp010908	7	C27H54NO7P	LysoPC 19:1	溶血磷脂酰胆碱 19:1	Lipids	脂质	LPC	溶血磷脂酰胆碱	-	1	166833	138156	168681	1.34599e+06	1.29882e+06	1.36387e+06	2825.73	1320.55	6600.15
Zmtp009051	7	C14H16O2	Liguhodgsonal	Liguhodgsonal	Terpenoids	萜类	Sesquiterpenoids	倍半萜	64185-18-8	3	113703	147897	126151	502575	521446	368893	56621.6	65070.9	56831.3
pmb2787	7	C18H30O3	9-Oxo-10E,12Z-octadecadienoic acid	9-过氧-10E,12Z-十八碳二烯酸	Lipids	脂质	Free fatty acids	游离脂肪酸	54232-59-6	3	26990.9	27613.6	29084.7	117480	124359	129794	23642.6	34043.2	45290.5
Lmhp009187	7	C20H42NO7P	LysoPE 15:0	溶血磷脂酰乙醇胺 15:0	Lipids	脂质	LPE	溶血磷脂酰乙醇胺	-	3	36112.8	28750.1	39258.5	215093	234518	236131	9	19675.4	2298.8
Ymjm000067	7	C20H32O3	14-Hydroxyvibsanin F	14-Hydroxyvibsanin F	Terpenoids	萜类	Ditepenoids	二萜	-	3	681649	649711	681178	3.78078e+06	4.31447e+06	3.83938e+06	115457	90523.7	74532.4
MW0152356	7	C29H39N9O6	Leu-His-Gly-Phe-His	Leu-His-Gly-Phe-His	Amino acids and derivatives	氨基酸及其衍生物	Amino acids and derivatives	氨基酸及其衍生物	-	3	1.92954e+07	2.13215e+07	1.94747e+07	1.11405e+08	1.09257e+08	1.05861e+08	6.53309e+06	7.41698e+06	6.99771e+06
pme3083	7	C8H7NO3	2-(Formylamino)benzoic acid	2-(甲酰氨基)苯甲酸	Phenolic acids	酚酸类	Phenolic acids	酚酸类	3342-77-6	3	5.33763e+06	10816025	5.89538e+06	4.57962e+07	4.92867e+07	4.52987e+07	504602	541408	525954
Wcsp006645	7	C22H34O5	(6Z)-18α-Acetoxy-4α-hydroxydictyo-19-al	(6Z)-18α-乙酰氧基-4α-羟基二甲基-19-醛	Others	其它类	Others	其它	-	1	189068	198246	208322	1.40415e+06	1.50711e+06	1.42247e+06	98020	36114.9	42869.3
MWSmce413	7	C15H8O4	Anthraquinone-2-carboxylic acid	蒽醌-2-羧酸	Quinones	醌类	Anthraquinone	蒽醌	117-78-2	3	169952	157334	156813	333286	339463	319102	106914	96961.8	112458
MW0110228	7	C27H29N3O6	Tyrosyl-tyrosyl-phenylalanine	Tyr Tyr Phe	Amino acids and derivatives	氨基酸及其衍生物	Amino acids and derivatives	氨基酸及其衍生物	108322-11-8	3	2.36772e+06	2.41817e+06	2.57106e+06	1.80611e+07	1.80516e+07	1.76971e+07	106066	194778	290503
mws1080	7	C12H22O11	Galactinol	肌醇半乳糖苷	Others	其它类	Saccharides	糖类	3687-64-7	3	641938	697986	611442	2.21611e+06	2.8201e+06	2.11396e+06	1.47869e+06	1.25421e+06	1.12951e+06
Lmrj002793	7	C14H16N2O4	Cyclo(Phe-Glu)	环(苯丙氨酸-谷氨酸)	Amino acids and derivatives	氨基酸及其衍生物	Amino acids and derivatives	氨基酸及其衍生物	-	1	6.11072e+06	6.59096e+06	6.28003e+06	15061475	1.64932e+07	1.55841e+07	3.993e+06	3.74909e+06	3.87062e+06
pmp001235	7	C12H18O2	Cnidilide	蛇床内脂	Others	其它类	Lactones	内酯类化合物	-	2	127084	119180	107432	394456	356644	290875	122290	226622	72842.5
Zbqn001667	7	C10H16N2O4	Prolylhydroxyproline	脯氨酸羟基脯氨酸	Amino acids and derivatives	氨基酸及其衍生物	Amino acids and derivatives	氨基酸及其衍生物	18684-24-7	1	432748	362130	362526	825596	922183	802393	285049	218987	194183
Wbmn011269	7	C22H34O5	Vitexilactone	牡荆内酯	Terpenoids	萜类	Ditepenoids	二萜	61263-49-8	1	8.98871e+06	1.03389e+07	1.24885e+07	4.65437e+07	49068383	4.76336e+07	3.43048e+06	3.79646e+06	3.48233e+06
pmp001270	7	C24H48NO7P	LysoPC 16:1	溶血磷脂酰胆碱 16:1	Lipids	脂质	LPC	溶血磷脂酰胆碱	76790-27-7	1	2.88064e+06	2.91499e+06	3.30444e+06	2.1955e+07	2.07676e+07	2.17645e+07	834096	838566	815463
MW0151565	7	C20H29N3O5	Ile-Pro-Tyr	L-异亮氨酸-L-脯氨酸-L-酪氨酸	Amino acids and derivatives	氨基酸及其衍生物	Amino acids and derivatives	氨基酸及其衍生物	-	3	2.24493e+07	2.30704e+07	2.29235e+07	1.18039e+08	122848264	1.17824e+08	1.1499e+07	1.27141e+07	1.41671e+07
MW0146261	7	C17H29N5O10	Asp-Ser-Lys-Asp	Asp-Ser-Lys-Asp	Amino acids and derivatives	氨基酸及其衍生物	Amino acids and derivatives	氨基酸及其衍生物	-	3	33124.9	28199.4	39856	489944	398716	438613	38179.9	31989.9	24433.5
Wcsn009782	7	C16H28O2	(E)-12-hydroxy-2,6,10-trimethyltrideca-2,5-dien-4-one	(E)-12-hydroxy-2,6,10-trimethyltrideca-2,5-dien-4-one	Others	其它类	Others	其它	-	1	1.23677e+06	1.27643e+06	1.23545e+06	1.47562e+07	1.43506e+07	1.43755e+07	170886	258921	121927
mws0520	7	C11H13NO4	N-Acetyl-L-tyrosine	N-乙酰-L-酪氨酸	Amino acids and derivatives	氨基酸及其衍生物	Amino acids and derivatives	氨基酸及其衍生物	537-55-3	3	121914	150509	149730	833216	764361	835855	55159.7	56265.9	64151
MW0158451	7	C18H23N3O9	Tyr-Glu-Asp	酪氨酸-谷氨酸-天冬氨酸	Amino acids and derivatives	氨基酸及其衍生物	Amino acids and derivatives	氨基酸及其衍生物	-	3	703405	596250	731880	2936645	2394975	2595105	315618	400565	325217
pma3101	7	C11H14NO6+	Nicotinate D-ribonucleoside	烟酸核糖核苷	Others	其它类	Vitamin	维生素	17720-18-2	3	349155	376304	412774	2.32865e+06	2.65274e+06	1.94078e+06	47566.5	81695	57680.6
Lmgp002452	7	C14H18O9	2-Glucosyloxy-(4-hydroxyphenyl)acetic acid (Dhurrin acid)	2-葡萄糖基氧基-(4-羟苯基)乙酸(杜林酸)	Phenolic acids	酚酸类	Phenolic acids	酚酸类	-	3	111715	54332.6	76444.7	538351	485246	569539	41531	25156.5	20416.9
mws0208	7	C6H10O4	Adipic Acid	己二酸	Organic acids	有机酸	Organic acids	有机酸	124-04-9	3	90645	80784.5	92615.3	830059	820325	924153	53684.5	103475	80165.7
Lmmn005702	7	C19H22O4	Alnusdiol	赤杨二醇	Phenolic acids	酚酸类	Phenolic acids	酚酸类	56973-51-4	2	110052	109558	104885	1.0168e+06	912252	997227	31743.9	24334.2	12337.4
Hmsp005892	7	C15H20O3	[4]-Shogaol	[4]-姜烯酚	Phenolic acids	酚酸类	Phenolic acids	酚酸类	-	2	46968.8	46455.9	55593	474581	526030	463929	4281.85	10079.7	7651.41
Waln010449	7	C26H52NO9P	1-(2,3-dihydroxypropoxy)-3-(((2-(dimethylamino)ethoxy)(hydroxy)phosphoryl)oxy)propan-2-yl (E)-hexadec-9-enoate	1-(2,3-二羟基丙氧基)-3-(((2-(二甲基氨基)乙氧基)(羟基)磷酰基)氧基)丙-2-基 (E)-9-十六碳烯酸	Lipids	脂质	LPE	溶血磷脂酰乙醇胺	-	1	48679.2	42133.7	36009.1	211600	368348	360508	8581.3	22628.3	8484.94
Zmyn004676	7	C18H30O3	17-Hydroxylinolenic acid	17-羟基亚麻酸	Lipids	脂质	Free fatty acids	游离脂肪酸	-	1	832814	791966	880485	3.87416e+06	4.02404e+06	3.39695e+06	938101	844448	986595
WaYn010475	7	C26H52NO9P	2-(2,3-dihydroxypropoxy)-3-(((2-(dimethylamino)ethoxy)(hydroxy)phosphoryl)oxy)propan-2-yl (E)-hexadec-9-enoate	2-(2,3-二羟基丙氧基)-3-(((2-(二甲基氨基)乙氧基)(羟基)磷酰基)氧基)丙-2-基 (E)-9-十六碳烯酸	Lipids	脂质	LPE	溶血磷脂酰乙醇胺	-	1	52474.7	64457.4	48035.5	301201	256880	321678	14376.1	3156.62	9461.19
MW0153176	7	C28H43N7O10	Lys-Tyr-Gln-Glu-Ala	Lys-Tyr-Gln-Glu-Ala	Amino acids and derivatives	氨基酸及其衍生物	Amino acids and derivatives	氨基酸及其衍生物	-	3	654258	602299	710556	1.54027e+07	1.62923e+07	1.54991e+07	180683	75025	237579
Zjyp102908	7	C15H22O2	Ligucyperonol	橐吾香附酮醇	Terpenoids	萜类	Sesquiterpenoids	倍半萜	105108-20-1	3	18521.1	37999.1	51572.1	906634	914550	799997	7339.53	17978.6	16983.9
MW0155795	7	C14H22N4O7	Pro-Asn-Glu	脯氨酰-天冬酰胺酰-谷氨酸	Amino acids and derivatives	氨基酸及其衍生物	Amino acids and derivatives	氨基酸及其衍生物	-	3	1.8764e+06	1.95698e+06	1.9048e+06	4.16293e+06	4.30706e+06	3.63548e+06	1.28977e+06	1.24028e+06	1.46007e+06
Hmqp005411	7	C18H32O3	9-Oxo-12Z-Octadecenoic acid	9-氧代-12Z-十八碳烯酸	Lipids	脂质	Free fatty acids	游离脂肪酸	112543-32-5	2	75661.3	98313.4	62585.3	346628	339706	379391	33138.6	151999	25422.7
Hmqp005455	7	C18H32O3	15(R)-Hydroxylinoleic Acid	15(R)-羟基亚油酸	Lipids	脂质	Free fatty acids	游离脂肪酸	177931-23-6	3	75661.3	98313.4	62585.3	346628	339706	379391	33138.6	151999	25422.7
pmp000970	7	C20H30O3	Hispanolone	夏罗草酮	Terpenoids	萜类	Ditepenoids	二萜	18676-07-8	3	147597	180521	222522	725269	849030	950059	171910	131971	145125
MW0108175	7	C15H30N6O5S1	Met-Thr-Arg	甲硫氨酰-苏氨酰-精氨酸	Amino acids and derivatives	氨基酸及其衍生物	Amino acids and derivatives	氨基酸及其衍生物	-	3	5.39359e+06	5.31473e+06	5.62576e+06	2.67266e+07	2.57886e+07	2.41378e+07	2.83436e+06	2.59582e+06	2.43565e+06
MW0155404	7	C23H33N5O8	Phe-Val-Gln-Asp	Phe-Val-Gln-Asp	Amino acids and derivatives	氨基酸及其衍生物	Amino acids and derivatives	氨基酸及其衍生物	-	3	135731	142103	66685	378546	283833	355853	49644.4	62635.6	47778.5
MWS1840	7	C6H15N	Triethylamine	三乙胺	Alkaloids	生物碱	Alkaloids	生物碱	121-44-8	1	54595.1	80025	33340	207789	214103	203653	54562.5	53304.1	63522.5
mws0677	7	C12H14N2O2	N-Acetyl-5-hydroxytryptamine	N-乙酰-5-羟基色胺	Alkaloids	生物碱	Plumerane	吲哚类生物碱	1210-83-9	3	85237.6	59203.7	84016	283039	301888	322834	4474.46	14570.4	14517.6
Wcsn009636	7	C22H30O4	Mediterraneone	Mediterraneone	Others	其它类	Others	其它	133301-13-0	3	176604	164738	177583	346500	308412	326972	131656	152783	145473
MWS1872	7	C14H8O3	1-Hydroxyanthraquinone	1-羟基蒽醌	Quinones	醌类	Anthraquinone	蒽醌	129-43-1	3	87252.5	84215.2	84935.2	373092	381751	350986	71775	79643.9	70096.4
Wcsn009520	7	C22H30O4	Cystomexicone A	Cystomexicone A	Others	其它类	Others	其它	-	3	158565	163083	149551	272018	288863	307519	107748	128552	124568
MWS0434	7	C19H28O2	Trans-dehydrorosinone	反式脱氢松香酮	Others	其它类	Ketone compounds	酮类化合物	53-43-0	3	91314.7	96253.6	93795.7	2.07487e+06	1.81346e+06	1.73404e+06	7715.86	12985.4	4918.75
pme2596	7	C8H9NO4	4-Pyridoxic acid	4-吡哆酸	Others	其它类	Vitamin	维生素	82-82-6	3	196993	178588	206220	327865	312848	385116	155819	135834	166340
Wcdp007645	7	C18H30O3	9-Oxo-10,12-Octadecadienoic Acid	9-Oxo-10,12-Octadecadienoic Acid	Lipids	脂质	Free fatty acids	游离脂肪酸	54665-32-6	1	312731	437896	541900	1.42541e+06	2.18797e+06	2.23018e+06	59721.3	39958.6	41775.2
Wcgp010436	7	C18H26O2	3-(Cyclohexen-1-yl)-2-hydroxy-4a,5-dimethyl-2,3,4,5,6,8a-hexahydronaphthalen-1-one	3-(Cyclohexen-1-yl)-2-hydroxy-4a,5-dimethyl-2,3,4,5,6,8a-hexahydronaphthalen-1-one	Others	其它类	Others	其它	-	3	27262.8	18046.3	34630.9	141612	167414	204990	20502	33102.2	29703.5
MW0108503	7	C8H13N3O2	N,N-Dimethyl-L-histidine	N，N-二甲基组氨酸	Amino acids and derivatives	氨基酸及其衍生物	Amino acids and derivatives	氨基酸及其衍生物	24940-57-6	3	1.04926e+07	1.05572e+07	1.02109e+07	1.79212e+07	1.80281e+07	1.72076e+07	7.66757e+06	8876601	9.68442e+06
Lmhp009349	7	C25H44NO7P	LysoPE 20:4(2n isomer)	溶血磷脂酰乙醇胺 20:4(2n异构)	Lipids	脂质	LPE	溶血磷脂酰乙醇胺	-	2	73142.4	71922.1	76445.2	289688	262368	273154	97089.7	90465.2	96580.9
Wcgp011616	7	C17H28O2	albicanylacetate	albicanylacetate	Terpenoids	萜类	Sesquiterpenoids	倍半萜	-	3	73876.5	80231.3	121455	345069	401870	471526	53563.5	30051.3	26136.3
Zbqp000676	7	C8H18N4O2	3-(triazan-2-yl)propyl L-prolinate	3-(三氮杂-2-基)丙基L-脯氨酸	Amino acids and derivatives	氨基酸及其衍生物	Amino acids and derivatives	氨基酸及其衍生物	-	1	917286	794452	837528	2.62927e+06	2.3446e+06	2.37386e+06	503130	988425	507919
pmb0197	7	C11H15N5O5	N7-Methylguanosine	N7-甲基鸟苷	Nucleotides and derivatives	核苷酸及其衍生物	Nucleotides and derivatives	核苷酸及其衍生物	20244-86-4	3	279798	146842	120209	1.1561e+06	901693	1.02569e+06	65439.4	80359.4	88778.6
Hmdp000626	7	C9H11NO2	Polygonatine A	黄精素 A	Alkaloids	生物碱	Alkaloids	生物碱	-	2	265250	375341	408189	1.33716e+06	1.39821e+06	1.17582e+06	68674.4	76064	78142.7
Zmgn002106	7	C11H13NO3	N-Acetyl-L-phenylalanine	N-乙酰-L-苯丙氨酸	Amino acids and derivatives	氨基酸及其衍生物	Amino acids and derivatives	氨基酸及其衍生物	2018-61-3	1	185361	190301	171524	6.86095e+06	271031	243836	9	9	9
MWSslk140	7	C7H13NO3S	N-Acetyl-L-Methionine	N-乙酰-L-蛋氨酸	Amino acids and derivatives	氨基酸及其衍生物	Amino acids and derivatives	氨基酸及其衍生物	65-82-7	3	66887.9	74384.8	70608.4	511175	474194	536801	27465.2	22837.2	15944.6
MWSmce294	7	C12H16O3	Elemicin	榄香素	Phenolic acids	酚酸类	Phenolic acids	酚酸类	487-11-6	2	114604	116320	118055	743836	739242	722039	80814.6	85228	73705.7
MW0155157	7	C18H24N4O7	Phe-Gln-Asp	苯丙氨酰-谷氨酰胺-天冬氨酸	Amino acids and derivatives	氨基酸及其衍生物	Amino acids and derivatives	氨基酸及其衍生物	-	3	569780	651652	630752	2.73286e+06	2.36104e+06	2.42667e+06	272823	176983	153507
Zjxp110301	7	C18H30O3	3-Hydroxy-3,7,11-trimethyldodeca-1,6E,10-trien-9-yl isobutyrate	3-Hydroxy-3,7,11-trimethyldodeca-1,6E,10-trien-9-yl isobutyrate	Terpenoids	萜类	Sesquiterpenoids	倍半萜	-	3	360245	348180	453279	1.44471e+06	1.53634e+06	1.98231e+06	57600.1	55251.4	35101.6
MW0158347	7	C27H40N8O11	Tyr-Ala-Arg-Asp-Glu	酪氨酸-丙氨酸-精氨酸-天冬氨酸	Amino acids and derivatives	氨基酸及其衍生物	Amino acids and derivatives	氨基酸及其衍生物	-	3	208250	235478	222694	1.92063e+06	1.74009e+06	1.632e+06	45010	71690	28391.1
Hmqp006235	7	C26H46NO7P	LysoPC 18:4	溶血磷脂酰胆碱 18:4	Lipids	脂质	LPC	溶血磷脂酰胆碱	-	3	37999	39289.1	33402.9	227095	188006	190078	1526.19	2080.58	14087.4
ML10179289	7	C8H10O	2-Phenylethanol	2-苯乙醇	Phenolic acids	酚酸类	Phenolic acids	酚酸类	60-12-8	2	3.13869e+06	3.39277e+06	3.66628e+06	1.70939e+07	1.89929e+07	1.44558e+07	2.03348e+06	1.60797e+06	1.92476e+06
MW0144664	7	C19H31N7O7	Ala-Lys-His-Asp	Ala-Lys-His-Asp	Amino acids and derivatives	氨基酸及其衍生物	Amino acids and derivatives	氨基酸及其衍生物	-	3	1.1939e+07	9.06277e+06	8.0846e+06	1.79006e+07	1.47181e+07	1.7201e+07	8.64029e+06	7.55308e+06	7.67895e+06
mws1333	7	C12H22O11	Melibiose	蜜二糖	Others	其它类	Saccharides	糖类	585-99-9	3	9.63916e+06	1.00786e+07	8.77865e+06	2.91933e+07	2.98536e+07	2.9317e+07	1.28794e+07	1.32216e+07	1.27272e+07
Yamp002097	7	C10H11NO3	1-[2-(Furan-2-yl)-2-oxoethyl]pyrrolidin-2-One	1-[2-(Furan-2-yl)-2-oxoethyl]pyrrolidin-2-One	Alkaloids	生物碱	Alkaloids	生物碱	-	1	538250	557992	547425	1.20522e+06	1.2508e+06	1.25568e+06	721830	334258	649815
Lmxn000398	7	C12H22O11	D-Lactose	D-乳糖	Others	其它类	Saccharides	糖类	63-42-3	1	1.23514e+06	702472	826312	2.17851e+06	3.21272e+06	2.93465e+06	1.00423e+06	1.27528e+06	1.4594e+06
pmb2319	7	C23H48NO7P	LysoPC 15:0	溶血磷脂酰胆碱 15:0	Lipids	脂质	LPC	溶血磷脂酰胆碱	108273-89-8	3	82428.7	52192.7	76901.9	416656	419059	383186	192814	187801	194163
MW0107273	7	C15H26N6O5	His-Ser-Lys	L-组氨酸-L-丝氨酸-L-赖氨酸	Amino acids and derivatives	氨基酸及其衍生物	Amino acids and derivatives	氨基酸及其衍生物	-	3	2.3983e+06	2.62903e+06	2.3905e+06	9.2666e+06	1.0059e+07	1.09372e+07	279685	314369	310441
MW0150118	7	C13H21N3O6	Glu-Pro-Ala	谷氨酸-脯氨酸-丙氨酸	Amino acids and derivatives	氨基酸及其衍生物	Amino acids and derivatives	氨基酸及其衍生物	-	3	647666	642632	764787	1.40071e+06	1.40103e+06	1.36588e+06	611353	536154	636160
pma1303	7	C24H46NO7P	LysoPC 16:2	溶血磷脂酰胆碱 16:2	Lipids	脂质	LPC	溶血磷脂酰胆碱	-	1	450002	474381	486503	4.4608e+06	4.53224e+06	4.5717e+06	8676.44	29881.6	15326.1
pmb0881	7	C23H44NO7P	LysoPE 18:2	溶血磷脂酰乙醇胺 18:2	Lipids	脂质	LPE	溶血磷脂酰乙醇胺	-	1	4.13259e+06	3.74832e+06	4.02391e+06	1.4872e+07	1.57452e+07	1.52839e+07	9521.13	11800.9	5490.47
Lmbn005923	7	C18H30O2	Crepenynic acid	顺式十八碳-9-烯-12-炔酸	Lipids	脂质	Free fatty acids	游离脂肪酸	2277-31-8	1	36867.7	48459.9	61833.5	226350	260104	238090	11681.5	14259.9	16758.5
MWSmce692	7	C18H30O2	γ-Linolenic Acid	γ-亚麻酸	Lipids	脂质	Free fatty acids	游离脂肪酸	506-26-3	3	36867.7	48459.9	61833.5	226350	260104	238090	11681.5	14259.9	16758.5
pme3382	7	C6H11NO4	N-Acetyl-L-threonine	N-乙酰-L-苏氨酸	Amino acids and derivatives	氨基酸及其衍生物	Amino acids and derivatives	氨基酸及其衍生物	17093-74-2	3	224605	237875	223013	774218	860317	984796	134093	141529	165467
MWS201421	7	C14H20N2O3S	Met-Phe	L-蛋氨酸-L-苯丙氨酸	Amino acids and derivatives	氨基酸及其衍生物	Amino acids and derivatives	氨基酸及其衍生物	14492-14-9	3	6852.45	11200.8	14065.5	217413	174333	251399	67485.9	57652.6	66155.7
Wcsn010254	7	C18H30O2	4-[3-(4,8-dimethylnona-3,7-dienyl)-3-methyloxiran-2-yl]butan-2-one	4-[3-(4,8-dimethylnona-3,7-dienyl)-3-methyloxiran-2-yl]butan-2-one	Others	其它类	Others	其它	-	3	1.17025e+06	1.15933e+06	1.16764e+06	7.01745e+06	7.02145e+06	7.62516e+06	183057	168764	234945
Hasp011675	7	C20H32O	12,13-Dehydrogeranylgeraniol	12,13-去氢牻牛儿基牻牛儿醇	Terpenoids	萜类	Monoterpenoids	倍萜	352274-18-1	3	74015	68111.6	66082.7	174010	179475	157140	40582.8	38376.8	42409
mws0872	7	C11H15N5O4	1-Methyladenosine	1-甲基腺苷	Nucleotides and derivatives	核苷酸及其衍生物	Nucleotides and derivatives	核苷酸及其衍生物	15763-06-1	3	109571	111557	82216	244725	239111	236536	91628.7	61685	104082
Zmjn001813	7	C7H12O4	Pimelic acid*	庚二酸*	Organic acids	有机酸	Organic acids	有机酸	111-16-0	3	180590	197596	197019	429620	497308	420772	131929	140313	127422
Yamp002343	7	C11H13NO3	1-[2-(Furan-2-yl)-2-oxoethyl]piperidin-2-one	1-[2-(Furan-2-yl)-2-oxoethyl]piperidin-2-one	Alkaloids	生物碱	Alkaloids	生物碱	-	1	4.44913e+06	4.27379e+06	4.51107e+06	2.79541e+07	2.46428e+07	2.36455e+07	1.72084e+06	1.63515e+06	1.33765e+06
Hmqn004825	7	C18H30O3	Rabdosia acid A	冬凌草酸 A	Lipids	脂质	Free fatty acids	游离脂肪酸	-	2	22864.8	51950.4	49362.3	146832	185300	179244	70060.6	25767.2	45453.2
Hmcp009963	7	C11H18NO+	Candicine	N-甲基大麦芽碱	Alkaloids	生物碱	Phenolamine	酚胺	6656-13-9	1	3.64231e+06	3.55426e+06	3.4756e+06	2.48587e+07	2.54956e+07	2.3634e+07	934050	950392	918864
Hayp002810	7	C15H14N2O4	Dichotomine C	Dichotomine C	Alkaloids	生物碱	Alkaloids	生物碱	-	3	43654.3	26338.6	23496.3	342685	413312	351979	8584.82	13758.4	14395.7
Lcsn000341	7	C18H32O15	3'-Fucosyllactose	3'-岩藻糖半乳糖	Others	其它类	Saccharides	糖类	41312-47-4	1	7.72456e+06	7.48412e+06	5.93309e+06	2.5842e+07	1.77135e+07	2.15479e+07	1.72139e+06	2.46414e+06	2.53257e+06
Hmcp001578	7	C28H32O17	Isorhamnetin-3,7-O-diglucoside	异鼠李素-3,7-O-二葡萄糖苷	Flavonoids	黄酮	Flavonols	黄酮醇	6758-51-6	3	86700	36825.9	74799.9	516291	310634	498742	92038.9	106180	87860.7
pmp001232	7	C12H14O2	Neoligustilide	新藁本内脂	Others	其它类	Lactones	内酯类化合物	-	2	56356.3	53615.5	56647	176741	161882	267905	27351.5	30736.9	25283.8
Yhhn000821	7	C21H20O10	kwanzoquinone C	kwanzoquinone C	Quinones	醌类	Anthraquinone	蒽醌	-	3	1.18488e+06	906866	1305539	5.77588e+06	5.88107e+06	6.12537e+06	458928	542268	488542
MW0146080	7	C22H35N7O12	Asp-Gln-Gln-Ala-Glu	Asp-Gln-Gln-Ala-Glu	Amino acids and derivatives	氨基酸及其衍生物	Amino acids and derivatives	氨基酸及其衍生物	-	3	2.36484e+06	2.29085e+06	2.15839e+06	7.43636e+06	9.29921e+06	7.31199e+06	1.87073e+06	1.80521e+06	1.92523e+06
mws5038	7	C12H22O11	Isomaltulose	异麦芽酮糖	Others	其它类	Saccharides	糖类	13718-94-0	3	206597	286755	190022	1.03656e+06	1.01227e+06	853415	357181	363456	345666
pmb0889	7	C18H30O2	Punicic acid (9Z,11E,13Z-octadecatrienoic acid)	石榴酸 (9Z,11E,13Z-十八碳三烯酸)	Lipids	脂质	Free fatty acids	游离脂肪酸	544-72-9	3	5.68567e+06	5.76746e+06	7.2611e+06	2.98556e+07	3.2924e+07	3.53787e+07	1.73866e+06	1.75506e+06	1.56859e+06
Hmbp003234	7	C12H14O6	1-O-Caffeoylglycerol	1-O-咖啡酰单甘油	Phenolic acids	酚酸类	Phenolic acids	酚酸类	-	3	195716	141767	153311	334324	271634	261663	116800	149418	119532
MW0155408	7	C26H39N9O5	Phe-Val-His-Arg	Phe-Val-His-Arg	Amino acids and derivatives	氨基酸及其衍生物	Amino acids and derivatives	氨基酸及其衍生物	-	3	83515.3	83517.4	61146.1	480739	276746	325823	9	9	9
pme2743	7	C10H11NO3	N-Phenylacetylglycine	N-苯乙酰甘氨酸	Amino acids and derivatives	氨基酸及其衍生物	Amino acids and derivatives	氨基酸及其衍生物	500-98-1	3	177515	157002	159738	315160	307821	354758	115404	121911	139606
pmp000316	7	C30H48O4	16α-Hydroxytrametenolic acid	16α-羟基栓菌酸	Terpenoids	萜类	Triterpene	三萜	176390-68-4	3	40250.5	106956	65927.5	314804	314700	391496	18836.6	34257.9	23163.5
mws0367	7	C18H30O2	α-Linolenic Acid	α-亚麻酸	Lipids	脂质	Free fatty acids	游离脂肪酸	463-40-1	1	8.83241e+06	9.48427e+06	1.01693e+07	6.21667e+07	5.19827e+07	5.88193e+07	1.66294e+06	1.74941e+06	1.78818e+06
MW0012052	7	C20H34O4	5,8,14-Eicosatrienoic acid, 11,12-dihydroxy-, (5Z,8Z,14Z)-	5,8,14-二十碳三烯酸，11,12-二羟基-，(5Z,8Z,14Z)-	Lipids	脂质	Free fatty acids	游离脂肪酸	-	3	428025	375964	380185	2.98713e+06	3.28478e+06	3.1589e+06	102509	57555	55591.9
MW0158656	7	C23H29N3O6	Tyr-Tyr-Val	酪氨酸-酪氨酸-缬氨酸	Amino acids and derivatives	氨基酸及其衍生物	Amino acids and derivatives	氨基酸及其衍生物	-	3	2.03184e+06	1.97028e+06	2.27113e+06	1.29834e+07	1.26394e+07	1.22283e+07	133486	233989	328011
Wcsn010224	7	C18H30O2	(5Z,10E)-14-hydroxy-2,6,10-trimethylpentadeca-2,5,10-trien-4-one	(5Z,10E)-14-hydroxy-2,6,10-trimethylpentadeca-2,5,10-trien-4-one	Others	其它类	Others	其它	-	1	1.10925e+06	990051	1.0883e+06	6.51665e+06	7.19066e+06	7.10116e+06	154181	157880	154449
MW0113970	7	C12H16O5	Benzyl beta-D-Arabinopyranoside	苄基 β-D-阿拉伯吡喃糖苷	Others	其它类	Others	其它	5329-50-0	3	139429	137839	148931	1.03358e+06	1.12027e+06	1.15958e+06	4137.5	10005	13434
mws0362	7	C17H34O2	Heptadecanoic acid	十七烷酸	Lipids	脂质	Free fatty acids	游离脂肪酸	506-12-7	2	9	9	9	557399	1.03816e+06	693326	9	9	9
Zbfn007626	7	C25H48NO7P	1-Linoleoyl-2-Lysophosphatidic Acid Monobutylamine Ester	1-亚油酰-2-溶血磷脂酸单丁胺酯	Lipids	脂质	Glycerol ester	甘油酯	-	1	625416	734221	662488	2.89478e+06	2.72701e+06	3.17303e+06	4430.3	5677.36	4835.82
MWS2070	7	C10H12O3	Propyl 4-hydroxybenzoate	4-羟基苯甲酸丙酯	Phenolic acids	酚酸类	Phenolic acids	酚酸类	94-13-3	3	91024.5	83152.5	93153.8	157336	144191	141267	63067.3	67243	75911.6
Lmhp011388	7	C21H36O4	2-α-Linolenoyl-glycerol*	2-α-亚麻酸甘油酯*	Lipids	脂质	Glycerol ester	甘油酯	55268-58-1	3	35802.4	35423.3	51793.2	493625	461506	507012	14528	15473.1	14812.7
Wbsp000307	7	C30H52O7	Serratane I-3α,14α,15α,20β,21β,24,29-heptaol	Serratane I-3α,14α,15α,20β,21β,24,29-heptaol	Terpenoids	萜类	Terpene	萜类	-	2	3.29357e+06	3.10941e+06	3.77124e+06	7.53294e+06	6.47187e+06	7.4709e+06	3.95722e+06	1.1527e+06	2.40997e+06
Zapn005388	7	C8H8O2	phenylacetic acid	苯乙酸	Organic acids	有机酸	Organic acids	有机酸	103-82-2	2	39423	68277	45831.9	205883	194858	229793	21166.8	22629.5	21639.6
Zmzp000145	7	C9H20N2O2	Trimethyllysine	三甲基赖氨酸	Amino acids and derivatives	氨基酸及其衍生物	Amino acids and derivatives	氨基酸及其衍生物	23284-33-5	1	7.95009e+06	6.56405e+06	7.42749e+06	7.04294e+07	6.78109e+07	6.66941e+07	5.58328e+06	5.83276e+06	5.10375e+06
Zmjn004133	7	C18H32O4	9S-Hydroperoxy-10E,12Z-octadecadienoic acid	9S-氢过氧-10E,12Z-十八碳二烯酸	Lipids	脂质	Free fatty acids	游离脂肪酸	5502-91-0	3	622567	547346	861147	2.37478e+06	2.66334e+06	2.598e+06	1.02175e+06	1.14015e+06	1.05785e+06
Wcsn009756	7	C20H30O4	Epoxyeleganolactone	Epoxyeleganolactone	Others	其它类	Others	其它	-	1	3.3088e+06	3.34864e+06	3.36407e+06	3.89961e+07	3.84975e+07	3.68059e+07	158439	182674	177165
Walp013004	7	C21H36O3	Glycidyl Linoleate	亚油酸缩水甘油酯	Lipids	脂质	Glycerol ester	甘油酯	24305-63-3	1	58338.2	60924.6	58744.8	555802	531117	566268	2874.38	4657.54	2696.6
Jmgn004021	7	C21H22O11	6-C-Glucosyl-2-Hydroxynaringenin	6-碳葡萄糖基-2-羟基柚皮素	Flavonoids	黄酮	Flavanones	二氢黄酮	-	3	451383	494668	649862	1263920	912094	955656	477034	488795	526774
Wcdp010432	7	C18H33NO	Linoleamide	Linoleamide	Others	其它类	Others	其它	3999-01-7	3	194173	133501	124412	1.98795e+06	2.02308e+06	1.83505e+06	284239	148102	215821
Walp012785	7	C21H36O3	(Oxiran-2-yl)methyl octadeca-9,12-dienoate	(Oxiran-2-yl)methyl octadeca-9,12-dienoate	Lipids	脂质	Glycerol ester	甘油酯	856386-19-1	1	195158	242910	206475	1.28501e+06	986401	919913	5618.89	3533.28	17722.2
Zaxn005652	7	C20H28O3	Pisiferic acid	日本花柏酸	Terpenoids	萜类	Ditepenoids	二萜	67494-15-9	3	625311	703913	688169	4.60614e+06	4.94679e+06	4.48863e+06	282490	291955	306633
Zaxn005783	7	C21H32O2	Methyl neoabietate	新枞酸甲酯	Terpenoids	萜类	Ditepenoids	二萜	3310-97-2	3	625311	703913	688169	4.60614e+06	4.94679e+06	4.48863e+06	282490	291955	306633
MW0146126	7	C20H30N6O9	Asp-His-Leu-Asp	Asp-His-Leu-Asp	Amino acids and derivatives	氨基酸及其衍生物	Amino acids and derivatives	氨基酸及其衍生物	-	3	134978	141740	168913	1.05802e+06	1.05884e+06	914099	9	9	9
Zahn007990	7	C11H18O3	5-hydroxy-3,4-dimeth-yl-5-pentylfuran-2(5H)-one	5-羟基-3,4-二甲基-5-戊基呋喃-2(5H)-酮	Others	其它类	Others	其它	-	2	27105.3	26443.2	24389.1	84939.6	85375.6	83668.4	20590.2	17778	22630.8
Wcdp010708	7	C18H30O	(2E,9E,12E,15E)-octadeca-2,9,12,15-tetraen-1-ol	(2E,9E,12E,15E)-octadeca-2,9,12,15-tetraen-1-ol	Others	其它类	Others	其它	-	1	774510	767531	847435	8.22582e+06	8.14725e+06	8.57019e+06	39108.5	38845.8	22802.7
Zahp006511	7	C18H33NO	N-((9E,11E)-13-methylpentadeca-9,11-dien-1-yl)acetamide	N-((9E,11E)-13-methylpentadeca-9,11-dien-1-yl)acetamide	Alkaloids	生物碱	Alkaloids	生物碱	-	2	222370	159647	143232	2.14706e+06	2.20183e+06	1.8167e+06	300592	165934	273081
Wcgp003252	7	C10H10O3	6-ethyl-3-hydroxy-3H-2-benzofuran-1-one	6-ethyl-3-hydroxy-3H-2-benzofuran-1-one	Others	其它类	Others	其它	-	3	88626.4	121086	140269	264288	256974	311764	110314	43021.4	114921
pme0253	7	C8H15NO3	N-Acetyl-L-leucine	N-乙酰-L-亮氨酸	Amino acids and derivatives	氨基酸及其衍生物	Amino acids and derivatives	氨基酸及其衍生物	1188-21-2	3	271886	251124	280902	1.80539e+06	1.76984e+06	1.68026e+06	191897	210975	213875
Ladp008157	7	C20H32O3	Pilosanone A	Pilosanone A	Terpenoids	萜类	Monoterpenoids	倍萜	-	3	22536.6	12961.2	14227.9	143790	156524	160920	5474.13	5608.83	8683.99
Qmdp112410	7	C21H36O3	Vitetrifolin H	Vitetrifolin H	Terpenoids	萜类	Ditepenoids	二萜	-	3	62566.4	62685.4	55217.8	521585	505620	529982	4547.7	11052.3	1757.04
Zahn004036	7	C10H8O2	2,3-Dihydro-1,4-naphthoquinone	2,3-二氢-1,4-萘醌	Quinones	醌类	Quinones	醌类	21545-31-3	3	50343.1	50095.6	60131.8	152213	175214	165100	36434.7	31464	32695.9
Lmhp008763	7	C21H42NO7P	LysoPE 16:1(2n isomer)	溶血磷脂酰乙醇胺 16:1(2n异构)	Lipids	脂质	LPE	溶血磷脂酰乙醇胺	-	1	451203	423706	449520	2.62201e+06	2.28398e+06	2.40002e+06	90545.4	88532.3	98003.7
pmb2406	7	C25H52NO7P	LysoPC 17:0	溶血磷脂酰胆碱 17:0	Lipids	脂质	LPC	溶血磷脂酰胆碱	50930-23-9	2	49480.5	43936.8	57218.7	148369	141952	135614	13132.1	32587.5	25480.5
Lmmn000214	7	C18H32O15	Solatriose	茄三糖	Others	其它类	Saccharides	糖类	528-40-5	1	1.56216e+06	1.64702e+06	1.26421e+06	2.67497e+06	2.82623e+06	3.5108e+06	2931540	585078	290213
Zbqn004234	7	C12H13NO5	N-(malonyl)phenylalanine	N-(丙二酰基)苯丙氨酸	Amino acids and derivatives	氨基酸及其衍生物	Amino acids and derivatives	氨基酸及其衍生物	-	2	152316	146100	156212	393615	375625	373809	105645	95395.5	52660.1
MW0105474	7	C14H28N6O4S1	Ala-Met-Arg	L-丙氨酰-L-甲硫氨酰-L-精氨酸	Amino acids and derivatives	氨基酸及其衍生物	Amino acids and derivatives	氨基酸及其衍生物	-	3	946130	1.15524e+06	1.39472e+06	4.27883e+06	2.92885e+06	4.53534e+06	597925	270721	522630
Wcsn011371	7	C21H34O4	1-Stearidonoyl-Glycerol	单酰甘油酯(18:4)	Lipids	脂质	Glycerol ester	甘油酯	-	1	242919	247825	271798	1.36028e+06	1.43439e+06	1.184e+06	22999.4	30479.4	20622.8
Wcsn010524	7	C17H30O2	(8Z,11Z)-8,11-Heptadecadienoic acid	(8Z,11Z)-8,11-Heptadecadienoic acid	Others	其它类	Others	其它	-	3	1.98147e+06	1.81915e+06	2.18138e+06	1.39224e+07	1.36028e+07	1.21537e+07	152029	223253	9
MWSmce689	7	C19H32O2	Methyl linolenate	亚麻酸甲酯	Lipids	脂质	Free fatty acids	游离脂肪酸	301-00-8	1	73546.3	72630.5	97367.4	361005	368587	353185	97929	92558.9	85849.4
pme2266	7	C10H16N2O3S	Biotin	D-生物素	Others	其它类	Vitamin	维生素	58-85-5	3	284056	183913	170286	3.67688e+06	3.54637e+06	3.39935e+06	43337.1	86031.3	63350
mws0264	7	C12H22O11	D-Trehalose	D-海藻糖	Others	其它类	Saccharides	糖类	99-20-7	3	1.06497e+07	1.14108e+07	1.41199e+07	5.73311e+07	4.53186e+07	5.59926e+07	1.92165e+07	1.52507e+07	1.97462e+07
Wcdn000434	7	C12H22O11	5-{[3,4-dihydroxy-2,5-bis(hydroxymethyl)oxolan-2-yl]oxy}-2-(hydroxymethyl)oxane-2,3,4-triol	5-{[3,4-dihydroxy-2,5-bis(hydroxymethyl)oxolan-2-yl]oxy}-2-(hydroxymethyl)oxane-2,3,4-triol	Others	其它类	Saccharides	糖类	-	1	2.54683e+06	2.36996e+06	2.10219e+06	1.04225e+07	8.42689e+06	9.76563e+06	3.96318e+06	3.43949e+06	3.75892e+06
MW0149921	7	C24H35N7O9	Glu-Arg-Phe-Asp	谷氨酸-精氨酸-苯丙氨酸-天门冬氨酸	Amino acids and derivatives	氨基酸及其衍生物	Amino acids and derivatives	氨基酸及其衍生物	-	3	13696.2	14901.8	21693.3	108222	83276.8	89609.2	3415.72	3571.86	2562.24
Lmhp008885	7	C20H42NO7P	LysoPE 15:0(2n isomer)	溶血磷脂酰乙醇胺 15:0(2n异构)	Lipids	脂质	LPE	溶血磷脂酰乙醇胺	-	3	22765	25698.7	24147.2	253990	199930	139734	14466.8	7362.98	14411.3
Zahp012577	7	C18H33NO	Octadecadienamide	十八碳二烯酰胺	Alkaloids	生物碱	Alkaloids	生物碱	-	1	451646	312042	269403	4.5466e+06	4.35155e+06	4.15889e+06	593310	326354	482431
Qmjp081305	7	C15H22O2	Shizukafuranol	银线草呋喃醇	Terpenoids	萜类	Sesquiterpenoids	倍半萜	90332-93-7	3	38543.6	29229.4	34118.8	347045	363893	322439	14722.7	12339.5	14673
Wbmn009236	7	C21H32O4	Vitexlimolide C	Vitexlimolide C	Terpenoids	萜类	Ditepenoids	二萜	-	3	14390.2	19137.5	28980.8	133574	236799	220249	9	9	9
Zbqp003444	7	C10H20N2O3	(S)-4-amino-5-oxo-5-(pentylamino)pentanoic acid	(S)-4-氨基-5-氧代-5-(戊氨基)戊酸	Amino acids and derivatives	氨基酸及其衍生物	Amino acids and derivatives	氨基酸及其衍生物	-	1	1.64925e+06	1.49558e+06	868043	2.20164e+07	1.71826e+07	2.26174e+07	34657.3	46680	45010
mws0983	7	C20H39NO2	N-Oleoylethanolamine	油酰单乙醇胺	Alkaloids	生物碱	Alkaloids	生物碱	111-58-0	3	3398.63	3647.26	3183.59	10845.1	10470	10576	6427.24	3839.23	7098.69
Wcgn012055	7	C20H30O4	Araucarolone	Araucarolone	Terpenoids	萜类	Ditepenoids	二萜	-	3	3.06302e+06	3.70036e+06	3.5996e+06	3.50768e+07	3.78557e+07	3.6467e+07	156842	124239	162672
Lmhp011562	7	C21H36O4	1-α-Linolenoyl-glycerol*	1-α-亚麻酸甘油酯*	Lipids	脂质	Glycerol ester	甘油酯	-	3	39238.6	45956.4	45267.2	481770	470898	526405	8699.93	10512.4	9504.95
MW0151482	7	C19H34N4O7	Ile-Leu-Ala-Asp	Ile-Leu-Ala-Asp	Amino acids and derivatives	氨基酸及其衍生物	Amino acids and derivatives	氨基酸及其衍生物	-	3	289813	276790	210123	624093	515354	495821	166707	230454	148689
Wbsn013678	7	C34H54O4	serratenediol diacetate	二乙酸山芝烯二醇酯	Terpenoids	萜类	Triterpene	三萜	27832-84-4	1	5465.59	4686.75	4816.22	634830	521886	549148	9	9	9
pme0220	7	C13H20O3	Methyl jasmonate	茉莉酸甲酯	Organic acids	有机酸	Organic acids	有机酸	1211-29-6	3	56980.6	41258.6	89506.6	1.29054e+06	1.22092e+06	1.04529e+06	10959.4	13859.2	8691.41
HX1340	7	C11H16O3	epiloliolide	淫羊藿内酯	Others	其它类	Others	其它	-	2	43010.8	47844.2	60791.7	132856	151655	137391	33982.3	41647.3	21454.7
Zbfn008708	7	C26H46O9	1-O-Linoleoyl-(6-O-Hydroxyethyl-D-Glucose)	1-O-亚油酰基-(6-O-羟乙基-D-葡萄糖)	Lipids	脂质	Free fatty acids	游离脂肪酸	-	1	8153.43	7571.12	4905.42	12690.8	20470.8	19194.4	5132.05	2882.05	4712.47
Zbfn010204	7	C38H62O4	1-O-Linoleoyl-(carbon eicosapentaenoic acid)	1-O-亚油酰基-(碳二十四烯酸)	Lipids	脂质	Free fatty acids	游离脂肪酸	-	1	11966.9	9247.59	5770.24	63421.2	100035	70648.8	9	9	9
MW0107803	7	C9H18N2O4	Leu-Ser	L-亮氨酸-L-丝氨酸	Amino acids and derivatives	氨基酸及其衍生物	Amino acids and derivatives	氨基酸及其衍生物	6209-12-7	3	115580	88604.2	102553	298270	273145	224263	97352.7	91727.4	102438
MW0015647	7	C20H28O3	all-trans-5,6-Epoxyretinoic acid	全反式5，6-环氧维A酸	Organic acids	有机酸	Organic acids	有机酸	13100-69-1	3	3.5004e+06	3.48816e+06	4.85118e+06	1.19146e+07	1.46313e+07	1.82037e+07	663805	1.54463e+06	883574
Lmmn006246	7	C20H34O4	7β-Hydroxydarutigenol	7β-羟基豨莶精醇	Terpenoids	萜类	Ditepenoids	二萜	1188281-99-3	3	652598	1.34464e+06	985267	3.90417e+06	3.99144e+06	3.82836e+06	1.4576e+06	1.21635e+06	1.15024e+06
MW0156802	7	C18H27N3O5	Ser-Ile-Phe	丝氨酰-异亮氨酰-苯丙氨酸	Amino acids and derivatives	氨基酸及其衍生物	Amino acids and derivatives	氨基酸及其衍生物	-	3	99733.4	85103.6	98370	1225255	660881	589320	413227	427262	265250
MWSmce572	7	C9H9NO	(E)-Cinnamamide	肉桂酰胺	Alkaloids	生物碱	Alkaloids	生物碱	22031-64-7	3	10664.1	11278.1	14656.6	204353	229252	225333	6611.3	30010	6972.87
Yshs000041	7	C26H36O7	Vibsanin J	荚蒾素 J	Terpenoids	萜类	Ditepenoids	二萜	-	3	678828	806929	805483	1.8236e+06	3.11846e+06	2.26331e+06	265661	276175	250716
pme0519	7	C12H22O11	D-Sucrose	D-蔗糖	Others	其它类	Saccharides	糖类	57-50-1	1	1.58777e+06	2.82702e+06	2.30218e+06	8.45002e+06	1.05764e+07	6.7332e+06	4.16106e+06	3.60376e+06	4.33241e+06
Lhhp120826	7	C12H14O2	4-hydroxy-3(3-methylbut-3-en-2-yl)benzaldehyde	4-羟基-3-(3-甲基丁-3-烯-2-基)苯甲醛	Others	其它类	Others	其它	-	3	8742.14	42896.5	7875.61	84600.3	73758.8	103807	18235.4	26417.8	14572.3
Wcsn010349	7	C22H32O4	Moniliferanone D	Moniliferanone D	Others	其它类	Others	其它	-	3	1.91743e+06	1.8211e+06	2.0591e+06	1.00755e+07	9.93483e+06	1.04065e+07	244292	276358	212081
pme2801	7	C6H6N4O2	7-Methylxanthine	7-甲基黄嘌呤	Nucleotides and derivatives	核苷酸及其衍生物	Nucleotides and derivatives	核苷酸及其衍生物	552-62-5	3	323467	341446	327487	1.34251e+06	2.49304e+06	2.64714e+06	111083	154522	157540
MWSmce230	7	C8H8O5	Methyl gallate	没食子酸甲酯	Phenolic acids	酚酸类	Phenolic acids	酚酸类	99-24-1	3	16675	17489.3	23340	49476.3	40061.3	33809.5	6430.29	22998.5	10555.7
mws0704	7	C2H8NO4P	O-Phosphorylethanolamine	磷酸乙醇胺	Alkaloids	生物碱	Alkaloids	生物碱	1071-23-4	3	78391.1	46777.3	43625.3	296980	355235	375269	110499	127385	78372.2
MWSmce467	7	C9H10O2	4-Allylcatechol	4-烯丙基儿茶酚	Phenolic acids	酚酸类	Phenolic acids	酚酸类	1126-61-0	3	4364.09	4823.47	4928.33	100537	93898.6	82544.8	1387.77	1549.61	2047.89
Lhgp080602	7	C15H22O2	8-Keto-9(10)-α-patchoulene-4α-ol	8-酮基-9(10)-α-广藿香烯-4α-醇	Terpenoids	萜类	Sesquiterpenoids	倍半萜	-	3	97272.8	57944.7	80841.6	635847	517572	477197	22784	21737.6	31130.6
MW0150843	7	C17H30N8O4	His-Arg-Val	组氨酸-精氨酸-缬氨酸	Amino acids and derivatives	氨基酸及其衍生物	Amino acids and derivatives	氨基酸及其衍生物	-	3	554030	468592	418880	1.71111e+06	1.74369e+06	2.09314e+06	87628.5	114268	93750.5
Lmyp003387	7	C10H9NO3	2-Oxo-3,4-dihydro-1H-quinoline-3-carboxylic acid	2-氧-3,4-二氢-1H-喹啉-3-羧酸	Alkaloids	生物碱	Quinoline alkaloids	喹啉类生物碱	246867-17-4	3	98429.3	112054	97899.1	262650	305352	269480	76034.2	44666.1	104747
Lafp007563	7	C15H22O	Costal	木香醛	Terpenoids	萜类	Sesquiterpenoids	倍半萜	-	3	304632	218487	273813	2.12158e+06	1.6876e+06	1.55552e+06	60435.9	120873	70378.3
MW0012708	7	C20H32O3	18-Hydroxy-5Z,8Z,11Z,14Z-eicosatetraenoic acid	18-羟基-5Z，8Z，11Z，14Z-二十碳四烯酸	Lipids	脂质	Free fatty acids	游离脂肪酸	133268-58-3	3	272636	191273	340492	3.03291e+06	2.62996e+06	2.66195e+06	16056.1	52701.1	11296.7
Qmyp101119	7	C15H22O2	Procurcumenol	原莪术醇	Terpenoids	萜类	Sesquiterpenoids	倍半萜	21698-40-8	3	78859.5	43973	42582.9	462255	525231	442549	11913.2	13508.4	15496.5
pmn001400	7	C19H20O8	2,3,5,4'-Tetrahydroxystilbene-2-O-xyloside	2,3,5,4'-四羟基二苯乙烯-2-O-木糖苷	Others	其它类	Stilbene	茋类	-	3	16938.6	17199.3	14877.7	46705.5	63235.3	73679.8	10772	7542.05	11346.5
MW0145450	7	C17H30N8O4S1	Arg-Met-His	L-精氨酰-L-甲硫氨酰-L-组氨酸	Amino acids and derivatives	氨基酸及其衍生物	Amino acids and derivatives	氨基酸及其衍生物	-	3	2573045	2208670	1342975	10149485	10310470	11850450	81484.6	116425	113385
mws1598	7	C3H9NO3S	3-Amino-1-propionic sulfonic acid	3-氨基-1-丙磺酸	Organic acids	有机酸	Organic acids	有机酸	3687-18-1	3	14026.5	21526.1	3340	40317.5	47511.9	45199	9050.43	9503.24	13461.6
MW0152517	7	C22H37N5O9	Leu-Thr-Pro-Asp-Ala	Leu-Thr-Pro-Asp-Ala	Amino acids and derivatives	氨基酸及其衍生物	Amino acids and derivatives	氨基酸及其衍生物	-	3	560131	657753	519545	4.85766e+06	7.36336e+06	2.8953e+06	176796	173445	168030
MW0152081	7	C20H35NO16	Lacto-N-triaose	乳-N-三糖	Others	其它类	Saccharides	糖类	75645-27-1	3	65803.4	39283.6	43429.9	503701	342112	375537	19546.4	6814.41	4951.71
MEDP1345	7	C26H48NO7P	LysoPC(18:3(9Z,12Z,15Z))	LPC(18:3/0:0)	Lipids	脂质	LPC	溶血磷脂酰胆碱	-	3	8736.35	11691.2	10021.6	110547	64277.3	47222.2	2995.59	3403	1296.56
Waln009920	7	C28H52NO9P	1-(2,3-dihydroxypropoxy)-3-(((2-(dimethylamino)ethoxy)(hydroxy)phosphoryl)oxy)propan-2-yl (8E,11Z,14Z)-octadeca-8,11,14-trienoate*	1-(2,3-二羟基丙氧基)-3-(((2-(二甲基氨基)乙氧基)(羟基)磷酰基)氧基)丙-2-基 (8E,11Z,14Z)-十八碳-8,11,14-三烯酸*	Lipids	脂质	LPE	溶血磷脂酰乙醇胺	-	1	8736.35	11691.2	10021.6	110547	64277.3	47222.2	2995.59	3403	1296.56
Lmhp112042	7	C21H38O4	1-Linoleoylglycerol*	1-亚油酰甘油酯*	Lipids	脂质	Glycerol ester	甘油酯	2277-28-3	1	9896.15	10552.1	14973.9	104832	84933.7	103500	9	9	9
Lmsn010558	7	C35H62O6	Squamocin K	Squamocin K	Others	其它类	Others	其它	161169-70-6	3	1639.47	2054.92	937.708	30142.8	42853.6	37260.1	9	9	9

## Sheet: 1
MW0109866	1	C15H28N6O7	Thr-Glu-Arg	苏氨酸-谷氨酸-精氨酸	Amino acids and derivatives	氨基酸及其衍生物	Amino acids and derivatives	氨基酸及其衍生物	-	3	2.39252e+07	2.21513e+07	2.30547e+07	6.67812e+06	5.62255e+06	4.97425e+06	3.18934e+06	3.16402e+06	3.22536e+06
pme2527	1	C5H12N2O2	L-Ornithine	L-鸟氨酸	Amino acids and derivatives	氨基酸及其衍生物	Amino acids and derivatives	氨基酸及其衍生物	70-26-8	3	3.18002e+06	3.17643e+06	3.08847e+06	1.69126e+06	1.80105e+06	1.69027e+06	1.33054e+06	1.27598e+06	1.30501e+06
MW0149703	1	C28H40N8O7	Gln-His-Leu-Phe-Gly	谷酰氨-组氨酸-亮氨酸-苯丙氨酸-甘氨酸	Amino acids and derivatives	氨基酸及其衍生物	Amino acids and derivatives	氨基酸及其衍生物	-	3	9.5289e+06	8.38655e+06	8.79831e+06	4.42562e+06	4.14926e+06	4.05698e+06	638446	600442	624775
MWS201483	1	C14H18N2O4	Phe-Hyp	L-苯丙氨酸-L-羟脯氨酸	Amino acids and derivatives	氨基酸及其衍生物	Amino acids and derivatives	氨基酸及其衍生物	90965-82-5	1	4.13371e+07	4.15297e+07	4.36088e+07	1.46557e+07	1.49243e+07	1.44452e+07	1.51036e+06	1.54534e+06	1.48853e+06
MW0145739	1	C21H38N6O8	Asn-Glu-Ile-Lys	Asn-Glu-Ile-Lys	Amino acids and derivatives	氨基酸及其衍生物	Amino acids and derivatives	氨基酸及其衍生物	-	3	2.52375e+07	2.31368e+07	2.43765e+07	5.50588e+06	5.49419e+06	5.62886e+06	9	9	9
MW0150921	1	C22H34N6O9	His-Glu-Ile-Glu	组氨酸-谷氨酸-异亮氨酸-谷氨酸	Amino acids and derivatives	氨基酸及其衍生物	Amino acids and derivatives	氨基酸及其衍生物	-	3	1.05147e+06	1.06351e+06	1.08382e+06	9	9	9	84910.9	358769	382397
MW0145372	1	C23H41N13O6	Arg-His-Gln-Arg	Arg-His-Gln-Arg	Amino acids and derivatives	氨基酸及其衍生物	Amino acids and derivatives	氨基酸及其衍生物	-	3	1.72481e+07	1.62106e+07	1.88798e+07	4.65679e+06	4.62316e+06	4.61652e+06	1.54018e+06	1.43176e+06	1.37453e+06
MW0158572	1	C24H31N3O5	Tyr-Phe-Leu	酪氨酸-苯丙氨酸-亮氨酸	Amino acids and derivatives	氨基酸及其衍生物	Amino acids and derivatives	氨基酸及其衍生物	-	3	6.98114e+07	7.48305e+07	6.57635e+07	974452	1.24895e+06	1.35786e+06	1.16063e+07	1.41374e+07	1.37033e+07
MW0150829	1	C33H43N7O8	His-Ala-Tyr-Tyr-Leu	组氨酸-丙氨酸-酪氨酸-酪氨酸-亮氨酸	Amino acids and derivatives	氨基酸及其衍生物	Amino acids and derivatives	氨基酸及其衍生物	-	3	4.2015e+06	4.34106e+06	4.15386e+06	308670	362130	164749	2.26869e+06	2.29993e+06	2.16852e+06
MW0159122	1	C20H31N3O4	Val-Phe-Ile	缬氨酸-苯丙氨酸-异亮氨酸	Amino acids and derivatives	氨基酸及其衍生物	Amino acids and derivatives	氨基酸及其衍生物	-	3	5.11908e+07	5.41285e+07	5.71261e+07	6.84557e+06	6.86916e+06	6.48164e+06	1.32678e+07	1.44496e+07	1.41759e+07
MW0158244	1	C38H46N6O8	Trp-Ser-Phe-Tyr-Leu	Trp-Ser-Phe-Tyr-Leu	Amino acids and derivatives	氨基酸及其衍生物	Amino acids and derivatives	氨基酸及其衍生物	-	3	4.44077e+07	3.61903e+07	4.26517e+07	2.59021e+06	2.45178e+06	2.31957e+06	1.76775e+06	1.68615e+06	1.82229e+06
MW0152920	1	C22H38N6O9S	Lys-Cys-Asp-Pro-Thr	Lys-Cys-Asp-Pro-Thr	Amino acids and derivatives	氨基酸及其衍生物	Amino acids and derivatives	氨基酸及其衍生物	-	3	8.0836e+06	7.87949e+06	7.75985e+06	1.75357e+06	457895	1.51575e+06	58350	38042.5	65020
MW0150594	1	C13H24N6O4	Gly-Pro-Arg	甘氨酸-脯氨酸-精氨酸	Amino acids and derivatives	氨基酸及其衍生物	Amino acids and derivatives	氨基酸及其衍生物	47295-77-2	3	5.40987e+07	6.44383e+07	5.17204e+07	1.82942e+07	1.77198e+07	1.80722e+07	1.96876e+07	1.81903e+07	1.77586e+07
MW0151083	1	C23H37N7O10	His-Ser-Leu-Ser-Glu	His-Ser-Leu-Ser-Glu	Amino acids and derivatives	氨基酸及其衍生物	Amino acids and derivatives	氨基酸及其衍生物	-	3	5.95317e+07	6.00468e+07	6.01254e+07	1.78534e+06	1.87495e+06	1.74211e+06	2.63645e+06	3.34861e+06	3.29396e+06
MW0156054	1	C13H23N3O5	Pro-Val-Ser	脯氨酰-缬氨酰-丝氨酸	Amino acids and derivatives	氨基酸及其衍生物	Amino acids and derivatives	氨基酸及其衍生物	-	3	7.43428e+06	8.50233e+06	7.3693e+06	1.79054e+06	1.96858e+06	1.86254e+06	3.74679e+06	4.17166e+06	4.98202e+06
MW0155889	1	C14H25N3O4	Pro-Ile-Ala	脯氨酰-异亮氨酰-丙氨酸	Amino acids and derivatives	氨基酸及其衍生物	Amino acids and derivatives	氨基酸及其衍生物	-	3	1.65994e+07	1.75597e+07	1.84908e+07	6.69054e+06	7.36144e+06	4.91451e+06	3.79004e+06	3.5854e+06	3.51067e+06
MW0155760	1	C22H38N6O9	Pro-Ala-Asp-Lys-Thr	Pro-Ala-Asp-Lys-Thr	Amino acids and derivatives	氨基酸及其衍生物	Amino acids and derivatives	氨基酸及其衍生物	-	3	8.71449e+07	8.18269e+07	8.10614e+07	1.54118e+07	1.37072e+07	1.4017e+07	3.40251e+07	3.02802e+07	3.09405e+07
mws1550	1	C6H11NO2S	S-Allyl-L-cysteine	S-烯丙基-L-半胱氨酸	Amino acids and derivatives	氨基酸及其衍生物	Amino acids and derivatives	氨基酸及其衍生物	21593-77-1	3	935100	921987	880058	156844	229065	260592	7182.03	9425.3	21675
pme1313	1	C11H12N2O4	N'-Formylkynurenine	N'-甲酰基犬尿氨酸	Amino acids and derivatives	氨基酸及其衍生物	Amino acids and derivatives	氨基酸及其衍生物	1022-31-7	3	4.57116e+06	5.0946e+06	4.9395e+06	1.8271e+06	1.77939e+06	1.722e+06	955518	977382	856592
MW0152498	1	C28H44N6O8S	Leu-Ser-Phe-Met-Gln	Leu-Ser-Phe-Met-Gln	Amino acids and derivatives	氨基酸及其衍生物	Amino acids and derivatives	氨基酸及其衍生物	-	3	2.6259e+07	2.75107e+07	2.67668e+07	7.28971e+06	6.93987e+06	7.4257e+06	1.10313e+07	1.1477e+07	1.17774e+07
MW0155786	1	C22H31N7O4	Pro-Arg-Trp	脯氨酰-精氨酰-色氨酸	Amino acids and derivatives	氨基酸及其衍生物	Amino acids and derivatives	氨基酸及其衍生物	-	3	2.45771e+07	2.049e+07	2.3993e+07	480815	294851	414734	8.88281e+06	9.01468e+06	8.10113e+06
MW0151393	1	C16H29N5O6	Ile-Gln-Gln	L-异亮氨酸-L-谷氨酰胺-L-谷氨酰胺	Amino acids and derivatives	氨基酸及其衍生物	Amino acids and derivatives	氨基酸及其衍生物	-	3	1.73633e+06	1.92663e+06	1.82862e+06	1.69913e+06	541699	847745	214114	749701	288792
MWS201054	1	C6H11NO4	O-Acetyl-L-homoserine	O-乙酰-L-高丝氨酸	Amino acids and derivatives	氨基酸及其衍生物	Amino acids and derivatives	氨基酸及其衍生物	250736-84-6	3	1.56596e+06	1.36371e+06	1.56068e+06	586210	567037	624217	208419	240418	257788
pme1086	1	C10H17N3O6S	Glutathione reduced form	谷胱甘肽还原型	Amino acids and derivatives	氨基酸及其衍生物	Amino acids and derivatives	氨基酸及其衍生物	70-18-8	3	2503485	2.05828e+06	1.62148e+06	619600	415756	757508	83876.8	85498.9	68611.9
mws0749	1	C7H6O3	4-Hydroxybenzoic acid	4-羟基苯甲酸	Phenolic acids	酚酸类	Phenolic acids	酚酸类	99-96-7	2	6.68076e+07	7.48114e+07	7.90017e+07	1.02821e+07	1.04295e+07	1.08289e+07	892065	925540	1.00797e+06
pme0241	1	C7H6O2	Benzoic acid	苯甲酸	Phenolic acids	酚酸类	Phenolic acids	酚酸类	65-85-0	3	4.28862e+06	4.57532e+06	3.05762e+06	1.66267e+06	1.3001e+06	1.26736e+06	235482	202926	246159
MW0168255	1	C15H21N5O5	n6-(cis-hydroxyisopentenyl)adenosine	n6-(顺式-羟基异戊烯基)腺苷	Nucleotides and derivatives	核苷酸及其衍生物	Nucleotides and derivatives	核苷酸及其衍生物	-	3	1.39288e+06	1.36457e+06	1.33754e+06	126554	97665.8	134643	574807	646530	693632
MWSmce668	1	C10H16N5O13P3	ATP; Adenosine 5'-Triphosphate	腺嘌呤核苷三磷酸	Nucleotides and derivatives	核苷酸及其衍生物	Nucleotides and derivatives	核苷酸及其衍生物	56-65-5	3	327458	357094	396701	126702	91369.1	85346.5	7625.01	1794.25	2634.63
MW0136833	1	C15H10O4	7,3'-Dihydroxyflavone*	7，3-二羟基黄酮*	Flavonoids	黄酮	Flavones	黄酮	108238-40-0	3	2.51698e+06	2.70865e+06	2.65103e+06	1.4622e+06	1.39035e+06	1.4054e+06	1.05818e+06	1.06551e+06	1.12759e+06
MW0135131	1	C15H10O4	4',6-Dihydroxyflavone*	4，6-二羟基黄酮*	Flavonoids	黄酮	Flavones	黄酮	63046-09-3	3	2.6566e+06	2.71063e+06	2.61684e+06	1.45841e+06	1.52338e+06	1.41984e+06	1.11411e+06	1.091e+06	1.11542e+06
mws0914	1	C15H12O5	3,5,7-Trihydroxyflavanone (Pinobanksin)	3,5,7-三羟基黄烷酮 (短叶松素)	Flavonoids	黄酮	Flavanonols	二氢黄酮醇	548-82-3	3	190145	192878	186103	34600.1	53907.7	40378.5	41933.2	60477.1	42975.4
mws0058	1	C16H12O6	Diosmetin (5,7,3'-Trihydroxy-4'-methoxyflavone)	香叶木素	Flavonoids	黄酮	Flavones	黄酮	520-34-3	3	402910	434127	433171	63669.5	51930.6	57378.3	13429.5	11915.3	11604.8
Xmyn008071	1	C16H12O6	Gnetifolin B	买麻滕乙素	Flavonoids	黄酮	Flavones	黄酮	140671-06-3	3	473162	513392	481001	84000.7	84998.5	78881.2	17905.4	17854.5	15769.3
MWSHC20110	1	C16H12O6	8-Methoxyapigenin	8-甲氧基芹菜素	Flavonoids	黄酮	Flavones	黄酮	57096-02-3	3	617156	630152	628095	109365	88997.3	97014.8	30059	13786	20396
Lmhn004976	1	C16H12O6	Aracarpene 2	9-甲氧基-6H-[1]苯并呋喃[3,2-c]色烯-3,4,7-三醇	Flavonoids	黄酮	Isoflavones	异黄酮	-	3	433986	408283	425585	77058.7	51364.5	80273.9	16936.8	25251.2	22743.5
MWSHY0147	1	C15H10O4	Daidzein	大豆苷元	Flavonoids	黄酮	Isoflavones	异黄酮	486-66-8	3	8.95603e+06	8.62409e+06	8.95882e+06	5.36369e+06	5.62653e+06	5.19766e+06	3.62508e+06	3.43719e+06	3.52008e+06
pmp000001	1	C16H12O6	Hispidulin (5,7,4'-Trihydroxy-6-methoxyflavone)	高车前素	Flavonoids	黄酮	Flavones	黄酮	1447-88-7	3	676831	676278	691594	113479	98246.7	96747.3	15784.6	7469.48	19234.7
Hmlp005443	1	C15H10O4	6,7-Dihydroxyflavone	6,7-二羟基黄酮	Flavonoids	黄酮	Flavones	黄酮	38183-04-9	1	3.39982e+06	3.27124e+06	3.33136e+06	2.06381e+06	2.09176e+06	1.93697e+06	1.34372e+06	1.37591e+06	1.29673e+06
Zmhn003257	1	C16H12O6	5,7,2'-Trihydroxy-8-methoxyflavone	韧黄芩素 II	Flavonoids	黄酮	Flavones	黄酮	-	3	510209	498643	518669	81609.2	76746.1	77091.8	16381.9	18766.3	18149.2
pme0376	1	C15H12O5	Naringenin (5,7,4'-Trihydroxyflavanone)	柚皮素	Flavonoids	黄酮	Flavanones	二氢黄酮	480-41-1	2	179985	175174	167609	38446	34187.4	31749.8	42218.1	47105.9	37524.5
mws0902	1	C15H12O4	Liquiritigenin	甘草苷元	Flavonoids	黄酮	Flavanones	二氢黄酮	578-86-9	3	95401.7	88308.4	83562.2	51934.9	60161.5	49209.6	25375.6	28714.8	40686
pme2960	1	C15H12O5	Naringenin chalcone; 2',4,4',6'-Tetrahydroxychalcone	柚皮素查耳酮	Flavonoids	黄酮	Chalcones	查耳酮	73692-50-9	3	209953	151337	167392	44033.9	40484.6	38836.3	39755.8	38057.5	52566.8
mws0097	1	C20H22O6	Pinoresinol*	松脂醇*	Lignans and Coumarins	木脂素和香豆素	Lignans	木脂素	487-36-5	3	47458.5	44674.8	57267.8	25947.4	31583.6	17731.5	24759.9	17279.2	26656.4
Lmdn004267	1	C20H22O6	Epipinoresinol*	表松脂醇*	Lignans and Coumarins	木脂素和香豆素	Lignans	木脂素	24404-50-0	3	70044.1	61570.3	58129.1	18295.9	13377.4	24454.3	29245.9	20715.7	25046.4
Zmyn000230	1	C5H8O5	2-Dehydro-3-deoxy-L-arabinonate	2-脱氢-3-脱氧-L-阿拉伯糖	Others	其它类	Saccharides	糖类	-	3	1.31947e+06	1.40234e+06	1.64942e+06	9	9	9	577729	624667	654418
Hmgn001653	1	C7H6O3	Protocatechualdehyde	原儿茶醛	Others	其它类	Aldehyde compounds	醛类化合物	139-85-5	2	4.96896e+07	5.08525e+07	5.37466e+07	5.83703e+06	5.4874e+06	5.52226e+06	782593	822664	901119
mws0437	1	C5H12O5	D-Arabitol	D-阿拉伯糖醇	Others	其它类	Saccharides	糖类	488-82-4	1	8.10806e+06	8.24994e+06	8.12269e+06	3.06479e+06	3.12608e+06	3.21006e+06	344509	231114	208248
Lmbn001981	1	C7H6O3	2,5-Dihydroxybenzaldehyde	2,5-二羟基苯甲醛	Others	其它类	Aldehyde compounds	醛类化合物	1194-98-5	1	5.20294e+07	5.32787e+07	5.75423e+07	6.11181e+06	5.76611e+06	5.94459e+06	806075	837206	898581
pme0513	1	C5H12O5	Xylitol	木糖醇	Others	其它类	Saccharides	糖类	87-99-0	3	5.66336e+06	5.47923e+06	5.48541e+06	2.10112e+06	2.18807e+06	2.15292e+06	78019.7	64225.5	83232.9
Wcgn008300	1	C14H16O5	5,7-Dimethyl-6-ethoxycarbonyl-3-hydroxy-3-methylphthalide	5,7-Dimethyl-6-ethoxycarbonyl-3-hydroxy-3-methylphthalide	Others	其它类	Others	其它	-	2	585201	605399	617131	69485.6	51697.2	64005.2	66707.3	52588.4	60765.6
mws0213	1	C5H12O5	Ribitol	核糖醇	Others	其它类	Saccharides	糖类	488-81-3	1	5.40571e+06	5.30283e+06	6.27941e+06	2.5955e+06	2.36332e+06	2.51724e+06	103467	93225.6	88338.2
MWSmce486	1	C18H32O16	Manninotriose	甘露三糖	Others	其它类	Saccharides	糖类	13382-86-0	3	155726	149651	167708	49458.1	47033.7	42826.3	83356.2	108118	49434.3
mws1595	1	C6H12O5	D-Fucose	D-岩藻糖	Others	其它类	Saccharides	糖类	3615-37-0	3	90461.9	96004.5	79069.3	70665.5	64451.5	64590.9	42509.1	45204.2	40668.9
Hmqp001042	1	C10H20O6	Butyl beta-D-glucoside	丁基-葡萄糖苷	Others	其它类	Saccharides	糖类	5391-18-4	3	471629	478938	514176	171139	203070	174835	137077	86675.7	93025.6
mws0943	1	C7H8N2O2	1,4-Dihydro-1-Methyl-4-oxo-3-pyridinecarboxamide	1,4-二氢-1-甲基-4-氧代-3-吡啶甲酰胺	Alkaloids	生物碱	Pyridine alkaloids	吡啶类生物碱	769-49-3	2	5.49218e+06	5.70833e+06	5.59599e+06	1.99023e+06	2.06492e+06	1.92027e+06	16309.9	15005	9073.63
Wbmp005793	1	C25H37NO8	Anthriscifolcine C	还亮草碱C	Alkaloids	生物碱	Alkaloids	生物碱	-	3	2.66543e+06	2.87235e+06	2.49798e+06	1.4255e+06	1.43399e+06	1.26648e+06	1.07449e+06	1.00731e+06	1.04199e+06
pmn001722	1	C31H45N3O11	Lycibarbarspermidine I*	枸杞亚精胺 I*	Alkaloids	生物碱	Phenolamine	酚胺	-	2	1.28783e+06	1.18384e+06	1.20563e+06	9	9	9	239724	394812	178420
pmn001721	1	C31H45N3O11	Lycibarbarspermidine H*	枸杞亚精胺 H*	Alkaloids	生物碱	Phenolamine	酚胺	-	2	941926	878753	939922	9	9	9	108510	180328	119569
Wbmp003608	1	C26H41NO7	Delcorine	光飞燕草碱	Alkaloids	生物碱	Alkaloids	生物碱	52358-55-1	2	3.70231e+06	3.81629e+06	4.2111e+06	1.87983e+06	3.05071e+06	1.68575e+06	1.75228e+06	1.55423e+06	1.61272e+06
Lsjp211255	1	C30H48O2	1-Hydroxylup-20(29)-en-3-one (Glochidonol)	1-羟基羽扇豆-20(29)-烯-3-酮 (算盘子酮醇)	Terpenoids	萜类	Triterpene	三萜	23963-54-4	2	100411	138670	180379	31528.7	56858.9	42220.1	88310.9	84271.6	99108.2
mws0147	1	C5H10O3	β-Hydroxyisovaleric acid	β-羟基异戊酸	Organic acids	有机酸	Organic acids	有机酸	625-08-1	3	1.92842e+06	1.9281e+06	2.03171e+06	288479	237284	373182	193269	209293	200253
Zmyn000247	1	C5H8O5	2-Hydroxyglutaric Acid*	2-羟基戊二酸*	Organic acids	有机酸	Organic acids	有机酸	13095-48-2	3	1.31947e+06	1.40234e+06	1.64942e+06	9	9	9	577729	624667	654418
pmb2657	1	C10H18N4O6	Argininosuccinic acid	精氨基琥珀酸	Organic acids	有机酸	Organic acids	有机酸	2387-71-5	3	161946	159054	132993	102488	68241.5	68238.4	52572.4	56784.9	101095
pme2380	1	C5H6O5	α-Ketoglutaric acid	α-酮戊二酸	Organic acids	有机酸	Organic acids	有机酸	328-50-7	3	2.88121e+06	2.90053e+06	2.74434e+06	545541	600179	671373	827354	832689	805634
pme2589	1	C6H8O5	2-Oxoadipic acid	2-氧代己二酸	Organic acids	有机酸	Organic acids	有机酸	3184-35-8	3	884397	914526	816497	274987	381868	456857	9	9	9
Zmyn002323	1	C8H8O3	2-Hydroxyphenylacetic acid	2-羟基苯乙酸	Organic acids	有机酸	Organic acids	有机酸	614-75-5	2	2.85744e+06	2.53719e+06	2.87493e+06	9	9	9	97153.8	107678	119433
Lmgn000224	1	C5H6O5	2-Methyl-3-oxosuccinic acid	2-甲基-3-氧代琥珀酸	Organic acids	有机酸	Organic acids	有机酸	-	3	217319	312799	273060	73657.7	77165.9	11568.9	68081.3	97575.6	38345
MW0119586	1	C14H22O4	(2S,3R)-4-methylidene-2-octyl-5-oxooxolane-3-carboxylic acid	(2S,3R)-4-亚甲基-2-辛基-5-氧代氧戊环-3-羧酸	Organic acids	有机酸	Organic acids	有机酸	-	3	1.69938e+06	1.70264e+06	1.92294e+06	1.08881e+06	1.01515e+06	1.02357e+06	799934	775501	799194
Ysjn001064	1	C5H6O5	3-Oxopentanedioic acid	1,3-丙酮二羧酸	Organic acids	有机酸	Organic acids	有机酸	542-05-2	2	114984	140713	107998	9	9	9	15525.9	11054.7	22023.3
Lmxp010913	1	C35H66NO9P	1-(9Z-Octadecenoyl)-2-(9-oxo-nonanoyl)-sn-glycero-3-phosphocholine	1-(9Z-十八烯酰基)-2-(9-氧-壬酰基)-sn-甘油-3-磷酸胆碱	Lipids	脂质	Glycerol ester	甘油酯	-	1	449687	413473	423535	237291	217913	197977	10006.5	5209.55	4070.32
MWS0952	1	C18H40NO5P	Dihydrosphingosine-1-Phosphate	二氢鞘氨醇-1-磷酸	Lipids	脂质	Sphingolipids	鞘脂	19794-97-9	3	72696.3	53342.1	75390.9	33900.7	32789.9	32879.8	1816.2	525.445	841.688
Waln011704	1	C28H56NO9P	1-(2,3-dihydroxypropoxy)-3-(((2-(dimethylamino)ethoxy)(hydroxy)phosphoryl)oxy)propan-2-yl (Z)-14-Octadecenoic Acid*	1-(2,3-二羟基丙氧基)-3-(((2-(二甲基氨基)乙氧基)(羟基)磷酰基)氧基)丙-2-基 (Z)-14-十八碳烯酸*	Lipids	脂质	LPE	溶血磷脂酰乙醇胺	-	1	481426	577161	402399	166399	141431	130508	1013.01	1192	1123.69
Wcdp006869	1	C18H28O3	10-Methoxyheptadec-1-En-4,6-Diyne-3,9-Diol	10-Methoxyheptadec-1-En-4,6-Diyne-3,9-Diol	Lipids	脂质	Free fatty acids	游离脂肪酸	133921-57-0	1	319897	252065	347532	153218	162195	204103	116656	118747	44254.5

## Sheet: 2
MW0103699	2	C17H27N3O17P2	Uridine-diphosphate-n-acetylgalactosamine	UDP-N-乙酰基-α-D-半乳糖胺	Nucleotides and derivatives	核苷酸及其衍生物	Nucleotides and derivatives	核苷酸及其衍生物	-	3	745487	928690	790511	1.03025e+06	907358	826414	23627.9	17862.3	20663.7
pmb2922	2	C15H24N2O17P2	Uridine 5'-diphospho-D-glucose	尿苷 5'-二磷酸-D-葡萄糖	Nucleotides and derivatives	核苷酸及其衍生物	Nucleotides and derivatives	核苷酸及其衍生物	133-89-1	1	3.66354e+06	3.98501e+06	3.54203e+06	3.01926e+06	2.96339e+06	2.8329e+06	29690.8	50015	32062
pme1651	2	C10H9NO2	Indole-3-acetic acid (IAA)	吲哚-3-乙酸	Alkaloids	生物碱	Plumerane	吲哚类生物碱	87-51-4	3	2.82744e+06	2.74045e+06	2.99154e+06	2.60093e+06	2.88269e+06	2.41801e+06	648034	720424	624953
mws1155	2	C6H14O6	D-Mannitol	D-甘露醇	Others	其它类	Saccharides	糖类	69-65-8	1	2.51446e+06	2.70724e+06	2.7629e+06	3.33812e+06	3.41694e+06	3.56669e+06	29638.9	42534.9	37327.3
MW0146283	2	C26H39N5O10	Asp-Thr-Val-Thr-Phe	Asp-Thr-Val-Thr-Phe	Amino acids and derivatives	氨基酸及其衍生物	Amino acids and derivatives	氨基酸及其衍生物	-	3	7.73932e+07	7.62706e+07	7.3902e+07	7.39605e+07	7.40693e+07	7.69805e+07	5.87417e+06	5.92176e+06	6.19352e+06
MW0144203	2	C15H16N4O6	Abu-His-OH	Abu-His-OH	Amino acids and derivatives	氨基酸及其衍生物	Amino acids and derivatives	氨基酸及其衍生物	-	3	710230	818362	770666	922016	935152	1.03116e+06	118954	153030	153026
mws0214	2	C6H14O6	D-Sorbitol	D-山梨糖醇	Others	其它类	Saccharides	糖类	50-70-4	1	1.15865e+07	1.11169e+07	1.12207e+07	1.50953e+07	1.36998e+07	14452134	266738	242448	247041
Walp004906	2	C14H31NO3	2-Aminotetradecane-1,11,13-triol	2-氨基十四烷-1,11,13-三醇	Lipids	脂质	Sphingolipids	鞘脂	-	1	2.39531e+06	3.06487e+06	2904476	2.82574e+06	2.82246e+06	2.91214e+06	1.29383e+06	1.38524e+06	1.29062e+06
Lmqp002784	2	C7H7NO2	Salicylamide	水杨酰胺	Alkaloids	生物碱	Phenolamine	酚胺	65-45-2	3	364565	350034	419262	255923	203523	244774	47298.7	24506.7	35949.1
mws0182	2	C8H8O3	4-Hydroxyphenylacetic acid	4-羟基苯乙酸	Phenolic acids	酚酸类	Phenolic acids	酚酸类	156-38-7	3	419855	437338	468406	479926	453114	430431	197544	226429	193459
MW0158892	2	C25H45N9O9	Val-Arg-Gln-Val-Asp	Val-Arg-Gln-Val-Asp	Amino acids and derivatives	氨基酸及其衍生物	Amino acids and derivatives	氨基酸及其衍生物	-	3	5.32489e+07	5.70463e+07	5.18516e+07	5.96663e+07	5.4402e+07	6.11693e+07	1.62167e+06	1.46139e+06	1.6963e+06
MW0158275	2	C26H32N4O5	Trp-Tyr-Leu	色氨酸-酪氨酸-亮氨酸	Amino acids and derivatives	氨基酸及其衍生物	Amino acids and derivatives	氨基酸及其衍生物	-	3	353839	151953	180725	232500	227779	368190	100083	45380.5	107160
pme2529	2	C6H12O5	1,5-Anhydro-D-glucitol	1,5-酐-D-山梨糖醇	Others	其它类	Saccharides	糖类	154-58-5	3	387267	387151	398489	360281	368603	399557	184954	182793	181290
mws0854	2	C6H12O5	Rhamnose	鼠李糖	Others	其它类	Saccharides	糖类	3615-41-6	3	519239	510706	505215	618371	664432	518489	195204	131040	193368
pme2165	2	C5H4N2O4	Orotic acid (Vitamin B13)	乳清酸 (维生素 B13)	Others	其它类	Vitamin	维生素	65-86-1	3	5.53784e+06	5.55684e+06	5.52844e+06	6.02179e+06	6.86075e+06	8.08667e+06	749917	727014	682550
MW0108667	2	C12H15NO5	N-Acetylvanilalanine	N-乙酰vanilalanine	Amino acids and derivatives	氨基酸及其衍生物	Amino acids and derivatives	氨基酸及其衍生物	-	3	3.60207e+06	3.19586e+06	3.59713e+06	4.41535e+06	4.73666e+06	4.97121e+06	269837	252294	253522
Zahp006076	2	C10H8O3	2-Hydroxy-2,3-dihydronaphthalene-1,4-dione	2-羟基-2,3-二氢萘-1,4-二酮	Quinones	醌类	Quinones	醌类	63534-43-0	3	267203	280890	265382	286079	277807	439801	130671	110289	117657
pme2237	2	C6H14O6	Dulcitol	半乳糖醇	Others	其它类	Saccharides	糖类	608-66-2	3	1.35855e+07	1.35771e+07	1.35881e+07	1.86707e+07	1.87187e+07	1.84348e+07	206435	189013	194514
Lmqn000780	2	C17H27N3O17P2	Uridine 5'-diphospho-N-acetylglucosamine	尿苷二磷酸乙酰葡萄糖胺	Nucleotides and derivatives	核苷酸及其衍生物	Nucleotides and derivatives	核苷酸及其衍生物	528-04-1	1	721662	901263	700038	1.00066e+06	994937	1.03706e+06	9	9	9
MWS0155	2	C14H18N5O11P	Adenylocuccinic Acid	腺苷酸基琥珀酸	Organic acids	有机酸	Organic acids	有机酸	19046-78-7	3	234806	259515	263272	232798	256642	276057	11619.6	11515.1	9334.67
MW0150965	2	C29H39N9O7	His-His-Val-Ala-Tyr	组氨酸-组氨酸-缬氨酸-丙氨酸-酪氨酸	Amino acids and derivatives	氨基酸及其衍生物	Amino acids and derivatives	氨基酸及其衍生物	-	3	2.56883e+06	2.39474e+06	2.58497e+06	3.08402e+06	3.54453e+06	3.15223e+06	707300	704816	628818
MW0108140	2	C14H28N6O4S1	Met-Ala-Arg	L-蛋氨酸-L-丙氨酸-L-精氨酸	Amino acids and derivatives	氨基酸及其衍生物	Amino acids and derivatives	氨基酸及其衍生物	-	3	1.14283e+07	1.08726e+07	1.11122e+07	1.3054e+07	1.25022e+07	1.57823e+07	3.92874e+06	3.90426e+06	3.69616e+06
MW0150117	2	C38H48N8O10	Glu-Phe-Tyr-Tyr-Arg	谷氨酸-苯丙氨酸-酪氨酸-酪氨酸-精氨酸	Amino acids and derivatives	氨基酸及其衍生物	Amino acids and derivatives	氨基酸及其衍生物	-	3	1.14046e+07	1.20145e+07	1.13122e+07	1.4736e+07	1.55089e+07	1.48545e+07	38441.4	62504.8	47676
MWSslk235	2	C6H14O6	Allitol	蒜糖醇	Others	其它类	Saccharides	糖类	488-44-8	1	1.12509e+07	1.08674e+07	1.07474e+07	1.45977e+07	1.37291e+07	1.44633e+07	378015	314451	313327
MW0158922	2	C22H31N5O8	Val-Asn-Phe-Asp	Val-Asn-Phe-Asp	Amino acids and derivatives	氨基酸及其衍生物	Amino acids and derivatives	氨基酸及其衍生物	-	3	603381	717954	680854	698534	693349	656158	157234	149594	149059
MW0118009	2	C14H10O5	2,6,7-Trihydroxy-9-methylxanthen-3-one	2,6,7-三羟基-9-甲基黄嘌呤-3-一	Others	其它类	Ketone compounds	酮类化合物	5407-46-5	3	1.68699e+06	1.65097e+06	1.74958e+06	1.21856e+06	1.41548e+06	1.24853e+06	302559	255431	288183
pme1286	2	C14H20N6O5S	S-(5'-Adenosy)-L-homocysteine	S-(5-腺苷)-L-高半胱氨酸	Amino acids and derivatives	氨基酸及其衍生物	Amino acids and derivatives	氨基酸及其衍生物	979-92-0	3	5.30352e+06	5.05008e+06	4.90141e+06	2.92366e+06	2.93112e+06	3.28405e+06	238802	225466	223612
MW0156759	2	C21H36N8O9	Ser-Gly-Pro-Glu-Arg	Ser-Gly-Pro-Glu-Arg	Amino acids and derivatives	氨基酸及其衍生物	Amino acids and derivatives	氨基酸及其衍生物	-	3	5.45773e+06	6.42227e+06	5.80457e+06	7.04065e+06	7.05563e+06	6.71308e+06	33340	102057	75483.8
MW0149829	2	C21H27N5O7	Gln-Trp-Glu	谷酰氨-色氨酸-谷氨酸	Amino acids and derivatives	氨基酸及其衍生物	Amino acids and derivatives	氨基酸及其衍生物	-	3	1.32029e+06	1.54437e+06	1.4028e+06	1.65268e+06	1.46465e+06	1.74815e+06	305939	390531	371289
ML10171848	2	C5H8O5	D-Arabinono-1,4-lactone	D-阿拉伯-1,4-内酯	Others	其它类	Saccharides	糖类	2782-09-4	3	1.58514e+06	1.47663e+06	1.51825e+06	1.34568e+06	1.34145e+06	1.21038e+06	9	9	9
WaYp005128	2	C14H31NO3	2-Aminotetradecane-1,5,13-triol	2-氨基十四烷-1,5,13-三醇	Lipids	脂质	Sphingolipids	鞘脂	-	1	9.44425e+06	9.93715e+06	9.66008e+06	9.77805e+06	9.69867e+06	9.83218e+06	4.64193e+06	4.54823e+06	4.54862e+06
pme2117	2	C10H15N5O10P2	Adenosine 5'-diphosphate	腺苷-5'-二磷酸	Nucleotides and derivatives	核苷酸及其衍生物	Nucleotides and derivatives	核苷酸及其衍生物	58-64-0	3	1.77383e+06	1.67389e+06	1.74548e+06	1.50941e+06	1.54959e+06	1.61016e+06	87639	73177.8	51591.7
Wbmp002714	2	C39H44N2O9	5-Hydroxythalidasine N2-oxide	5-羟基thalidasine N2氧化物	Alkaloids	生物碱	Alkaloids	生物碱	-	2	9.16303e+06	7.7725e+06	7.84389e+06	9.33713e+06	8.87695e+06	8.18135e+06	2.88637e+06	3.05759e+06	3.01984e+06
MWSmce247	2	C8H8O2	2-Methylbenzoic acid	2-甲基苯甲酸	Phenolic acids	酚酸类	Phenolic acids	酚酸类	118-90-1	3	31259.9	26001.3	22343	26841.8	23650.1	22890.8	10672.1	14676	5820.84
Zmfn000481	2	C14H22N2O16P2	Uridine-5'-Diphosphate-D-Xylose	尿苷-5'-二磷酸-D-木糖	Nucleotides and derivatives	核苷酸及其衍生物	Nucleotides and derivatives	核苷酸及其衍生物	3616-06-6	3	147006	131375	125654	192217	185342	195261	5874.23	6100.94	8340
Wcdp006741	2	C26H50NO7P	1-(9Z,12Z-Octadecadienoyl)-Sn-Glycero-3-Phosphocholine	1-(9Z,12Z-Octadecadienoyl)-Sn-Glycero-3-Phosphocholine	Others	其它类	Others	其它	22252-07-9	3	8.83559e+06	8.4327e+06	9.5311e+06	8.79425e+06	8.87998e+06	8.02451e+06	10345	5821.82	7212.07
MW0158232	2	C19H24N4O5	Trp-Pro-Ser	色氨酸-脯氨酸-丝氨酸	Amino acids and derivatives	氨基酸及其衍生物	Amino acids and derivatives	氨基酸及其衍生物	-	3	2.76254e+06	2.90593e+06	3.00931e+06	3.51643e+06	3.06133e+06	3.08201e+06	523300	463956	581269
MWS5169	2	C10H7NO2	Quinoline-4-carboxylic acid	喹啉-4-羧酸	Alkaloids	生物碱	Quinoline alkaloids	喹啉类生物碱	486-74-8	3	154284	136685	147888	178405	198740	190965	34102.2	25157.5	29834.1
mws1640	2	C12H16N2O	N-Methylcytisine	N-甲基野靛碱	Alkaloids	生物碱	Quinorisidine alkaloids	奎诺里西啶类生物碱	486-86-2	2	2.11933e+06	1.99313e+06	1.91302e+06	1.29675e+06	1.21775e+06	1.22676e+06	13340	12797.7	5137.13
mws1409	2	C15H22N2O18P2	Uridine-5'-diphosphoglucuronic acid	尿苷-5'-二磷酸葡萄糖醛酸	Nucleotides and derivatives	核苷酸及其衍生物	Nucleotides and derivatives	核苷酸及其衍生物	-	3	230437	227263	221180	178913	179448	136752	2241.47	897.124	3357.79
MW0156704	2	C20H34N6O11	Ser-Gln-Asp-Val-Ser	Ser-Gln-Asp-Val-Ser	Amino acids and derivatives	氨基酸及其衍生物	Amino acids and derivatives	氨基酸及其衍生物	-	3	547918	600822	530965	469035	455414	451737	224964	173942	179356
mws4134	2	C20H32N6O12S2	Oxiglutatione	氧化谷胱甘肽	Amino acids and derivatives	氨基酸及其衍生物	Amino acids and derivatives	氨基酸及其衍生物	27025-41-8	1	2.97747e+06	2.76195e+06	2.34133e+06	1.99232e+06	2.07788e+06	2.26261e+06	26284.1	24015.9	14881.8
mws0675	2	C11H15N2O8P	β-Nicotinamide mononucleotide	β-烟酰胺单核苷酸	Nucleotides and derivatives	核苷酸及其衍生物	Nucleotides and derivatives	核苷酸及其衍生物	1094-61-7	3	562595	553958	564199	474046	528822	609946	7679.12	5005	21675
mws0028	2	C8H8O4	Vanillic acid	香草酸	Phenolic acids	酚酸类	Phenolic acids	酚酸类	121-34-6	2	956155	959784	957572	871278	739096	758146	145657	150459	176635
MW0152909	2	C22H36N6O10	Lys-Asp-Pro-Ala-Asp	Lys-Asp-Pro-Ala-Asp	Amino acids and derivatives	氨基酸及其衍生物	Amino acids and derivatives	氨基酸及其衍生物	-	3	1.71529e+07	1.4618e+07	1.44831e+07	1.07313e+07	1.08478e+07	1.07088e+07	5.34755e+06	5.09876e+06	5.07262e+06
MWS3017	2	C6H6O4	5-Hydroxymethyl-2-furancarboxylic acid	5-羟甲基-2-呋喃甲酸	Organic acids	有机酸	Organic acids	有机酸	6338-41-6	3	384411	386141	347045	308289	356053	360787	187298	157449	157756
Walp004752	2	C12H27NO2	2-Aminododecane-1,4-diol	2-氨基十二烷-1,4-二醇	Lipids	脂质	Sphingolipids	鞘脂	-	1	3.22682e+06	3.58775e+06	3.1249e+06	3.5407e+06	3.90934e+06	3.84856e+06	1.65659e+06	1.68413e+06	1.55959e+06
Wcdp003967	2	C12H27NO2	Deacetylclavaminol H	Deacetylclavaminol H	Others	其它类	Others	其它	-	2	3.22682e+06	3.58775e+06	3.1249e+06	3.5407e+06	3.90934e+06	3.84856e+06	1.65659e+06	1.68413e+06	1.55959e+06
mws1051	2	C15H23N6O5S+	S-Adenosylmethionine	S-腺苷蛋氨酸	Amino acids and derivatives	氨基酸及其衍生物	Amino acids and derivatives	氨基酸及其衍生物	485-80-3	3	1.15516e+07	1.18455e+07	1.19811e+07	8.58492e+06	8.37502e+06	2.91154e+06	12369.8	22555.3	43383.7
mws0145	2	C8H8O3	O-Anisic acid (2-Methoxybenzoic acid)	邻茴香酸(2-甲氧基苯甲酸)	Phenolic acids	酚酸类	Phenolic acids	酚酸类	529-75-9	3	86819.8	79857.6	75290.3	109246	99409.8	90882	49274.1	17208.1	19121.6
MW0149705	2	C26H38N10O6	Gln-His-Phe-Arg	谷酰氨-组氨酸-苯丙氨酸-精氨酸	Amino acids and derivatives	氨基酸及其衍生物	Amino acids and derivatives	氨基酸及其衍生物	-	3	4.07604e+07	3.96918e+07	4.6568e+07	2.59418e+07	3.12273e+07	2.96566e+07	4.12165e+06	4.00985e+06	4.10183e+06
MW0145884	2	C20H32N6O13	Asn-Ser-Glu-Asp-Thr	Asn-Ser-Glu-Asp-Thr	Amino acids and derivatives	氨基酸及其衍生物	Amino acids and derivatives	氨基酸及其衍生物	-	3	1.44871e+07	1.86667e+07	1.59493e+07	1.82545e+07	1.86379e+07	1.89423e+07	4.9011e+06	4.51123e+06	8213690
pme3007	2	C9H14N2O12P2	Uridine 5'-diphosphate	尿苷 5'-二磷酸	Nucleotides and derivatives	核苷酸及其衍生物	Nucleotides and derivatives	核苷酸及其衍生物	27821-45-0	3	368646	408650	356270	436871	424499	443036	46680	15268.9	18426.9
MW0108176	2	C15H30N4O5S1	Met-Thr-Lys	甲硫氨酰-苏氨酰-赖氨酸	Amino acids and derivatives	氨基酸及其衍生物	Amino acids and derivatives	氨基酸及其衍生物	-	3	5.76886e+06	5.58568e+06	6.10654e+06	6.85888e+06	6.39949e+06	6.23978e+06	1.98519e+06	1.96285e+06	1.96432e+06
pme0278	2	C7H14N2O4	2,6-Diaminooimelic acid	2,6-二氨基庚二酸	Organic acids	有机酸	Organic acids	有机酸	583-93-7	3	783995	729503	709899	563358	567141	610571	170398	162839	137233
pmb0492	2	C34H37N3O6	N',N'',N'''-p-Coumaroyl-cinnamoyl-caffeoyl spermidine	N',N'',N'''-对香豆酰肉桂酰咖啡酰亚精胺	Alkaloids	生物碱	Phenolamine	酚胺	-	3	2.41791e+06	3.05421e+06	2.89716e+06	2.58729e+06	2.85415e+06	2.4735e+06	1.23191e+06	905655	509828
pmb2221	2	C18H39NO3	4-Hydroxysphinganine; Phytosphingosine	4-羟基鞘氨醇; 植物鞘氨醇	Lipids	脂质	Sphingolipids	鞘脂	554-62-1	3	243250	227141	259735	178396	216761	160484	24114	30906.2	28310.6
MWS1846	2	C8H8O3	Phenoxyacetic acid	苯氧乙酸	Phenolic acids	酚酸类	Phenolic acids	酚酸类	122-59-8	3	99092.8	132292	117965	119381	122520	139698	41760.9	32387.9	28340
Lhyp102020	2	C14H22O3	Oxyphyllenodiol A	益智仁烯酮二醇 A	Terpenoids	萜类	Sesquiterpenoids	倍半萜	363610-30-4	3	86605.4	102192	95962.2	101521	114062	123752	7273.64	6714.98	7346.84
pmb0981	2	C10H14N5O7P	Adenosine 5'-monophosphate	腺苷-5'-单磷酸	Nucleotides and derivatives	核苷酸及其衍生物	Nucleotides and derivatives	核苷酸及其衍生物	61-19-8	3	5.66343e+06	5.74751e+06	5.62373e+06	4.34862e+06	5.2857e+06	5.39071e+06	1.0287e+06	1.20623e+06	1.25247e+06
pmb0532	2	C10H13N4O8P	Inosine 5'-monophosphate	5'-肌苷酸	Nucleotides and derivatives	核苷酸及其衍生物	Nucleotides and derivatives	核苷酸及其衍生物	131-99-7	3	383318	466427	425641	370657	430768	465110	109029	153120	191800
MWSmce613	2	C14H26N4O11P2	Citicoline	胞磷胆碱	Nucleotides and derivatives	核苷酸及其衍生物	Nucleotides and derivatives	核苷酸及其衍生物	987-78-0	3	66937.2	261113	261315	124141	202455	108709	40310.4	13823	13825.2
MW0150917	2	C27H43N11O11	His-Glu-Glu-Arg-Gln	组氨酸-谷氨酸-谷氨酸-精氨酸-谷酰胺	Amino acids and derivatives	氨基酸及其衍生物	Amino acids and derivatives	氨基酸及其衍生物	-	3	1.039e+07	7.95346e+06	8.57102e+06	6.5899e+06	6.24109e+06	7.51451e+06	4.68351e+06	3.82777e+06	4.22958e+06
WaYp006462	2	C16H35NO3	2-Aminohexadecane-1,5,15-triol	2-氨基十六烷-1,5,15-三醇	Lipids	脂质	Sphingolipids	鞘脂	-	1	1.14177e+07	1.24104e+07	1.09655e+07	1.02703e+07	9.88929e+06	1.01794e+07	5.99088e+06	4.99634e+06	5.13192e+06
pmn001700	2	C30H48O3	24,30-Dihydroxy-12(13)-ene-lupeol	24,30-二羟基-12(13)烯-羽扇豆醇	Terpenoids	萜类	Triterpene	三萜	-	3	110583	110576	127878	35423.7	35855.6	362734	19210.4	21456.7	50562.2
mws1389	2	C30H48O3	3-Hydroxyolean-12-en-28-oic acid (Oleanolic acid)	3-羟基齐墩果-12-烯-28-酸 (齐墩果酸)	Terpenoids	萜类	Triterpene	三萜	508-02-1	3	110583	110576	127878	35423.7	35855.6	362734	19210.4	21456.7	50562.2
pme0428	2	C12H14O5	3,4,5-Trimethoxycinnamic acid	3,4,5-三甲氧基肉桂酸	Phenolic acids	酚酸类	Phenolic acids	酚酸类	90-50-6	3	63162.9	73646.5	62856.9	77530.2	84880.1	75825.5	36060.7	38853.4	36673.3
MW0168254	2	C22H30O4	Cafestol acetate	乙酸咖啡醇	Terpenoids	萜类	Ditepenoids	二萜	81760-48-7	3	175075	164023	272842	107419	121298	122172	12836.8	1939.05	2536.65
Lmsn003619	2	C29H26O17	1,4-Di-O-galloyl-3-O-caffeoyl-β-D-glucose	1,4-二-O-没食子酰-3-O-咖啡酰-β-D-葡萄糖	Phenolic acids	酚酸类	Phenolic acids	酚酸类	-	3	31675.5	35802.3	18874.9	28726.9	27233.5	28101.4	3076.14	5474.8	5803.95
pmb0856	2	C23H46NO7P	LysoPE 18:1(2n isomer)	溶血磷脂酰乙醇胺 18:1(2n异构)	Lipids	脂质	LPE	溶血磷脂酰乙醇胺	-	3	8.18414e+06	8.40222e+06	1.25558e+07	6.21989e+06	8.32128e+06	5.82768e+06	42020.1	12545.6	9472.46
MWS1113	2	C11H21NO4	Isobutyryl carnitine	异丁酰肉碱	Alkaloids	生物碱	Alkaloids	生物碱	25518-49-4	1	913106	987867	1.03383e+06	812903	942823	806489	3435.43	11792.9	3513.51
pme2566	2	C8H14N2O5	5-L-Glutamyl-L-amino acid	5-L-谷氨酰-L-氨基酸	Amino acids and derivatives	氨基酸及其衍生物	Amino acids and derivatives	氨基酸及其衍生物	5875-41-2	3	440534	427754	463528	281192	309419	304680	73231.2	78904.9	103449
mws1336	2	C7H7NO2	4-Aminobenzoic acid	4-氨基苯甲酸	Phenolic acids	酚酸类	Phenolic acids	酚酸类	150-13-0	3	198163	160852	154531	116426	109919	124834	26846.9	38345	13428
MWS2673	2	C20H34O4	5,6-DiHETrE[(±)5,6-dihydroxy-8Z,11Z,14Z-eicosatrienoic acid]	5,6-二羟基-8Z,11Z,14Z-二十碳三烯酸	Lipids	脂质	Free fatty acids	游离脂肪酸	213382-49-1	3	654706	616812	838474	475292	500613	529001	26342.5	21610.3	6430.74
MWSmce468	2	C8H8O3	2-hydroxymethyl benzoic acid	2-(羟基甲基)苯甲酸	Phenolic acids	酚酸类	Phenolic acids	酚酸类	612-20-4	3	23407.8	56685	34120.3	28517.4	34730.6	25146.7	13943.9	14539.6	11183.9
Sacp008038	2	C15H24O	acorenone	菖蒲螺烯酮	Terpenoids	萜类	Sesquiterpenoids	倍半萜	5956-05-8	3	142068	150688	134266	161824	174691	188576	21261.1	44492	32680.6
Lmbn001034	2	C6H12O4	2,3-Dihydroxy-3-methylpentanoic acid	2,3-二羟基-3-甲基戊酸	Organic acids	有机酸	Organic acids	有机酸	562-43-6	3	100983	109280	158222	61849.8	120896	123634	14457.3	34728.7	26070.5
MWStz103	2	C15H22N6O5S	S-(5'-Adenosyl)-L-methionine	S-(5'-腺苷基)-L-蛋氨酸	Amino acids and derivatives	氨基酸及其衍生物	Amino acids and derivatives	氨基酸及其衍生物	29908-03-0	1	3.97875e+06	3.09616e+06	3.19505e+06	2.75776e+06	2.88324e+06	2.80421e+06	9	9	9
MW0155892	2	C16H28N4O5	Pro-Ile-Gln	脯氨酰-异亮氨酰-谷氨酰胺	Amino acids and derivatives	氨基酸及其衍生物	Amino acids and derivatives	氨基酸及其衍生物	-	3	1.15734e+06	1.13548e+06	1.09498e+06	1.38222e+06	1.40275e+06	1.37263e+06	277304	215147	355988
Lmhn001580	2	C15H16O10	Sinapoyltartaric acid	芥子酰酒石酸	Phenolic acids	酚酸类	Phenolic acids	酚酸类	-	3	84386.6	98928.7	102107	116597	72214.8	122353	30605.2	28836.5	33630.5
MWSmce712	2	C10H12O2	Ethyl phenylacetate	苯醋酸乙酯	Phenolic acids	酚酸类	Phenolic acids	酚酸类	101-97-3	3	311886	303261	232433	249859	268543	282086	137817	144774	122305
Wafn005121	2	C19H34O10	1-Octen-3-Ol-3-O-Beta-D-Xylopyranosyl(1→6)-Beta-D-Glucopyranoside	1-辛烯-3-醇-3-O-β-D-木糖基(1→6)-β-D-葡萄糖苷	Others	其它类	Others	其它	150995-11-2	3	105739	106851	112042	98050	115784	124006	34583.4	35306	12444.7
Zmdn004104	2	C12H10O5	2-methyl-5-carboxy methyl-7-Hydroxy-chromone	2-甲基-5-羧甲基-7-羟基色原酮	Others	其它类	Chromone	色酮类	-	3	178363	211591	184358	209505	124496	259445	89834.3	74646.3	61188.9
MWS4295	2	C18H36O3	DL-2-hydroxystearic acid	DL-2-羟基硬脂酸	Lipids	脂质	Free fatty acids	游离脂肪酸	629-22-1	2	561389	566191	545655	653482	647932	563007	104922	147482	125705
pmb2654	2	C19H27NO12	Anthranilate-1-O-Sophoroside	邻氨基苯甲酸-1-O-槐糖苷	Phenolic acids	酚酸类	Phenolic acids	酚酸类	-	3	6.06507e+06	5.68682e+06	5.56391e+06	5.40211e+06	6.37668e+06	9.09488e+06	916894	516233	818272
MWS00411g	2	C6H11NO4	L-2-Aminoadipate	L-2-氨基己二酸	Amino acids and derivatives	氨基酸及其衍生物	Amino acids and derivatives	氨基酸及其衍生物	1118-90-7	3	247959	173173	203306	111403	173143	344229	37884.4	93091.4	26860.4
MW0145749	2	C23H31N5O11	Asn-Glu-Tyr-Glu	Asn-Glu-Tyr-Glu	Amino acids and derivatives	氨基酸及其衍生物	Amino acids and derivatives	氨基酸及其衍生物	-	3	198717	190527	417637	428188	396618	325353	9	9	9
Lmhp007840	2	C27H52NO7P	LysoPC 19:2	溶血磷脂酰胆碱 19:2	Lipids	脂质	LPC	溶血磷脂酰胆碱	-	2	599185	665841	491634	477886	389352	431793	25816.4	29765.1	31271.2

## Sheet: 3
pmd0132	3	C24H50NO7P	LysoPC 16:0(2n isomer)	溶血磷脂酰胆碱 16:0(2n异构)	Lipids	脂质	LPC	溶血磷脂酰胆碱	-	1	1.24377e+06	1.50435e+06	1.76386e+06	4.55745e+06	4.46132e+06	4.24034e+06	4.14821e+06	5.00204e+06	4.37171e+06
Lmhp002001	3	C14H20N2O3	L-Valyl-L-Phenylalanine	L-缬氨酰-L-苯丙氨酸	Amino acids and derivatives	氨基酸及其衍生物	Amino acids and derivatives	氨基酸及其衍生物	3918-92-1	3	120055	46327.4	53797.4	372575	392652	432932	521299	518070	487994
MWS201434	3	C12H20N4O3	Ile-His	L-异亮氨酸-L-组氨酸	Amino acids and derivatives	氨基酸及其衍生物	Amino acids and derivatives	氨基酸及其衍生物	97284-12-3	2	429885	382070	405521	901744	849881	865232	994532	918983	1.03732e+06
Zbqp003125	3	C15H22N2O3	Ile-Phe	L-异亮氨酸-L-苯丙氨酸	Amino acids and derivatives	氨基酸及其衍生物	Amino acids and derivatives	氨基酸及其衍生物	-	2	162052	295679	232747	619152	631435	655180	509037	568537	629968
MWS201384	3	C8H17N5O3	Arg-Gly	L-精氨酸-L-甘氨酸	Amino acids and derivatives	氨基酸及其衍生物	Amino acids and derivatives	氨基酸及其衍生物	108347-93-9	1	7.22849e+06	7.44744e+06	6.76098e+06	2.6649e+07	2.49127e+07	2.67117e+07	2.50615e+07	2.48542e+07	2.56412e+07
Zmdp002216	3	C11H20N2O5	L-γ-Glutamyl-L-leucine	L-γ-谷氨酰胺-L-亮氨酸	Amino acids and derivatives	氨基酸及其衍生物	Amino acids and derivatives	氨基酸及其衍生物	2566-39-4	3	9	9	9	5.22999e+06	2.59989e+06	4.90368e+06	4.43152e+06	3.05797e+06	1169790
MWS201400	3	C16H21N3O3	Val-Trp	L-缬氨酸-L-色氨酸	Amino acids and derivatives	氨基酸及其衍生物	Amino acids and derivatives	氨基酸及其衍生物	24587-37-9	3	74199.1	62106.8	18448.6	104212	164507	157682	201919	184827	179944
MWS201458	3	C15H22N2O3	Phe-Ile	L-苯丙氨酸-L-异亮氨酸	Amino acids and derivatives	氨基酸及其衍生物	Amino acids and derivatives	氨基酸及其衍生物	22951-94-6	3	139217	109334	162490	343642	434522	319964	348230	391608	367867
MW0159244	3	C19H29N3O4	Val-Val-Phe	缬氨酸-缬氨酸-苯丙氨酸	Amino acids and derivatives	氨基酸及其衍生物	Amino acids and derivatives	氨基酸及其衍生物	-	3	9	9	9	2.00561e+06	2.44544e+06	1.94806e+06	1.21024e+06	1.37294e+06	1.46531e+06
pmb0464	3	C16H27NO14	L-Aspartic acid-O-diglucoside	L-天冬氨酸-O-二葡萄糖苷	Amino acids and derivatives	氨基酸及其衍生物	Amino acids and derivatives	氨基酸及其衍生物	-	3	94179.2	46680	102070	156347	188378	185449	137839	93880.6	193205
pmn001681	3	C10H14O2	1-(4-Methoxyphenyl)-1-propanol	1-(4-甲氧苯基)-1-丙醇	Phenolic acids	酚酸类	Phenolic acids	酚酸类	5349-60-0	3	32720.7	75406.4	27940.8	144029	126312	138177	57609.2	133531	60849.8
Zbsp010779	3	C18H28O3	[6]-Paradol methyl	[6]-副姜油酮甲基	Phenolic acids	酚酸类	Phenolic acids	酚酸类	-	2	44584.9	16204.6	27967.6	72104.3	98360.8	118237	87275.3	106156	80641.5
pmb0964	3	C16H23N5O5	Isopentenyladenine-7-N-glucoside	异戊烯基腺苷-7-N-葡萄糖苷	Nucleotides and derivatives	核苷酸及其衍生物	Nucleotides and derivatives	核苷酸及其衍生物	-	3	1.88874e+07	1.94527e+07	1.81451e+07	4.21325e+07	3.95967e+07	4.07124e+07	4.144e+07	3.66475e+07	3.69835e+07
pme3967	3	C12H17N5O5	2-(Dimethylamino)guanosine	2-(二甲基氨基)鸟苷	Nucleotides and derivatives	核苷酸及其衍生物	Nucleotides and derivatives	核苷酸及其衍生物	2140-67-2	3	101123	125365	131207	1.30577e+06	1.40904e+06	1.15883e+06	971427	949750	1.03654e+06
Lmcp002302	3	C12H17N5O5	N6-(2-Hydroxyethyl)adenosine	N6-(2-羟乙基)腺苷	Nucleotides and derivatives	核苷酸及其衍生物	Nucleotides and derivatives	核苷酸及其衍生物	4338-48-1	3	240205	104728	210160	997889	1.01007e+06	1.1334e+06	658383	686843	891007
MWSprf104	3	C15H10O5	4',6,7-Trihydroxyisoflavone	4',6,7-三羟基异黄酮	Flavonoids	黄酮	Isoflavones	异黄酮	17817-31-1	3	9	9	9	75649.1	33611.3	74983.7	56479.3	78861.7	66832.3
Wcfn008271	3	C14H8O4	Danthron; 1,8-Dihydroxyanthraquinone	丹蒽醌; 1,8-二羟基蒽醌	Quinones	醌类	Anthraquinone	蒽醌	117-10-2	3	1.45637e+06	6.38877e+06	1.41607e+06	1.18986e+07	1.05338e+07	9.998e+06	5.06366e+06	1.02232e+07	5.2744e+06
Zmzn000079	3	C4H9O7P	D-Erythrose-4-phosphate	D-赤藓糖-4-磷酸	Others	其它类	Saccharides	糖类	585-18-2	2	143742	195911	159723	589372	576056	510260	791945	722571	669674
Lmsn000381	3	C12H22O11	D-Maltose	D-麦芽糖	Others	其它类	Saccharides	糖类	69-79-4	3	297369	318872	231089	937518	882871	1.11752e+06	1183235	1087475	379474
Zbzp000519	3	C8H13NO2	retronecine	retronecine	Alkaloids	生物碱	Pyrrole alkaloids	吡咯类生物碱	480-85-3	3	1.56302e+07	1.50831e+07	1.50706e+07	3.54932e+07	3.63775e+07	3.20566e+07	2.66238e+07	2.55181e+07	2.46142e+07
Lmmn006706	3	C21H28O7	9α-Ethoxy-8β-(2-isobutyryloxy)-14-oxo-acanthospermolide	9α-乙氧基-8β-(2-异丁氧基)-14-氧代刺苞菊内酯	Terpenoids	萜类	Sesquiterpenoids	倍半萜	-	3	182492	101039	222036	843997	668659	1.04058e+06	1.10298e+06	1.07676e+06	1.04053e+06
pmb2804	3	C18H32O4	13S-Hydroperoxy-9Z,11E-octadecadienoic acid	13-氢过氧化-9,11-十八碳二烯酸	Lipids	脂质	Free fatty acids	游离脂肪酸	33964-75-9	3	925908	873615	908382	4.3185e+06	5.35372e+06	1.16266e+07	5.25629e+06	5.60762e+06	6.05182e+06
pmb0855	3	C24H50NO7P	LysoPC 16:0	溶血磷脂酰胆碱 16:0	Lipids	脂质	LPC	溶血磷脂酰胆碱	17364-16-8	1	1.56449e+06	1.59488e+06	1.75708e+06	3.85323e+06	4.42412e+06	3.35914e+06	3.96194e+06	4.69679e+06	3.80885e+06
Zmyn004449	3	C18H30O4	9-Hydroxy-12-oxo-10(E),15(Z)-octadecadienoic acid	9-羟基-12-氧代-10(E),15(Z)-十八碳二烯酸	Lipids	脂质	Free fatty acids	游离脂肪酸	-	1	148004	150979	207688	1.17957e+06	1.39521e+06	1.74587e+06	919883	962833	893307
Lmhp009129	3	C23H48NO7P	LysoPC 15:0(2n isomer)	溶血磷脂酰胆碱 15:0(2n异构)	Lipids	脂质	LPC	溶血磷脂酰胆碱	-	3	80782.2	111350	92002.5	488231	469857	438873	277981	256828	235337
pme2827	3	C16H32O	Palmitaldehyde	棕榈醛	Lipids	脂质	Free fatty acids	游离脂肪酸	629-80-1	3	1.93568e+06	8.47999e+06	2.06852e+06	1.51195e+07	1.4731e+07	1.38801e+07	7.07965e+06	1.37375e+07	7.42184e+06
pmb1574	3	C18H28O2	9,12-Octadecadien-6-Ynoic Acid	十八碳二烯-6-炔酸	Lipids	脂质	Free fatty acids	游离脂肪酸	61481-29-6	3	84382.9	81622.7	156626	528961	492312	665892	401467	382939	383682

## Sheet: 4
mws0227	4	C6H13NO2	L-Leucine	L-亮氨酸	Amino acids and derivatives	氨基酸及其衍生物	Amino acids and derivatives	氨基酸及其衍生物	61-90-5	1	9.89686e+06	8.46865e+06	9.68969e+06	2.67257e+06	2.4317e+06	2.91715e+06	1.17826e+07	1.16551e+07	1.15546e+07
Wcdp002433	4	C11H12N2O2	L-Tryptophan	L-色氨酸	Amino acids and derivatives	氨基酸及其衍生物	Amino acids and derivatives	氨基酸及其衍生物	73-22-3	1	2.29918e+06	2.65279e+06	2.40541e+06	978610	1.11383e+06	1.00711e+06	2.90636e+06	2.90391e+06	2.86668e+06
pme2679	4	C6H13NO2	L-Allo-isoleucine	L-别异亮氨酸	Amino acids and derivatives	氨基酸及其衍生物	Amino acids and derivatives	氨基酸及其衍生物	1509-34-8	3	8.70754e+06	7.67828e+06	7.86176e+06	2.76753e+06	2.88152e+06	3.09561e+06	1.1044e+07	1.11147e+07	1.14604e+07
pme0021	4	C9H11NO2	L-Phenylalanine	L-苯丙氨酸	Amino acids and derivatives	氨基酸及其衍生物	Amino acids and derivatives	氨基酸及其衍生物	63-91-2	1	2.53842e+06	2.51953e+06	2.53e+06	369954	399240	421639	3.61523e+06	3.78148e+06	3.69415e+06
ZbWn000618	4	C12H15NO5	(2-carboxyethyl)-L-tyrosine	(2-羧乙基)-L-酪氨酸	Amino acids and derivatives	氨基酸及其衍生物	Amino acids and derivatives	氨基酸及其衍生物	-	1	1.53412e+06	1.49786e+06	976945	560499	996256	837683	1.52394e+06	1.89414e+06	2.03416e+06
MWS00275g	4	C9H11NO3	DL-O-tyrosine	DL-邻酪氨酸	Amino acids and derivatives	氨基酸及其衍生物	Amino acids and derivatives	氨基酸及其衍生物	2370-61-8	1	3.90814e+06	3.82656e+06	4.02717e+06	326156	316169	283524	7.12137e+06	7.39776e+06	7.56344e+06
MW0159213	4	C25H40N6O7	Val-Tyr-Gln-Lys	Val-Tyr-Gln-Lys	Amino acids and derivatives	氨基酸及其衍生物	Amino acids and derivatives	氨基酸及其衍生物	-	3	5.26711e+06	4.47025e+06	5.00892e+06	273766	329195	198475	5.66497e+06	4.97096e+06	5.30744e+06
Zazp002547	4	C11H12N2O2	cyclo-(Gly-Phe)	环(丙氨酰-苯丙氨酸)	Amino acids and derivatives	氨基酸及其衍生物	Amino acids and derivatives	氨基酸及其衍生物	10125-07-2	1	2.40884e+06	2.59579e+06	2.54501e+06	1.03725e+06	982363	1.0514e+06	2.68311e+06	2.69834e+06	2.96067e+06
MWS0813	4	C5H7NO3	5-Oxoproline	5-氧化脯氨酸	Amino acids and derivatives	氨基酸及其衍生物	Amino acids and derivatives	氨基酸及其衍生物	149-87-1	2	3.83487e+06	3.62461e+06	3.67648e+06	1.4556e+06	1.50589e+06	1.70514e+06	3.91986e+06	3.76644e+06	3.76394e+06
mws0256	4	C5H11NO2	L-Valine	L-缬氨酸	Amino acids and derivatives	氨基酸及其衍生物	Amino acids and derivatives	氨基酸及其衍生物	72-18-4	1	5.1025e+06	4.58526e+06	4.92809e+06	505146	548751	536407	9.13993e+06	9.20889e+06	9.55335e+06
MWS201403	4	C9H19N3O3	Lys-Ala	L-赖氨酸-L-丙氨酸	Amino acids and derivatives	氨基酸及其衍生物	Amino acids and derivatives	氨基酸及其衍生物	17043-71-9	2	2.86155e+06	3.05543e+06	3.32117e+06	1.35653e+06	1.35179e+06	1.476e+06	2.59763e+06	2.63799e+06	2.6692e+06
ZbWp000360	4	C10H19NO7	N-(1-deoxy-1-xylosyl)valine	N-(1-脱氧-1-木糖基)缬氨酸	Amino acids and derivatives	氨基酸及其衍生物	Amino acids and derivatives	氨基酸及其衍生物	-	1	2612080	2666405	2989390	1.2806e+06	765390	1.42404e+06	2759825	2741135	2413620
MW0155234	4	C31H43N5O6S	Phe-Ile-Phe-Met-Gly	Phe-Ile-Phe-Met-Gly	Amino acids and derivatives	氨基酸及其衍生物	Amino acids and derivatives	氨基酸及其衍生物	-	3	6.63216e+06	7.675e+06	6.65014e+06	2.62846e+06	2.64236e+06	2.64435e+06	6.42688e+06	6.45926e+06	6.19005e+06
MW0155147	4	C33H48N8O6S	Phe-Cys-Leu-Phe-Arg	Phe-Cys-Leu-Phe-Arg	Amino acids and derivatives	氨基酸及其衍生物	Amino acids and derivatives	氨基酸及其衍生物	-	3	3.80981e+07	3.97837e+07	3.83644e+07	1.15806e+07	6.77796e+06	1.20205e+07	5.27242e+07	5.10434e+07	5.11846e+07
MWS04412	4	C8H18N2O2	N(6),N(6)-Dimethyl-L-lysine	N(6),N(6)-二甲基-L-赖氨酸	Amino acids and derivatives	氨基酸及其衍生物	Amino acids and derivatives	氨基酸及其衍生物	2259-86-1	2	2.9326e+06	2.74913e+06	2.46032e+06	1.21578e+06	1.13701e+06	1.08059e+06	4.0171e+06	2.21709e+06	3.74576e+06
MW0150966	4	C23H39N9O7	His-Ile-Arg-Glu	组氨酸-异亮氨酸-精氨酸-谷氨酸	Amino acids and derivatives	氨基酸及其衍生物	Amino acids and derivatives	氨基酸及其衍生物	-	3	5.65694e+06	5.75103e+06	5.4621e+06	1863790	2.7658e+06	1.27584e+06	5.03913e+06	4.56814e+06	6.08393e+06
mws4516	4	C5H7NO3	Pyroglutamic acid	L-焦谷氨酸	Amino acids and derivatives	氨基酸及其衍生物	Amino acids and derivatives	氨基酸及其衍生物	4042-36-8	3	6.32847e+06	6.8973e+06	5.3966e+06	1.53836e+06	1.67229e+06	1.72317e+06	5.89251e+06	5.14347e+06	5.38554e+06
mws0258	4	C6H13NO2	L-Isoleucine	L-异亮氨酸	Amino acids and derivatives	氨基酸及其衍生物	Amino acids and derivatives	氨基酸及其衍生物	73-32-5	3	8.25626e+06	8.02846e+06	8.04213e+06	2.30541e+06	2.24212e+06	2.09766e+06	1.1258e+07	1.16019e+07	1.23655e+07
MWSmce119	4	C6H14N4O2	L-Arginine	L-精氨酸	Amino acids and derivatives	氨基酸及其衍生物	Amino acids and derivatives	氨基酸及其衍生物	74-79-3	1	2.7204e+06	2.92433e+06	2.87674e+06	1.23849e+06	1.20599e+06	1.2212e+06	2.71806e+06	2.49115e+06	4.08908e+06
MW0152386	4	C21H33N3O5	Leu-Ile-Tyr	L-亮氨酸-L-异亮氨酸-L-酪氨酸	Amino acids and derivatives	氨基酸及其衍生物	Amino acids and derivatives	氨基酸及其衍生物	-	3	7.67292e+07	7.83693e+07	6.91228e+07	3.79663e+06	3.50179e+06	4.63726e+06	6.24332e+07	5.41089e+07	5.81229e+07
MW0157666	4	C25H41N7O9	Thr-His-Leu-Val-Asp	Thr-His-Leu-Val-Asp	Amino acids and derivatives	氨基酸及其衍生物	Amino acids and derivatives	氨基酸及其衍生物	-	3	3.44286e+07	3.55944e+07	3.55634e+07	4.41489e+06	2.84948e+06	4.04648e+06	2.85372e+07	3.20997e+07	3.24886e+07
MW0158726	4	C23H27N3O5	Tyr-Pro-Phe	Tyr Pro Phe	Amino acids and derivatives	氨基酸及其衍生物	Amino acids and derivatives	氨基酸及其衍生物	72122-59-9	3	1.72876e+06	1.8236e+06	1.75167e+06	110203	23149	82724.9	1.20342e+06	1.31171e+06	1.21536e+06
MW0156629	4	C21H38N6O9S	Ser-Ala-Lys-Asp-Met	Ser-Ala-Lys-Asp-Met	Amino acids and derivatives	氨基酸及其衍生物	Amino acids and derivatives	氨基酸及其衍生物	-	3	438767	493476	474718	137205	105158	136323	461017	489484	516875
mws0671	4	C4H9NO3	L-Homoserine	L-高丝氨酸	Amino acids and derivatives	氨基酸及其衍生物	Amino acids and derivatives	氨基酸及其衍生物	672-15-1	3	2.3287e+06	2.41996e+06	2.28811e+06	645830	430384	166770	1.57122e+06	1.69298e+06	1.64773e+06
mws1587	4	C6H13NO2	L-Norleucine	L-正亮氨酸	Amino acids and derivatives	氨基酸及其衍生物	Amino acids and derivatives	氨基酸及其衍生物	327-57-1	1	3.97052e+06	3.95498e+06	3.80906e+06	737048	844120	824502	6.1897e+06	6.43459e+06	7.07176e+06
MWS201187	4	C17H19N5O3	Trp-His	L-色氨酸-L-组氨酸	Amino acids and derivatives	氨基酸及其衍生物	Amino acids and derivatives	氨基酸及其衍生物	-	2	1.16294e+06	802519	623281	125406	122595	124560	1.40391e+06	1.57142e+06	1.48725e+06
pmf0470	4	C5H9NO3	cis-4-Hydroxy-D-proline*	顺式-4-羟基-D-脯氨酸*	Amino acids and derivatives	氨基酸及其衍生物	Amino acids and derivatives	氨基酸及其衍生物	2584-71-6	3	3.85899e+06	3.76603e+06	3.64408e+06	1.41634e+06	1.61227e+06	1.57111e+06	4.1769e+06	4.00321e+06	4.40108e+06
MW0144700	4	C23H26N4O4	Ala-Phe-Trp	L-丙氨酰-L-苯丙氨酰-L-色氨酸	Amino acids and derivatives	氨基酸及其衍生物	Amino acids and derivatives	氨基酸及其衍生物	-	3	6.25404e+06	6.08125e+06	5.9628e+06	1.50131e+06	1.75368e+06	1.66465e+06	8.68767e+06	8.25265e+06	8.16781e+06
MW0155334	4	C23H35N5O8	Phe-Ser-Lys-Glu	Phe-Ser-Lys-Glu	Amino acids and derivatives	氨基酸及其衍生物	Amino acids and derivatives	氨基酸及其衍生物	-	3	520358	582071	642403	108318	101929	95687.5	562935	617803	668844
MW0150353	4	C24H36N6O8	Gly-Glu-Gly-Phe-Lys	甘氨酸-谷氨酸-甘氨酸-苯丙氨酸-赖氨酸	Amino acids and derivatives	氨基酸及其衍生物	Amino acids and derivatives	氨基酸及其衍生物	-	3	1.99465e+06	2.44925e+06	2.44213e+06	429421	435537	452363	4.02953e+06	4.11232e+06	4.02384e+06
MW0151377	4	C25H39N5O8	Ile-Asp-Tyr-Lys	Ile-Asp-Tyr-Lys	Amino acids and derivatives	氨基酸及其衍生物	Amino acids and derivatives	氨基酸及其衍生物	-	3	860375	660174	774742	245652	268609	248466	737276	563036	602807
MW0107996	4	C9H19N3O3S1	Lys-Cys	L-赖氨酸-L-半胱氨酸	Amino acids and derivatives	氨基酸及其衍生物	Amino acids and derivatives	氨基酸及其衍生物	106325-92-2	3	7.22834e+06	7.14487e+06	7.1774e+06	2.46024e+06	2.67773e+06	2.82374e+06	4.44496e+06	5.87675e+06	4.58094e+06
Lmrj001698	4	C9H18N2O4	L-Seryl-L-Isoleucine	L-丝氨酰-L-异亮氨酸	Amino acids and derivatives	氨基酸及其衍生物	Amino acids and derivatives	氨基酸及其衍生物	91086-51-0	1	2.16452e+06	630472	594172	188743	225479	180528	1.38024e+06	1.46969e+06	1.46149e+06
MWS04455	4	C5H9NO3	Cis-L-3-hydroxyproline*	顺式-L-3-羟基脯氨酸*	Amino acids and derivatives	氨基酸及其衍生物	Amino acids and derivatives	氨基酸及其衍生物	567-35-1	3	3.86382e+06	3.7629e+06	3.98735e+06	1.55997e+06	1.70242e+06	1.72443e+06	4.53193e+06	4.52967e+06	4.48366e+06
Zmdp000972	4	C4H9NO2S	S-Methyl-L-cysteine	S-甲基-L-半胱氨酸	Amino acids and derivatives	氨基酸及其衍生物	Amino acids and derivatives	氨基酸及其衍生物	1187-84-4	2	1.31721e+06	1.55808e+06	1.57005e+06	136133	152989	137727	1.79762e+06	1.84592e+06	2.1659e+06
MW0153546	4	C31H50N8O9S	Met-Glu-Leu-Tyr-Arg	Met-Glu-Leu-Tyr-Arg	Amino acids and derivatives	氨基酸及其衍生物	Amino acids and derivatives	氨基酸及其衍生物	-	3	3.25519e+06	3.57145e+06	4.35957e+06	120474	80025	95035	3.52827e+06	4.18465e+06	4.52035e+06
MWSslk015	4	C3H6N2O2	L-Cycloserine	L-环丝氨酸	Amino acids and derivatives	氨基酸及其衍生物	Amino acids and derivatives	氨基酸及其衍生物	339-72-0	3	9990.28	12756.7	9991.87	1213.57	3621.62	1670	19217.9	16575	23193.9
MW0150011	4	C13H23N3O6	Glu-Gly-Ile	谷氨酸-甘氨酸-异亮氨酸	Amino acids and derivatives	氨基酸及其衍生物	Amino acids and derivatives	氨基酸及其衍生物	-	3	4.77282e+07	4.91725e+07	5.11018e+07	9917265	3.3294e+06	8.38044e+06	9.37819e+07	9.49268e+07	8.45263e+07
pme0057	4	C4H9NO2S	L-Homocysteine	L-高半胱氨酸	Amino acids and derivatives	氨基酸及其衍生物	Amino acids and derivatives	氨基酸及其衍生物	6027-13-0	3	1.9983e+06	1.84337e+06	1.64089e+06	120080	133770	141165	2.46752e+06	2.33434e+06	2.56709e+06
pme0006	4	C5H9NO2	L-Proline	L-脯氨酸	Amino acids and derivatives	氨基酸及其衍生物	Amino acids and derivatives	氨基酸及其衍生物	147-85-3	3	1.66351e+06	1.68061e+06	1.43655e+06	474821	704719	746071	1.21657e+06	1.21304e+06	1.12712e+06
ML10181668	4	C6H11NO2	Cycloleucine	环亮氨酸	Amino acids and derivatives	氨基酸及其衍生物	Amino acids and derivatives	氨基酸及其衍生物	52-52-8	1	1.57732e+07	1.49579e+07	1.1821e+07	4.8634e+06	4.83758e+06	4.04722e+06	1.46668e+07	1.28023e+07	1.65554e+07
mws0636	4	C18H20N2O3	L-Phenylalanyl-L-phenylalanine	L-苯丙氨酰-L-苯丙氨酸	Amino acids and derivatives	氨基酸及其衍生物	Amino acids and derivatives	氨基酸及其衍生物	2577-40-4	1	80339.7	56685	71163.8	9	9	9	134994	114453	131456
MWS04559g	4	C9H11NO3	3-Hydroxy-L-phenylalanine	3-羟基-L-苯丙氨酸	Amino acids and derivatives	氨基酸及其衍生物	Amino acids and derivatives	氨基酸及其衍生物	587-33-7	1	1.31806e+07	1.16894e+07	1.05473e+07	879054	966025	1.00756e+06	1.23699e+07	1.23794e+07	1.42185e+07
mws0250	4	C9H11NO3	L-Tyrosine	L-酪氨酸	Amino acids and derivatives	氨基酸及其衍生物	Amino acids and derivatives	氨基酸及其衍生物	60-18-4	1	1.33464e+07	1.1858e+07	1.05174e+07	893738	1.12845e+06	1.03039e+06	1.1948e+07	1.27663e+07	1.52095e+07
Yalp000545	4	C6H11NO2	N-Methyl-L-proline	N-Methyl-L-proline	Amino acids and derivatives	氨基酸及其衍生物	Amino acids and derivatives	氨基酸及其衍生物	475-11-6	1	1.6176e+07	1.55617e+07	1.44211e+07	3.27847e+06	4.49067e+06	3.80879e+06	1.37207e+07	1.44248e+07	1.80339e+07
MW0149843	4	C23H28N4O6	Gln-Tyr-Phe	谷酰氨-酪氨酸-苯丙氨酸	Amino acids and derivatives	氨基酸及其衍生物	Amino acids and derivatives	氨基酸及其衍生物	-	3	502822	349215	362169	91700	162918	196810	480586	365777	460575
Wayp001214	4	C12H24N4O7	N-(1-Deoxy-1-fructosyl)Arginine	N-(1-脱氧-1-果糖基)精氨酸	Amino acids and derivatives	氨基酸及其衍生物	Amino acids and derivatives	氨基酸及其衍生物	-	2	1.36989e+06	1.70984e+06	2.43279e+06	9	9	9	1.94139e+06	1.76253e+06	1.92486e+06
mws0217	4	C2H5NO2	L-Glycine	L-甘氨酸	Amino acids and derivatives	氨基酸及其衍生物	Amino acids and derivatives	氨基酸及其衍生物	56-40-6	3	112167	40845.9	39738.4	9	9	9	68355	69450.9	32178.4
pmn001367	4	C13H16O9	Protocatechuic acid-4-O-glucoside	原儿茶酸-4-O-葡萄糖苷	Phenolic acids	酚酸类	Phenolic acids	酚酸类	-	3	1.58027e+06	1.70254e+06	1.56848e+06	72772.6	78678.3	122901	1.89526e+06	1.81903e+06	2.01846e+06
Lmmn000774	4	C15H20O9	Dihydrocaffeoylglucose	二氢咖啡酰葡萄糖	Phenolic acids	酚酸类	Phenolic acids	酚酸类	-	3	500367	478623	485490	82665.4	38345	22317.7	521104	483543	519649
Zmtn001661	4	C14H20O8	Vanilloloside	香草醇苷	Phenolic acids	酚酸类	Phenolic acids	酚酸类	74950-96-2	2	1.58197e+06	1.55703e+06	1.55918e+06	149133	78358.6	105845	1.75141e+06	1.69725e+06	1.67252e+06
pmb2871	4	C13H16O9	1-O-Gentisoyl-β-D-glucoside	1-O-龙胆酰-β-D-葡萄糖	Phenolic acids	酚酸类	Phenolic acids	酚酸类	23445-11-6	3	1.38382e+06	1.34474e+06	1.3478e+06	101470	57166.6	36160.5	1.56083e+06	1.50533e+06	1.52401e+06
Hmln002996	4	C29H36O16	β-Hydroxyacteoside	β-羟基毛蕊糖苷	Phenolic acids	酚酸类	Phenolic acids	酚酸类	95587-86-3	3	3.85037e+06	3.62006e+06	3.943e+06	1.68871e+06	1.78823e+06	1.64578e+06	2306875	3.96317e+06	4.04945e+06
Lmzn001582	4	C18H28O9	5'-Glucosyloxyjasmanic acid	5'-葡萄糖基氧代茉莉酸	Phenolic acids	酚酸类	Phenolic acids	酚酸类	-	2	211473	238051	243618	11768.5	16581.6	21093.5	202839	197191	216107
Hmmn004283	4	C10H12O4	Dihydroferulic Acid	二氢阿魏酸	Phenolic acids	酚酸类	Phenolic acids	酚酸类	1135-23-5	3	114420	126175	116387	46817.6	74216.6	52638.6	91839.8	98839.6	96492.9
Lmbp000728	4	C8H8O	(S)-2-Phenyloxirane	(S)-2-苯基环氧乙烷	Phenolic acids	酚酸类	Phenolic acids	酚酸类	20780-54-5	1	1.24725e+06	1.09696e+06	1.03118e+06	504625	586324	591359	1.00214e+06	1.06073e+06	1.25536e+06
MWS20194	4	C9H8O2	Cinnamic acid	肉桂酸	Phenolic acids	酚酸类	Phenolic acids	酚酸类	140-10-3	3	627696	721391	526554	290842	288117	307699	637778	581930	474993
Lmsn000363	4	C16H22O7	Raspberryketone glucoside	覆盆子酮葡萄糖苷	Phenolic acids	酚酸类	Phenolic acids	酚酸类	38963-94-9	2	1.93144e+06	1.31819e+06	1.42428e+06	111850	76187.2	139135	2.21325e+06	2.63972e+06	2.68088e+06
MWS2069	4	C8H10O2	2-Methoxy-4-methylphenol	2-甲氧基-4-甲基苯酚	Phenolic acids	酚酸类	Phenolic acids	酚酸类	93-51-6	3	166548	165760	169599	95315.8	97455.8	81341.3	199318	229165	204501
Qmmp111816	4	C30H38O15	Jionoside D	焦地黄苯乙醇苷 D	Phenolic acids	酚酸类	Phenolic acids	酚酸类	120406-34-0	2	1.51462e+06	1.62602e+06	1.31849e+06	385299	276810	257711	2.53702e+06	2.27114e+06	2.53782e+06
pmb3061	4	C22H28O13	5-O-p-Coumaroylquinic acid O-glucoside	5-O-对香豆酰奎宁酸-O-葡萄糖苷	Phenolic acids	酚酸类	Phenolic acids	酚酸类	-	3	73191.1	89032.3	89074.3	20036.3	29925.7	25851.6	83563.1	86750.6	63403.2
pme0230	4	C10H13N5O4	Adenosine	腺苷	Nucleotides and derivatives	核苷酸及其衍生物	Nucleotides and derivatives	核苷酸及其衍生物	58-61-7	1	2.02524e+06	2.11135e+06	2.20814e+06	6670	92019.9	85514.7	1.97843e+06	2.01834e+06	2.07167e+06
Zmjp000966	4	C10H13N5O4	Vidarabine	阿糖腺苷	Nucleotides and derivatives	核苷酸及其衍生物	Nucleotides and derivatives	核苷酸及其衍生物	5536-17-4	3	2.09117e+06	2.10446e+06	2.32812e+06	107528	103781	94945.7	2.19896e+06	2.1368e+06	2.3255e+06
Zmsp001773	4	C10H13N5O4	(2r,3s,4r,5s)-2-(6-aminopurin-9-yl)-5-(hydroxymethyl)oxolane-3,4-diol	(2r,3s,4r,5s)-2-(6-aminopurin-9-yl)-5-(hydroxymethyl)oxolane-3,4-diol	Nucleotides and derivatives	核苷酸及其衍生物	Nucleotides and derivatives	核苷酸及其衍生物	-	1	2.08604e+06	2.25238e+06	2.48833e+06	129510	10005	108800	2.19203e+06	2.18356e+06	2.23033e+06
pmb0374	4	C5H5N5	2-Aminopurine	2-氨基嘌呤	Nucleotides and derivatives	核苷酸及其衍生物	Nucleotides and derivatives	核苷酸及其衍生物	452-06-2	3	1.7958e+06	2.10511e+06	1.93365e+06	258360	168199	111834	2.16747e+06	1.74711e+06	1.70876e+06
pme0257	4	C4H4N2O2	Uracil	尿嘧啶	Nucleotides and derivatives	核苷酸及其衍生物	Nucleotides and derivatives	核苷酸及其衍生物	66-22-8	3	937786	1.02359e+06	965044	278482	253975	274446	1.16717e+06	1.15988e+06	1.07088e+06
Zmmp002106	4	C3H9N3O2	4-methyl-1,5,2,3-dioxadiazinan-2-amine	4-甲基-1,5,2,3-二恶二嗪-2-胺	Nucleotides and derivatives	核苷酸及其衍生物	Nucleotides and derivatives	核苷酸及其衍生物	-	1	938477	1.01463e+06	935538	178894	172165	156563	1.44028e+06	1.53406e+06	1.61019e+06
pmb2507	4	C5H11O7P	2-Deoxyribose-1-phosphate*	2-脱氧核糖-1-磷酸*	Nucleotides and derivatives	核苷酸及其衍生物	Nucleotides and derivatives	核苷酸及其衍生物	17210-42-3	3	226815	221649	240557	135070	116755	92663.1	323256	337659	382136
pme3233	4	C16H12O5	Calycosin	毛蕊异黄酮	Flavonoids	黄酮	Isoflavones	异黄酮	20575-57-9	3	2.49162e+06	2.6321e+06	2.80857e+06	539299	503313	470171	2.12541e+06	2.14879e+06	2.24801e+06
Hmlp005624	4	C16H12O5	3',7-dihydroxy-4'-methoxyflavone	3',7-二羟基-4'-甲氧基黄酮	Flavonoids	黄酮	Flavones	黄酮	-	1	2.66342e+06	2.70291e+06	2.61641e+06	469543	471984	441074	2.3181e+06	2.30864e+06	2.40479e+06
Hmdp001794	4	C35H28O20	Quercetin-3-O-(2'',3''-O-digalloyl)-glucoside	槲皮素-3-O-(2'',3''-O-二没食子酰)葡萄糖苷	Flavonoids	黄酮	Flavonols	黄酮醇	-	3	692667	429804	582540	142110	221687	105943	960150	858375	909772
MWSHY0146	4	C16H12O5	Glycitein	黄豆黄素	Flavonoids	黄酮	Isoflavones	异黄酮	40957-83-3	3	464297	419426	442097	95670.9	80891.9	86509.5	408434	417060	426771
pmb3023	4	C21H22O11	Eriodictyol-8-C-glucoside	圣草酚-8-C-葡萄糖苷	Flavonoids	黄酮	Flavanones	二氢黄酮	1023271-51-3	3	46453.6	48385	56392.8	23340	17137.1	23340	49140	39393.8	47547.4
Lmtn002796	4	C21H22O11	Aromadendrin-7-O-glucoside	香橙素-7-O-葡萄糖苷	Flavonoids	黄酮	Flavanonols	二氢黄酮醇	28189-90-4	3	70963.4	60024.2	81994	30376.3	44145.3	31801.1	65008.8	79086.1	84317.5
pmb0660	4	C36H36O18	Isoorientin-7-O-(6''-p-coumaroyl)glucoside	异荭草素-7-O-(6''-对香豆酰)葡萄糖苷	Flavonoids	黄酮	Flavones	黄酮	-	3	105983	118671	87242.5	9	9	9	152203	133774	148329
Lagp002697	4	C27H30O14	3'-Methoxy-6''-O-xylosyl puerarin	3'-甲氧基-6''-O-木糖葛根素	Flavonoids	黄酮	Isoflavones	异黄酮	-	3	307262	401912	284460	68500.2	147281	101615	262757	212136	201723
Lhmp122202	4	C16H12O5	stevenin	stevenin	Lignans and Coumarins	木脂素和香豆素	Coumarins	香豆素	36286-69-8	3	2.53077e+06	2.44401e+06	2.5969e+06	477393	480944	435748	2.17896e+06	2.23325e+06	2.10593e+06
pmn001492	4	C11H8O3	Ayapin	泽兰内酯	Lignans and Coumarins	木脂素和香豆素	Coumarins	香豆素	494-56-4	3	4.22559e+06	4.00999e+06	4.4366e+06	1.14096e+06	1.09968e+06	1.21586e+06	3.80247e+06	4.10651e+06	3.80591e+06
HJN083	4	C26H34O11	Lariciresinol-4'-O-glucoside	落叶松脂素-4'-O-葡萄糖苷	Lignans and Coumarins	木脂素和香豆素	Lignans	木脂素	143663-00-7	3	50015	40607.3	42179	26022.4	18416.3	14063.1	58417.9	61297.8	53488
pme3705	4	C6H10O7	D-Glucoronic acid	D-葡萄糖醛酸	Others	其它类	Saccharides	糖类	6556-12-3	3	600498	612555	578105	286290	240701	253463	907599	796125	806308
pmf0348	4	C10H20O3	2,6-Dimethyl-7-octene-2,3,6-triol	2,6-二甲基-7-辛烯-2,3,6-三醇	Others	其它类	Alcohol compounds	醇类化合物	73815-21-1	3	7.55817e+06	7.77152e+06	7.91495e+06	2.04773e+06	1.89367e+06	2.1276e+06	7.33941e+06	7.79374e+06	7.57114e+06
pmn001380	4	C9H16O4	Eucommiol	杜仲醇	Others	其它类	Alcohol compounds	醇类化合物	55930-44-4	1	4.77795e+06	5.38915e+06	5.2096e+06	1.37517e+06	1.4994e+06	1.45479e+06	4.77873e+06	5.16686e+06	5.23986e+06
MWSmce690	4	C6H8O6	Erythorbic Acid; Isoascorbic Acid	异抗坏血酸	Others	其它类	Vitamin	维生素	89-65-6	2	1.09157e+06	967893	1.05053e+06	207047	288487	182323	1.39521e+06	1.40897e+06	1.52569e+06
Wagp002530	4	C10H8O3	2-Methoxy-1-benzofuran-5-carbaldehyde	2-甲氧基-1-苯并呋喃-5-甲醛	Others	其它类	Others	其它	-	3	123733	135012	113023	34624.9	26420.2	22599.4	152812	131936	136886
MWSmce199	4	C5H10O5	L-Xylose	L-木糖	Others	其它类	Saccharides	糖类	609-06-3	3	810613	750800	811610	372999	402171	390193	698233	797532	859807
Zmyn000108	4	C6H10O8	D-Saccharic acid	D-蔗糖酸	Others	其它类	Saccharides	糖类	87-73-0	3	105224	101474	90943.1	59471.6	47294.2	57824.4	145800	147480	133665
Hmln000297	4	C6H12O6	Inositol	肌醇	Others	其它类	Saccharides	糖类	87-89-8	1	1.60342e+07	1.65449e+07	1.44933e+07	9.76433e+06	9.5071e+06	8.86665e+06	2.03375e+07	1.85599e+07	2.22659e+07
Wcgn005749	4	C14H18O5	(2S,3S)-6-(1,2-dihydroxyethyl)-3-hydroxy-5-(hydroxymethyl)-2,7-dimethyl-indan-1-one	(2S,3S)-6-(1,2-dihydroxyethyl)-3-hydroxy-5-(hydroxymethyl)-2,7-dimethyl-indan-1-one	Others	其它类	Others	其它	-	2	261571	211976	251453	132089	71760.3	120669	191392	189398	195336
Zamn006847	4	C12H20O4	glycoric acid	glycoric acid	Others	其它类	Others	其它	-	3	181419	176129	181104	42362.9	61459.2	55566.2	226570	255666	241160
mws2104	4	C7H14O6	D-Pinitol	D-松醇	Others	其它类	Saccharides	糖类	10284-63-6	3	906087	992041	967851	341888	370402	335219	1.14888e+06	1.15946e+06	1.19837e+06
Hmln003754	4	C26H34O11	Icariside E5	淫羊藿次苷 E5	Others	其它类	Ketone compounds	酮类化合物	126176-79-2	3	50015	40607.3	42179	26022.4	18416.3	14063.1	58417.9	61297.8	53488
pmb0789	4	C14H21NO8	Pyridoxine-5'-O-glucoside	吡哆醇-5'-O-葡萄糖苷	Others	其它类	Vitamin	维生素	-	3	1.26734e+06	1.24929e+06	1.16866e+06	105211	165208	103253	1.15177e+06	1.35023e+06	1.40398e+06
MWS0559	4	C6H10O5	1,6-anhydro-β-D-glucose	1,6-脱水-β-D-葡萄糖	Others	其它类	Saccharides	糖类	498-07-7	2	1.00633e+06	1406920	911206	157764	202533	174072	1.0579e+06	1.3481e+06	1.22793e+06
Hmjp000572	4	C10H16O8	Kinsenoside	金线莲苷	Others	其它类	Lactones	内酯类化合物	151870-74-5	2	281950	144821	128801	55287.8	50203.5	54571.8	171062	175415	190732
Wcfn005424	4	C18H30O8	2-[2-[(Z)-pent-2-enyl]-3-[3,4,5-trihydroxy-6-(hydroxymethyl)oxan-2-yl]oxycyclopentyl]acetic acid	2-[2-[(Z)-pent-2-enyl]-3-[3,4,5-trihydroxy-6-(hydroxymethyl)oxan-2-yl]oxycyclopentyl]acetic acid	Others	其它类	Others	其它	-	3	100795	73883.4	104797	10063.2	24079.8	13340	126576	110534	134061
Wchn004079	4	C16H20O9	Juglanoside D	Juglanoside D	Others	其它类	Others	其它	-	2	169997	178625	182674	25838.2	45202.5	25053.9	199974	166331	190540
pme1021	4	C6H10O6	D-Glucono-1,5-lactone	D-葡萄糖酸-1,5-内酯	Others	其它类	Saccharides	糖类	90-80-2	3	919167	920936	807957	147955	49420.6	51534.8	1.34992e+06	1.24438e+06	1.29082e+06
Zmdp000376	4	C5H11N3O	4-Guanidinobutanal	4-胍基丁醛	Others	其它类	Aldehyde compounds	醛类化合物	-	3	1.63879e+07	1.59227e+07	1.131e+07	4.56816e+06	4.51853e+06	3.60581e+06	1.37644e+07	1.47252e+07	1.80388e+07
Hmjp000461	4	C10H16O8	3-O-Glucoside-3-hydroxy-y-butyrolactone	3-O-葡萄糖苷-(S)-3-羟基-γ-丁内酯	Others	其它类	Lactones	内酯类化合物	-	2	300320	225185	286960	69060.7	47290.5	91289.7	298650	380515	348765
HX1349	4	C5H8O4	dihydro-4-hydroxy-5-hydroxymethyl-2(3H)-furanone	二氢-4-羟基-5-羟甲基-2(3H)-呋喃酮	Others	其它类	Others	其它	-	2	623340	598122	539313	183455	230940	257414	732890	707870	754229
pmf0139	4	C6H12O6	D-Galactose	D-半乳糖	Others	其它类	Saccharides	糖类	59-23-4	3	1.57595e+07	1.94196e+07	1.85678e+07	7.17756e+06	8.96456e+06	8.82458e+06	2.0914e+07	2.20043e+07	1.95404e+07
Lmdn000248	4	C30H52O26	Verbascose	毛蕊花糖	Others	其它类	Saccharides	糖类	546-62-3	3	13894.2	14122.4	22900.4	9048.62	10255.2	7842.02	16945.3	21195.2	17528.8
pmb0818	4	C11H11NO3	Methoxyindoleacetic acid	甲氧基吲哚乙酸	Alkaloids	生物碱	Plumerane	吲哚类生物碱	3471-31-6	3	2.67846e+06	3.02139e+06	2.77494e+06	1.08169e+06	1.0805e+06	1.12941e+06	3.0031e+06	2.92001e+06	3.28514e+06
Zasp102439	4	C8H7N	m-Aminophenylacetylene	间氨基苯乙炔	Alkaloids	生物碱	Alkaloids	生物碱	54060-30-9	3	3.76113e+06	3.74864e+06	3.85078e+06	1.76183e+06	1.46739e+06	1.85781e+06	4.05095e+06	3.97608e+06	4.05184e+06
Zmbp002538	4	C11H12N2O2	1-Methoxy-indole-3-acetamide	1-甲氧基-吲哚-3-乙酰胺	Alkaloids	生物碱	Plumerane	吲哚类生物碱	-	1	2.36549e+06	2.82436e+06	2.15775e+06	910866	870910	975517	2.52967e+06	2.58648e+06	2.95053e+06
pmp001287	4	C8H9N	N-Benzylmethylene isomethylamine	N-苯亚甲基异甲胺	Alkaloids	生物碱	Alkaloids	生物碱	-	1	8.39389e+06	8.43005e+06	8.00033e+06	1.37768e+06	1.36876e+06	1.30236e+06	1.1202e+07	1.13923e+07	1.09524e+07
Zbzp002227	4	C14H20N2O3	N-Feruloylputrescine	阿魏酰腐胺	Alkaloids	生物碱	Phenolamine	酚胺	501-13-3	3	1.05558e+06	1.20559e+06	1.21144e+06	219403	192404	84391	1.32687e+06	1.32045e+06	1.19045e+06
pmb1096	4	C8H7N	Indole	吲哚	Alkaloids	生物碱	Plumerane	吲哚类生物碱	120-72-9	3	3.63723e+06	3.78267e+06	3.23522e+06	1.71109e+06	1.6197e+06	1.72421e+06	3.62974e+06	3.51367e+06	3.87616e+06
pme2244	4	C11H11NO2	3-Indolepropionic acid	3-吲哚丙酸	Alkaloids	生物碱	Plumerane	吲哚类生物碱	830-96-6	3	419131	380275	402425	168971	173480	170738	471480	436129	398878
Wcjp002598	4	C9H7NO	8-hydroxyquinoline	8-羟基喹啉	Alkaloids	生物碱	Quinoline alkaloids	喹啉类生物碱	148-24-3	1	1.11211e+07	1.16836e+07	1.08284e+07	4.51779e+06	4.63655e+06	4.85412e+06	1.21103e+07	1.22373e+07	1.22597e+07
Ysjp000315	4	C6H11NO2	Pipecolic acid	2-哌啶甲酸	Alkaloids	生物碱	Piperidine alkaloids	哌啶类生物碱	535-75-1	2	4.00816e+07	3.74467e+07	3.60362e+07	1.12815e+07	1.1369e+07	1.26161e+07	3.05521e+07	3.143e+07	3.18157e+07
MWStz070	4	C9H11NO3	N-(2-Hydroxy-4-methoxyphenyl)acetamide	N-(2-羟基-4-甲氧基苯基)乙酰胺	Alkaloids	生物碱	Phenolamine	酚胺	58469-06-0	1	730164	661796	609663	63350	70020	108380	652095	612118	796153
mws0597	4	C10H9NO3	5-Hydroxyindole-3-acetic acid	5-羟基吲哚-3-乙酸	Alkaloids	生物碱	Plumerane	吲哚类生物碱	54-16-0	3	587717	606153	607561	9	9	9	422313	429181	389416
Lacp001431	4	C14H21NO4	N-(3-hydroxy-4-methoxyphenethyl)-4-hydroxybutanamide	氮-(3-羟基-4-甲氧基苯基)-4-羟基丁酰胺	Alkaloids	生物碱	Phenolamine	酚胺	-	2	3.04693e+06	2.98226e+06	3.3392e+06	162100	124755	159047	3.20709e+06	3.03023e+06	3.18302e+06
Wbmp002283	4	C9H7NO	Α-hydroxyquinoline	Α-羟基喹啉	Alkaloids	生物碱	Alkaloids	生物碱	-	1	5.55759e+06	5.3522e+06	4.91586e+06	2.1255e+06	2.1965e+06	2.27079e+06	5.62542e+06	5.8515e+06	5.579e+06
Wbsp001110	4	C10H10N2O	hupcrispatine	hupcrispatine	Alkaloids	生物碱	Alkaloids	生物碱	-	2	7.10019e+07	6.85769e+07	6.53027e+07	3.4747e+07	3.96363e+07	3.45741e+07	8.8702e+07	9.5518e+07	1.18192e+08
Smcp001137	4	C11H9NO2	naphthisoxazol A	naphthisoxazol A	Alkaloids	生物碱	Alkaloids	生物碱	-	3	935192	902041	803948	302086	349829	347296	868728	910383	923136
Hmgp002327	4	C11H9NO2	3-amino-2-naphthoic acid	3-氨基-2-萘甲酸	Alkaloids	生物碱	Alkaloids	生物碱	-	1	954297	989827	998161	343141	356669	368273	1.00607e+06	987779	1.15803e+06
mws0005	4	C10H12N2	Tryptamine	色胺	Alkaloids	生物碱	Plumerane	吲哚类生物碱	61-54-1	3	1.60793e+06	1.41295e+06	1.28954e+06	220788	164126	201805	2.28224e+06	2.58784e+06	2.21292e+06
Lszp210010	4	C15H20N2O6	Tatarine	Tatarine	Alkaloids	生物碱	Alkaloids	生物碱	-	3	455432	520437	439316	9	9	9	314701	316936	334622
Lahp002608	4	C11H9NO2	3,5-Dihydro-2H-Furo[3,2-C]Quinolin-4-One	3,5-二氢-2H-呋喃[3,2-C]喹啉-4-酮	Alkaloids	生物碱	Quinoline alkaloids	喹啉类生物碱	-	1	912288	1.0303e+06	845217	322730	377574	333764	918292	897456	967144
Zmbn005559	4	C16H18N2O5S	Indole-3-cyano-2-O-glucoside	吲哚-3-氰基-2-O-葡萄糖苷	Alkaloids	生物碱	Plumerane	吲哚类生物碱	-	3	90152.7	124790	143998	38345	30010	20721.1	139014	118044	167629
pmp001198	4	C6H13NO2	6-Deoxyfagomine	6-脱氧荞麦碱	Alkaloids	生物碱	Piperidine alkaloids	哌啶类生物碱	197449-09-5	1	9.38539e+06	9.07059e+06	8.39963e+06	1.32269e+06	1.57491e+06	2.0224e+06	9.07439e+06	1.03979e+07	1.27266e+07
Lahp001956	4	C11H9O2N	Pyran[3,4-b]indole-2-ketone	吡喃[3,4-b]吲哚-2-酮	Alkaloids	生物碱	Plumerane	吲哚类生物碱	-	1	882176	992419	883056	310811	322684	276563	911924	987103	1.04184e+06
HJKP000649	4	C8H9NO	N-benzylformamide	正苄基甲酰胺	Alkaloids	生物碱	Alkaloids	生物碱	6343-54-0	2	1.52472e+06	1.50337e+06	1.38133e+06	101713	129252	92569.8	1.63481e+06	1.53226e+06	1.7194e+06
Lamp000484	4	C5H9NO2	4-Methylazetidine-2-Carboxylic acid	4-甲基吖啶-2-羧酸	Alkaloids	生物碱	Alkaloids	生物碱	1779725-63-1	1	2.01487e+06	1.91226e+06	1.76934e+06	971637	755430	840367	1.4684e+06	1.5322e+06	1.51011e+06
Yacp000453	4	C5H9NO2	3-hydroxy-1-methylpyrrolidin-2-one	3-hydroxy-1-methylpyrrolidin-2-one	Alkaloids	生物碱	Pyrrole alkaloids	吡咯类生物碱	132996-63-5	3	1.2908e+06	1.42658e+06	1.2689e+06	739309	361385	456688	1.20792e+06	1.28141e+06	1.22935e+06
GQ512004	4	C25H33N3O5	N1-Dihydrocaffeoyl-N10-coumaroylspermidine	N1-二氢咖啡酰-N10-香豆酰亚精胺	Alkaloids	生物碱	Phenolamine	酚胺	-	3	100563	180120	107399	65368.4	95035	71673.1	203839	133711	171744
Lcsn004011	4	C19H22O6	Gibberellin A3	赤霉素3	Terpenoids	萜类	Ditepenoids	二萜	-	3	210032	211287	198567	76879.6	40883.6	71254.8	129991	195971	151403
Lmnn102603	4	C18H28O9	Nuezhengalaside	女贞苦苷	Terpenoids	萜类	Monoterpenoids	倍萜	-	3	224933	234273	299387	15302.7	12139	18340	256925	232535	253429
Wmxn004282	4	C35H49NO18	Phyllanthusol B	Phyllanthusol B	Terpenoids	萜类	Sesquiterpenoids	倍半萜	294864-89-4	3	1.0112e+07	15666105	9.08693e+06	2.55485e+06	2.90383e+06	2.68854e+06	17024895	1.76331e+07	1.5152e+07
Lsjp211254	4	C30H46O	Lupa-1,20(29)-dien-3-one (Glochidone)	羽扇豆烷-1,20(29)-二烯-3-酮 (算盘子酮)	Terpenoids	萜类	Triterpene	三萜	-	2	694071	1.02198e+06	1.21192e+06	256324	287704	188121	663536	637478	965353
Qmxn081807	4	C22H34O7	Albopilosin F	Albopilosin F	Terpenoids	萜类	Ditepenoids	二萜	-	3	62151.1	51932.2	70142.6	3668.75	1833.83	2924.99	124801	105327	126041
mws0425	4	C5H6O4	Citraconic acid	柠康酸	Organic acids	有机酸	Organic acids	有机酸	498-23-7	3	1.23165e+07	1.392e+07	1.38218e+07	2.77775e+06	1.88812e+06	2.09622e+06	1.50921e+07	1.55081e+07	1.60281e+07
mws0267	4	C3H6O4	DL-Glyceric Acid	DL-甘油酸	Organic acids	有机酸	Organic acids	有机酸	473-81-4	3	1.1697e+06	1.12881e+06	984650	114636	206927	196810	869231	948199	848532
pme2550	4	C6H6O6	Cis-Aconitic acid	顺式乌头酸	Organic acids	有机酸	Organic acids	有机酸	585-84-2	3	2.19192e+07	2.17431e+07	2.13338e+07	5.63527e+06	5.91917e+06	5.98305e+06	2.74212e+07	2.51211e+07	2.69668e+07
Lmgn000160	4	C4H8N2O3	3-Ureidopropionic Acid	3-脲基丙酸	Organic acids	有机酸	Organic acids	有机酸	462-88-4	1	1.06784e+06	975736	1.05917e+06	340643	408489	337927	1.22476e+06	1.22562e+06	1.2272e+06
Zmgn000216	4	C2H7O4P	2-Hydroxyethylphosphonic acid	2-羟基乙基膦酸	Organic acids	有机酸	Organic acids	有机酸	22987-21-9	3	603218	613324	567326	169479	167113	205522	760543	832667	731890
mws1167	4	C4H4O5	Oxalacetic acid	草酰乙酸	Organic acids	有机酸	Organic acids	有机酸	328-42-7	3	236971	186628	191739	9	9	9	290242	242677	281807
Zmgn000217	4	C5H6O4	Itaconic acid	衣康酸	Organic acids	有机酸	Organic acids	有机酸	97-65-4	3	1.73088e+06	1.70926e+06	1.68275e+06	667555	627069	697145	1.52787e+06	1.49562e+06	1.59086e+06
Sazp003601	4	C18H28O9	Tuberonic acid glucoside	Tuberonic acid glucoside	Organic acids	有机酸	Organic acids	有机酸	120399-24-8	1	485830	253389	240045	14187.5	15005	11793.1	208121	229167	229605
mws0281	4	C6H8O7	Citric Acid	柠檬酸	Organic acids	有机酸	Organic acids	有机酸	77-92-9	1	1.80815e+07	1.88044e+07	1.68375e+07	2.73196e+06	2.90448e+06	2.85297e+06	1.96548e+07	1.85343e+07	1.81599e+07
mws0237	4	C9H16O4	Azelaic acid	壬二酸	Organic acids	有机酸	Organic acids	有机酸	123-99-9	1	909912	889788	882566	262643	229500	253376	813231	851630	803435
mws0277	4	C7H12O6	Quinic Acid	奎宁酸	Organic acids	有机酸	Organic acids	有机酸	77-95-2	1	1.39282e+06	1.44317e+06	1.4003e+06	222705	213725	231314	2.03441e+06	2.23903e+06	2.15669e+06
pme0274	4	C6H13NO2	6-Aminocaproic acid	6-氨基己酸	Organic acids	有机酸	Organic acids	有机酸	60-32-2	1	1.36704e+06	1.38888e+06	1.25013e+06	186796	196657	218344	1.6881e+06	1.55385e+06	1.66773e+06
MW0013542	4	C6H10O6	2-Keto-3-deoxygluconate	2-酮-3-脱氧-D-葡萄糖酸	Organic acids	有机酸	Organic acids	有机酸	17510-99-5	3	9.50827e+06	9.09787e+06	8.4702e+06	3.02509e+06	2.58435e+06	3.28228e+06	7.52664e+06	5.52673e+06	7.19561e+06
Zmyn000453	4	C6H8O7	Isocitric Acid	异柠檬酸	Organic acids	有机酸	Organic acids	有机酸	320-77-4	1	2.13239e+07	2.03511e+07	1.86206e+07	3.29211e+06	3.10201e+06	3.43465e+06	3.15909e+07	3.23354e+07	3.29759e+07
pme0295	4	C6H11NO3	4-Acetamidobutyric acid	4-乙酰氨基丁酸	Organic acids	有机酸	Organic acids	有机酸	3025-96-5	3	3.69441e+06	3.87028e+06	4.3998e+06	904503	1.26438e+06	1.37257e+06	3.12944e+06	3.00188e+06	3.0065e+06
Lmgn000219	4	C4H6O3	Succinic semialdehyde	琥珀酸半醛	Organic acids	有机酸	Organic acids	有机酸	692-29-5	3	181556	154776	170086	44084	42937.2	42942.2	202204	179759	192165
Lmbn000612	4	C5H7NO3	1-Pyrroline-4-hydroxy-2-carboxylic acid	1-吡咯啉-4-羟基-2-羧酸	Organic acids	有机酸	Organic acids	有机酸	9054-77-7	2	62033.2	87824.4	71500.6	17714.2	20778.5	12404	63711.7	66297.5	77702.9
MW0102995	4	C18H28O9	2-[(1R,2R)-3-oxo-2-[(Z)-5-[3,4,5-trihydroxy-6-(hydroxymethyl)oxan-2-yl]oxypent-2-enyl]cyclopentyl]acetic acid	2-[(1R,2R)-3-oxo-2-[(Z)-5-[3,4,5-trihydroxy-6-(hydroxymethyl)oxan-2-yl]oxypent-2-enyl]cyclopentyl]acetic acid	Lipids	脂质	Free fatty acids	游离脂肪酸	-	3	221218	191941	277764	18340	11255	16675	191757	166404	191942

## Sheet: 5
MW0158564	5	C28H37N7O8	Tyr-Phe-Asp-Arg	酪氨酸-苯丙氨酸-天门冬氨酸-精氨酸	Amino acids and derivatives	氨基酸及其衍生物	Amino acids and derivatives	氨基酸及其衍生物	-	3	1.61594e+06	1.59905e+06	1.63521e+06	4.46767e+06	4.2941e+06	3.86753e+06	296212	296506	345686
pme0075	5	C7H11NO5	N-Acetyl-L-glutamic acid	N-乙酰-L-谷氨酸	Amino acids and derivatives	氨基酸及其衍生物	Amino acids and derivatives	氨基酸及其衍生物	1188-37-0	2	688123	686616	785975	817209	1.09255e+06	951809	350848	403322	442359
MW0110288	5	C15H22N2O4	Tyrosylleucine	酪氨酸-亮氨酸	Amino acids and derivatives	氨基酸及其衍生物	Amino acids and derivatives	氨基酸及其衍生物	17355-10-1	3	2.24372e+06	2.28159e+06	2.37842e+06	6.69074e+06	6.6333e+06	6.81842e+06	699597	665324	703125
MW0144757	5	C17H30N4O8	Ala-Thr-Val-Glu	Ala-Thr-Val-Glu	Amino acids and derivatives	氨基酸及其衍生物	Amino acids and derivatives	氨基酸及其衍生物	-	3	4.22387e+06	4.01907e+06	3.91173e+06	1.04071e+07	1.04898e+07	1.01835e+07	656746	639828	674863
MW0108809	5	C6H13N5O4	Nitroarginine	N-硝基-L-精氨酸	Amino acids and derivatives	氨基酸及其衍生物	Amino acids and derivatives	氨基酸及其衍生物	2149-70-4	3	1.15784e+07	1.16986e+07	1.23478e+07	4.39043e+07	4.50355e+07	4.02427e+07	169736	179306	188703
MW0145254	5	C13H26N6O5	Arg-Ala-Thr	L-精氨酰-L-丙氨酰-L-苏氨酸	Amino acids and derivatives	氨基酸及其衍生物	Amino acids and derivatives	氨基酸及其衍生物	-	3	785415	944059	996047	1.33366e+06	1.22389e+06	1.45379e+06	638460	596941	732481
MWS5164	5	C8H18N4O2	N,N'-Dimethylarginine;SDMA*	N,N'-二甲基精氨酸*	Amino acids and derivatives	氨基酸及其衍生物	Amino acids and derivatives	氨基酸及其衍生物	30344-00-4	1	5.67712e+06	5.65209e+06	5.37678e+06	1.1514e+07	1.16195e+07	1.17317e+07	3.10364e+06	3.32169e+06	3.1715e+06
MW0146118	5	C15H19N3O6	Asp-Gly-Phe	L-天冬氨酰-甘氨酰-L-苯丙氨酸	Amino acids and derivatives	氨基酸及其衍生物	Amino acids and derivatives	氨基酸及其衍生物	-	3	1.40908e+07	1.46096e+07	1.32614e+07	2.95356e+07	2.66766e+07	3.01712e+07	6.0845e+06	5.99542e+06	6.18521e+06
MW0155894	5	C13H23N3O4	Pro-Ile-Gly	脯氨酰-异亮氨酰-甘氨酸	Amino acids and derivatives	氨基酸及其衍生物	Amino acids and derivatives	氨基酸及其衍生物	-	3	1.60937e+06	1.62086e+06	1.52708e+06	2.20157e+06	2.32698e+06	2.27679e+06	577712	450029	634762
MW0157719	5	C18H33N5O8	Thr-Lys-Ala-Glu	Thr-Lys-Ala-Glu	Amino acids and derivatives	氨基酸及其衍生物	Amino acids and derivatives	氨基酸及其衍生物	-	3	1.65313e+06	1.64826e+06	1.65479e+06	4.6738e+06	4.4323e+06	4.36313e+06	589389	642237	639194
Hmlp001371	5	C12H14N2O3	Cyclo(Tyr-Ala)	环(酪氨酸-丙氨酸)	Amino acids and derivatives	氨基酸及其衍生物	Amino acids and derivatives	氨基酸及其衍生物	21754-26-7	3	455952	358659	456265	892320	735244	868158	270285	249624	236433
pme2758	5	C5H9NO5	4-Hydroxy-L-glutamic acid	4-羟基-L-谷氨酸	Amino acids and derivatives	氨基酸及其衍生物	Amino acids and derivatives	氨基酸及其衍生物	3913-68-6	3	743787	705957	681923	1.6163e+06	1.54921e+06	1.40547e+06	127593	133326	138096
MW0144609	5	C18H31N5O8	Ala-Ile-Asn-Glu	Ala-Ile-Asn-Glu	Amino acids and derivatives	氨基酸及其衍生物	Amino acids and derivatives	氨基酸及其衍生物	-	3	2.23079e+06	2.14083e+06	2.18897e+06	5.36677e+06	5.24727e+06	5.30345e+06	144050	555341	150944
MW0110200	5	C17H26N6O5	Tyr-Gly-Arg	酪氨酸-甘氨酸-精氨酸	Amino acids and derivatives	氨基酸及其衍生物	Amino acids and derivatives	氨基酸及其衍生物	-	3	6.77847e+06	6.65651e+06	6.31909e+06	9.04205e+06	9.66878e+06	8.92433e+06	3.73277e+06	3.9811e+06	4.04922e+06
MW0156028	5	C16H21N3O5	Pro-Tyr-Gly	脯氨酰-酪氨酰-甘氨酸	Amino acids and derivatives	氨基酸及其衍生物	Amino acids and derivatives	氨基酸及其衍生物	-	3	6.42271e+06	6.40846e+06	6.7297e+06	1.85052e+07	2.05559e+07	1.86561e+07	31265.2	83365	66685
MW0155108	5	C24H35N5O8	Phe-Asn-Ile-Glu	Phe-Asn-Ile-Glu	Amino acids and derivatives	氨基酸及其衍生物	Amino acids and derivatives	氨基酸及其衍生物	-	3	6.2643e+06	6.14903e+06	6.39353e+06	1.37092e+07	1.35049e+07	1.34247e+07	28664.2	13093.1	11645.9
Zbqp000949	5	C9H17NO4	5-methyl 1-propyl L-glutamate	5-甲基-1-丙基L-谷氨酸	Amino acids and derivatives	氨基酸及其衍生物	Amino acids and derivatives	氨基酸及其衍生物	-	1	1.07826e+07	1.01918e+07	1.04294e+07	1.57128e+07	1.81411e+07	1.92027e+07	82741.1	143168	82127.6
MW0158104	5	C21H25N7O5	Trp-Asn-His	色氨酸-天冬酰胺-组氨酸	Amino acids and derivatives	氨基酸及其衍生物	Amino acids and derivatives	氨基酸及其衍生物	-	3	1.32401e+07	1.39681e+07	1.3111e+07	2.21611e+07	2.5834e+07	2.50692e+07	6.21263e+06	6.68551e+06	7.31767e+06
MW0150291	5	C11H17N5O4	Gly-Ala-His	甘氨酸-丙氨酸-组氨酸	Amino acids and derivatives	氨基酸及其衍生物	Amino acids and derivatives	氨基酸及其衍生物	-	3	1.24961e+07	1.25226e+07	1.22982e+07	1.75441e+07	1.84803e+07	1.80717e+07	8.93303e+06	9.09851e+06	8.76694e+06
MW0105915	5	C7H12N2O5	Aspartylalanine	Asp-Ala-OH	Amino acids and derivatives	氨基酸及其衍生物	Amino acids and derivatives	氨基酸及其衍生物	13433-02-8	3	3.43653e+06	2.95054e+06	3.35437e+06	4.57952e+06	4.38744e+06	4.88828e+06	1.99662e+06	2.00352e+06	1.96837e+06
MW0150915	5	C22H36N8O8	His-Glu-Gln-Lys	组氨酸-谷氨酸-谷酰胺-赖氨酸	Amino acids and derivatives	氨基酸及其衍生物	Amino acids and derivatives	氨基酸及其衍生物	-	3	6.3768e+06	6.5393e+06	6.07717e+06	1.2511e+07	1.1778e+07	1.14287e+07	391732	296703	477506
Lmrj002087	5	C10H18N2O5	L-Isoleucyl-L-Aspartate	L-异亮氨酰-L-天冬氨酸	Amino acids and derivatives	氨基酸及其衍生物	Amino acids and derivatives	氨基酸及其衍生物	-	1	1.47702e+07	1.59318e+07	1.67237e+07	3.9143e+07	4.29579e+07	3.98017e+07	3.20909e+06	3.37308e+06	3.31649e+06
Hmsp000364	5	C7H13NO2	L-Cyclopentylglycine	环戊基甘氨酸	Amino acids and derivatives	氨基酸及其衍生物	Amino acids and derivatives	氨基酸及其衍生物	2521-84-8	3	1.42266e+06	1.42212e+06	1.50639e+06	2.2518e+06	2.21353e+06	2.06299e+06	1.07643e+06	960567	1.01847e+06
MW0109632	5	C14H26N6O5	Ser-Pro-Arg	L-丝氨酰-L-脯氨酰-L-精氨酸	Amino acids and derivatives	氨基酸及其衍生物	Amino acids and derivatives	氨基酸及其衍生物	-	3	3.22448e+06	2.86327e+06	2.71527e+06	4.04845e+06	4.09471e+06	4.91087e+06	881100	889127	1.25733e+06
MW0106898	5	C16H29N5O7	Glu-Gln-Lys	古氨酸-谷酰胺-赖氨酸	Amino acids and derivatives	氨基酸及其衍生物	Amino acids and derivatives	氨基酸及其衍生物	-	3	14955300	21143730	17367930	37393315	44214045	28135840	339458	423891	393262
MW0110247	5	C14H19N3O5	Tyrosyl-Glutamine	酪氨酰谷氨酰胺	Amino acids and derivatives	氨基酸及其衍生物	Amino acids and derivatives	氨基酸及其衍生物	28252-40-6	3	624123	663063	578493	1.17394e+06	1.27324e+06	1.34869e+06	360826	369981	321372
MW0106862	5	C10H19N3O4S	Gln-Met	甘氨酸蛋氨酸	Amino acids and derivatives	氨基酸及其衍生物	Amino acids and derivatives	氨基酸及其衍生物	114659-59-5	3	3.95453e+06	3.93769e+06	3.96991e+06	8.50341e+06	8.46126e+06	8.22591e+06	1.05544e+06	1.09468e+06	1.176e+06
pme0137	5	C7H12N2O4	N-Acetyl-L-Glutamine	N-乙酰-L-谷氨酰胺	Amino acids and derivatives	氨基酸及其衍生物	Amino acids and derivatives	氨基酸及其衍生物	2490-97-3	3	3.29422e+06	3.381e+06	3.3538e+06	7.76562e+06	5.33632e+06	2.66088e+06	1.21259e+06	1.19164e+06	1.17155e+06
MWS201391	5	C10H19N3O4	Asn-Ile	L-天冬酰胺-L-异亮氨酸	Amino acids and derivatives	氨基酸及其衍生物	Amino acids and derivatives	氨基酸及其衍生物	438533-59-6	3	2.58748e+06	2.58409e+06	2.6662e+06	5.47231e+06	4.95846e+06	4.16067e+06	668432	1.55709e+06	1.60719e+06
MW0109179	5	C15H22N2O3	Phenylalanylleucine	苯丙氨酸亮氨酸	Amino acids and derivatives	氨基酸及其衍生物	Amino acids and derivatives	氨基酸及其衍生物	3303-55-7	3	307511	287764	264998	650001	734388	607246	88340.7	107817	100028
MW0151076	5	C26H45N13O9	His-Ser-Glu-Arg-Arg	His-Ser-Glu-Arg-Arg	Amino acids and derivatives	氨基酸及其衍生物	Amino acids and derivatives	氨基酸及其衍生物	-	3	2.61963e+06	2.28596e+06	2.46714e+06	3.56984e+06	3.46861e+06	3.30896e+06	1.39777e+06	1.44305e+06	1.50948e+06
MW0145459	5	C28H41N11O7	Arg-Phe-Asn-Ala-His	Arg-Phe-Asn-Ala-His	Amino acids and derivatives	氨基酸及其衍生物	Amino acids and derivatives	氨基酸及其衍生物	-	3	8.56873e+06	8.03533e+06	8.80069e+06	1.42099e+07	1.25731e+07	1.54687e+07	4.76651e+06	5.82633e+06	5.38491e+06
MW0158132	5	C22H27N7O5	Trp-Gln-His	色氨酸-谷氨酸-组氨酸	Amino acids and derivatives	氨基酸及其衍生物	Amino acids and derivatives	氨基酸及其衍生物	-	3	1.17851e+07	9.70736e+06	1.34803e+07	1.84629e+07	1.56807e+07	1.85023e+07	6.82122e+06	8.41042e+06	9.48422e+06
MW0110209	5	C15H23N3O4	Tyr-Lys	酪氨酸-赖氨酸	Amino acids and derivatives	氨基酸及其衍生物	Amino acids and derivatives	氨基酸及其衍生物	54925-88-1	3	2.4232e+06	2.37013e+06	1.78465e+06	3.46848e+06	3.95189e+06	3.40596e+06	728530	215266	260245
MW0146083	5	C15H26N4O7	Asp-Gln-Ile	L-天冬氨酰-L-谷氨酰胺-L-异亮氨酸	Amino acids and derivatives	氨基酸及其衍生物	Amino acids and derivatives	氨基酸及其衍生物	-	3	1.02393e+06	939102	914693	2.52987e+06	1.75906e+06	1.89739e+06	651934	596911	423434
MW0109110	5	C22H26N4O5	2-[[2-[[2-[(2-Amino-3-phenylpropanoyl)amino]acetyl]amino]-3-phenylpropanoyl]amino]acetic acid	Phe Gly Phe Gly	Amino acids and derivatives	氨基酸及其衍生物	Amino acids and derivatives	氨基酸及其衍生物	59005-83-3	3	5.37475e+06	4.13575e+06	4.45497e+06	1.24014e+07	1.24517e+07	1.23277e+07	178481	216945	248815
pme3193	5	C4H7NO3	N-Acetyl-L-glycine	N-乙酰-L-甘氨酸	Amino acids and derivatives	氨基酸及其衍生物	Amino acids and derivatives	氨基酸及其衍生物	543-24-8	3	258104	260915	275279	505960	560702	583253	84658.3	69649.4	56872.5
MW0157606	5	C14H25N5O7	Thr-Gln-Gln	苏氨酰-谷氨酰胺-谷氨酰胺	Amino acids and derivatives	氨基酸及其衍生物	Amino acids and derivatives	氨基酸及其衍生物	-	3	4.14087e+06	4.69277e+06	3.82678e+06	8.5478e+06	7.66868e+06	8.14631e+06	767210	821703	728442
MWS5209	5	C5H11NO2	N-Methyl-α-aminoisobutyric acid	N-甲基-α-氨基异丁酸	Amino acids and derivatives	氨基酸及其衍生物	Amino acids and derivatives	氨基酸及其衍生物	2566-34-9	3	25221.2	46571.6	20300.5	42342	39937.1	63350	9	9	9
MW0107274	5	C16H28N6O5	His-Thr-Lys	L-组氨酸-L-苏氨酸-L-赖氨酸	Amino acids and derivatives	氨基酸及其衍生物	Amino acids and derivatives	氨基酸及其衍生物	-	3	4.54243e+06	5.3504e+06	4.67762e+06	1.43695e+07	1.53392e+07	1.20204e+07	999503	1.11446e+06	1.01021e+06
MW0110191	5	C19H27N3O7	Tyr-Asp-Leu	酪氨酸-天冬氨酸-亮氨酸	Amino acids and derivatives	氨基酸及其衍生物	Amino acids and derivatives	氨基酸及其衍生物	-	3	3.22199e+06	3.74678e+06	4.27e+06	5.23322e+06	5.81145e+06	5.14144e+06	924047	995653	952237
MW0109233	5	C20H21N3O3	Phe-Trp	Phe-Trp	Amino acids and derivatives	氨基酸及其衍生物	Amino acids and derivatives	氨基酸及其衍生物	-	3	804834	736944	869865	2.84325e+06	2.60591e+06	2.06735e+06	195724	195140	149499
MWS201397	5	C10H18N2O4	Hyp-Val	L-羟脯氨酸-L-缬氨酸	Amino acids and derivatives	氨基酸及其衍生物	Amino acids and derivatives	氨基酸及其衍生物	-	3	961700	798988	1.14642e+06	1.27241e+06	1.76251e+06	1.59696e+06	669367	791428	741962
pme1419	5	C6H13NO2S	L-Methionine methyl ester	L-甲硫氨酸甲酯	Amino acids and derivatives	氨基酸及其衍生物	Amino acids and derivatives	氨基酸及其衍生物	10332-17-9	3	77914.8	65695	77891.2	143068	161181	171260	17749.3	14549.6	28993.9
MW0156970	5	C17H29N5O9	Ser-Val-Asn-Glu	Ser-Val-Asn-Glu	Amino acids and derivatives	氨基酸及其衍生物	Amino acids and derivatives	氨基酸及其衍生物	-	3	817436	1.49836e+06	2.03936e+06	2.23562e+06	2.22022e+06	2.1696e+06	548511	450164	511389
MW0146074	5	C16H25N5O10	Asp-Gln-Ala-Asp	Asp-Gln-Ala-Asp	Amino acids and derivatives	氨基酸及其衍生物	Amino acids and derivatives	氨基酸及其衍生物	-	3	2.00356e+06	2.14196e+06	1.78811e+06	3.8475e+06	4.64147e+06	3.88905e+06	1710215	1030385	492078
mws0629	5	C13H16N2O5	L-Aspartyl-L-Phenylalanine	L-天冬氨酰-L-苯丙氨酸	Amino acids and derivatives	氨基酸及其衍生物	Amino acids and derivatives	氨基酸及其衍生物	13433-09-5	1	1.24573e+07	1.40454e+07	1.21538e+07	1.7886e+07	1.78036e+07	1.85183e+07	5.48314e+06	7.3659e+06	7.13365e+06
MW0158250	5	C20H27N5O6	Trp-Thr-Gln	色氨酸-苏氨酸-谷氨酰胺	Amino acids and derivatives	氨基酸及其衍生物	Amino acids and derivatives	氨基酸及其衍生物	-	3	2.5687e+06	2.62956e+06	1.23193e+06	6.50749e+06	6.7894e+06	6.94539e+06	289159	95559.9	375486
pmb2591	5	C13H14N2O3	N-Acetyl-L-Tryptophan	N-乙酰-L-色氨酸	Amino acids and derivatives	氨基酸及其衍生物	Amino acids and derivatives	氨基酸及其衍生物	1218-34-4	1	613486	1774325	728949	1.33592e+06	1.49772e+06	1.8048e+06	738455	688529	697036
Hmsn002598	5	C13H18O8	Salirepin	柳匍匐次苷	Phenolic acids	酚酸类	Phenolic acids	酚酸类	26652-12-0	3	134573	128770	57308.6	170856	157875	178915	55882.1	28583	44084.7
MWS1848	5	C8H8O2	Phenyl acetate	乙酸苯酯	Phenolic acids	酚酸类	Phenolic acids	酚酸类	122-79-2	3	673179	623017	667182	1.0014e+06	1.07755e+06	1.0276e+06	518157	463423	532953
Lmyn002145	5	C20H16O15	Mucic acid-1,4-lactone-3,5-di-O-gallate	粘酸-1,4-内酯-3,5-二氧没食子酸酯	Phenolic acids	酚酸类	Phenolic acids	酚酸类	-	3	210360	197565	63661.6	508827	457833	445881	35933.8	35246.1	41641.7
mws1078	5	C7H7NO2	Anthranilic Acid	邻氨基苯甲酸	Phenolic acids	酚酸类	Phenolic acids	酚酸类	118-92-3	3	3.15637e+06	2.96726e+06	3.21474e+06	9.86213e+06	9.44226e+06	9.38901e+06	100868	98052.9	91181.1
mws0639	5	C7H6O4	2,3-Dihydroxybenzoic Acid*	2,3-二羟基苯甲酸*	Phenolic acids	酚酸类	Phenolic acids	酚酸类	303-38-8	3	625825	408914	360491	1.35623e+06	1.22707e+06	1.23799e+06	138608	147374	135806
Zmyn014236	5	C14H30O5S	2-Dodecoxyethyl Hydrogen Sulfate	2-Dodecoxyethyl Hydrogen Sulfate	Phenolic acids	酚酸类	Phenolic acids	酚酸类	48073-44-5	2	107654	98735.5	126562	177991	242526	172580	9	9	9
Lasp012792	5	C19H28O4	Acronyculatin F	Acronyculatin F	Phenolic acids	酚酸类	Phenolic acids	酚酸类	-	2	88819	72781	87329.9	128349	144338	135809	8213.3	3260.28	2264.84
Lmhn003373	5	C11H10O7	4-Hydroxybenzoylmalic acid	4-羟基苯甲酰苹果酸	Phenolic acids	酚酸类	Phenolic acids	酚酸类	-	2	18461.9	38224.6	34594	64087.2	33670.4	48846.5	9	9	9
pme2746	5	C27H33N9O15P2	Riboflavin 5'-Adenosine Diphosphate	核黄素-5'-腺嘌呤二磷酸	Nucleotides and derivatives	核苷酸及其衍生物	Nucleotides and derivatives	核苷酸及其衍生物	146-14-5	3	1.74431e+06	1.84961e+06	1.80483e+06	3.54564e+06	3.38071e+06	3.15543e+06	22768.4	33913.1	40555.5
pme3337	5	C14H17N5O8	Succinyladenosine	琥珀酰腺苷	Nucleotides and derivatives	核苷酸及其衍生物	Nucleotides and derivatives	核苷酸及其衍生物	4542-23-8	3	3.20653e+06	3.12825e+06	2.91098e+06	5.34299e+06	5.93836e+06	6.45484e+06	545245	786612	840218
MW0103681	5	C15H24N2O17P2	Uridine-5'-diphosphogalactose disodium salt	尿苷5'-二磷酸半乳糖	Nucleotides and derivatives	核苷酸及其衍生物	Nucleotides and derivatives	核苷酸及其衍生物	-	3	3.63005e+06	3.26302e+06	3.48279e+06	8.43884e+06	8.37481e+06	8.03999e+06	73355	26284.3	27378.3
pmc0281	5	C15H21N5O8	Ribosyladenosine	核糖腺苷	Nucleotides and derivatives	核苷酸及其衍生物	Nucleotides and derivatives	核苷酸及其衍生物	-	3	244465	215802	213150	459385	567953	499560	97120.5	58350	78869.3
MWS5083	5	C17H21N4O9P	Flavin Single Nucleotide(FMN)	黄素单核苷酸(FMN)	Nucleotides and derivatives	核苷酸及其衍生物	Nucleotides and derivatives	核苷酸及其衍生物	6184-17-4	2	1.0987e+06	1.18716e+06	1.32691e+06	1.77924e+06	1.9126e+06	1.91317e+06	52227	53339.8	63186.9
pmb0530	5	C21H27N7O14P2	Nicotinic acid adenine dinucleotide	烟酸腺嘌呤二核苷酸	Nucleotides and derivatives	核苷酸及其衍生物	Nucleotides and derivatives	核苷酸及其衍生物	53-84-9	3	4.30442e+06	3.39304e+06	3.3257e+06	5.07699e+06	5.9598e+06	6.64766e+06	9	9	9
pmb2991	5	C33H40O19	Apigenin-7-O-glucoside-4'-O-rutinoside	芹菜素-7-O-葡萄糖苷-4'-O-芸香糖苷	Flavonoids	黄酮	Flavones	黄酮	-	3	107990	126223	83733.8	226849	229445	262454	23340	53907.1	61837.5
mws0042	5	C15H14O7	Epigallocatechin	表没食子儿茶素	Flavonoids	黄酮	Flavanols	黄烷醇类	970-74-1	3	55030.8	58491.3	55533.8	84301.1	70839.2	83915.4	32906.7	21675	20685.8
pmb0706	5	C30H32O20	Quercetin-3-O-(6''-O-malonyl)glucosyl-5-O-glucoside	槲皮素-3-O-(6''-O-丙二酰)葡萄糖苷-5-O-葡萄糖苷	Flavonoids	黄酮	Flavonols	黄酮醇	-	3	353026	207985	351373	602115	556453	538058	110491	107190	121177
mws0744	5	C15H12O8	Dihydromyricetin (Ampelopsin)	二氢杨梅素 (蛇葡萄素)	Flavonoids	黄酮	Flavanonols	二氢黄酮醇	27200-12-0	2	282638	364603	432902	527081	594286	565428	205759	267914	262318
Zbzp010481	5	C21H34O3	1-(3,5-Dihydroxyphenyl)pentadecan-1-one	1-(3,5-二羟基苯基)十五烷-1-酮	Quinones	醌类	Quinones	醌类	-	3	790949	429614	765462	1.38342e+06	1.34426e+06	1.26208e+06	9	309967	70800.7
Zmxp003624	5	C15H12O5	Thunberginol C	Thunberginol C	Lignans and Coumarins	木脂素和香豆素	Coumarins	香豆素	147517-06-4	2	543854	667229	530418	1.07415e+06	1.19091e+06	955779	378302	393546	359252
Lcrp000445	5	C21H22O4	Pycnanthulignene B	Pycnanthulignene B	Lignans and Coumarins	木脂素和香豆素	Lignans	木脂素	-	2	73526.5	68175.7	72192.4	177093	216358	239589	11222	1868.29	29437.4
Zmdn005358	5	C20H22O7	Vladinol D	Vladinol D	Lignans and Coumarins	木脂素和香豆素	Lignans	木脂素	-	2	130065	81711.6	74616.9	246866	250792	225244	29042.1	45612.1	39825.4
Zmbn004194	5	C8H14O5	(R)-2-hydroxy-2-isobutylsuccinic acid	(R)-2-hydroxy-2-isobutylsuccinic acid	Others	其它类	Others	其它	-	3	1.05821e+06	1.05215e+06	1.1175e+06	3.27392e+06	3.04744e+06	3.29809e+06	94228.5	92329.6	82169
Zmgn000173	5	C5H10O5	D-Ribose	D-核糖	Others	其它类	Saccharides	糖类	50-69-1	3	37561	38706	46876.2	75573.8	68778.7	75134.8	31066.3	25429.4	23192.3
pmn001399	5	C20H22O9	2,4,6,4'-Tetrahydroxy-stilbene-2-O-glucoside	2,4,6,4'-四羟基-二苯乙烯-2-O-葡萄糖苷	Others	其它类	Stilbene	茋类	-	3	218449	203513	202117	541394	502084	440065	63898.7	49968.4	80124.4
Wcsn011122	5	C18H32O2	(5Z,10E,14S)-14-hydroxy-2,6,10-trimethylpentadeca-5,10-dien-4-one	(5Z,10E,14S)-14-hydroxy-2,6,10-trimethylpentadeca-5,10-dien-4-one	Others	其它类	Others	其它	-	1	694354	754878	740826	1.73746e+06	1.75073e+06	1.77715e+06	22907.8	16082	26202.8
MWS0618	5	C9H19NO4	Pantothenol	DL-泛酰醇	Others	其它类	Alcohol compounds	醇类化合物	16485-10-2	3	83439.8	76462.4	66266.6	256370	238712	243516	14338.8	9598.27	2593.91
Wcdp007560	5	C26H52NO7P	1-Vaccenoyl-Glycero-3-Phosphocholine	1-Vaccenoyl-Glycero-3-Phosphocholine	Others	其它类	Others	其它	-	3	4.17377e+07	3.83396e+07	4.19819e+07	8.80282e+07	8.47455e+07	8.62702e+07	637325	659488	550081
pmf0283	5	C4H10O4	Meso-Erythritol	内消旋-赤藓醇	Others	其它类	Saccharides	糖类	149-32-6	3	41223.7	35578.7	39543.7	63267.5	60175.2	65178.5	7505.66	6318.31	7096.52
Zmhn001746	5	C20H22O9	Piceatannol-3'-O-glucoside	白皮杉醇-3'-O-葡萄糖苷	Others	其它类	Stilbene	茋类	94356-26-0	3	210803	200888	232249	498682	426725	484404	69851.3	91019	65534
Wcsn011332	5	C18H32O2	Ethyl (10Z,13Z)-hexadeca-10,13-dienoate	Ethyl (10Z,13Z)-hexadeca-10,13-dienoate	Others	其它类	Others	其它	-	1	956761	941074	904185	2.38696e+06	2.52975e+06	2.1739e+06	28682.1	35253.6	34131.1
Zmgn000447	5	C3H7O7P	3-Phospho-D-glyceric acid	3-磷酸-D-甘油酸	Others	其它类	Saccharides	糖类	820-11-1	3	321386	344013	281588	509673	471487	457354	96512.6	116339	89482.6
Wcgn005582	5	C10H10O2	3-Hydroxy-7-methyl-2,3-dihydroinden-1-one	3-Hydroxy-7-methyl-2,3-dihydroinden-1-one	Others	其它类	Others	其它	-	3	162006	179611	182447	506473	476775	587996	19993.7	27532.7	25763.6
MWS1983	5	C12H24O11	Maltitol	麦芽糖醇	Others	其它类	Saccharides	糖类	585-88-6	3	1514685	1784450	1703465	2.52762e+06	2.14131e+06	2.08806e+06	831575	838977	1.00201e+06
MWSHC2069	5	C15H24O3	(2R,5S,8S)-3,4,5,6,7,8-Hexahydro-2,5-dihydroxy-2,5-dimethyl-8-(1-methylethyl)-1(2H)-naphthalenone	(2R,5S,8S)-3,4,5,6,7,8-六氢-2,5-二羟基-2,5-二甲基-8-(1-甲基乙基)-1(2H)-萘酮	Others	其它类	Others	其它	953425-61-1	2	108973	132794	91135.4	179473	186575	229067	26063.9	48535.9	57752.3
Wcsn011125	5	C22H34O4	Ethyl (4E,6E,8E,10E,13Z)-15,16-dihydroxy-5,9-dimethyloctadeca-4,6,8,10,13-pentaenoate	Ethyl (4E,6E,8E,10E,13Z)-15,16-dihydroxy-5,9-dimethyloctadeca-4,6,8,10,13-pentaenoate	Others	其它类	Others	其它	-	3	7.18119e+06	7.38275e+06	8.28923e+06	1.90549e+07	2.02906e+07	1.9716e+07	201848	206556	165337
Lmmn006306	5	C18H30O3	Machilusolide D	润楠丁内酯 D	Others	其它类	Lactones	内酯类化合物	-	3	3.49058e+06	3678094	5.17564e+06	1.03943e+07	1.26822e+07	1.40861e+07	247994	2.58841e+06	265915
Wcgp011536	5	C17H26O2	6-hydroxy-4b,8,8-trimethyl-3,4,4a,5,6,7,8a,9-octahydro-1H-phenanthren-2-one	6-hydroxy-4b,8,8-trimethyl-3,4,4a,5,6,7,8a,9-octahydro-1H-phenanthren-2-one	Others	其它类	Others	其它	-	3	202558	215570	228969	440664	514050	520829	191761	29249.1	53322.5
pmb2653	5	C24H42O20	DMelezitose O-rhamnoside	松三糖 O-鼠李糖苷	Others	其它类	Saccharides	糖类	-	3	35016	13890.4	22203.1	33543.6	30342.7	39407.6	11457.5	14896.7	7347
pme2289	5	C20H30O	Retinol (Vitamin A1)	视黄醇 (维生素 A1)	Others	其它类	Vitamin	维生素	68-26-8	3	24756.3	14402.9	22698.5	49651.2	35361.8	42160.3	3443.2	5911.87	10308.7
Wayp002574	5	C21H32N2O7	N-Hydroxyhexanoyl nornicotine glucoside	N-羟基己酰基去甲烟碱葡萄糖苷	Alkaloids	生物碱	Pyridine alkaloids	吡啶类生物碱	-	3	152530	188604	293498	408963	422475	441766	139361	174595	79890.4
Lmxn006423	5	C7H5NOS	2(3H)-Benzothiazolone	2-羟基苯并噻唑	Alkaloids	生物碱	Alkaloids	生物碱	934-34-9	2	523946	497713	505280	896705	992217	924746	151735	152994	170159
mws1417	5	C9H7NO2	Indole-3-carboxylic acid*	吲哚-3-甲酸*	Alkaloids	生物碱	Plumerane	吲哚类生物碱	771-50-6	3	3.31326e+06	2.85898e+06	3.2707e+06	1.01078e+07	9.62235e+06	1.02327e+07	263778	187954	206342
Lamp000340	5	C9H17NO4	Hyacinthacine B3	Hyacinthacine B3	Alkaloids	生物碱	Pyrrole alkaloids	吡咯类生物碱	-	2	1985415	2075015	1973585	2929840	3456455	3502560	53099.9	67564.8	43653.1
Lmxp000429	5	C9H15N3O2	Hercynine	组氨酸甜菜碱	Alkaloids	生物碱	Alkaloids	生物碱	534-30-5	1	1.96453e+07	1.98372e+07	20553201	7.14524e+07	6.95536e+07	6.95617e+07	527383	463581	609317
pmb0130	5	C12H14N2O	Acetryptine	乙酰色胺	Alkaloids	生物碱	Plumerane	吲哚类生物碱	3551-18-6	3	2.02422e+07	2.01603e+07	1.98172e+07	4.55034e+07	5.13355e+07	4.8046e+07	36546.7	40604.3	47676.7
mws1383	5	C12H10N4O2	Lumichrome	7,8-二甲基咯嗪	Alkaloids	生物碱	Alkaloids	生物碱	1086-80-2	3	110463	55920.7	82752.4	172130	215882	216308	39498.5	29906.4	31331.9
mws0102	5	C9H7NO2	Indole-5-carboxylic acid*	吲哚-5-甲酸*	Alkaloids	生物碱	Plumerane	吲哚类生物碱	1670-81-1	3	1.80653e+06	1.92592e+06	1.80649e+06	5.95412e+06	6.12151e+06	6.22323e+06	113096	156657	130280
mws0017	5	C7H19N3	Spermidine	亚精胺	Alkaloids	生物碱	Alkaloids	生物碱	124-20-9	3	6.26905e+07	6.89148e+07	6.88264e+07	109201342	1.12638e+08	109331044	5.64089e+06	3.37063e+06	2.76158e+06
Wbmp008021	5	C26H39NO7	(14-Ethyl-4,6,19-trimethoxy-9,11-dioxa-14-azaheptacyclo[10.7.2.12,5.01,13.03,8.08,12.016,20]docosan-21-yl)acetate	(14-乙基-4,6,19-三甲氧基-9,11-二氧杂-14-氮七环[10.7.2.12,501,13.03,8.08,12.016,20]二十二烷-21-基)乙酸酯	Alkaloids	生物碱	Alkaloids	生物碱	-	2	4.0249e+06	4.96295e+06	3.95596e+06	1.36976e+07	1.57233e+07	1.74042e+07	8451.75	10962	5306.5
MWSslk108	5	C9H17NO4	O-Acetyl-L-carnitine	O-乙酰左旋肉碱	Alkaloids	生物碱	Alkaloids	生物碱	3040-38-8	1	70648675	67601635	71267365	123294075	123680525	104943865	197776	258501	205450
pmp000461	5	C19H21NO2	Nuciferine	荷叶碱	Alkaloids	生物碱	Aporphine alkaloids	阿朴啡型生物碱	475-83-2	2	649009	557800	594915	1.98012e+06	606329	1.79662e+06	69677.8	29510	57282.7
Zbqp000710	5	C9H15N3O2	3-(1H-imidazol-5-yl)-2-(trimethylammonio)propanoate	3-(1H-咪唑-5-基)-2-(三甲基铵)丙酸酯	Alkaloids	生物碱	Alkaloids	生物碱	-	1	612507	613887	651233	1.48455e+06	1.4037e+06	1.6625e+06	196585	182666	176118
Wcsp002748	5	C17H19NO3	oxomaritidine	oxomaritidine	Alkaloids	生物碱	Alkaloids	生物碱	-	2	8.36513e+06	1.08807e+07	1.04516e+07	1.83946e+07	2.21557e+07	1.829e+07	1.40162e+06	1272680	1.43838e+06
Wbmp008130	5	C26H39NO7	Anthriscifolcine A	卵还生甲	Alkaloids	生物碱	Alkaloids	生物碱	-	3	4.39543e+06	4.02249e+06	3.77958e+06	1.52434e+07	1.17717e+07	1.36915e+07	13939.6	5231.87	3027.13
Zbdp004855	5	C9H7NO	Indole-3-carboxaldehyde	吲哚-3-甲醛	Alkaloids	生物碱	Plumerane	吲哚类生物碱	487-89-8	3	156860	134816	242516	256057	290062	318862	170105	130280	97239.8
Zahp013728	5	C22H43NO	octadecanoic acid pyrrolidide	十八烷酸吡咯烷	Alkaloids	生物碱	Alkaloids	生物碱	33707-76-5	2	3.48258e+06	4.07426e+06	3.38605e+06	1.19432e+07	1.20371e+07	1.21704e+07	400890	479374	339351
Wcop009181	5	C18H30O3	8-(hydroxymethyl)-11b-methyltetradecahydro-6a,9-methanocyclohepta[a]naphthalene-3,8-diol	8-(hydroxymethyl)-11b-methyltetradecahydro-6a,9-methanocyclohepta[a]naphthalene-3,8-diol	Terpenoids	萜类	Ditepenoids	二萜	-	3	446595	429794	570302	550544	771193	788262	109716	136110	129428
Cmzn002437	5	C16H22O11	Scandoside	鸡矢藤次苷	Terpenoids	萜类	Monoterpenoids	倍萜	18842-99-4	3	2.83044e+06	2.92435e+06	3.02799e+06	4.20752e+06	4.38446e+06	3.93228e+06	1.71045e+06	1.79772e+06	1.83295e+06
Yaln008277	5	C22H34O6	Trijugin A	Trijugin A	Terpenoids	萜类	Sesquiterpenoids	倍半萜	-	3	1.03675e+06	1.15339e+06	1.67013e+06	2.97781e+06	3.43569e+06	4.4485e+06	491064	310911	305465
Zbyn002532	5	C16H24O10	8-Epiloganic acid	8-表马钱子苷酸	Terpenoids	萜类	Monoterpenoids	倍萜	82509-41-9	3	549400	532816	530556	1.05117e+06	1.17639e+06	1.24115e+06	292854	300329	292859
Zjjp092612	5	C15H24O3	Dendrobane A	Dendrobane A	Terpenoids	萜类	Sesquiterpenoids	倍半萜	-	3	64109.7	73417.5	48004.5	127584	176249	165002	27465	23225.1	21306.3
Wmzn000627	5	C22H36O4	Ajugalaevigatic acid	Ajugalaevigatic acid	Terpenoids	萜类	Ditepenoids	二萜	-	3	3.70296e+06	3.85063e+06	3.73948e+06	7.28297e+06	8.01923e+06	8.09378e+06	224854	359884	251062
Lmgp009053	5	C15H22O2	2β-Methoxy-14-nor-β-patchoulane-1(5)-ene-4-one	2β-甲氧基-14-降-β-广藿香烷-1(5)-烯-4-酮	Terpenoids	萜类	Sesquiterpenoids	倍半萜	-	3	127903	134226	103079	578139	268331	168072	20703.1	23633.7	20914.8
Qahn011632	5	C19H24O3	Biondinin C	望春玉兰脂素 C	Terpenoids	萜类	Monoterpenoids	倍萜	55511-08-5	3	65798.4	61273.5	60029.7	79845.5	83928.8	84147.8	29064.3	37042.1	36853.2
pme3096	5	C3H5NO4	Aminomalonic acid	氨基丙二酸	Organic acids	有机酸	Organic acids	有机酸	1068-84-4	3	7.29917e+06	7.20968e+06	7.46436e+06	1.16482e+07	1.14933e+07	9.96138e+06	4.78254e+06	4.92324e+06	5.10892e+06
Zmgn001448	5	C7H12O5	2-Propylmalic Acid*	2-丙基苹果酸*	Organic acids	有机酸	Organic acids	有机酸	-	2	1.74877e+07	1.70706e+07	1.74182e+07	3.23527e+07	3.95657e+07	3.96853e+07	461832	415323	450608
mws0823	5	C5H8O3	3-Methyl-2-Oxobutanoic acid	3-甲基-2-氧代-丁酸	Organic acids	有机酸	Organic acids	有机酸	759-05-7	3	1.57599e+06	1.45696e+06	1.53529e+06	2.16885e+06	2.11393e+06	2.04891e+06	374777	239622	402765
pmb3101	5	C7H12O5	2-Isopropylmalic Acid*	2-异丙基苹果酸*	Organic acids	有机酸	Organic acids	有机酸	49601-06-1	2	1.96362e+07	1.92986e+07	1.96708e+07	4.6512e+07	4.53501e+07	4.46013e+07	487856	466008	474169
mws0341	5	C6H12O3	2-Hydroxyisocaproic acid	2-羟基异己酸	Organic acids	有机酸	Organic acids	有机酸	20312-37-2	1	1.71133e+07	1.67251e+07	1.67405e+07	2.3364e+07	2.30026e+07	2.24227e+07	7982755	1.09548e+07	1.11123e+07
Lmbn001754	5	C7H12O5	3-Isopropylmalic Acid*	3-异丙基苹果酸*	Organic acids	有机酸	Organic acids	有机酸	921-28-8	2	1.91153e+07	1.81421e+07	1.86804e+07	3.80086e+07	3.60216e+07	3.83315e+07	489710	423223	453638
pme0275	5	C5H8O3	4-Oxopentanoic Acid	4-氧代戊酸	Organic acids	有机酸	Organic acids	有机酸	123-76-2	3	168773	141802	159093	263901	241116	243168	22208.8	41507.8	25692.8
Lmbn001288	5	C5H8O4	2-Hydroxy-2-methyl-3-oxobutanoic acid	2-羟基-2-甲基-3-氧代丁酸	Organic acids	有机酸	Organic acids	有机酸	71698-08-3	3	289398	291392	309692	446066	455711	478982	207066	118595	195342
pmb2826	5	C5H8O5	L-Citramalic acid	2-甲基苹果酸	Organic acids	有机酸	Organic acids	有机酸	6236-09-5	1	1.53003e+06	1.47956e+06	1.47623e+06	5.15272e+06	5.0458e+06	5.01426e+06	9	9	9
mws0972	5	C6H12O3	6-Hydroxyhexanoic acid	6-羟基己酸	Organic acids	有机酸	Organic acids	有机酸	1191-25-9	3	1.71578e+06	1.6161e+06	1.64346e+06	3.81176e+06	2.43364e+06	3.49732e+06	117553	48345	73474.8
pme3034	5	C5H8O4	Ethylmalonic acid	乙基丙二酸	Organic acids	有机酸	Organic acids	有机酸	601-75-2	3	488577	524059	519094	1.65572e+06	1.54319e+06	1.35084e+06	105674	18955.9	73755.7
Wmzn000227	5	C6H10O4	2,2-Dimethylsuccinic acid	2,2-二甲基琥珀酸	Organic acids	有机酸	Organic acids	有机酸	597-43-3	1	308988	309427	345593	757620	705321	814862	5005	5005	607.69
pme2935	5	C5H8O3	2-Oxovaleric acid	2-戊酮酸	Organic acids	有机酸	Organic acids	有机酸	1821-02-9	3	27119.2	17465.5	24467.7	31598.5	36732.2	35267.5	5496.72	2207.8	3901.79
Lmfn006097	5	C10H16O3	Oleuropeic acid	Oleuropeic acid	Organic acids	有机酸	Organic acids	有机酸	5027-76-9	2	33854.5	35106.7	28080.1	82720.9	83226.7	86594.8	8127.85	14486.1	19035.4
pmn001684	5	C12H18O4	Tuberonic Acid	Tuberonic Acid	Organic acids	有机酸	Organic acids	有机酸	124649-26-9	1	10389.3	13413.9	17002.2	21610.2	23553.2	26637.5	6670	11344.6	8540.15
MEDL00392	5	C26H52NO7P	1-(9Z-octadecenoyl)-sn-glycero-3-phosphocholine	1-(9Z-十八烯酰基)-sn-glycero-3-phosphocholine	Lipids	脂质	LPC	溶血磷脂酰胆碱	19420-56-5	3	503185	504623	627016	1.1629e+06	1.29838e+06	1.14153e+06	11034.8	8256.29	5208.32
pmp001281	5	C26H52NO7P	LysoPC 18:1	溶血磷脂酰胆碱 18:1	Lipids	脂质	LPC	溶血磷脂酰胆碱	-	1	5.89461e+07	6.08058e+07	5.74751e+07	9.37884e+07	9.14206e+07	9.21897e+07	718235	630940	660614
mws0396	5	C18H34O2	Elaidic Acid*	反油酸*	Lipids	脂质	Free fatty acids	游离脂肪酸	112-79-8	1	3.8953e+07	3.98737e+07	4.03342e+07	1.13195e+08	1.1787e+08	1.21769e+08	2.3189e+06	2.82451e+06	2.37754e+06
Lmhp010190	5	C26H52NO7P	LysoPC 18:1(2n isomer)	溶血磷脂酰胆碱 18:1(2n异构)	Lipids	脂质	LPC	溶血磷脂酰胆碱	-	1	3.70638e+07	3.93497e+07	3.72416e+07	8.54029e+07	7.84854e+07	8.50657e+07	560385	542295	589736
Lmbn005662	5	C18H32O3	9(10)-EpOME;(9R,10S)-(12Z)-9,10-Epoxyoctadecenoic acid	9,10-环氧十八烯酸	Lipids	脂质	Free fatty acids	游离脂肪酸	16833-56-0	2	39813.5	119688	40155.5	136626	177721	176283	13051.8	21198.2	19360.8
pmb0880	5	C23H48NO7P	LysoPE 18:0(2n isomer)	溶血磷脂酰乙醇胺 18:0(2n异构)	Lipids	脂质	LPE	溶血磷脂酰乙醇胺	-	3	118721	146202	172666	244956	438031	426868	7238.32	5146.31	4198.83
pmb2640	5	C12H24O2	Dodecanoic acid (Lauric acid)	十二烷酸(月桂酸)	Lipids	脂质	Free fatty acids	游离脂肪酸	143-07-7	3	839703	827919	874864	1.31661e+06	1.4888e+06	1.45911e+06	491502	559872	560538
Lmhp009769	5	C22H44NO7P	LysoPE 17:1	溶血磷脂酰乙醇胺 17:1	Lipids	脂质	LPE	溶血磷脂酰乙醇胺	-	2	460924	402768	418213	1.18345e+06	1.4096e+06	1.09545e+06	5985.36	30959.9	33413.7
Lmyn012331	5	C18H34O2	Petroselinic acid*	岩芹酸*	Lipids	脂质	Free fatty acids	游离脂肪酸	593-39-5	1	2.05923e+07	2.00624e+07	2.35206e+07	6.05818e+07	6.37234e+07	6.52811e+07	1.09716e+06	1.3404e+06	1.18659e+06
mws0289	5	C23H46NO7P	LysoPE 18:1	溶血磷脂酰乙醇胺 18:1	Lipids	脂质	LPE	溶血磷脂酰乙醇胺	89576-29-4	3	1.04829e+07	1.11166e+07	1.37896e+07	2.5676e+07	3.1403e+07	3.54716e+07	74785.1	92038.1	66197.3
Lmqn008024	5	C24H44NO9P	PS(18:2)	磷脂酰丝氨酸(18:2)	Lipids	脂质	Glycerol ester	甘油酯	-	3	3.18482e+06	3.1939e+06	3.32802e+06	1.24331e+06	9.51456e+06	6.26451e+06	6602.65	3769.68	3045.84
pmd0147	5	C28H54NO7P	LysoPC 20:2	溶血磷脂酰胆碱 20:2	Lipids	脂质	LPC	溶血磷脂酰胆碱	-	3	17622.5	62791.4	57299.3	90894.7	71815.9	64687.4	24547.4	5054.79	11090.8
MW0012723	5	C22H34O4	19,20-DiHDPA	19,20-二羟基-4Z，7Z，10Z，13Z，16Z-二十二碳五烯酸	Lipids	脂质	Free fatty acids	游离脂肪酸	-	3	9.1066e+06	7.87908e+06	8.26667e+06	1.8865e+07	2.00154e+07	1.92737e+07	330850	218682	196042
Waln011009	5	C28H54NO9P	2-(2,3-dihydroxypropoxy)-3-(((2-(dimethylamino)ethoxy)(hydroxy)phosphoryl)oxy)propyl (11Z,14Z)-octadeca-11,14-dienoate*	2-(2,3-二羟基丙氧基)-3-(((2-(二甲基氨基)乙氧基)(羟基)磷酰基)氧基)丙基 (11Z,14Z)-十八碳-11,14-二烯酸*	Lipids	脂质	LPE	溶血磷脂酰乙醇胺	-	1	4.1498e+06	4.27756e+06	2.92105e+06	1.19379e+07	1.44151e+07	1.3082e+07	27315.6	18444.2	18864.7
MW0011468	5	C18H33NO4	10-nitro-9E-octadecenoic acid	（9E)-10-硝基十八烯酸	Lipids	脂质	Free fatty acids	游离脂肪酸	-	3	902978	863356	908111	1.66971e+06	1.50681e+06	1.49627e+06	3201.06	1763.32	3173.16
mws2623	5	C18H34O2	11-Octadecanoic acid(Vaccenic acid)*	11-十八碳烯酸*	Lipids	脂质	Free fatty acids	游离脂肪酸	506-17-2	1	2.04337e+07	2.15311e+07	2.09157e+07	6.17354e+07	6.69746e+07	6.91516e+07	1.19852e+06	1.47176e+06	1.21946e+06
pmb0874	5	C23H44NO7P	LysoPE 18:2(2n isomer)	溶血磷脂酰乙醇胺 18:2(2n异构)	Lipids	脂质	LPE	溶血磷脂酰乙醇胺	-	1	4.84258e+06	3.91974e+06	3.86838e+06	1.8072e+07	1.47823e+07	1.41981e+07	6609	4413.21	6912.39
Waln010743	5	C28H54NO9P	1-(2,3-dihydroxypropoxy)-3-(((2-(dimethylamino)ethoxy)(hydroxy)phosphoryl)oxy)propan-2-yl (11Z,14Z)-octadeca-11,14-dienoate*	1-(2,3-二羟基丙氧基)-3-(((2-(二甲基氨基)乙氧基)(羟基)磷酰基)氧基)丙-2-基 (11Z,14Z)-十八碳-11,14-二烯酸*	Lipids	脂质	LPE	溶血磷脂酰乙醇胺	-	1	2.52046e+06	4.8356e+06	3.05255e+06	3.22617e+06	6.53878e+06	6.66999e+06	7068.14	4597.82	5473.79
Lmhp007598	5	C27H52NO7P	LysoPC 19:2(2n isomer)	溶血磷脂酰胆碱 19:2(2n异构)	Lipids	脂质	LPC	溶血磷脂酰胆碱	-	2	182955	181467	203891	298950	295715	247945	20908.2	11916.8	10709.9

## Sheet: 6
pme0008	6	C6H13N3O3	L-Citrulline	L-瓜氨酸	Amino acids and derivatives	氨基酸及其衍生物	Amino acids and derivatives	氨基酸及其衍生物	372-75-8	3	2.40231e+06	2.42547e+06	2.48674e+06	1.26608e+06	1.22707e+06	1.30419e+06	3.72619e+06	3.68294e+06	3.86629e+06
pme1210	6	C5H11NO2S	L-Methionine	L-甲硫氨酸	Amino acids and derivatives	氨基酸及其衍生物	Amino acids and derivatives	氨基酸及其衍生物	63-68-3	1	6.45764e+06	6.52994e+06	6.58182e+06	821035	913855	910223	2.71855e+07	2.71705e+07	3.9398e+07
Zmyn000155	6	C7H14N2O3	N-α-Acetyl-L-ornithine	N-α-乙酰基-L-鸟氨酸	Amino acids and derivatives	氨基酸及其衍生物	Amino acids and derivatives	氨基酸及其衍生物	6205-08-9	2	1.05084e+07	1.10689e+07	1.31521e+07	5.50142e+06	5.76473e+06	6.27003e+06	2.09995e+07	2.06504e+07	2.14522e+07
MW0155394	6	C22H27N3O6	Phe-Tyr-Thr	苯丙氨酰-酪氨酰-苏氨酸	Amino acids and derivatives	氨基酸及其衍生物	Amino acids and derivatives	氨基酸及其衍生物	-	3	1.02518e+06	1.15503e+06	1.08452e+06	124471	90492.9	69822.5	4.20945e+06	3.64918e+06	3.95315e+06
MW0152490	6	C19H30N6O8	Leu-Ser-His-Asp	Leu-Ser-His-Asp	Amino acids and derivatives	氨基酸及其衍生物	Amino acids and derivatives	氨基酸及其衍生物	-	3	4.93718e+06	5.07903e+06	5.33601e+06	7.31575e+06	8.07599e+06	6.53206e+06	2.58451e+07	2.44095e+07	2.57509e+07
MW0145761	6	C20H34N6O10	Asn-Gly-Thr-Ile-Asp	Asn-Gly-Thr-Ile-Asp	Amino acids and derivatives	氨基酸及其衍生物	Amino acids and derivatives	氨基酸及其衍生物	-	3	9	9	9	9	9	9	7.03018e+06	7.11328e+06	7.37348e+06
mws0224	6	C5H11NO2S	DL-Methionine	DL-蛋氨酸	Amino acids and derivatives	氨基酸及其衍生物	Amino acids and derivatives	氨基酸及其衍生物	59-51-8	3	1.15558e+07	1.04849e+07	1.01561e+07	1.00546e+06	1.01118e+06	1.0008e+06	6.52522e+07	6.74968e+07	6.93799e+07
Zmdn001564	6	C14H18N2O5	γ-Glutamylphenylalanine	γ-谷氨酰胺苯丙氨酸	Amino acids and derivatives	氨基酸及其衍生物	Amino acids and derivatives	氨基酸及其衍生物	7432-24-8	1	1.05101e+06	936679	987120	639030	647903	612951	1.73808e+06	1.68085e+06	1.70934e+06
Lmhp001461	6	C11H20N2O3	L-Prolyl-L-Leucine	L-脯氨酰-L-亮氨酸	Amino acids and derivatives	氨基酸及其衍生物	Amino acids and derivatives	氨基酸及其衍生物	52899-07-7	1	6.74665e+06	6.74559e+06	7.4008e+06	707510	1.04333e+06	772748	4.82429e+07	4.03277e+07	4.15126e+07
MWS201398	6	C8H14N2O5	Hyp-Ser	L-羟脯氨酸-L-丝氨酸	Amino acids and derivatives	氨基酸及其衍生物	Amino acids and derivatives	氨基酸及其衍生物	-	3	431180	450459	460278	889982	807029	804294	3.33961e+06	3.43219e+06	3.30587e+06
Lcsp002329	6	C13H25N3O4	Gly-Leu-Val	甘氨酸-亮氨酸-缬氨酸	Amino acids and derivatives	氨基酸及其衍生物	Amino acids and derivatives	氨基酸及其衍生物	-	1	2.64832e+06	1.48888e+06	3.15324e+06	236870	497602	661449	4.96811e+06	4.60966e+06	5.59113e+06
MW0109339	6	C14H18N2O4	Pro-Tyr	脯氨酸-酪氨酸	Amino acids and derivatives	氨基酸及其衍生物	Amino acids and derivatives	氨基酸及其衍生物	19786-36-8	3	708967	791507	774654	2.04873e+06	1.96084e+06	1.79063e+06	9.39828e+06	9.43047e+06	9.54759e+06
MWS4296	6	C11H14N2O3	Glycylphenylalanine*	甘氨酰苯基丙氨酸*	Amino acids and derivatives	氨基酸及其衍生物	Amino acids and derivatives	氨基酸及其衍生物	3321-03-7	1	9.71517e+06	6.37951e+06	5.52818e+06	7.90827e+06	1.42519e+07	1.33252e+07	5.9964e+07	5.81503e+07	5.7863e+07
mws5042	6	C11H14N2O3	L-Glycyl-L-phenylalanine*	L-甘氨酰-L-苯丙氨酸*	Amino acids and derivatives	氨基酸及其衍生物	Amino acids and derivatives	氨基酸及其衍生物	721-66-4	1	8.91544e+06	8.99403e+06	9.31617e+06	1.26395e+07	1.39e+07	9541135	4.98009e+07	5.28566e+07	5.30536e+07
MW0107006	6	C10H19N3O4	Glutaminylvaline	Gln Val	Amino acids and derivatives	氨基酸及其衍生物	Amino acids and derivatives	氨基酸及其衍生物	31189-73-8	3	494785	460591	533260	351329	363489	385042	4.68097e+06	5.09633e+06	3.57954e+06
MWS201465	6	C14H18N2O5	Glu-Phe	L-谷氨酸-L-苯丙氨酸	Amino acids and derivatives	氨基酸及其衍生物	Amino acids and derivatives	氨基酸及其衍生物	20556-22-3	3	1.6395e+06	1.50326e+06	1.57963e+06	387121	364312	415037	4.2002e+06	3.86737e+06	3.84665e+06
MW0153694	6	C27H31N5O4S1	Met-Trp-Trp	甲硫氨酰-色氨酸-色氨酸	Amino acids and derivatives	氨基酸及其衍生物	Amino acids and derivatives	氨基酸及其衍生物	-	3	1.35787e+07	1.775e+07	1.52671e+07	599639	617635	495036	4.57776e+07	3.68097e+07	3.80308e+07
Lmhp002031	6	C12H24N2O3	L-Leucyl-L-Leucine	L-亮氨酰-L-亮氨酸	Amino acids and derivatives	氨基酸及其衍生物	Amino acids and derivatives	氨基酸及其衍生物	3303-31-9	3	489818	403643	441499	1.31919e+06	1.1073e+06	1.54233e+06	2.22095e+06	2.20628e+06	2.37857e+06
Lcsn001170	6	C10H20N2O4	Thr-Leu	苏氨酸亮氨酸	Amino acids and derivatives	氨基酸及其衍生物	Amino acids and derivatives	氨基酸及其衍生物	50299-12-2	1	16725.4	38699.4	42933.7	43295.7	51701.7	56710.1	697711	693544	719768
pme0128	6	C6H12N2O3	L-Alanyl-L-Alanine	L-丙氨酰-L-丙氨酸	Amino acids and derivatives	氨基酸及其衍生物	Amino acids and derivatives	氨基酸及其衍生物	1948-31-8	3	77949.4	64937.3	81894.5	85860.4	85863.8	84169.8	138723	206316	191010
Lcsp001861	6	C11H20N2O3	1-(2-Amino-4-methylpentanoyl)pyrrolidine-2-carboxylic acid	亮氨酰脯氨酸	Amino acids and derivatives	氨基酸及其衍生物	Amino acids and derivatives	氨基酸及其衍生物	-	2	3.91433e+06	3.61375e+06	4.13613e+06	7.13036e+06	7.76958e+06	7.03361e+06	2.12897e+07	2.07883e+07	1.91971e+07
MW0156886	6	C12H20N4O6	Ser-Pro-Asn	L-丝氨酰-L-脯氨酰-L-天冬酰胺	Amino acids and derivatives	氨基酸及其衍生物	Amino acids and derivatives	氨基酸及其衍生物	-	3	483508	613825	639858	354868	374018	178330	2.14876e+06	2.77783e+06	1.79015e+06
mws0219	6	C4H7NO4	L-Aspartic Acid	L-天冬氨酸	Amino acids and derivatives	氨基酸及其衍生物	Amino acids and derivatives	氨基酸及其衍生物	56-84-8	1	425681	334214	452060	1.68386e+06	1.60294e+06	1.53768e+06	5.23617e+06	5.40428e+06	5.6952e+06
MW0149789	6	C15H25N5O6	Gln-Pro-Gln	谷酰氨-脯氨酸-谷酰氨	Amino acids and derivatives	氨基酸及其衍生物	Amino acids and derivatives	氨基酸及其衍生物	-	3	521791	681630	564042	764484	695559	762192	6.90841e+06	7.42367e+06	1.09969e+07
MW0107168	6	C10H19N3O4	Gly-Gly-Leu	甘氨酸-甘氨酸-亮氨酸	Amino acids and derivatives	氨基酸及其衍生物	Amino acids and derivatives	氨基酸及其衍生物	14857-82-0	3	636963	572233	661705	312980	256739	302350	5.45638e+06	5.5415e+06	5.38055e+06
MW0152516	6	C29H46N6O8S	Leu-Thr-Phe-Gln-Met	Leu-Thr-Phe-Gln-Met	Amino acids and derivatives	氨基酸及其衍生物	Amino acids and derivatives	氨基酸及其衍生物	-	3	5.40925e+06	5.18173e+06	5.56088e+06	9	9	9	1.79348e+07	1.77165e+07	1.81268e+07
Lmhp001670	6	C11H22N2O3	L-Valyl-L-Leucine	L-缬氨酰-L-亮氨酸	Amino acids and derivatives	氨基酸及其衍生物	Amino acids and derivatives	氨基酸及其衍生物	3989-97-7	3	182192	187335	63350	1.10995e+06	1.00358e+06	1.22274e+06	2.27516e+06	2.22802e+06	2.21806e+06
MW0144710	6	C21H36N6O8	Ala-Pro-Asp-Ala-Lys	Ala-Pro-Asp-Ala-Lys	Amino acids and derivatives	氨基酸及其衍生物	Amino acids and derivatives	氨基酸及其衍生物	-	3	3.39531e+06	3.22351e+06	1.9761e+06	9	9	9	1.23592e+07	1.34216e+07	1.34676e+07
MWS201442	6	C13H18N2O4	Phe-Thr	L-苯丙氨酸-L-苏氨酸	Amino acids and derivatives	氨基酸及其衍生物	Amino acids and derivatives	氨基酸及其衍生物	51352-44-4	3	381543	377520	397583	574359	544244	564353	9.43614e+06	9.51917e+06	9.86097e+06
MWS201381	6	C14H17N3O4	Ser-Trp	L-丝氨酸-L-色氨酸	Amino acids and derivatives	氨基酸及其衍生物	Amino acids and derivatives	氨基酸及其衍生物	94421-70-2	3	588063	592287	600895	313570	158765	327420	1.17852e+06	1.13285e+06	1.11607e+06
MWS201405	6	C15H18N4O4	His-Tyr	L-组氨酸-L-酪氨酸	Amino acids and derivatives	氨基酸及其衍生物	Amino acids and derivatives	氨基酸及其衍生物	35979-00-1	3	541643	612705	503829	612652	332127	568127	1.01227e+06	1.04735e+06	1.04179e+06
MWS201478	6	C12H16N2O4	Phe-Ser	L-苯丙氨酸-L-丝氨酸	Amino acids and derivatives	氨基酸及其衍生物	Amino acids and derivatives	氨基酸及其衍生物	16053-39-7	2	435333	473962	445032	598483	660486	563244	4.096e+06	3.84174e+06	4.0973e+06
mws5035	6	C15H22N2O3	L-Leucyl-L-phenylalanine	L-亮氨酰-L-苯丙氨酸	Amino acids and derivatives	氨基酸及其衍生物	Amino acids and derivatives	氨基酸及其衍生物	56217-82-4	1	468948	354515	191532	924485	793120	779382	1.74473e+06	1.77242e+06	1.81903e+06
MW0106855	6	C11H21N3O4	L-Glutaminyl-L-isoleucine	Gln Ile	Amino acids and derivatives	氨基酸及其衍生物	Amino acids and derivatives	氨基酸及其衍生物	86416-45-7	3	327230	370051	379262	125094	138516	141626	623715	728945	793896
MWS201451	6	C11H18N4O3	Val-His	L-缬氨酸-L-组氨酸	Amino acids and derivatives	氨基酸及其衍生物	Amino acids and derivatives	氨基酸及其衍生物	13589-07-6	2	196967	220142	231081	9	9	9	597171	655918	449724
Lcsp001705	6	C15H25N3O6	Pro-Ile-Asp	脯氨酰-异亮氨酰-天冬氨酸	Amino acids and derivatives	氨基酸及其衍生物	Amino acids and derivatives	氨基酸及其衍生物	-	2	1.52502e+06	1.81238e+06	1.82301e+06	9	9	9	3.88736e+06	9.2074e+06	9.35393e+06
Lcsp002477	6	C13H25N3O4	Gly-Val-Leu	甘氨酸-缬氨酸-亮氨酸	Amino acids and derivatives	氨基酸及其衍生物	Amino acids and derivatives	氨基酸及其衍生物	-	2	611289	653651	742294	406183	242452	408106	994294	1.1633e+06	966207
MWS20645	6	C11H14N2O4	Gly-Tyr	甘氨酸-酪氨酸	Amino acids and derivatives	氨基酸及其衍生物	Amino acids and derivatives	氨基酸及其衍生物	658-79-7	1	2.02303e+06	2.85554e+06	1.94506e+06	2.09418e+06	2.59214e+06	1.99902e+06	1.49414e+07	1.76793e+07	1.60783e+07
MW0152336	6	C18H31N5O6	Leu-Gly-Ala-Pro-Gly	Leu-Gly-Ala-Pro-Gly	Amino acids and derivatives	氨基酸及其衍生物	Amino acids and derivatives	氨基酸及其衍生物	-	3	6.14883e+06	5.16044e+06	4.89752e+06	965873	2.31964e+06	1.62607e+06	4.05604e+07	3.8378e+07	3.91475e+07
MW0149998	6	C30H45N5O10	Glu-Glu-Phe-Leu-Val	谷氨酸-谷氨酸-苯丙氨酸-亮氨酸-缬氨酸	Amino acids and derivatives	氨基酸及其衍生物	Amino acids and derivatives	氨基酸及其衍生物	-	3	983796	429327	382185	9	9	9	1.18192e+07	8.24752e+06	1.05937e+07
MEDL00444	6	C11H20N2O3	Pro-Ile	脯氨酸-异亮氨酸	Amino acids and derivatives	氨基酸及其衍生物	Amino acids and derivatives	氨基酸及其衍生物	-	3	190226	185643	145983	101897	182767	163545	530415	430267	421197
MWS1903	6	C7H14N2O3	Glycyl-L-valine	甘氨酰-L-缬氨酸	Amino acids and derivatives	氨基酸及其衍生物	Amino acids and derivatives	氨基酸及其衍生物	1963-21-9	2	41680	70020	56685	30010	9328.66	85030	1998935	1953310	1801325
MW0107090	6	C13H24N4O4	Glycyl-L-prolyl-L-lysine	甘氨酰-L-脯氨酰-L-赖氨酸	Amino acids and derivatives	氨基酸及其衍生物	Amino acids and derivatives	氨基酸及其衍生物	52766-29-7	3	1.01268e+07	1.05732e+07	9.75214e+06	1.20342e+07	9.26607e+06	1.24843e+07	23983155	24136135	1.686e+07
MW0150475	6	C12H21N3O4	Gly-Pro-Val	甘氨酸-脯氨酸-缬氨酸	Amino acids and derivatives	氨基酸及其衍生物	Amino acids and derivatives	氨基酸及其衍生物	-	3	1.25848e+07	7.68815e+06	1.31963e+07	9.30429e+06	8.17423e+06	1.03855e+07	2.37466e+07	2.05353e+07	1.93611e+07
MW0158621	6	C24H38N8O8	Tyr-Thr-Gln-Arg	酪氨酸-苏氨酸-谷氨酰胺-精氨酸	Amino acids and derivatives	氨基酸及其衍生物	Amino acids and derivatives	氨基酸及其衍生物	-	3	55582.1	48022.9	69335.7	12793.1	14255.1	7921.07	112078	118679	112483
Lcsp000959	6	C10H19N3O4	Gly-Val-Ala	甘氨酸-缬氨酸-丙氨酸	Amino acids and derivatives	氨基酸及其衍生物	Amino acids and derivatives	氨基酸及其衍生物	-	1	1.66537e+06	994394	960155	897537	919857	912735	7.99062e+06	9.74393e+06	8.58633e+06
MW0152461	6	C14H25N3O4	Leu-Pro-Ala	L-亮氨酸-L-脯氨酸-L-丙氨酸	Amino acids and derivatives	氨基酸及其衍生物	Amino acids and derivatives	氨基酸及其衍生物	-	3	2.64911e+06	2.90972e+06	3.20933e+06	1.2397e+06	783501	1.55605e+06	6.35063e+06	7.47796e+06	7.909e+06
Lcsp001834	6	C12H23N3O4	Gly-Val-Val	甘氨酸-缬氨酸-缬氨酸	Amino acids and derivatives	氨基酸及其衍生物	Amino acids and derivatives	氨基酸及其衍生物	79672-11-0	1	320010	263209	202478	301546	101743	137667	5.46784e+06	5.30656e+06	6.53329e+06
pme2890	6	C8H16N2O4S2	L-Homocystine	L-高胱氨酸	Amino acids and derivatives	氨基酸及其衍生物	Amino acids and derivatives	氨基酸及其衍生物	626-72-2	3	155546	194475	157823	346207	391895	139460	559974	329526	480101
MW0158566	6	C23H27N3O7	Tyr-Phe-Glu	酪氨酸-苯丙氨酸-谷氨酸	Amino acids and derivatives	氨基酸及其衍生物	Amino acids and derivatives	氨基酸及其衍生物	-	3	8.46201e+06	1.0071e+07	9.07664e+06	5.80483e+06	4.86946e+06	5.37899e+06	2.82185e+07	2.91877e+07	2.59459e+07
MWS201430	6	C9H18N2O4S	Met-Thr	L-蛋氨酸-L-苏氨酸	Amino acids and derivatives	氨基酸及其衍生物	Amino acids and derivatives	氨基酸及其衍生物	40883-16-7	3	25295	13340	12146.6	16735.9	8340	24583.1	235200	197738	148764
MWS4309	6	C13H15N3O3	Glycyl-tryptophan	甘氨酰-色氨酸	Amino acids and derivatives	氨基酸及其衍生物	Amino acids and derivatives	氨基酸及其衍生物	2390-74-1	3	153946	117515	85590.4	169249	163633	150579	463023	733604	691422
mws0736	6	C8H16N2O3	N-Glycyl-L-leucine	N-甘氨酰-L-亮氨酸	Amino acids and derivatives	氨基酸及其衍生物	Amino acids and derivatives	氨基酸及其衍生物	869-19-2	1	523146	261434	717958	516467	391325	551072	1.9577e+06	2.39443e+06	2.25409e+06
mws5041	6	C8H16N2O3	L-Glycyl-L-isoleucine	L-甘氨酰-L-异亮氨酸	Amino acids and derivatives	氨基酸及其衍生物	Amino acids and derivatives	氨基酸及其衍生物	19461-38-2	3	523146	261434	717958	516467	391325	551072	1.9577e+06	2.39443e+06	2.25409e+06
mws4176	6	C12H16N2O3	L-Alanyl-L-Phenylalanine	L-丙氨酰-L-苯丙氨酸	Amino acids and derivatives	氨基酸及其衍生物	Amino acids and derivatives	氨基酸及其衍生物	3061-90-3	2	415566	372784	616335	906565	1.05081e+06	1.1768e+06	1.75778e+06	1.9636e+06	1801150
MWS2426	6	C16H19N3O5	Tryptophan glutamic acid	色氨酰谷氨酸	Amino acids and derivatives	氨基酸及其衍生物	Amino acids and derivatives	氨基酸及其衍生物	36099-95-3	2	26494.4	31644.6	38819.5	16285.6	24932.2	22464.4	60257.4	58335.5	63024
pmb0962	6	C10H22N2O4	L-Lysine-Butanoic Acid	L-赖氨酸丁酸酯	Amino acids and derivatives	氨基酸及其衍生物	Amino acids and derivatives	氨基酸及其衍生物	80407-71-2	3	332060	185125	198475	23340	56685	16007.2	701730	395555	552740
MWSslk042	6	C6H7NO2	N-Ethylmaleimide (NEM)	N-乙基顺丁烯二酰亚胺	Amino acids and derivatives	氨基酸及其衍生物	Amino acids and derivatives	氨基酸及其衍生物	128-53-0	3	58400	59303.5	111715	18369.8	28340	31639.5	152924	146855	109208
Lcsp001547	6	C15H25N3O6	Pro-Leu-Asp	脯氨酰-亮氨酰-天冬氨酸	Amino acids and derivatives	氨基酸及其衍生物	Amino acids and derivatives	氨基酸及其衍生物	-	1	1.47474e+06	1.79294e+06	1.83608e+06	656923	517499	886085	2.4438e+06	8.74248e+06	9.09983e+06
mws2212	6	C9H8O4	Caffeic acid	咖啡酸	Phenolic acids	酚酸类	Phenolic acids	酚酸类	331-39-5	3	671677	734170	527377	720293	803604	747185	4.035e+06	4.43238e+06	4.87016e+06
mws0008	6	C9H10O2	Hydrocinnamic acid	氢化肉桂酸	Phenolic acids	酚酸类	Phenolic acids	酚酸类	501-52-0	1	63322.7	23246.6	43828.7	61632.7	69996.8	68923.3	1.29074e+06	1.34725e+06	1.36853e+06
Lmsn002288	6	C21H28O14	1-O-Caffeoyl-(6-O-glucosyl)-β-D-glucose	1-O-咖啡酰-6-O-葡萄糖基-β-D-葡萄糖	Phenolic acids	酚酸类	Phenolic acids	酚酸类	-	2	1.20266e+06	1.12099e+06	1.16056e+06	9	9	9	5.05812e+06	4.74472e+06	4.98209e+06
pme1292	6	C8H8O4	Homogentisic acid	高龙胆酸	Phenolic acids	酚酸类	Phenolic acids	酚酸类	451-13-8	3	584909	597694	576934	969395	913905	922604	2.03696e+06	1.98045e+06	2.03882e+06
Lmgn001670	6	C7H6O3	Salicylic acid	水杨酸	Phenolic acids	酚酸类	Phenolic acids	酚酸类	69-72-7	1	45069.3	29860.4	50330.3	34708.2	45588.8	25895.7	464910	479476	492236
pme2598	6	C8H8O4	3,4-Dihydroxybenzeneacetic acid	3,4-二羟基苯乙酸	Phenolic acids	酚酸类	Phenolic acids	酚酸类	102-32-9	3	651438	633426	572911	1.05138e+06	1.01483e+06	1.0306e+06	2.23994e+06	2.11278e+06	2.32801e+06
mws0748	6	C16H18O9	1-Caffeoylquinic acid	1-咖啡酰奎宁酸	Phenolic acids	酚酸类	Phenolic acids	酚酸类	1241-87-8	1	346703	377309	530783	416524	399056	381629	9.28725e+06	9.07024e+06	9.54722e+06
MWS5206	6	C9H10O4	4-Hydroxyphenyllactic Acid	4-羟苯基乳酸	Phenolic acids	酚酸类	Phenolic acids	酚酸类	306-23-0	3	13975.9	14992.7	18461.8	15930.3	22065.2	20978	187331	179230	182906
pmp000791	6	C15H10O5	Moracin Y	桑辛素 Y	Phenolic acids	酚酸类	Phenolic acids	酚酸类	1252581-54-6	1	719372	708574	705689	42895.7	29490.1	15185.9	1.74539e+06	1.57377e+06	1.75843e+06
Jmwn002057	6	C20H30O13	2-(3-β-D-glucopyranosyloxy-4-hydroxyphenyl)ethanol-1-O-β-D-glucopyranoside	2-(3-β-D-吡咯烷氧基-4-羟基苯基)乙醇-1-O-β-D-吡喃葡萄糖苷	Phenolic acids	酚酸类	Phenolic acids	酚酸类	-	3	142757	263230	684972	9	9	9	5.44894e+06	4.35723e+06	4.75502e+06
Lmyn001940	6	C15H18O12	2-O-Galloylmucic acid Dimethyl Ester	2-O-没食子酰基粘酸二甲酯	Phenolic acids	酚酸类	Phenolic acids	酚酸类	-	3	230149	227230	229029	106621	104782	110819	347130	384472	367690
pme1816	6	C16H18O9	Neochlorogenic acid (5-O-Caffeoylquinic acid)*	新绿原酸 (5-O-咖啡酰奎宁酸)*	Phenolic acids	酚酸类	Phenolic acids	酚酸类	906-33-2	1	185774	186271	377168	270655	203056	174207	8.50549e+06	8.20248e+06	8.05172e+06
Lmrn003000	6	C9H10O3	2-Hydroxy-3-phenylpropanoic acid	2-羟基-3-苯基丙酸	Phenolic acids	酚酸类	Phenolic acids	酚酸类	7326-19-4	1	100825	92512	104898	25604.6	29789.2	36335.7	1.59008e+06	1.48391e+06	1.56283e+06
mws0467	6	C9H10O3	3-(4-Hydroxyphenyl)-propionic acid	3-(4-羟基苯基)丙酸	Phenolic acids	酚酸类	Phenolic acids	酚酸类	501-97-3	3	130108	103041	134977	128694	119768	157908	2.15504e+06	1.70444e+06	1.78089e+06
Lmrn001951	6	C9H10O4	(S)-2-Hydroxy-3-(4-Hydroxyphenyl)Propanoic Acid	2-羟基-(4-羟基苯基)丙酸	Phenolic acids	酚酸类	Phenolic acids	酚酸类	23508-35-2	3	15870.5	20601.2	26377	49373.3	19596.3	44444.3	198148	168362	173901
Wacn002584	6	C15H14O11	2-O-Caffeoylhydroxycitric Acid	2-O-咖啡酰羟基柠檬酸	Phenolic acids	酚酸类	Phenolic acids	酚酸类	-	2	986063	930035	148415	30040.7	71694.4	45815.8	2.83135e+06	2.55479e+06	2.68969e+06
mws2108	6	C16H18O9	Cryptochlorogenic acid (4-O-Caffeoylquinic acid)*	隐绿原酸 (4-O-咖啡酰奎宁酸)*	Phenolic acids	酚酸类	Phenolic acids	酚酸类	905-99-7	1	310865	448624	826544	265261	240573	234755	5.8507e+06	5.8828e+06	5.76357e+06
mws0180	6	C7H6O4	2,5-Dihydroxybenzoic acid; Gentisic Acid*	2,5-二羟基苯甲酸; 龙胆酸*	Phenolic acids	酚酸类	Phenolic acids	酚酸类	490-79-9	3	181229	91628.6	98973.6	125060	286109	124345	295616	273682	289213
MWSmce713	6	C9H12O2	3-(4-Hydroxyphenyl)-1-propanol	3-(4-羟基苯基)-1-丙醇	Phenolic acids	酚酸类	Phenolic acids	酚酸类	10210-17-0	2	9	9	9	9	9	9	9624.29	6684.51	8007.95
mws0014	6	C10H10O4	Ferulic acid*	阿魏酸*	Phenolic acids	酚酸类	Phenolic acids	酚酸类	537-98-4	1	405557	393925	400482	28292.4	46861.7	46680	3.11924e+06	2.86417e+06	2.90571e+06
MWSmce632	6	C10H10O4	Vanillin acetate	香兰素乙酸酯	Phenolic acids	酚酸类	Phenolic acids	酚酸类	881-68-5	3	277923	297969	311114	151328	147314	126517	933675	950613	887133
pmn001421	6	C16H18O8	3-O-p-Coumaroylquinic acid*	3-O-对香豆酰奎宁酸*	Phenolic acids	酚酸类	Phenolic acids	酚酸类	87099-71-6	3	7283.64	22926.3	70467.5	23340	18340	18340	79982.8	97568.2	102924
mws0178	6	C16H18O9	Chlorogenic acid (3-O-Caffeoylquinic acid)*	绿原酸 (3-O-咖啡酰奎宁酸)*	Phenolic acids	酚酸类	Phenolic acids	酚酸类	327-97-9	1	406040	384269	1.51199e+06	322939	299763	303703	7.64468e+06	6.83009e+06	7.40298e+06
Lmhn004756	6	C23H20O10	Cinnamoylferuloyltartaric acid	肉桂酰阿魏酰酒石酸	Phenolic acids	酚酸类	Phenolic acids	酚酸类	-	3	13262.4	16015.4	10329.9	3908.79	14054.9	2040.45	36145.6	38832	34216.8
pmb3074	6	C16H18O8	5-O-p-Coumaroylquinic acid*	5-O-对香豆酰奎宁酸*	Phenolic acids	酚酸类	Phenolic acids	酚酸类	1899-30-5	3	5046.72	29637.6	69364.6	6670	7293.62	10005	89539.8	129176	121028
Hmhn003518	6	C16H20O9	4-O-β-D-glucopyranosylferulic acid	4-O-β-D-葡萄糖基阿魏酸	Phenolic acids	酚酸类	Phenolic acids	酚酸类	-	3	30433.7	9057.02	7199.6	4698.71	18215.6	26429.2	66311.1	59088.2	67653.1
pmn001695	6	C16H20O10	Trihydroxycinnamoylquinic acid	三羟基肉桂酰奎宁酸	Phenolic acids	酚酸类	Phenolic acids	酚酸类	-	3	7720.25	26113.7	5539.44	11670	6187.09	6290.03	63014.6	64773.2	63184.3
Wasn002902	6	C15H16O10	O-p-Coumaroylgalactaric acid	O-对香豆酰半乳糖酸	Phenolic acids	酚酸类	Phenolic acids	酚酸类	-	3	46680	49549.2	70020	59769.5	73715.2	74399.7	486367	478347	528292
pme0422	6	C10H10O4	Isoferulic Acid*	异阿魏酸*	Phenolic acids	酚酸类	Phenolic acids	酚酸类	25522-33-2	1	423213	377571	322216	36779.1	83365	65020	2.81318e+06	5750515	2.77373e+06
pmb3068	6	C16H18O8	1-O-p-Coumaroylquinic acid	1-O-对香豆酰奎宁酸	Phenolic acids	酚酸类	Phenolic acids	酚酸类	-	3	19796	19041.8	67275.8	21907.7	4047.36	15072.2	131727	112717	129913
MWSHC20168	6	C7H6O4	Methyl cumalate	香豆酸甲酯	Phenolic acids	酚酸类	Phenolic acids	酚酸类	6018-41-3	3	75358	72895.9	75825.4	45522.7	86949.2	122866	262711	272182	299632
Hmtn001288	6	C9H10O4	Methyl 2,4-dihydroxyphenylacetate	2,4-二羟基苯乙酸甲酯	Phenolic acids	酚酸类	Phenolic acids	酚酸类	67828-42-6	3	16675	16845.4	8367.44	28420.2	27583.4	33524.1	172626	193331	194117
Zmhn003082	6	C15H18O10	5-O-Galloyl-methyl quinine ester	5-O-没食子酰-奎宁酸甲酯	Phenolic acids	酚酸类	Phenolic acids	酚酸类	-	3	34093.6	43066.8	37507.6	32148.5	26726	12825.9	96969.7	117161	128875
Hmlp001270	6	C20H20O14	2,3-Di-O-Galloyl-β-D-glucose	2,3-二-O-没食子酰-β-D-葡萄糖	Phenolic acids	酚酸类	Phenolic acids	酚酸类	-	3	465417	398700	400449	78281.7	75132.3	67183.3	1.26105e+06	1.55192e+06	972691
pmn001525	6	C23H26O11	3,5-Digalloylshikimic acid	3,5-二没食子酰莽草酸	Phenolic acids	酚酸类	Phenolic acids	酚酸类	95753-52-9	3	112488	82266.1	16453.1	26777.1	71034	42645.4	125254	129392	132376
Lmzn001983	6	C16H24O10	D-Threo-guaiacylglycerol-7-O-β-D-glucoside	D-苏式-愈创木基甘油-7-O-β-D-葡萄糖苷	Phenolic acids	酚酸类	Phenolic acids	酚酸类	-	3	104398	103482	93334.4	104627	127451	114720	344353	371527	386823
MWSmce490	6	C8H8O4	2',4',6'-Trihydroxyacetophenone	2',4',6'-三羟基苯乙酮	Phenolic acids	酚酸类	Phenolic acids	酚酸类	480-66-0	3	30010	21300.6	24099.2	25208	11400.1	15482.4	52170.4	56372.8	49688.3
Wchn003237	6	C8H8O3	3-hydroxy-5-methoxybenzaldehyde	3-羟基-5-甲氧基苯甲醛	Phenolic acids	酚酸类	Phenolic acids	酚酸类	57179-35-8	3	13029.7	15309.1	18340	17760.5	30010	19401.4	49371.3	39471.6	40986.7
Lmhn002926	6	C13H12O7	p-Coumaroylmalic acid	对香豆酰苹果酸	Phenolic acids	酚酸类	Phenolic acids	酚酸类	-	3	18842.1	25005	65050.1	47688.1	24366.9	81307.7	84240.6	143969	106545
Li512115	6	C25H24O12	Isochlorogenic acid B	异绿原酸 B	Phenolic acids	酚酸类	Phenolic acids	酚酸类	14534-61-3	3	10005	8340	18481.3	12823.6	13121	22855.5	42314	42435.9	31820.1
pmb3142	6	C13H16O8	Salicylic acid-2-O-glucoside	水杨酸-2-O-葡萄糖苷	Phenolic acids	酚酸类	Phenolic acids	酚酸类	10366-91-3	3	42815.7	57903.6	41742.3	19708.8	25790.7	17746.1	86268.7	57630.6	113597
Zmhn001883	6	C14H18O9	Vanillic acid-4-O-glucoside	香草酸-4-O-葡萄糖苷	Phenolic acids	酚酸类	Phenolic acids	酚酸类	32142-31-7	3	11077.4	9561.02	34562.5	22763.5	11948.5	25806.9	96981.8	94193.8	116544
mws0179	6	C17H20O9	Chlorogenic acid methyl ester	绿原酸甲酯	Phenolic acids	酚酸类	Phenolic acids	酚酸类	29708-87-0	2	35006.1	29806.2	43384.3	53422.1	33098.2	48709.8	121635	131735	141740
Zmgn004894	6	C8H8O3	Methyl 4-hydroxybenzoate	对羟基苯甲酸甲酯	Phenolic acids	酚酸类	Phenolic acids	酚酸类	99-76-3	3	25887.1	20005	25005	47514.4	34495.7	30497.7	77918.9	146745	143410
pme3961	6	C10H13N5O3	2'-Deoxyadenosine	2'-脱氧腺苷	Nucleotides and derivatives	核苷酸及其衍生物	Nucleotides and derivatives	核苷酸及其衍生物	958-09-8	3	166702	126077	296980	190528	173416	182109	1.57864e+06	1.53115e+06	1.79698e+06
Hmhp001812	6	C11H15N5O4	2'-O-Methyladenosine	2-甲氧基腺苷	Nucleotides and derivatives	核苷酸及其衍生物	Nucleotides and derivatives	核苷酸及其衍生物	2140-79-6	3	141740	77977.8	153420	104960	180664	132532	1.82996e+06	1.84666e+06	1.79957e+06
mws0248	6	C9H12N2O6	Uridine	尿嘧啶核苷	Nucleotides and derivatives	核苷酸及其衍生物	Nucleotides and derivatives	核苷酸及其衍生物	58-96-8	1	590565	526398	532916	291906	200831	250101	6.02861e+06	6.14767e+06	6.67972e+06
pme1109	6	C5H5N5O	Guanine	鸟嘌呤	Nucleotides and derivatives	核苷酸及其衍生物	Nucleotides and derivatives	核苷酸及其衍生物	73-40-5	1	499959	563371	472017	287066	390508	342900	3.58216e+07	3.68386e+07	3.56016e+07
pme0183	6	C5H5N5O	Isoguanine	异鸟嘌呤	Nucleotides and derivatives	核苷酸及其衍生物	Nucleotides and derivatives	核苷酸及其衍生物	3373-53-3	3	1.17172e+06	1.09234e+06	1.17327e+06	539999	403797	559225	1.30615e+07	1.31898e+07	1.32739e+07
mws1060	6	C10H12N4O5	9-(Arabinosyl)hypoxanthine	9-(阿拉伯糖基)次黄嘌呤	Nucleotides and derivatives	核苷酸及其衍生物	Nucleotides and derivatives	核苷酸及其衍生物	7013-16-3	1	5.07688e+06	5.33466e+06	5.58383e+06	3.36963e+06	3.077e+06	3.0783e+06	4.8649e+07	4.86652e+07	4.76237e+07
pme0256	6	C5H4N4O2	Xanthine	黄嘌呤	Nucleotides and derivatives	核苷酸及其衍生物	Nucleotides and derivatives	核苷酸及其衍生物	69-89-6	1	3.95563e+06	3.97882e+06	3.55144e+06	5.97867e+06	6.62196e+06	6.307e+06	3.33146e+07	3.51628e+07	3.87304e+07
pme3882	6	C9H12N2O5	2'-Deoxyuridine	2'-脱氧尿苷	Nucleotides and derivatives	核苷酸及其衍生物	Nucleotides and derivatives	核苷酸及其衍生物	951-78-0	3	9842.46	14494.9	12293.7	31695.5	22134.1	50659	415165	409403	438535
MWSmce295	6	C9H12N2O6	1-beta-D-Arabinofuranosyluracil	1-β-D-阿糖呋喃脲嘧啶	Nucleotides and derivatives	核苷酸及其衍生物	Nucleotides and derivatives	核苷酸及其衍生物	3083-77-0	3	152773	152085	196185	142622	98914.9	176996	377955	329838	328334
pme3184	6	C10H14N5O6P	2'-Deoxyadenosine-5'-monophosphate	2'-脱氧腺苷-5'-单磷酸	Nucleotides and derivatives	核苷酸及其衍生物	Nucleotides and derivatives	核苷酸及其衍生物	653-63-4	3	419013	443281	375639	141574	166630	205638	1.81192e+06	3.15796e+06	2.95837e+06
pme3188	6	C9H13N2O9P	Uridine 5'-monophosphate	尿苷 5'-单磷酸	Nucleotides and derivatives	核苷酸及其衍生物	Nucleotides and derivatives	核苷酸及其衍生物	58-97-9	1	320983	354770	334910	638910	731438	639918	1.23013e+07	1.37723e+07	1.433e+07
mws0847	6	C6H7N5	1-Methyladenine	1-甲基腺嘌呤	Nucleotides and derivatives	核苷酸及其衍生物	Nucleotides and derivatives	核苷酸及其衍生物	5142-22-3	2	268814	360247	333134	138749	115050	155402	1.68263e+06	1.71321e+06	1.66433e+06
mws0668	6	C10H12N4O6	Xanthosine	黄苷	Nucleotides and derivatives	核苷酸及其衍生物	Nucleotides and derivatives	核苷酸及其衍生物	146-80-5	1	6.80765e+06	6.87e+06	6.80842e+06	5.09277e+06	5.08277e+06	5.27726e+06	9.91839e+06	1.04749e+07	1.10142e+07
mws1641	6	C6H4N4O2	Lumazine	2,4-二氧四氢蝶啶	Nucleotides and derivatives	核苷酸及其衍生物	Nucleotides and derivatives	核苷酸及其衍生物	487-21-8	3	354301	298925	283559	95764.1	107794	114783	1.68424e+06	1.58624e+06	1.69667e+06
MWSmce116	6	C10H13N5O3	5'-Deoxyadenosine	5-脱氧腺嘌呤核苷	Nucleotides and derivatives	核苷酸及其衍生物	Nucleotides and derivatives	核苷酸及其衍生物	4754-39-6	3	206424	154346	210371	211372	212563	71690	1.21135e+06	1.12989e+06	1.19652e+06
Cmdn000784	6	C5H4N4O3	Uric acid	尿酸	Nucleotides and derivatives	核苷酸及其衍生物	Nucleotides and derivatives	核苷酸及其衍生物	69-93-2	1	241041	250384	248823	326442	343946	334344	2.21091e+06	1.99376e+06	2.16975e+06
MWS4354	6	C11H15N5O4	N6-methyladenosine	N6-甲基腺苷	Nucleotides and derivatives	核苷酸及其衍生物	Nucleotides and derivatives	核苷酸及其衍生物	1867-73-8	3	25005	86928.8	88996.5	63350	210225	48345	2.41384e+06	2.42148e+06	2.3625e+06
mws0884	6	C10H12N5O6P	Cyclic 3',5'-Adenylic acid	环-3',5'-腺嘌呤核苷酸	Nucleotides and derivatives	核苷酸及其衍生物	Nucleotides and derivatives	核苷酸及其衍生物	60-92-4	1	116924	120923	151217	109697	114344	104176	1.04852e+07	9.59203e+06	1.08281e+07
mws0194	6	C5H4N4	Purine	嘌呤碱	Nucleotides and derivatives	核苷酸及其衍生物	Nucleotides and derivatives	核苷酸及其衍生物	120-73-0	3	24040.6	18711.5	25415.5	38565.6	37568.7	33686.8	60556.6	54613.8	64636.7
mws1715	6	C10H13N5O3	Cordycepin (3'-Deoxyadenosine)	虫草素(3'-脱氧腺苷)	Nucleotides and derivatives	核苷酸及其衍生物	Nucleotides and derivatives	核苷酸及其衍生物	73-03-0	3	123249	144998	167950	179850	158681	102791	876031	849377	911287
mws0874	6	C10H14N5O7P	3'-Adenylic Acid	3'-腺嘌呤核苷酸	Nucleotides and derivatives	核苷酸及其衍生物	Nucleotides and derivatives	核苷酸及其衍生物	84-21-9	2	63338.5	159409	132692	86730.8	80295.4	107919	266600	313726	302350
MWS2984	6	C4H4N6O	8-Azaguanine	8-氮鸟嘌呤	Nucleotides and derivatives	核苷酸及其衍生物	Nucleotides and derivatives	核苷酸及其衍生物	134-58-7	3	576778	513413	392699	837322	1.20356e+06	1.83523e+06	4.2397e+06	4.39111e+06	5.20177e+06
mws0609	6	C10H12N5O7P	Guanosine 3',5'-cyclic monophosphate	鸟苷 3',5'-环单磷酸	Nucleotides and derivatives	核苷酸及其衍生物	Nucleotides and derivatives	核苷酸及其衍生物	7665-99-8	1	152012	178054	150914	99002.6	123794	116343	1.10063e+07	1.08454e+07	1.10522e+07
Wayn000815	6	C11H19NO9	N-(1-Deoxy-1-fructosyl)Glutamic acid	N-(1-脱氧-1-果糖基)谷氨酸	Nucleotides and derivatives	核苷酸及其衍生物	Nucleotides and derivatives	核苷酸及其衍生物	-	1	282680	273669	316235	463675	271930	431776	665719	710752	784498
pme0033	6	C5H4N4O	Hypoxanthine	次黄嘌呤	Nucleotides and derivatives	核苷酸及其衍生物	Nucleotides and derivatives	核苷酸及其衍生物	68-94-0	3	518758	498704	501758	1777700	743295	2208670	3.53502e+06	3.5563e+06	4.16046e+06
Zmyp000878	6	C10H13N5O5	Crotonoside; 2-Hydroxyadenosine	巴豆苷; 2-羟基腺苷	Nucleotides and derivatives	核苷酸及其衍生物	Nucleotides and derivatives	核苷酸及其衍生物	1818-71-9	1	1.25733e+07	1.05923e+07	1.15355e+07	4.84718e+06	5.34613e+06	6.46589e+06	8.93469e+07	8.87153e+07	8.15458e+07
pme0040	6	C5H5N5	Adenine	腺嘌呤	Nucleotides and derivatives	核苷酸及其衍生物	Nucleotides and derivatives	核苷酸及其衍生物	73-24-5	3	1.35623e+06	1.16241e+06	1.17692e+06	85648.1	124022	96438.9	2.52615e+06	2.72196e+06	2.66285e+06
pmf0289	6	C15H21N5O4	Riboprine	利波腺苷	Nucleotides and derivatives	核苷酸及其衍生物	Nucleotides and derivatives	核苷酸及其衍生物	7724-76-7	3	76435.3	70560.9	84785.8	138442	107702	119864	210986	191997	197295
pme1178	6	C10H13N5O5	Guanosine	鸟苷	Nucleotides and derivatives	核苷酸及其衍生物	Nucleotides and derivatives	核苷酸及其衍生物	118-00-3	1	6.94404e+06	7.82051e+06	7.61565e+06	4.16433e+06	4.08022e+06	4.28957e+06	5.74293e+07	5.84806e+07	5.40807e+07
mws0251	6	C5H6N2O2	Thymine	胸腺嘧啶	Nucleotides and derivatives	核苷酸及其衍生物	Nucleotides and derivatives	核苷酸及其衍生物	65-71-4	3	759899	739312	892654	183466	198061	169583	6.08619e+06	5.71188e+06	5.79713e+06
pme3732	6	C9H13N3O5	Cytidine	胞苷	Nucleotides and derivatives	核苷酸及其衍生物	Nucleotides and derivatives	核苷酸及其衍生物	65-46-3	2	341405	321077	352306	284025	303954	224890	3.68389e+06	4.41797e+06	4.00491e+06
MWSslk257	6	C9H14N3O8P	Cytidine 5'-monophosphate(Cytidylic acid)	胞苷-5'-单磷酸	Nucleotides and derivatives	核苷酸及其衍生物	Nucleotides and derivatives	核苷酸及其衍生物	63-37-6	3	180597	225211	281090	126587	127318	135102	624443	1.07439e+06	664676
pme1194	6	C9H13N3O4	2'-Deoxycytidine	2'-脱氧胞苷	Nucleotides and derivatives	核苷酸及其衍生物	Nucleotides and derivatives	核苷酸及其衍生物	951-77-9	3	180150	167259	141549	230272	269635	232674	355778	357112	372614
pme1119	6	C10H12N4O5	Inosine	肌苷	Nucleotides and derivatives	核苷酸及其衍生物	Nucleotides and derivatives	核苷酸及其衍生物	58-63-9	3	95035	120060	163900	156141	120776	105419	322846	400970	268702
pmb3006	6	C21H20O10	Apigenin-7-O-glucoside(Cosmosiin)	芹菜素-7-O-葡萄糖苷	Flavonoids	黄酮	Flavones	黄酮	578-74-5	3	89047.9	43345	57064.3	18121.2	36332.2	11670	298351	396597	310237
Hagn002801	6	C20H18O8	5,6,7,5'-tetramethoxy-3',4'-methylenedioxyflavonoid	5,6,7,5'-四甲氧基-3',4'-亚甲二氧基类黄酮	Flavonoids	黄酮	Flavones	黄酮	-	3	9	9	9	23813.9	11324.8	26857.4	183751	156238	154300
Lssp210422	6	C15H10O5	Genistein	染料木素 (金雀异黄素)	Flavonoids	黄酮	Isoflavones	异黄酮	446-72-0	3	501482	415565	448796	37250.1	18622.9	13716.3	1.13773e+06	1.24417e+06	1.18446e+06
Lmyn006227	6	C15H10O5	Galangin (3,5,7-Trihydroxyflavone)	高良姜素	Flavonoids	黄酮	Flavones	黄酮	548-83-4	3	36944.8	33072.6	44915.2	11681.4	3350.51	9462.75	77075.1	96682.2	88095.2
Lmjp002596	6	C26H28O16	Quercetin-3-O-sambubioside	槲皮素-3-O-桑布双糖苷	Flavonoids	黄酮	Flavonols	黄酮醇	83048-35-5	3	24843	40631.6	91898.4	39634.7	44800.7	52453.7	112369	119838	170661
MW0132545	6	C15H10O5	3,7,4'-Trihydroxyflavone	3，7，4-三羟基黄酮	Flavonoids	黄酮	Flavones	黄酮	2034-65-3	3	293300	265593	307978	5712.93	10819.6	5875.52	785895	844751	858766
pmp000571	6	C15H10O5	Apigenin; 4',5,7-Trihydroxyflavone	芹菜素	Flavonoids	黄酮	Flavones	黄酮	520-36-5	3	489405	462015	516380	28824.8	20775.8	18031.9	1.19259e+06	1.19641e+06	1.19853e+06
pmp000344	6	C15H10O5	3',4',7-Trihydroxyflavone	3',4',7-三羟基黄酮	Flavonoids	黄酮	Flavones	黄酮	2150-11-0	1	329269	294320	367738	12799.6	8033.63	41051.6	855859	826068	866120
Lmzp004885	6	C17H14O7	Tricin (5,7,4'-Trihydroxy-3',5'-dimethoxyflavone)	苜蓿素(麦黄酮)	Flavonoids	黄酮	Flavones	黄酮	520-32-1	3	31607.4	37970	32229.5	35952.1	17685.1	17874.7	50092.1	70478.8	62682.8
pmb0613	6	C33H40O20	Apigenin-6,8-di-C-glucoside-4'-O-glucoside	芹菜素-6,8-二-C-葡萄糖苷-4'-O-葡萄糖苷	Flavonoids	黄酮	Flavones	黄酮	-	3	14778	121921	59704	75943.9	59067.2	30010	700306	701847	623808
Lmlp005572	6	C21H20O10	Galangin-7-O-glucoside	高良姜素-7-O-葡萄糖苷	Flavonoids	黄酮	Flavones	黄酮	-	1	763089	1.03463e+06	944385	38345	19643.1	30155.6	1.04796e+07	1.13189e+07	1.20192e+07
mws0895	6	C21H20O10	Genistein-7-O-Glucoside (Genistin)	染料木苷(金雀异黄苷)	Flavonoids	黄酮	Isoflavones	异黄酮	529-59-9	3	32510.4	56531.8	48060.7	3873.76	6486.57	17539.5	647164	655520	472854
mws0072	6	C21H20O10	Apigenin-5-O-glucoside	芹菜素-5-O-葡萄糖苷	Flavonoids	黄酮	Flavones	黄酮	28757-27-9	1	818126	737259	704665	19171.5	23001.1	23232.9	1.23578e+07	1.48064e+07	1.16181e+07
pmn001642	6	C23H20O13	Kaempferol-3-O-(2''-O-acetyl)glucuronide	山柰酚-3-O-(2''-O-乙酰)葡萄糖醛酸苷	Flavonoids	黄酮	Flavonols	黄酮醇	-	3	45227.5	178217	91744.5	50380.2	62461.8	74060.9	265959	192658	184359
mws1179	6	C21H22O10	Naringenin-7-O-glucoside (Prunin)	柚皮素-7-O-葡萄糖苷 (樱桃苷)	Flavonoids	黄酮	Flavanones	二氢黄酮	529-55-5	3	6670	10812.3	9965.24	1848.53	1846.69	1038.07	21503.7	28034.7	47339.5
Zmhn001036	6	C21H22O10	Choerospondin	南酸枣苷	Flavonoids	黄酮	Flavanones	二氢黄酮	81202-36-0	3	45534.6	38345	33198.4	15005	21544.7	18160.4	74762.6	74050.2	72598.6
Hagn002504	6	C19H16O7	5,7,5'-Trimethoxy-3',4'-methylenedioxyflavonoid	5,7,5'-三甲氧基-3',4'-亚甲二氧基黄酮	Flavonoids	黄酮	Flavones	黄酮	-	3	23834.4	33762.8	23300.5	3469.81	4490.99	4927.27	456261	403050	486731
Zmfn007550	6	C16H14O4	2,7-Dihydroxy-3,4-Dimethoxyphenanthrene	2,7-二羟基-3,4-二甲氧基菲	Quinones	醌类	PhenAnthraquinones	菲醌	-	3	122927	133272	146136	22206.8	21683.6	20307.3	347784	353686	378373
Lmsp102219	6	C15H10O5	Aloe emodin	芦荟大黄素	Quinones	醌类	Anthraquinone	蒽醌	481-72-1	3	86313.1	121162	96484.9	15303.9	12317.6	22473	268536	244357	285093
Lhxp112606	6	C11H10O5	Fraxinol	Fraxinol	Lignans and Coumarins	木脂素和香豆素	Coumarins	香豆素	486-28-2	2	148691	118306	113830	265070	313725	253635	533649	474104	394341
Hmln003169	6	C21H24O7	Trachelogenin	络石苷元	Lignans and Coumarins	木脂素和香豆素	Lignans	木脂素	34209-69-3	2	1.2989e+06	1.32351e+06	1.39506e+06	196624	53047.2	47024.4	4.45292e+06	4.16748e+06	4.85761e+06
MWSslk135	6	C10H8O4	7,8-Dihydroxy-4-methylcoumarin	7,8-二羟基-4-甲基香豆素	Lignans and Coumarins	木脂素和香豆素	Coumarins	香豆素	2107-77-9	3	23705.6	40457.9	79558.1	9	9	9	129884	153048	142540
Zmln002252	6	C10H8O6	Sideretin (5,7,8-Trihydroxy-6-methoxycoumarin)	5,7,8-三羟基-6-甲氧基香豆素	Lignans and Coumarins	木脂素和香豆素	Coumarins	香豆素	-	3	126811	119928	125007	48919.2	38167.9	42463.2	246580	232674	247844
mws1013	6	C9H6O4	Esculetin (6,7-Dihydroxycoumarin)	秦皮乙素; 6,7-二羟基香豆素	Lignans and Coumarins	木脂素和香豆素	Coumarins	香豆素	305-01-1	3	9	9	9	30331.1	45010	28787.7	115542	166770	81246.6
HX1341	6	C9H6O3	7-hydroxy-2H-1-benzopyran-2-one	7-羟基-2H-1-苯并吡喃-2-酮	Lignans and Coumarins	木脂素和香豆素	Coumarins	香豆素	-	3	7983.14	17614.1	31664.3	15005	20005	39484.7	166044	118640	190037
Wmqn000812	6	C10H8O4	Scopoletin (7-Hydroxy-6-methoxycoumarin)	东莨菪内酯	Lignans and Coumarins	木脂素和香豆素	Coumarins	香豆素	92-61-5	3	86789.9	95962.6	95995.5	108818	225185	103600	223310	192053	219908
Lmdn001925	6	C26H34O12	Olivil-4'-O-glucoside	橄榄树脂素-4'-O-葡萄糖苷	Lignans and Coumarins	木脂素和香豆素	Lignans	木脂素	76880-93-8	2	31362	26402	76690	25868.3	33975.5	40458	414911	382984	295310
Wcgp010223	6	C18H28O2	3-(Cyclohexen-1-yl)-2-hydroxy-4a,5-dimethyl-2,3,4,5,6,7,8,8a-octahydronaphthalen-1-one	3-(Cyclohexen-1-yl)-2-hydroxy-4a,5-dimethyl-2,3,4,5,6,7,8,8a-octahydronaphthalen-1-one	Others	其它类	Others	其它	-	3	54016.8	88563	59489.8	191175	215731	200364	4.45364e+06	4.61629e+06	4.60824e+06
mws0628	6	C7H6O2	4-Hydroxybenzaldehyde	4-羟基苯甲醛	Others	其它类	Aldehyde compounds	醛类化合物	123-08-0	1	215412	257386	243388	459611	477224	486300	1.50126e+07	1.45988e+07	1.54977e+07
mws0458	6	C8H8O3	Vanillin; 4-Hydroxy-3-Methoxybenzaldehyde	香草醛; 4-羟基-3-甲氧基苯甲醛	Others	其它类	Aldehyde compounds	醛类化合物	121-33-5	3	109027	121390	139514	210659	231868	194094	453645	505250	411964
pmb0764	6	C6H9NOS	4-Methyl-5-thiazoleethanol	4-甲基-5-噻唑乙醇	Others	其它类	Others	其它	137-00-8	3	56685	37647.4	27214.3	3340	9	16675	465366	413418	454555
mws0133	6	C6H6N2O	Nicotinamide	烟酰胺	Others	其它类	Vitamin	维生素	98-92-0	2	406567	419230	382317	2.93947e+06	2.80516e+06	2.73823e+06	7.52955e+06	7.08789e+06	7.29501e+06
MWSslk225	6	C9H8O	1-Indanone	1-茚酮	Others	其它类	Ketone compounds	酮类化合物	83-33-0	3	79443	87034.1	80906.6	198424	167746	187354	2.77439e+06	2.84266e+06	2.92329e+06
pme0534	6	C6H12O7	Gluconic acid	葡萄糖酸	Others	其它类	Saccharides	糖类	526-95-4	1	1.14502e+06	1.14819e+06	1.16526e+06	1.17601e+06	1.31695e+06	1.15603e+06	6.58282e+06	6.23364e+06	6.07072e+06
Zmpn000199	6	C6H10O8	D-Galactaric acid	D-半乳糖二酸	Others	其它类	Saccharides	糖类	526-99-8	3	121543	103044	84104.8	41567.7	48873.3	49937.2	469110	378840	303660
mws1189	6	C6H10O7	D-Galacturonic acid	D-半乳糖醛酸	Others	其它类	Saccharides	糖类	685-73-4	3	480087	658779	340734	252693	196706	198311	771083	704057	922046
Lmbn005172	6	C9H10O3	2,6-Dimethoxybenzaldehyde	2,6-二甲氧基苯甲醛	Others	其它类	Aldehyde compounds	醛类化合物	3392-97-0	1	89752.6	69770.3	90622.1	111953	113873	121748	1.4721e+06	1.25316e+06	1.31716e+06
Lmhn002437	6	C7H6O4	Terreic acid	土曲霉酸	Others	其它类	Ketone compounds	酮类化合物	121-40-4	3	132785	125721	151018	139361	98032.9	150279	330427	307152	297750
Lajp004824	6	C22H24O9	Medicarpinglucoside	美迪紫檀素葡萄糖苷	Others	其它类	Alcohol compounds	醇类化合物	-	2	913704	610160	958410	20969.8	28593	23232.9	1.14284e+07	1.14799e+07	1.0994e+07
Zmpn000095	6	C6H15O9P	Sorbitol-6-phosphate	山梨糖醇-6-磷酸	Others	其它类	Saccharides	糖类	20479-58-7	2	1.11192e+06	1.17511e+06	902166	202147	177195	176176	3.59741e+06	3.28823e+06	2.69158e+06
Zmyn000083	6	C6H14O12P2	D-Glucose 1,6-bisphosphate	D-葡萄糖-1,6-二磷酸	Others	其它类	Saccharides	糖类	10139-18-1	3	128986	152121	138642	35042.7	36060.6	34201.6	249548	290545	275497
MWSmce040	6	C8H8O3	Isovanillin	异香草醛	Others	其它类	Aldehyde compounds	醛类化合物	621-59-0	3	31962.2	21133.8	33668.4	46215.4	33933.3	54394.4	83681.1	89853.6	72190.1
Wasn000410	6	C6H15O8P	sn-glycero-3-phospho-(1'-sn-glycerol)	sn-glycero-3-phospho-(1'-sn-glycerol)	Others	其它类	Others	其它	-	3	197375	175243	211473	304001	321902	300632	964769	1.2306e+06	999137
mws1350	6	C9H10O4	Syringaldehyde; 4-Hydroxy-3,5-Dimethoxybenzaldehyde	丁香醛; 4-羟基-3,5-二甲氧基苯甲醛	Others	其它类	Aldehyde compounds	醛类化合物	134-96-3	3	17503.5	24009.2	16675	17381.1	18819.8	14283.2	107619	121131	135421
Zbln000478	6	C14H24O9	2-(4-hydroxy-1-((3,4,5-trihydroxy-6-(hydroxymethyl)tetrahydro-2H-pyran-2-yl)oxy)cyclohexyl)acetic acid	2-(4-hydroxy-1-((3,4,5-trihydroxy-6-(hydroxymethyl)tetrahydro-2H-pyran-2-yl)oxy)cyclohexyl)acetic acid	Others	其它类	Saccharides	糖类	-	2	112382	92436.2	55015	129785	26833.9	23677.9	147361	250225	205155
MW0131367	6	C21H20O9	4H-1-Benzopyran-4-one, 7-(beta-D-glucopyranosyloxy)-3-(4-hydroxyphenyl)-	3-(4-羟基苯基)-7-{[3，4，5-三羟基-6-(羟甲基）恶烷-2-基]氧}-4H-色烯-4-酮	Others	其它类	Ketone compounds	酮类化合物	-	3	33291.4	24412.5	18976.6	6051.02	41504	10759.8	226090	347878	399106
Zapn004520	6	C21H24O9	gnetifolin E	买麻藤戊素	Others	其它类	Stilbene	茋类	140671-07-4	3	31875.4	55208.3	43475.6	31129.5	7803.9	22729.3	148849	120068	152610
mws1593	6	C24H42O21	D-Maltotetraose	D-麦芽四糖	Others	其它类	Saccharides	糖类	34612-38-9	3	37838.2	45795.6	39321.9	24928.9	14517.4	16675	88152.3	104531	124234
Lmgp000796	6	C8H7NO2	4-Hydroxymandelonitrile	4-羟基扁桃腈	Alkaloids	生物碱	Phenolamine	酚胺	13093-65-7	3	6.45764e+06	6.52994e+06	6.58182e+06	821035	913855	910223	2.71855e+07	2.71705e+07	3.9398e+07
MW0000332	6	C23H30N2O5	Methyl reserpate	利血平酸甲酯	Alkaloids	生物碱	Plumerane	吲哚类生物碱	2901-66-8	3	450189	428396	425772	259638	255162	304798	810619	805560	921417
Wbmp001002	6	C8H9NO2	4-methoxybenzamide	4-甲氧基苯甲酰胺	Alkaloids	生物碱	Alkaloids	生物碱	3424-93-9	2	295742	294764	374982	435564	466970	442348	2.89376e+06	2.9933e+06	2.95861e+06
Hahp000801	6	C5H11NO2	alanine betaine	丙氨酸甜菜碱	Alkaloids	生物碱	Alkaloids	生物碱	-	1	2.95754e+07	2.89925e+07	2.71319e+07	3.10486e+06	2.98606e+06	3.36401e+06	5.3369e+07	5.47331e+07	5.93009e+07
pmf0557	6	C16H11N2NaO4S	Orange I	橙黄 I	Alkaloids	生物碱	Alkaloids	生物碱	523-44-4	2	7.39921e+06	7.33306e+06	8.08251e+06	26082.8	23149.8	13928.2	2.50865e+07	2.59887e+07	2.94954e+07
Wcjp001257	6	C16H17NO3	1,2-Didehydrocrinan-3-ol	1,2-Didehydrocrinan-3-ol	Alkaloids	生物碱	Alkaloids	生物碱	510-67-8	2	739887	783897	743066	948953	906547	880111	2.05098e+06	1.92011e+06	1.76009e+06
pmb1754	6	C5H15NO4P+	O-Phosphocholine	O-磷酸胆碱	Alkaloids	生物碱	Alkaloids	生物碱	107-73-3	3	592636	546704	560962	363243	411557	341422	909830	904018	984362
Wafp002664	6	C15H20N2O4	1-O-p-Coumaroyllysine	1-O-对香豆酰赖氨酸	Alkaloids	生物碱	Phenolamine	酚胺	-	3	92233.1	166618	124575	55997.3	55737.5	49498.5	356085	327848	358368
Wcjp001060	6	C16H13NO4	Asiaticumine A	Asiaticumine A	Alkaloids	生物碱	Alkaloids	生物碱	-	3	1.11436e+07	1.03051e+07	1.19688e+07	6.36191e+06	5.54268e+06	5.64715e+06	7.22968e+07	7.60091e+07	9.68728e+07
Lmxp000939	6	C5H5N5	Zarzissine	1H-咪唑并(4,5-D)哒嗪-2-胺	Alkaloids	生物碱	Alkaloids	生物碱	160568-14-9	1	1.36362e+06	1.21905e+06	1.15676e+06	173445	117766	108417	2.51042e+06	2.47304e+06	2.55121e+06
Wdsp002492	6	C19H19NO5	12-hydroxy-11-methoxy-7-methyl-6,7,7a,8-tetrahydro-5H-[1,3]dioxolo[4',5':4,5]benzo[1,2,3-de]benzo[g]quinoline 7-oxide	12-羟基-11-甲氧基-7-甲基-6,7,7a,8-四氢-5H-[1,3]二氧杂环[4,5':4,5]苯并[1,2,3-de]苯并并[g]喹啉7-氧化物	Alkaloids	生物碱	Aporphine alkaloids	阿朴啡型生物碱	-	2	30010	26875.8	65020	31039.9	23766.2	22562.5	1.23905e+06	993592	1.03746e+06
pma0948	6	C8H11NO	Phenylethanolamine	苯基乙醇胺	Alkaloids	生物碱	Alkaloids	生物碱	7568-93-6	3	123381	82305.4	112927	143603	171796	149877	487202	490450	447241
MA10074217	6	C9H7NO	4-Hydroxyquinoline	4-羟基喹啉	Alkaloids	生物碱	Quinoline alkaloids	喹啉类生物碱	611-36-9	2	76394.3	73001.6	85469.7	36595.8	47676.5	53650.8	494531	506968	508463
Wcjp001032	6	C10H12N4O5	9-[(2S,3S,4S,5R)-3,4-dihydroxy-5-(hydroxymethyl)oxolan-2-yl]-1H-purin-6-one	9-[(2S,3S,4S,5R)-3,4-dihydroxy-5-(hydroxymethyl)oxolan-2-yl]-1H-purin-6-one	Alkaloids	生物碱	Alkaloids	生物碱	-	3	971005	595126	703782	486519	507178	985065	5.21421e+06	4020990	5.21294e+06
Hmcp003783	6	C13H10N2O	1-Acetyl-β-carboline	1-乙酰基-β-咔啉	Alkaloids	生物碱	Plumerane	吲哚类生物碱	-	1	1.64784e+06	1.65265e+06	1.63492e+06	548291	553260	546796	7.31829e+06	6.92615e+06	6.9997e+06
Lskp211424	6	C20H20N2O9	siliendines A glucose	siliendines A glucose	Alkaloids	生物碱	Alkaloids	生物碱	-	2	142547	139670	83771.4	18340	22366.7	29862.4	3.01139e+06	2.09538e+06	1.54867e+06
pmb0782	6	C5H11N	Piperidine	哌啶	Alkaloids	生物碱	Piperidine alkaloids	哌啶类生物碱	110-89-4	3	7.14251e+06	7.24266e+06	7.19245e+06	1.2232e+06	1.49854e+06	1.68017e+06	17977200	9.59643e+06	2.63997e+07
Sadn007155	6	C17H18O3	4-(hydroxymethyl)-1,8-dimethyl-9,10-dihydrophenanthrene-2,7-diol	4-(羟甲基)-1,8-二甲基-9,10-二氢菲-2,7-二醇	Terpenoids	萜类	Ditepenoids	二萜	-	3	172132	167032	210270	50567.1	57991	70992.3	451785	477348	481347
Ylgn009136	6	C20H26O3	triptobenzene N	triptobenzene N	Terpenoids	萜类	Ditepenoids	二萜	-	3	735732	775798	722816	947850	989326	937340	1.54078e+06	1.46396e+06	1.58025e+06
Qmyp101334	6	C18H28O3	JiangxiBaiyingsu I	江西白英素I	Terpenoids	萜类	Sesquiterpenoids	倍半萜	-	3	102689	93993.6	116918	450120	338140	370071	1.91218e+06	1.93335e+06	1.81334e+06
Wbmp010456	6	C18H28O2	Macrophypene B	Macrophypene B	Terpenoids	萜类	Ditepenoids	二萜	-	3	69182.7	38694.2	245280	416018	210146	216978	4.25338e+06	4.43255e+06	4.4651e+06
Hmln005776	6	C32H52O13	Capsianoside IV	辣椒萜苷 IV	Terpenoids	萜类	Ditepenoids	二萜	-	3	102692	70304.5	120071	157644	163921	107137	1.40477e+06	1.60496e+06	1.68136e+06
Zadp006809	6	C18H26O2	3β,12-dihydroxy-13-methyl-podocarpane-8,10,13-tiene	3β,12-dihydroxy-13-methyl-podocarpane-8,10,13-tiene	Terpenoids	萜类	Ditepenoids	二萜	-	3	13556.1	64585.1	54801.5	28310.4	37428.4	35949.2	233325	236792	218881
Wcgn010096	6	C20H28O3	2-ethenyl-7-hydroxy-2,4b,8,8-tetramethyl-4,4a,5,7,8a,9-hexahydro-1H-phenanthrene-3,6-dione	2-ethenyl-7-hydroxy-2,4b,8,8-tetramethyl-4,4a,5,7,8a,9-hexahydro-1H-phenanthrene-3,6-dione	Terpenoids	萜类	Ditepenoids	二萜	-	3	27194.3	27490.6	29320.5	22508.6	27618.5	24989.1	60789.2	60547.9	57995.7
Saln000462	6	C25H30O12	7-O-coumaroyl-loganic acid	7-O-coumaroyl-loganic acid	Terpenoids	萜类	Monoterpenoids	倍萜	-	3	1.21471e+06	1.12151e+06	894567	164082	76192.1	144525	2.59908e+06	2.29621e+06	2.73263e+06
Wbhp007574	6	C20H32O5	Talascortene C	Talascortene C	Terpenoids	萜类	Terpene	萜类	-	2	306777	269352	380310	166207	59228.1	35753.5	860317	993851	1.03145e+06
MWSmce268	6	C20H30O4	Lathyrol	千金子二萜醇	Terpenoids	萜类	Ditepenoids	二萜	34420-19-4	3	15453.1	21050.8	22256.3	29869.7	32503.5	38161.5	73127	77595.2	80262.7
Sayp009743	6	C17H24O4	phomophyllin L	phomophyllin L	Terpenoids	萜类	Sesquiterpenoids	倍半萜	-	3	12805.1	14390.7	20779.7	69168	52832.8	81016.2	123098	136858	131751
pmp001085	6	C21H30O8	Onitin-2'-O-glucoside	金粉蕨素-2'-O-葡萄糖苷	Terpenoids	萜类	Sesquiterpenoids	倍半萜	76947-60-9	3	9971.29	51680	15591.3	28330.1	58059.7	65562	153615	198672	243710
Qmyp101414	6	C18H32O4	Septemlobin D	Septemlobin D	Terpenoids	萜类	Sesquiterpenoids	倍半萜	-	3	37215.4	32163	26298.2	3162.53	8874.82	7382.36	262203	195059	237735
Hmln004940	6	C32H52O14	Capsianoside I	辣椒萜苷 I	Terpenoids	萜类	Ditepenoids	二萜	121924-04-7	3	1.7968e+06	1.61622e+06	802599	678159	563810	1.13277e+06	3.05866e+06	2.75734e+06	3.19885e+06
MWS4533	6	C9H10O2	2-Phenylpropionic Acid	2-苯基丙酸	Organic acids	有机酸	Organic acids	有机酸	7782-26-5	1	63322.7	23246.6	43828.7	61632.7	69996.8	68923.3	1.29074e+06	1.34725e+06	1.36853e+06
MW0105037	6	C10H20O3	3-Hydroxydecanoic acid	3-羟基癸酸	Organic acids	有机酸	Organic acids	有机酸	14292-26-3	3	59618.8	62976.3	64103.2	40024.8	46130.2	39617.7	435062	439299	449266
Lmgn007652	6	C18H34O5	Tianshic acid	天师酸	Organic acids	有机酸	Organic acids	有机酸	-	1	9.29828e+06	9.65495e+06	9.13489e+06	935684	977376	1.02577e+06	4.15734e+07	4.33997e+07	4.60065e+07
MWSmce183	6	C8H8O3	D-Mandelic acid	D-扁桃酸	Organic acids	有机酸	Organic acids	有机酸	611-71-2	3	16536.2	18990.3	15570.5	12530.3	17957.1	16517.7	44315.8	37474.2	35474.1
MWS1882	6	C4H7NO4	Iminodiacetic acid	亚氨基二乙酸	Organic acids	有机酸	Organic acids	有机酸	142-73-4	3	120055	126730	101710	368815	318695	377170	1600615	1600615	1651190
mws0159	6	C9H8O3	Phenylpyruvic acid	苯丙酮酸	Organic acids	有机酸	Organic acids	有机酸	156-06-9	3	18276	66341.6	70772	48439.9	41549.1	46414.5	665931	630791	688308
Lmyjn03753	6	C9H10O3	Tropic acid	托品酸	Organic acids	有机酸	Organic acids	有机酸	552-63-6	1	191800	90643.3	105547	33216.9	24005.6	40895.4	1.77057e+06	1.53227e+06	1.39564e+06
MW0103903	6	C12H24O3	3-Hydroxydodecanoic acid	3-羟基十二烷酸	Organic acids	有机酸	Organic acids	有机酸	1883-13-2	3	59649.8	62807.4	57666.9	57972.3	58765.6	60185.4	499954	456633	474814
Lmbn003524	6	C9H16O3	9-Oxononanoic acid	9-氧代壬酸	Organic acids	有机酸	Organic acids	有机酸	2553-17-5	3	190799	198411	229171	37954.8	52540.3	35579.2	407386	430859	416739
MW0103813	6	C9H18O3	(±)-3-Hydroxynonanoic acid	3-羟基壬酸	Organic acids	有机酸	Organic acids	有机酸	88930-09-0	3	31616.8	11670	11670	39007	22335	38743	959850	1.01202e+06	1.07453e+06
MWS0274	6	C9H10O3	DL-3-Phenyllactic acid	DL-3-苯基乳酸	Organic acids	有机酸	Organic acids	有机酸	828-01-3	1	89752.6	69770.3	90622.1	111953	113873	121748	1.4721e+06	1.25316e+06	1.31716e+06
ZbBn002068	6	C8H12O5	3-methyl-ShikimicAcid	3-甲基莽草酸	Organic acids	有机酸	Organic acids	有机酸	-	2	409502	367357	413963	146581	181501	162511	7.65719e+06	4.39726e+06	4.30036e+06
mws2124	6	C2H5O6P	2-Phosphoglycolate	2-磷酸乙醇酸	Organic acids	有机酸	Organic acids	有机酸	13147-57-4	3	273816	266166	263616	112585	113280	117415	843961	902578	897752
pme3011	6	C4H9NO2	γ-Aminobutyric acid	γ-氨基丁酸	Organic acids	有机酸	Organic acids	有机酸	56-12-2	3	960427	1.01437e+06	965300	22545	20289.4	26514.3	2.5947e+06	2.60282e+06	2.60287e+06
MWS0205	6	C4H6N4O3	Allantoin	尿囊素	Organic acids	有机酸	Organic acids	有机酸	97-59-6	3	146797	145714	141462	107354	116218	128868	269155	262862	215332
MWS80006	6	C18H32O4	9-Hydroperoxy-9Z,11E-Octadecadienoic Acid	9-过氧化羟基-9Z,11E-十八碳二烯酸	Lipids	脂质	Free fatty acids	游离脂肪酸	-	1	24541.2	18978.3	29238.7	136884	130428	37181.5	185268	194466	193023
Hmqn003054	6	C18H34O5	9,10,11-Trihydroxy-12-octadecenoic acid	9,10,11-三羟基-12-十八碳烯酸	Lipids	脂质	Free fatty acids	游离脂肪酸	61911-67-9	1	600410	687921	666705	122602	124687	151378	2.59206e+06	2.6174e+06	1.3821e+06
Lmbn007891	6	C18H34O4	Hydroxy ricinoleic acid	羟基蓖麻油酸	Lipids	脂质	Free fatty acids	游离脂肪酸	-	1	67095	61098.5	64840	384452	373335	345898	3.17993e+06	3.2396e+06	3.32263e+06
pmn001691	6	C18H32O5	9,12,13-Trihydroxy-10,15-octadecadienoic acid	9,12,13-三羟基-10,15-十八碳二烯酸	Lipids	脂质	Free fatty acids	游离脂肪酸	-	1	283059	320501	325033	9	9	9	709766	715676	679369
pma0461	6	C18H28O2	14,15-Dehydrocrepenynic acid	14,15-脱氢还阳参油酸	Lipids	脂质	Free fatty acids	游离脂肪酸	4154-44-3	3	41019.1	46781.1	64321.5	182166	346335	235829	4.28627e+06	4.07906e+06	4.15567e+06
pmc0960	6	C28H50NO7P	LysoPC 20:4	溶血磷脂酰胆碱 20:4	Lipids	脂质	LPC	溶血磷脂酰胆碱	-	3	10299.9	5338.45	2079.32	25850.2	28912.6	26031.7	736159	710266	691824
Lmmn004951	6	C18H34O5	2-Hydroxy-4-methyl-3-undecanoyloxypentanoic acid methyl ester	2-羟基-4-甲基-3-十一烷氧基戊酸甲酯	Lipids	脂质	Free fatty acids	游离脂肪酸	-	1	3.71185e+06	3.60602e+06	3.89399e+06	442271	561051	681041	1.54913e+07	1.55248e+07	1.52081e+07
Lmbn003970	6	C18H34O5	9,12,13-TriHOME; 9(S),12(S),13(S)-Trihydroxy-10(E)-octadecenoic acid	9(S),12(S),13(S)-三羟基-10(E)-十八烯酸	Lipids	脂质	Free fatty acids	游离脂肪酸	97134-11-7	3	60384	67551.7	50591.3	33370.2	35236.5	83479.5	2.56407e+06	2.33887e+06	2.58743e+06
Lmbn004240	6	C18H34O5	9,10-Dihydroxy-12,13-epoxyoctadecanoic acid	9,10-二羟基-12,13-环氧十八酸	Lipids	脂质	Free fatty acids	游离脂肪酸	-	2	113016	128345	158702	275108	225997	237022	1.52062e+06	1.72557e+06	1.86186e+06
pmn001694	6	C18H34O5	9,10,13-Trihydroxy-11-Octadecenoic Acid	9,10,13-三羟基-11-十八碳烯酸	Lipids	脂质	Free fatty acids	游离脂肪酸	29907-57-1	1	5.3241e+06	5.20736e+06	5.6272e+06	501228	554701	529944	2.44991e+07	2.48942e+07	2.62134e+07
Lmyn007622	6	C18H36O5	9,10,18-Trihydroxystearic acid	9,10,18-三羟基硬脂酸	Lipids	脂质	Free fatty acids	游离脂肪酸	496-86-6	3	21835.3	28095.3	23234.6	3253.95	5202.38	15810.7	98074.3	91795.7	87699.7
mws0120	6	C8H20NO6P	Choline Alfoscerate	甘磷酸胆碱 GPC	Lipids	脂质	PC	磷脂酰胆碱	28319-77-9	1	9961895	12571970	14350820	18708185	21351680	19098740	35972490	35425025	45195915
pmd0130	6	C22H46NO7P	LysoPC 14:0	溶血磷脂酰胆碱 14:0	Lipids	脂质	LPC	溶血磷脂酰胆碱	20559-16-4	1	101319	93168.6	104831	274658	245552	284763	792718	670101	793023
MW0103015	6	C20H32O6	7-[4,6-Dihydroxy-2-(3-hydroxyocta-1,5-dienyl)oxan-3-yl]hept-5-enoic acid	7-[4,6-Dihydroxy-2-(3-hydroxyocta-1,5-dienyl)oxan-3-yl]hept-5-enoic acid	Lipids	脂质	Free fatty acids	游离脂肪酸	71953-80-5	3	18299.5	7324.13	20465.6	833.664	763.784	561.795	50274.2	58710.8	95088.5
Wcdp007388	6	C18H26O2	(10Z,14E,16E)-10,14,16-Octadecatrien-12-Ynoic Acid	(10Z,14E,16E)-10,14,16-Octadecatrien-12-Ynoic Acid	Lipids	脂质	Free fatty acids	游离脂肪酸	-	2	22172	5862.35	34521.3	20526.6	39638.3	66319.5	412110	422711	422070

## Sheet: 7
MWStz170	7	C11H18N2O3	Cyclo(L-Leu-trans-4-hydroxy-L-Pro)	环(L-亮氨酸-反-4-羟基-L-脯氨酸)	Amino acids and derivatives	氨基酸及其衍生物	Amino acids and derivatives	氨基酸及其衍生物	115006-86-5	1	2.21491e+06	2.06113e+06	2.15554e+06	4.71721e+06	4.9955e+06	4.67844e+06	1.4977e+06	1.45169e+06	1.35678e+06
MW0145885	7	C9H16N4O6	Asn-Ser-Gly	L-天冬酰胺-L-丝氨酰-甘氨酸	Amino acids and derivatives	氨基酸及其衍生物	Amino acids and derivatives	氨基酸及其衍生物	-	3	5.96435e+06	6.49033e+06	5.95035e+06	1.76397e+07	1.73807e+07	1.75162e+07	4.05219e+06	4.11464e+06	3.95552e+06
MWS201443	7	C9H19N3O4	Ser-Lys	L-丝氨酸-L-赖氨酸	Amino acids and derivatives	氨基酸及其衍生物	Amino acids and derivatives	氨基酸及其衍生物	22677-61-8	3	1.11579e+06	1.15295e+06	1.12043e+06	2.84298e+06	3.33017e+06	3.10169e+06	983999	980050	1.85581e+06
MW0145690	7	C23H40N8O9	Asn-Asn-Leu-Asn-Val	Asn-Asn-Leu-Asn-Val	Amino acids and derivatives	氨基酸及其衍生物	Amino acids and derivatives	氨基酸及其衍生物	-	3	5.06434e+06	5.21051e+06	4.69667e+06	1.35148e+07	1.21611e+07	1.34523e+07	3.59917e+06	2.20896e+06	3.6017e+06
Zbqp003189	7	C10H20N2O3	Val-Val	缬氨酸-缬氨酸	Amino acids and derivatives	氨基酸及其衍生物	Amino acids and derivatives	氨基酸及其衍生物	3918-94-3	1	1.00105e+07	9.50262e+06	9.57159e+06	1.97441e+07	1.93052e+07	1.9657e+07	8.13759e+06	8.75897e+06	8.32135e+06
Zmdp000292	7	C7H16N4O2	Arginine methyl ester	精氨酸甲酯	Amino acids and derivatives	氨基酸及其衍生物	Amino acids and derivatives	氨基酸及其衍生物	-	2	3.30349e+06	3.3424e+06	3.4891e+06	9.39224e+06	8.81042e+06	9.13779e+06	1.79641e+06	1.65683e+06	1.62664e+06
MW0148056	7	C18H27N3O4S1	Cys-Phe-Ile	半胱氨酸-苯丙氨酸-异亮氨酸	Amino acids and derivatives	氨基酸及其衍生物	Amino acids and derivatives	氨基酸及其衍生物	-	3	1.25253e+06	1.10528e+06	1.30875e+06	1.09306e+07	1.14884e+07	1.08111e+07	913909	526989	972054
Zbqn002253	7	C9H17NO5	6-(((S)-1-carboxyethyl)amino)-4-hydroxyhexanoicacid	6-(((S)-1-羧乙基)氨基)-4-羟基己酸	Amino acids and derivatives	氨基酸及其衍生物	Amino acids and derivatives	氨基酸及其衍生物	-	1	3.43747e+06	3.3752e+06	3.4419e+06	1.64468e+07	1.64884e+07	1.59731e+07	1.81913e+06	1.83045e+06	1.98052e+06
MW0145347	7	C17H28N8O6	Arg-Glu-His	L-精氨酰-L-谷氨酰-L-组氨酸	Amino acids and derivatives	氨基酸及其衍生物	Amino acids and derivatives	氨基酸及其衍生物	-	3	637017	528184	756783	7.34354e+06	9.43833e+06	7.08174e+06	169929	137982	191943
pme3388	7	C7H16N4O2	Homoarginine	高精氨酸	Amino acids and derivatives	氨基酸及其衍生物	Amino acids and derivatives	氨基酸及其衍生物	156-86-5	3	1.40998e+06	1.53425e+06	1.55963e+06	4.36533e+06	4.35786e+06	4.4499e+06	883899	818595	959771
NK10251888	7	C8H18N4O2	NG,NG-Dimethyl-L-arginine*	NG,NG-二甲基-L-精氨酸*	Amino acids and derivatives	氨基酸及其衍生物	Amino acids and derivatives	氨基酸及其衍生物	30315-93-6	1	4.4269e+06	4.96599e+06	4.75971e+06	1.049e+07	1.10241e+07	10792412	2.93411e+06	2.91055e+06	2.83819e+06
MW0155166	7	C38H49N7O7	Phe-Gln-Phe-Phe-Lys	Phe-Gln-Phe-Phe-Lys	Amino acids and derivatives	氨基酸及其衍生物	Amino acids and derivatives	氨基酸及其衍生物	-	3	8.15415e+06	7.93491e+06	8.4051e+06	1.2908e+08	1.31926e+08	1.26792e+08	184319	141953	194744
MW0157872	7	C31H43N5O9	Thr-Val-Thr-Phe-Tyr	Thr-Val-Thr-Phe-Tyr	Amino acids and derivatives	氨基酸及其衍生物	Amino acids and derivatives	氨基酸及其衍生物	-	3	3.90753e+06	4.34149e+06	4.20567e+06	2.62247e+07	2.49084e+07	2.59592e+07	2.09652e+06	2.00146e+06	2.2013e+06
mws0193	7	C7H15N3O3	L-Homocitrulline	L-高瓜氨酸	Amino acids and derivatives	氨基酸及其衍生物	Amino acids and derivatives	氨基酸及其衍生物	1190-49-4	3	798905	1048855	1028705	3613620	4105005	3847975	268590	355450	226850
MW0151313	7	C21H41N7O5	Ile-Ala-Leu-Arg	Ile-Ala-Leu-Arg	Amino acids and derivatives	氨基酸及其衍生物	Amino acids and derivatives	氨基酸及其衍生物	-	3	2.97302e+06	2.84606e+06	3.59134e+06	1.79119e+07	1.81112e+07	1.85573e+07	2.31512e+06	2.33551e+06	2.50385e+06
MW0106536	7	C10H13NO2	3-Amino-4-phenylbutanoic acid	DL-β-高苯丙氨酸	Amino acids and derivatives	氨基酸及其衍生物	Amino acids and derivatives	氨基酸及其衍生物	15099-85-1	3	2.51929e+06	2.53987e+06	2.58665e+06	2.14622e+07	2.20362e+07	1.98345e+07	134823	131905	105424
MW0156035	7	C28H42N8O8	Pro-Tyr-Pro-Arg-Ser	Pro-Tyr-Pro-Arg-Ser	Amino acids and derivatives	氨基酸及其衍生物	Amino acids and derivatives	氨基酸及其衍生物	-	3	8.43839e+06	8.19511e+06	8.55059e+06	9.8706e+07	1.01362e+08	9.71261e+07	167678	266757	268590
Zmjp000182	7	C7H16N4O2	N-Monomethyl-L-arginine	N-单甲基-L-精氨酸	Amino acids and derivatives	氨基酸及其衍生物	Amino acids and derivatives	氨基酸及其衍生物	17035-90-4	2	2.57991e+06	2.91426e+06	2.9833e+06	7.80078e+06	7.2191e+06	7.75063e+06	1.56419e+06	1.47483e+06	1.57992e+06
pme0124	7	C7H12N2O3	L-Glycyl-L-proline	L-甘氨酰-L-脯氨酸	Amino acids and derivatives	氨基酸及其衍生物	Amino acids and derivatives	氨基酸及其衍生物	704-15-4	1	2.43876e+07	2.26985e+07	2.21384e+07	4.4425e+07	4.57611e+07	5.25664e+07	19121179	1.61104e+07	1.87383e+07
MW0150167	7	C24H37N7O8	Glu-Thr-Phe-Arg	谷氨酸-苏氨酸-苯丙氨酸-精氨酸	Amino acids and derivatives	氨基酸及其衍生物	Amino acids and derivatives	氨基酸及其衍生物	-	3	2.83861e+06	2.67375e+06	2.7739e+06	1.39153e+07	1.38121e+07	1.37191e+07	148366	171198	199451
MW0150356	7	C13H23N3O6	Gly-Glu-Leu	甘氨酸-谷氨酸-亮氨酸	Amino acids and derivatives	氨基酸及其衍生物	Amino acids and derivatives	氨基酸及其衍生物	-	3	731819	687687	827632	4.19937e+06	1.3753e+06	4.17149e+06	314171	338637	360611
MW0146130	7	C23H28N6O9	Asp-His-Phe-Asp	Asp-His-Phe-Asp	Amino acids and derivatives	氨基酸及其衍生物	Amino acids and derivatives	氨基酸及其衍生物	-	3	1.98496e+06	1.82371e+06	2.0077e+06	1.22108e+07	1.23648e+07	1.13461e+07	1.30695e+06	1.39138e+06	1.41792e+06
MW0155263	7	C30H49N5O6S2	Phe-Leu-Val-Met-Met	Phe-Leu-Val-Met-Met	Amino acids and derivatives	氨基酸及其衍生物	Amino acids and derivatives	氨基酸及其衍生物	-	3	294267	263203	168600	5.7702e+06	5.72927e+06	5.86944e+06	59439.8	110045	156760
MW0151607	7	C23H34N4O9	Ile-Thr-Tyr-Asp	Ile-Thr-Tyr-Asp	Amino acids and derivatives	氨基酸及其衍生物	Amino acids and derivatives	氨基酸及其衍生物	-	3	2.63137e+06	2.14373e+06	1.26389e+06	2.26786e+07	2.48623e+07	2.48734e+07	9	9	9
MW0108780	7	C6H11NO3S	N-Formyl-DL-methionine	N-甲酰基-DL-蛋氨酸	Amino acids and derivatives	氨基酸及其衍生物	Amino acids and derivatives	氨基酸及其衍生物	-	3	329901	365181	365066	1.29681e+06	1.32931e+06	1.21772e+06	266754	240471	226894
MW0146043	7	C26H39N7O9	Asp-Asn-Phe-Lys-Ala	Asp-Asn-Phe-Lys-Ala	Amino acids and derivatives	氨基酸及其衍生物	Amino acids and derivatives	氨基酸及其衍生物	-	3	1.65554e+06	1.77777e+06	1.64822e+06	5.59379e+06	5.34928e+06	5.40641e+06	490363	555680	489723
MWStz083	7	C10H16N2O2	Cyclo(D-Val-L-Pro)	环(D-缬氨酸-L-脯氨酸)	Amino acids and derivatives	氨基酸及其衍生物	Amino acids and derivatives	氨基酸及其衍生物	27483-18-7	1	3.53968e+06	3.27624e+06	3.51469e+06	8.62454e+06	7.70939e+06	8.92154e+06	2.2679e+06	2.42839e+06	2.23553e+06
MW0156891	7	C10H17N3O5	Ser-Pro-Gly	丝氨酰-脯氨酰-甘氨酸	Amino acids and derivatives	氨基酸及其衍生物	Amino acids and derivatives	氨基酸及其衍生物	-	3	5.3033e+06	4.90153e+06	4.96125e+06	1.20116e+07	1.10654e+07	1.22353e+07	6.15367e+06	5.86888e+06	6.37352e+06
MW0153603	7	C27H47N9O7S	Met-Lys-Asn-His-Leu	Met-Lys-Asn-His-Leu	Amino acids and derivatives	氨基酸及其衍生物	Amino acids and derivatives	氨基酸及其衍生物	-	3	676249	1.03988e+06	863402	4.91318e+06	6.11483e+06	4.55764e+06	823172	2.11609e+06	609095
MWS4471	7	C6H10N2O4	N-Alpha-Acetyl-L-Asparagine	N-α-乙酰基-L-天冬酰胺	Amino acids and derivatives	氨基酸及其衍生物	Amino acids and derivatives	氨基酸及其衍生物	4033-40-3	2	573648	509820	555757	1.34836e+06	1.25113e+06	1.40712e+06	671734	658780	630688
MWS2413	7	C5H9NO3	N-acetyl-beta-alanine	N-乙酰-β-丙氨酸	Amino acids and derivatives	氨基酸及其衍生物	Amino acids and derivatives	氨基酸及其衍生物	3025-95-4	3	107639	121192	125389	256480	243716	279305	66464.6	77168.5	69282.7
MW0149665	7	C25H41N9O12	Gln-Gln-Gln-Glu-Gln	谷酰氨-谷酰氨-谷酰氨-谷氨酸-谷酰氨	Amino acids and derivatives	氨基酸及其衍生物	Amino acids and derivatives	氨基酸及其衍生物	-	3	1.34739e+06	1.37659e+06	1.47251e+06	1.67434e+07	1.61968e+07	1.65837e+07	118665	76933.5	133315
pme0181	7	C7H11N3O2	3-Methyl-L-Histidine	3-甲基-L-组氨酸	Amino acids and derivatives	氨基酸及其衍生物	Amino acids and derivatives	氨基酸及其衍生物	368-16-1	3	897327	825880	795528	3.00707e+06	3.02872e+06	3.06737e+06	543872	840815	515353
MW0158488	7	C30H39N7O6	Tyr-His-Phe-Lys	酪氨酸-组氨酸-苯丙氨酸-赖氨酸	Amino acids and derivatives	氨基酸及其衍生物	Amino acids and derivatives	氨基酸及其衍生物	-	3	1.35996e+06	1.47116e+06	1.45905e+06	9.55107e+06	9.22095e+06	8.92929e+06	637523	681799	777123
MW0158992	7	C24H40N6O11	Val-Glu-Leu-Asp-Asn	Val-Glu-Leu-Asp-Asn	Amino acids and derivatives	氨基酸及其衍生物	Amino acids and derivatives	氨基酸及其衍生物	-	3	1.27368e+07	1.1972e+07	1.29501e+07	5.12773e+07	5.05867e+07	4.8512e+07	3.5173e+06	3.37671e+06	3.35827e+06
MW0150401	7	C28H40N6O8	Gly-Leu-Asp-Val-Trp	甘氨酸-亮氨酸-天门冬氨酸-缬氨酸-色氨酸	Amino acids and derivatives	氨基酸及其衍生物	Amino acids and derivatives	氨基酸及其衍生物	-	3	412892	268760	360071	5.29758e+06	4.81897e+06	4.65453e+06	118390	193197	59387.4
MW0159140	7	C26H44N6O8	Val-Pro-Glu-Pro-Lys	Val-Pro-Glu-Pro-Lys	Amino acids and derivatives	氨基酸及其衍生物	Amino acids and derivatives	氨基酸及其衍生物	-	3	1.69296e+06	1.40412e+06	1.58586e+06	2.682e+07	2.43346e+07	2.56283e+07	74194	67593.8	212133
MW0150400	7	C12H21N3O6	Gly-Leu-Asp	甘氨酸-亮氨酸-天门冬氨酸	Amino acids and derivatives	氨基酸及其衍生物	Amino acids and derivatives	氨基酸及其衍生物	-	3	1.39028e+07	1.36577e+07	1.29405e+07	3.85262e+07	4.23555e+07	3.85207e+07	5.20238e+06	5.2398e+06	6.05668e+06
MWS201449	7	C10H19N3O4	Asn-Leu	L-天冬酰胺-L-亮氨酸	Amino acids and derivatives	氨基酸及其衍生物	Amino acids and derivatives	氨基酸及其衍生物	22601-71-4	3	385308	813880	533718	1.24246e+06	1.1232e+06	818291	520270	492479	475867
Lcsp000522	7	C10H16N2O3	Prolylproline	脯氨酰脯氨酸	Amino acids and derivatives	氨基酸及其衍生物	Amino acids and derivatives	氨基酸及其衍生物	20488-28-2	2	1.31669e+06	1.77534e+06	1.49093e+06	7.5652e+06	7.8618e+06	7.83404e+06	1.29434e+06	1.19431e+06	1.20574e+06
MWStz211	7	C14H16N2O3	Cyclo(L-Phe-trans-4-hydroxy-L-Pro)	环(L-苯丙氨酰-反式-4-羟基-L-脯氨酸)	Amino acids and derivatives	氨基酸及其衍生物	Amino acids and derivatives	氨基酸及其衍生物	118477-06-8	1	1.90927e+07	1.91315e+07	1.94564e+07	4.04718e+07	4.21307e+07	3.89906e+07	1.31231e+07	1.39282e+07	1.43863e+07
MW0150366	7	C9H16N4O5	Gly-Gly-Gln	甘氨酸-甘氨酸-谷酰胺	Amino acids and derivatives	氨基酸及其衍生物	Amino acids and derivatives	氨基酸及其衍生物	186787-32-6	3	1.90927e+07	1.91315e+07	1.94564e+07	4.04718e+07	4.21307e+07	3.89906e+07	1.31231e+07	1.39282e+07	1.43863e+07
MW0158658	7	C22H32N4O8	Tyr-Val-Ala-Glu	酪氨酸-缬氨酸-丙氨酸-谷氨酸	Amino acids and derivatives	氨基酸及其衍生物	Amino acids and derivatives	氨基酸及其衍生物	-	3	809196	795058	841279	3.09978e+07	2.8031e+07	2.71191e+07	276763	297401	351382
Zbqn003776	7	C8H15NO3	N-acetyl-leucine	N-乙酰亮氨酸	Amino acids and derivatives	氨基酸及其衍生物	Amino acids and derivatives	氨基酸及其衍生物	-	1	995831	1.05084e+06	1.14735e+06	4.26203e+06	4.9118e+06	4.72011e+06	1.16348e+06	1.1778e+06	2649425
MW0152356	7	C29H39N9O6	Leu-His-Gly-Phe-His	Leu-His-Gly-Phe-His	Amino acids and derivatives	氨基酸及其衍生物	Amino acids and derivatives	氨基酸及其衍生物	-	3	1.92954e+07	2.13215e+07	1.94747e+07	1.11405e+08	1.09257e+08	1.05861e+08	6.53309e+06	7.41698e+06	6.99771e+06
MW0110228	7	C27H29N3O6	Tyrosyl-tyrosyl-phenylalanine	Tyr Tyr Phe	Amino acids and derivatives	氨基酸及其衍生物	Amino acids and derivatives	氨基酸及其衍生物	108322-11-8	3	2.36772e+06	2.41817e+06	2.57106e+06	1.80611e+07	1.80516e+07	1.76971e+07	106066	194778	290503
Lmrj002793	7	C14H16N2O4	Cyclo(Phe-Glu)	环(苯丙氨酸-谷氨酸)	Amino acids and derivatives	氨基酸及其衍生物	Amino acids and derivatives	氨基酸及其衍生物	-	1	6.11072e+06	6.59096e+06	6.28003e+06	15061475	1.64932e+07	1.55841e+07	3.993e+06	3.74909e+06	3.87062e+06
Zbqn001667	7	C10H16N2O4	Prolylhydroxyproline	脯氨酸羟基脯氨酸	Amino acids and derivatives	氨基酸及其衍生物	Amino acids and derivatives	氨基酸及其衍生物	18684-24-7	1	432748	362130	362526	825596	922183	802393	285049	218987	194183
MW0151565	7	C20H29N3O5	Ile-Pro-Tyr	L-异亮氨酸-L-脯氨酸-L-酪氨酸	Amino acids and derivatives	氨基酸及其衍生物	Amino acids and derivatives	氨基酸及其衍生物	-	3	2.24493e+07	2.30704e+07	2.29235e+07	1.18039e+08	122848264	1.17824e+08	1.1499e+07	1.27141e+07	1.41671e+07
MW0146261	7	C17H29N5O10	Asp-Ser-Lys-Asp	Asp-Ser-Lys-Asp	Amino acids and derivatives	氨基酸及其衍生物	Amino acids and derivatives	氨基酸及其衍生物	-	3	33124.9	28199.4	39856	489944	398716	438613	38179.9	31989.9	24433.5
mws0520	7	C11H13NO4	N-Acetyl-L-tyrosine	N-乙酰-L-酪氨酸	Amino acids and derivatives	氨基酸及其衍生物	Amino acids and derivatives	氨基酸及其衍生物	537-55-3	3	121914	150509	149730	833216	764361	835855	55159.7	56265.9	64151
MW0158451	7	C18H23N3O9	Tyr-Glu-Asp	酪氨酸-谷氨酸-天冬氨酸	Amino acids and derivatives	氨基酸及其衍生物	Amino acids and derivatives	氨基酸及其衍生物	-	3	703405	596250	731880	2936645	2394975	2595105	315618	400565	325217
MW0153176	7	C28H43N7O10	Lys-Tyr-Gln-Glu-Ala	Lys-Tyr-Gln-Glu-Ala	Amino acids and derivatives	氨基酸及其衍生物	Amino acids and derivatives	氨基酸及其衍生物	-	3	654258	602299	710556	1.54027e+07	1.62923e+07	1.54991e+07	180683	75025	237579
MW0155795	7	C14H22N4O7	Pro-Asn-Glu	脯氨酰-天冬酰胺酰-谷氨酸	Amino acids and derivatives	氨基酸及其衍生物	Amino acids and derivatives	氨基酸及其衍生物	-	3	1.8764e+06	1.95698e+06	1.9048e+06	4.16293e+06	4.30706e+06	3.63548e+06	1.28977e+06	1.24028e+06	1.46007e+06
MW0108175	7	C15H30N6O5S1	Met-Thr-Arg	甲硫氨酰-苏氨酰-精氨酸	Amino acids and derivatives	氨基酸及其衍生物	Amino acids and derivatives	氨基酸及其衍生物	-	3	5.39359e+06	5.31473e+06	5.62576e+06	2.67266e+07	2.57886e+07	2.41378e+07	2.83436e+06	2.59582e+06	2.43565e+06
MW0155404	7	C23H33N5O8	Phe-Val-Gln-Asp	Phe-Val-Gln-Asp	Amino acids and derivatives	氨基酸及其衍生物	Amino acids and derivatives	氨基酸及其衍生物	-	3	135731	142103	66685	378546	283833	355853	49644.4	62635.6	47778.5
MW0108503	7	C8H13N3O2	N,N-Dimethyl-L-histidine	N，N-二甲基组氨酸	Amino acids and derivatives	氨基酸及其衍生物	Amino acids and derivatives	氨基酸及其衍生物	24940-57-6	3	1.04926e+07	1.05572e+07	1.02109e+07	1.79212e+07	1.80281e+07	1.72076e+07	7.66757e+06	8876601	9.68442e+06
Zbqp000676	7	C8H18N4O2	3-(triazan-2-yl)propyl L-prolinate	3-(三氮杂-2-基)丙基L-脯氨酸	Amino acids and derivatives	氨基酸及其衍生物	Amino acids and derivatives	氨基酸及其衍生物	-	1	917286	794452	837528	2.62927e+06	2.3446e+06	2.37386e+06	503130	988425	507919
Zmgn002106	7	C11H13NO3	N-Acetyl-L-phenylalanine	N-乙酰-L-苯丙氨酸	Amino acids and derivatives	氨基酸及其衍生物	Amino acids and derivatives	氨基酸及其衍生物	2018-61-3	1	185361	190301	171524	6.86095e+06	271031	243836	9	9	9
MWSslk140	7	C7H13NO3S	N-Acetyl-L-Methionine	N-乙酰-L-蛋氨酸	Amino acids and derivatives	氨基酸及其衍生物	Amino acids and derivatives	氨基酸及其衍生物	65-82-7	3	66887.9	74384.8	70608.4	511175	474194	536801	27465.2	22837.2	15944.6
MW0155157	7	C18H24N4O7	Phe-Gln-Asp	苯丙氨酰-谷氨酰胺-天冬氨酸	Amino acids and derivatives	氨基酸及其衍生物	Amino acids and derivatives	氨基酸及其衍生物	-	3	569780	651652	630752	2.73286e+06	2.36104e+06	2.42667e+06	272823	176983	153507
MW0158347	7	C27H40N8O11	Tyr-Ala-Arg-Asp-Glu	酪氨酸-丙氨酸-精氨酸-天冬氨酸	Amino acids and derivatives	氨基酸及其衍生物	Amino acids and derivatives	氨基酸及其衍生物	-	3	208250	235478	222694	1.92063e+06	1.74009e+06	1.632e+06	45010	71690	28391.1
MW0144664	7	C19H31N7O7	Ala-Lys-His-Asp	Ala-Lys-His-Asp	Amino acids and derivatives	氨基酸及其衍生物	Amino acids and derivatives	氨基酸及其衍生物	-	3	1.1939e+07	9.06277e+06	8.0846e+06	1.79006e+07	1.47181e+07	1.7201e+07	8.64029e+06	7.55308e+06	7.67895e+06
MW0107273	7	C15H26N6O5	His-Ser-Lys	L-组氨酸-L-丝氨酸-L-赖氨酸	Amino acids and derivatives	氨基酸及其衍生物	Amino acids and derivatives	氨基酸及其衍生物	-	3	2.3983e+06	2.62903e+06	2.3905e+06	9.2666e+06	1.0059e+07	1.09372e+07	279685	314369	310441
MW0150118	7	C13H21N3O6	Glu-Pro-Ala	谷氨酸-脯氨酸-丙氨酸	Amino acids and derivatives	氨基酸及其衍生物	Amino acids and derivatives	氨基酸及其衍生物	-	3	647666	642632	764787	1.40071e+06	1.40103e+06	1.36588e+06	611353	536154	636160
pme3382	7	C6H11NO4	N-Acetyl-L-threonine	N-乙酰-L-苏氨酸	Amino acids and derivatives	氨基酸及其衍生物	Amino acids and derivatives	氨基酸及其衍生物	17093-74-2	3	224605	237875	223013	774218	860317	984796	134093	141529	165467
MWS201421	7	C14H20N2O3S	Met-Phe	L-蛋氨酸-L-苯丙氨酸	Amino acids and derivatives	氨基酸及其衍生物	Amino acids and derivatives	氨基酸及其衍生物	14492-14-9	3	6852.45	11200.8	14065.5	217413	174333	251399	67485.9	57652.6	66155.7
MW0146080	7	C22H35N7O12	Asp-Gln-Gln-Ala-Glu	Asp-Gln-Gln-Ala-Glu	Amino acids and derivatives	氨基酸及其衍生物	Amino acids and derivatives	氨基酸及其衍生物	-	3	2.36484e+06	2.29085e+06	2.15839e+06	7.43636e+06	9.29921e+06	7.31199e+06	1.87073e+06	1.80521e+06	1.92523e+06
MW0155408	7	C26H39N9O5	Phe-Val-His-Arg	Phe-Val-His-Arg	Amino acids and derivatives	氨基酸及其衍生物	Amino acids and derivatives	氨基酸及其衍生物	-	3	83515.3	83517.4	61146.1	480739	276746	325823	9	9	9
pme2743	7	C10H11NO3	N-Phenylacetylglycine	N-苯乙酰甘氨酸	Amino acids and derivatives	氨基酸及其衍生物	Amino acids and derivatives	氨基酸及其衍生物	500-98-1	3	177515	157002	159738	315160	307821	354758	115404	121911	139606
MW0158656	7	C23H29N3O6	Tyr-Tyr-Val	酪氨酸-酪氨酸-缬氨酸	Amino acids and derivatives	氨基酸及其衍生物	Amino acids and derivatives	氨基酸及其衍生物	-	3	2.03184e+06	1.97028e+06	2.27113e+06	1.29834e+07	1.26394e+07	1.22283e+07	133486	233989	328011
Zmzp000145	7	C9H20N2O2	Trimethyllysine	三甲基赖氨酸	Amino acids and derivatives	氨基酸及其衍生物	Amino acids and derivatives	氨基酸及其衍生物	23284-33-5	1	7.95009e+06	6.56405e+06	7.42749e+06	7.04294e+07	6.78109e+07	6.66941e+07	5.58328e+06	5.83276e+06	5.10375e+06
MW0146126	7	C20H30N6O9	Asp-His-Leu-Asp	Asp-His-Leu-Asp	Amino acids and derivatives	氨基酸及其衍生物	Amino acids and derivatives	氨基酸及其衍生物	-	3	134978	141740	168913	1.05802e+06	1.05884e+06	914099	9	9	9
pme0253	7	C8H15NO3	N-Acetyl-L-leucine	N-乙酰-L-亮氨酸	Amino acids and derivatives	氨基酸及其衍生物	Amino acids and derivatives	氨基酸及其衍生物	1188-21-2	3	271886	251124	280902	1.80539e+06	1.76984e+06	1.68026e+06	191897	210975	213875
Zbqn004234	7	C12H13NO5	N-(malonyl)phenylalanine	N-(丙二酰基)苯丙氨酸	Amino acids and derivatives	氨基酸及其衍生物	Amino acids and derivatives	氨基酸及其衍生物	-	2	152316	146100	156212	393615	375625	373809	105645	95395.5	52660.1
MW0105474	7	C14H28N6O4S1	Ala-Met-Arg	L-丙氨酰-L-甲硫氨酰-L-精氨酸	Amino acids and derivatives	氨基酸及其衍生物	Amino acids and derivatives	氨基酸及其衍生物	-	3	946130	1.15524e+06	1.39472e+06	4.27883e+06	2.92885e+06	4.53534e+06	597925	270721	522630
MW0149921	7	C24H35N7O9	Glu-Arg-Phe-Asp	谷氨酸-精氨酸-苯丙氨酸-天门冬氨酸	Amino acids and derivatives	氨基酸及其衍生物	Amino acids and derivatives	氨基酸及其衍生物	-	3	13696.2	14901.8	21693.3	108222	83276.8	89609.2	3415.72	3571.86	2562.24
Zbqp003444	7	C10H20N2O3	(S)-4-amino-5-oxo-5-(pentylamino)pentanoic acid	(S)-4-氨基-5-氧代-5-(戊氨基)戊酸	Amino acids and derivatives	氨基酸及其衍生物	Amino acids and derivatives	氨基酸及其衍生物	-	1	1.64925e+06	1.49558e+06	868043	2.20164e+07	1.71826e+07	2.26174e+07	34657.3	46680	45010
MW0151482	7	C19H34N4O7	Ile-Leu-Ala-Asp	Ile-Leu-Ala-Asp	Amino acids and derivatives	氨基酸及其衍生物	Amino acids and derivatives	氨基酸及其衍生物	-	3	289813	276790	210123	624093	515354	495821	166707	230454	148689
MW0107803	7	C9H18N2O4	Leu-Ser	L-亮氨酸-L-丝氨酸	Amino acids and derivatives	氨基酸及其衍生物	Amino acids and derivatives	氨基酸及其衍生物	6209-12-7	3	115580	88604.2	102553	298270	273145	224263	97352.7	91727.4	102438
MW0156802	7	C18H27N3O5	Ser-Ile-Phe	丝氨酰-异亮氨酰-苯丙氨酸	Amino acids and derivatives	氨基酸及其衍生物	Amino acids and derivatives	氨基酸及其衍生物	-	3	99733.4	85103.6	98370	1225255	660881	589320	413227	427262	265250
MW0150843	7	C17H30N8O4	His-Arg-Val	组氨酸-精氨酸-缬氨酸	Amino acids and derivatives	氨基酸及其衍生物	Amino acids and derivatives	氨基酸及其衍生物	-	3	554030	468592	418880	1.71111e+06	1.74369e+06	2.09314e+06	87628.5	114268	93750.5
MW0145450	7	C17H30N8O4S1	Arg-Met-His	L-精氨酰-L-甲硫氨酰-L-组氨酸	Amino acids and derivatives	氨基酸及其衍生物	Amino acids and derivatives	氨基酸及其衍生物	-	3	2573045	2208670	1342975	10149485	10310470	11850450	81484.6	116425	113385
MW0152517	7	C22H37N5O9	Leu-Thr-Pro-Asp-Ala	Leu-Thr-Pro-Asp-Ala	Amino acids and derivatives	氨基酸及其衍生物	Amino acids and derivatives	氨基酸及其衍生物	-	3	560131	657753	519545	4.85766e+06	7.36336e+06	2.8953e+06	176796	173445	168030
pme0282	7	C8H6O4	Phthalic acid	邻苯二甲酸	Phenolic acids	酚酸类	Phenolic acids	酚酸类	88-99-3	1	15292.6	17330.1	16852.4	3.85123e+07	3.60871e+07	3.62546e+07	5005	13054.2	36675
Lmbn001930	7	C7H6O2	2-Hydroxybenzaldehyde (Salicylaldehyde)	2-羟基苯甲醛 (水杨醛)	Phenolic acids	酚酸类	Phenolic acids	酚酸类	90-02-8	1	69062.5	64201.1	67798.5	1.21209e+08	1.20499e+08	122084647	65512.7	74751.4	51855.8
Lmyn000503	7	C13H12O11	Mucic acid-1,4-lactone-2-O-gallate	粘酸-1,4-内酯-2-O-没食子酸酯	Phenolic acids	酚酸类	Phenolic acids	酚酸类	-	3	66852.4	38104.9	78819.8	149184	171057	149179	94056.1	93353.3	61624.6
Lafp003256	7	C11H14O5	3,4'-Dihydroxy-3',5'-dimethoxypropiophenone	3,4'-二羟基-3',5'-二甲氧基苯乙酮	Phenolic acids	酚酸类	Phenolic acids	酚酸类	136196-47-9	3	795434	708945	826036	1.84374e+06	2.03478e+06	1.94635e+06	477129	548210	517043
Zmhn001420	7	C8H6O4	5,7-Dihydroxy-1(3H)-isobenzofuranone	5,7-二羟基-1(3H)-异苯并呋喃酮	Phenolic acids	酚酸类	Phenolic acids	酚酸类	27979-58-4	2	211068	192429	49874.4	7.3877e+07	7.54692e+07	7.44422e+07	103375	231275	72445.5
Wcdp009119	7	C18H30O2	Elaidolinolenic acid	依兰酚酸	Phenolic acids	酚酸类	Phenolic acids	酚酸类	28290-79-1	1	7.60352e+06	7.99552e+06	9.91599e+06	3.96084e+07	4.15085e+07	4.22235e+07	3.16472e+06	3.16247e+06	3.01229e+06
Zbsn012113	7	C21H32O6	Diacetoxy-[6]-gingerdiol	二乙酰氧基-[6]-姜辣二醇	Phenolic acids	酚酸类	Phenolic acids	酚酸类	143615-75-2	2	38239.4	45362.5	59984.9	210099	214242	218523	12985.2	14573.1	16556.8
mws0885	7	C7H6O4	2,4-Dihydroxybenzoic acid*	2,4-二羟基苯甲酸*	Phenolic acids	酚酸类	Phenolic acids	酚酸类	89-86-1	3	633343	556014	465362	1.7761e+06	2.01576e+06	1.86806e+06	469924	487000	474338
pme3083	7	C8H7NO3	2-(Formylamino)benzoic acid	2-(甲酰氨基)苯甲酸	Phenolic acids	酚酸类	Phenolic acids	酚酸类	3342-77-6	3	5.33763e+06	10816025	5.89538e+06	4.57962e+07	4.92867e+07	4.52987e+07	504602	541408	525954
Lmgp002452	7	C14H18O9	2-Glucosyloxy-(4-hydroxyphenyl)acetic acid (Dhurrin acid)	2-葡萄糖基氧基-(4-羟苯基)乙酸(杜林酸)	Phenolic acids	酚酸类	Phenolic acids	酚酸类	-	3	111715	54332.6	76444.7	538351	485246	569539	41531	25156.5	20416.9
Lmmn005702	7	C19H22O4	Alnusdiol	赤杨二醇	Phenolic acids	酚酸类	Phenolic acids	酚酸类	56973-51-4	2	110052	109558	104885	1.0168e+06	912252	997227	31743.9	24334.2	12337.4
Hmsp005892	7	C15H20O3	[4]-Shogaol	[4]-姜烯酚	Phenolic acids	酚酸类	Phenolic acids	酚酸类	-	2	46968.8	46455.9	55593	474581	526030	463929	4281.85	10079.7	7651.41
MWSmce294	7	C12H16O3	Elemicin	榄香素	Phenolic acids	酚酸类	Phenolic acids	酚酸类	487-11-6	2	114604	116320	118055	743836	739242	722039	80814.6	85228	73705.7
ML10179289	7	C8H10O	2-Phenylethanol	2-苯乙醇	Phenolic acids	酚酸类	Phenolic acids	酚酸类	60-12-8	2	3.13869e+06	3.39277e+06	3.66628e+06	1.70939e+07	1.89929e+07	1.44558e+07	2.03348e+06	1.60797e+06	1.92476e+06
Hmbp003234	7	C12H14O6	1-O-Caffeoylglycerol	1-O-咖啡酰单甘油	Phenolic acids	酚酸类	Phenolic acids	酚酸类	-	3	195716	141767	153311	334324	271634	261663	116800	149418	119532
MWS2070	7	C10H12O3	Propyl 4-hydroxybenzoate	4-羟基苯甲酸丙酯	Phenolic acids	酚酸类	Phenolic acids	酚酸类	94-13-3	3	91024.5	83152.5	93153.8	157336	144191	141267	63067.3	67243	75911.6
MWSmce230	7	C8H8O5	Methyl gallate	没食子酸甲酯	Phenolic acids	酚酸类	Phenolic acids	酚酸类	99-24-1	3	16675	17489.3	23340	49476.3	40061.3	33809.5	6430.29	22998.5	10555.7
MWSmce467	7	C9H10O2	4-Allylcatechol	4-烯丙基儿茶酚	Phenolic acids	酚酸类	Phenolic acids	酚酸类	1126-61-0	3	4364.09	4823.47	4928.33	100537	93898.6	82544.8	1387.77	1549.61	2047.89
pme1474	7	C11H15N5O3S	5'-Deoxy-5'-(methylthio)adenosine	5-脱氧-5-甲硫腺苷	Nucleotides and derivatives	核苷酸及其衍生物	Nucleotides and derivatives	核苷酸及其衍生物	2457-80-9	3	3.22541e+06	3.19497e+06	3.51758e+06	7.94708e+06	7.37505e+06	7.93051e+06	4.05566e+06	4.09856e+06	4.03594e+06
mws0572	7	C5H7N3O	5-Methylcytosine	5-甲基胞嘧啶	Nucleotides and derivatives	核苷酸及其衍生物	Nucleotides and derivatives	核苷酸及其衍生物	554-01-8	3	125435	92700.5	134512	592210	571439	464377	214704	248693	260821
MWS4525	7	C6H7N5O	6-O-methylguanine	6-O-甲基鸟嘌呤	Nucleotides and derivatives	核苷酸及其衍生物	Nucleotides and derivatives	核苷酸及其衍生物	20535-83-5	3	7.41369e+06	7.85253e+06	7.95424e+06	3.9374e+07	4.17095e+07	4.05037e+07	1.88736e+06	2.09008e+06	1.90238e+06
pme3968	7	C6H7N5O	7-Methylguanine	7-甲基鸟嘌呤	Nucleotides and derivatives	核苷酸及其衍生物	Nucleotides and derivatives	核苷酸及其衍生物	578-76-7	3	3.05837e+06	3.01621e+06	3.25905e+06	1.59191e+07	1.71156e+07	1.62877e+07	889039	877065	907469
Zmmp000969	7	C11H14N2O5	5-Ribofuranosylnicotinamide	5-呋喃核糖基烟酰胺	Nucleotides and derivatives	核苷酸及其衍生物	Nucleotides and derivatives	核苷酸及其衍生物	107325-67-7	1	3.23136e+06	2.56729e+06	3.09982e+06	1.45677e+07	13538219	1.64142e+07	188483	204704	184124
pme0166	7	C6H6N4O2	1-Methylxanthine	1-甲基黄嘌呤	Nucleotides and derivatives	核苷酸及其衍生物	Nucleotides and derivatives	核苷酸及其衍生物	6136-37-4	3	482352	538134	521927	4.28996e+06	4.48241e+06	4.34578e+06	55904.6	85239.3	43121.9
pmb0197	7	C11H15N5O5	N7-Methylguanosine	N7-甲基鸟苷	Nucleotides and derivatives	核苷酸及其衍生物	Nucleotides and derivatives	核苷酸及其衍生物	20244-86-4	3	279798	146842	120209	1.1561e+06	901693	1.02569e+06	65439.4	80359.4	88778.6
mws0872	7	C11H15N5O4	1-Methyladenosine	1-甲基腺苷	Nucleotides and derivatives	核苷酸及其衍生物	Nucleotides and derivatives	核苷酸及其衍生物	15763-06-1	3	109571	111557	82216	244725	239111	236536	91628.7	61685	104082
pme2801	7	C6H6N4O2	7-Methylxanthine	7-甲基黄嘌呤	Nucleotides and derivatives	核苷酸及其衍生物	Nucleotides and derivatives	核苷酸及其衍生物	552-62-5	3	323467	341446	327487	1.34251e+06	2.49304e+06	2.64714e+06	111083	154522	157540
MWSHY0202	7	C16H12O2	6-Methylflavone	6-甲基黄酮	Flavonoids	黄酮	Flavones	黄酮	29976-75-8	3	241630	249386	220581	3.37845e+06	3.18727e+06	2.90384e+06	61150.2	43689.8	54987.1
Wmkn002777	7	C27H30O13	7-Hydroxy-3''-methoxy-isoflavone-7-primeveroside	7-羟基-3''-甲氧基-异黄酮-7-樱草糖苷	Flavonoids	黄酮	Isoflavones	异黄酮	-	3	268156	290178	255132	668212	631492	585836	207540	215662	203892
Hmcp001578	7	C28H32O17	Isorhamnetin-3,7-O-diglucoside	异鼠李素-3,7-O-二葡萄糖苷	Flavonoids	黄酮	Flavonols	黄酮醇	6758-51-6	3	86700	36825.9	74799.9	516291	310634	498742	92038.9	106180	87860.7
Jmgn004021	7	C21H22O11	6-C-Glucosyl-2-Hydroxynaringenin	6-碳葡萄糖基-2-羟基柚皮素	Flavonoids	黄酮	Flavanones	二氢黄酮	-	3	451383	494668	649862	1263920	912094	955656	477034	488795	526774
Zbln013951	7	C23H22O5	1-(3'-methoxy-4'-hydroxybenzyl)-2,7-dihydroxy-4-methoxyphenanthrene	1-(3'-甲氧基-4'-羟苄基)-2,7-二羟基-4-甲氧基菲	Quinones	醌类	PhenAnthraquinones	菲醌	-	3	55930.5	49875.2	45013.6	389538	356190	357289	27098.1	20657.9	21774.4
MWSmce413	7	C15H8O4	Anthraquinone-2-carboxylic acid	蒽醌-2-羧酸	Quinones	醌类	Anthraquinone	蒽醌	117-78-2	3	169952	157334	156813	333286	339463	319102	106914	96961.8	112458
MWS1872	7	C14H8O3	1-Hydroxyanthraquinone	1-羟基蒽醌	Quinones	醌类	Anthraquinone	蒽醌	129-43-1	3	87252.5	84215.2	84935.2	373092	381751	350986	71775	79643.9	70096.4
Yhhn000821	7	C21H20O10	kwanzoquinone C	kwanzoquinone C	Quinones	醌类	Anthraquinone	蒽醌	-	3	1.18488e+06	906866	1305539	5.77588e+06	5.88107e+06	6.12537e+06	458928	542268	488542
Zahn004036	7	C10H8O2	2,3-Dihydro-1,4-naphthoquinone	2,3-二氢-1,4-萘醌	Quinones	醌类	Quinones	醌类	21545-31-3	3	50343.1	50095.6	60131.8	152213	175214	165100	36434.7	31464	32695.9
pmb1207	7	C19H14O6	O-Feruloyl 3-hydroxycoumarin	阿魏酰 3-羟基香豆素	Lignans and Coumarins	木脂素和香豆素	Coumarins	香豆素	-	3	123444	133189	161610	444674	407724	470784	151490	126764	117417
pmf0174	7	C10H22O	1-Decanol*	1-癸醇*	Others	其它类	Alcohol compounds	醇类化合物	112-30-1	3	1.10136e+07	1.0535e+07	1.14757e+07	2.3408e+07	2.24799e+07	2.15101e+07	1.11162e+07	1.14173e+07	1.06525e+07
Zbzp007397	7	C11H16O2	5,6,7,7a-tetrahydro-4,4,7a-trimethyl-2(4H)-benzofuranone	5,6,7,7a-四氢-4,4,7a-三甲基-2(4H)-苯并呋喃酮	Others	其它类	Others	其它	15356-74-8	3	145604	175099	191767	823873	802972	718359	86918.1	96642.3	107822
Zazp005768	7	C30H37NO7	19,20-Epoxycytochalasin D环氧细胞松弛素 D	环氧细胞松弛素 D	Others	其它类	Others	其它	-	3	48104.8	112563	204060	5.61594e+06	8.70398e+06	1.03524e+07	14079.9	26573.5	26635.7
pmf0175	7	C10H22O	2-Decanol*	2-癸醇*	Others	其它类	Alcohol compounds	醇类化合物	1120-06-5	3	1.2023e+07	1.22504e+07	1.25466e+07	2.57022e+07	2.48409e+07	2.31389e+07	1.31003e+07	1.25833e+07	1.20149e+07
Lmxn008846	7	C11H18O3	Hydroxydihydrobovolide	羟基二氢博伏内酯	Others	其它类	Lactones	内酯类化合物	6067-11-4	2	34386.5	27994.1	26874.9	91117.1	77098.6	84153.6	13020.1	21573.9	20686.6
pme1383	7	C8H11NO3	Pyridoxine	吡哆醇	Others	其它类	Vitamin	维生素	65-23-6	1	5.63445e+06	5.85658e+06	6.14816e+06	2.57337e+07	2.64008e+07	2.71802e+07	7.11387e+06	7.38517e+06	6.50638e+06
MWSmce466	7	C8H8O2	4-Hydroxyacetophenone	4-羟基苯乙酮	Others	其它类	Ketone compounds	酮类化合物	99-93-4	3	795549	707877	659394	1.11258e+06	1.30382e+06	1.17682e+06	561612	578842	536849
MWSmce203	7	C12H22O11	D-Cellobiose	D-纤维二糖	Others	其它类	Saccharides	糖类	528-50-7	3	563045	687967	676065	2.13511e+06	1.53297e+06	1.71165e+06	626731	572099	728319
Wcgn012724	7	C16H26O4	6-Hydroxyphomodiol	6-Hydroxyphomodiol	Others	其它类	Others	其它	-	1	1.91487e+07	1.63174e+07	1.6191e+07	2.91506e+07	2.72165e+07	3.04535e+07	1.14418e+07	1.41711e+07	1.41371e+07
Wcsn010496	7	C18H30O2	(5E,9E)-6,10,14-Trimethylpentadeca-5,9-Diene-2,13-Dione	(5E,9E)-6,10,14-Trimethylpentadeca-5,9-Diene-2,13-Dione	Others	其它类	Others	其它	-	1	49764.2	29439.3	29877.8	149750	149608	131799	11743.6	25865.9	16725
MWSmce257	7	C9H17NO5	D-Pantothenic Acid	D-泛酸(维生素B5)	Others	其它类	Vitamin	维生素	79-83-4	1	3.30798e+06	3.22625e+06	3.49266e+06	1.59366e+07	1.58469e+07	1.56461e+07	1.86892e+06	1.76005e+06	1.89804e+06
mws0232	7	C17H20N4O6	Riboflavin (Vitamin B2)	核黄素 (维生素 B2)	Others	其它类	Vitamin	维生素	83-88-5	3	682109	667745	817134	3.34039e+06	3.63015e+06	3.37936e+06	461057	492581	403556
pme2253	7	C6H10O6	L-Gulono-1,4-Lactone	L-古洛糖酸-1,4-内酯	Others	其它类	Saccharides	糖类	1128-23-0	2	624705	733555	666560	2.51641e+06	2.55951e+06	2.52319e+06	372155	492520	303783
Zmyn000110	7	C6H14NO8P	D-Glucosamine 1-phosphate	D-氨基葡萄糖-1-磷酸	Others	其它类	Saccharides	糖类	2152-75-2	2	62037.1	84363.2	62453.7	405573	370572	311294	126165	108398	97085.1
Wcsp007265	7	C27H36O4	Sargachromenol	Sargachromenol	Others	其它类	Others	其它	-	3	16885.8	16891	13321.1	108235	144086	130120	4370.77	2918.32	1652.4
Wcsp006645	7	C22H34O5	(6Z)-18α-Acetoxy-4α-hydroxydictyo-19-al	(6Z)-18α-乙酰氧基-4α-羟基二甲基-19-醛	Others	其它类	Others	其它	-	1	189068	198246	208322	1.40415e+06	1.50711e+06	1.42247e+06	98020	36114.9	42869.3
mws1080	7	C12H22O11	Galactinol	肌醇半乳糖苷	Others	其它类	Saccharides	糖类	3687-64-7	3	641938	697986	611442	2.21611e+06	2.8201e+06	2.11396e+06	1.47869e+06	1.25421e+06	1.12951e+06
pmp001235	7	C12H18O2	Cnidilide	蛇床内脂	Others	其它类	Lactones	内酯类化合物	-	2	127084	119180	107432	394456	356644	290875	122290	226622	72842.5
Wcsn009782	7	C16H28O2	(E)-12-hydroxy-2,6,10-trimethyltrideca-2,5-dien-4-one	(E)-12-hydroxy-2,6,10-trimethyltrideca-2,5-dien-4-one	Others	其它类	Others	其它	-	1	1.23677e+06	1.27643e+06	1.23545e+06	1.47562e+07	1.43506e+07	1.43755e+07	170886	258921	121927
pma3101	7	C11H14NO6+	Nicotinate D-ribonucleoside	烟酸核糖核苷	Others	其它类	Vitamin	维生素	17720-18-2	3	349155	376304	412774	2.32865e+06	2.65274e+06	1.94078e+06	47566.5	81695	57680.6
Wcsn009636	7	C22H30O4	Mediterraneone	Mediterraneone	Others	其它类	Others	其它	133301-13-0	3	176604	164738	177583	346500	308412	326972	131656	152783	145473
Wcsn009520	7	C22H30O4	Cystomexicone A	Cystomexicone A	Others	其它类	Others	其它	-	3	158565	163083	149551	272018	288863	307519	107748	128552	124568
MWS0434	7	C19H28O2	Trans-dehydrorosinone	反式脱氢松香酮	Others	其它类	Ketone compounds	酮类化合物	53-43-0	3	91314.7	96253.6	93795.7	2.07487e+06	1.81346e+06	1.73404e+06	7715.86	12985.4	4918.75
pme2596	7	C8H9NO4	4-Pyridoxic acid	4-吡哆酸	Others	其它类	Vitamin	维生素	82-82-6	3	196993	178588	206220	327865	312848	385116	155819	135834	166340
Wcgp010436	7	C18H26O2	3-(Cyclohexen-1-yl)-2-hydroxy-4a,5-dimethyl-2,3,4,5,6,8a-hexahydronaphthalen-1-one	3-(Cyclohexen-1-yl)-2-hydroxy-4a,5-dimethyl-2,3,4,5,6,8a-hexahydronaphthalen-1-one	Others	其它类	Others	其它	-	3	27262.8	18046.3	34630.9	141612	167414	204990	20502	33102.2	29703.5
mws1333	7	C12H22O11	Melibiose	蜜二糖	Others	其它类	Saccharides	糖类	585-99-9	3	9.63916e+06	1.00786e+07	8.77865e+06	2.91933e+07	2.98536e+07	2.9317e+07	1.28794e+07	1.32216e+07	1.27272e+07
Lmxn000398	7	C12H22O11	D-Lactose	D-乳糖	Others	其它类	Saccharides	糖类	63-42-3	1	1.23514e+06	702472	826312	2.17851e+06	3.21272e+06	2.93465e+06	1.00423e+06	1.27528e+06	1.4594e+06
Wcsn010254	7	C18H30O2	4-[3-(4,8-dimethylnona-3,7-dienyl)-3-methyloxiran-2-yl]butan-2-one	4-[3-(4,8-dimethylnona-3,7-dienyl)-3-methyloxiran-2-yl]butan-2-one	Others	其它类	Others	其它	-	3	1.17025e+06	1.15933e+06	1.16764e+06	7.01745e+06	7.02145e+06	7.62516e+06	183057	168764	234945
Lcsn000341	7	C18H32O15	3'-Fucosyllactose	3'-岩藻糖半乳糖	Others	其它类	Saccharides	糖类	41312-47-4	1	7.72456e+06	7.48412e+06	5.93309e+06	2.5842e+07	1.77135e+07	2.15479e+07	1.72139e+06	2.46414e+06	2.53257e+06
pmp001232	7	C12H14O2	Neoligustilide	新藁本内脂	Others	其它类	Lactones	内酯类化合物	-	2	56356.3	53615.5	56647	176741	161882	267905	27351.5	30736.9	25283.8
mws5038	7	C12H22O11	Isomaltulose	异麦芽酮糖	Others	其它类	Saccharides	糖类	13718-94-0	3	206597	286755	190022	1.03656e+06	1.01227e+06	853415	357181	363456	345666
Wcsn010224	7	C18H30O2	(5Z,10E)-14-hydroxy-2,6,10-trimethylpentadeca-2,5,10-trien-4-one	(5Z,10E)-14-hydroxy-2,6,10-trimethylpentadeca-2,5,10-trien-4-one	Others	其它类	Others	其它	-	1	1.10925e+06	990051	1.0883e+06	6.51665e+06	7.19066e+06	7.10116e+06	154181	157880	154449
MW0113970	7	C12H16O5	Benzyl beta-D-Arabinopyranoside	苄基 β-D-阿拉伯吡喃糖苷	Others	其它类	Others	其它	5329-50-0	3	139429	137839	148931	1.03358e+06	1.12027e+06	1.15958e+06	4137.5	10005	13434
Wcsn009756	7	C20H30O4	Epoxyeleganolactone	Epoxyeleganolactone	Others	其它类	Others	其它	-	1	3.3088e+06	3.34864e+06	3.36407e+06	3.89961e+07	3.84975e+07	3.68059e+07	158439	182674	177165
Wcdp010432	7	C18H33NO	Linoleamide	Linoleamide	Others	其它类	Others	其它	3999-01-7	3	194173	133501	124412	1.98795e+06	2.02308e+06	1.83505e+06	284239	148102	215821
Zahn007990	7	C11H18O3	5-hydroxy-3,4-dimeth-yl-5-pentylfuran-2(5H)-one	5-羟基-3,4-二甲基-5-戊基呋喃-2(5H)-酮	Others	其它类	Others	其它	-	2	27105.3	26443.2	24389.1	84939.6	85375.6	83668.4	20590.2	17778	22630.8
Wcdp010708	7	C18H30O	(2E,9E,12E,15E)-octadeca-2,9,12,15-tetraen-1-ol	(2E,9E,12E,15E)-octadeca-2,9,12,15-tetraen-1-ol	Others	其它类	Others	其它	-	1	774510	767531	847435	8.22582e+06	8.14725e+06	8.57019e+06	39108.5	38845.8	22802.7
Wcgp003252	7	C10H10O3	6-ethyl-3-hydroxy-3H-2-benzofuran-1-one	6-ethyl-3-hydroxy-3H-2-benzofuran-1-one	Others	其它类	Others	其它	-	3	88626.4	121086	140269	264288	256974	311764	110314	43021.4	114921
Lmmn000214	7	C18H32O15	Solatriose	茄三糖	Others	其它类	Saccharides	糖类	528-40-5	1	1.56216e+06	1.64702e+06	1.26421e+06	2.67497e+06	2.82623e+06	3.5108e+06	2931540	585078	290213
Wcsn010524	7	C17H30O2	(8Z,11Z)-8,11-Heptadecadienoic acid	(8Z,11Z)-8,11-Heptadecadienoic acid	Others	其它类	Others	其它	-	3	1.98147e+06	1.81915e+06	2.18138e+06	1.39224e+07	1.36028e+07	1.21537e+07	152029	223253	9
pme2266	7	C10H16N2O3S	Biotin	D-生物素	Others	其它类	Vitamin	维生素	58-85-5	3	284056	183913	170286	3.67688e+06	3.54637e+06	3.39935e+06	43337.1	86031.3	63350
mws0264	7	C12H22O11	D-Trehalose	D-海藻糖	Others	其它类	Saccharides	糖类	99-20-7	3	1.06497e+07	1.14108e+07	1.41199e+07	5.73311e+07	4.53186e+07	5.59926e+07	1.92165e+07	1.52507e+07	1.97462e+07
Wcdn000434	7	C12H22O11	5-{[3,4-dihydroxy-2,5-bis(hydroxymethyl)oxolan-2-yl]oxy}-2-(hydroxymethyl)oxane-2,3,4-triol	5-{[3,4-dihydroxy-2,5-bis(hydroxymethyl)oxolan-2-yl]oxy}-2-(hydroxymethyl)oxane-2,3,4-triol	Others	其它类	Saccharides	糖类	-	1	2.54683e+06	2.36996e+06	2.10219e+06	1.04225e+07	8.42689e+06	9.76563e+06	3.96318e+06	3.43949e+06	3.75892e+06
HX1340	7	C11H16O3	epiloliolide	淫羊藿内酯	Others	其它类	Others	其它	-	2	43010.8	47844.2	60791.7	132856	151655	137391	33982.3	41647.3	21454.7
pme0519	7	C12H22O11	D-Sucrose	D-蔗糖	Others	其它类	Saccharides	糖类	57-50-1	1	1.58777e+06	2.82702e+06	2.30218e+06	8.45002e+06	1.05764e+07	6.7332e+06	4.16106e+06	3.60376e+06	4.33241e+06
Lhhp120826	7	C12H14O2	4-hydroxy-3(3-methylbut-3-en-2-yl)benzaldehyde	4-羟基-3-(3-甲基丁-3-烯-2-基)苯甲醛	Others	其它类	Others	其它	-	3	8742.14	42896.5	7875.61	84600.3	73758.8	103807	18235.4	26417.8	14572.3
Wcsn010349	7	C22H32O4	Moniliferanone D	Moniliferanone D	Others	其它类	Others	其它	-	3	1.91743e+06	1.8211e+06	2.0591e+06	1.00755e+07	9.93483e+06	1.04065e+07	244292	276358	212081
pmn001400	7	C19H20O8	2,3,5,4'-Tetrahydroxystilbene-2-O-xyloside	2,3,5,4'-四羟基二苯乙烯-2-O-木糖苷	Others	其它类	Stilbene	茋类	-	3	16938.6	17199.3	14877.7	46705.5	63235.3	73679.8	10772	7542.05	11346.5
MW0152081	7	C20H35NO16	Lacto-N-triaose	乳-N-三糖	Others	其它类	Saccharides	糖类	75645-27-1	3	65803.4	39283.6	43429.9	503701	342112	375537	19546.4	6814.41	4951.71
Lmsn010558	7	C35H62O6	Squamocin K	Squamocin K	Others	其它类	Others	其它	161169-70-6	3	1639.47	2054.92	937.708	30142.8	42853.6	37260.1	9	9	9
pme2693	7	C6H14N2O	N-Acetylputrescine	N-乙酰腐胺	Alkaloids	生物碱	Alkaloids	生物碱	18233-70-0	3	524300	469411	469110	1.26311e+06	1.35923e+06	1.52371e+06	557418	716760	644390
Zmtn001624	7	C10H7NO3	N-Acetylisatin	N-乙酰靛红	Alkaloids	生物碱	Plumerane	吲哚类生物碱	574-17-4	3	1.04066e+06	1.01415e+06	915040	2.40088e+06	2.56201e+06	2.39128e+06	855009	749246	728553
pme0066	7	C3H7N3O2	Guanidinoacetate	乙酸胍	Alkaloids	生物碱	Alkaloids	生物碱	352-97-6	3	985502	992176	995319	4.27131e+06	4.13792e+06	4.27533e+06	178755	228418	198348
pmb0501	7	C5H14N4	Agmatine	胍丁胺	Alkaloids	生物碱	Alkaloids	生物碱	306-60-5	3	481512	540715	501581	1.09315e+06	1.08476e+06	1.25372e+06	614190	607016	632398
pmb0069	7	C7H7NO	Benzamide	苯甲酰胺	Alkaloids	生物碱	Alkaloids	生物碱	55-21-0	3	973482	860450	946807	4.50357e+06	5.09776e+06	4.52389e+06	547831	470672	425693
Lmhp003367	7	C11H18N2O3	Mutaaspergillic Acid	变曲霉酸	Alkaloids	生物碱	Alkaloids	生物碱	15272-17-0	1	2.78447e+07	2.78162e+07	2.85527e+07	6.13176e+07	6.41268e+07	6.25944e+07	1.78347e+07	1.79561e+07	1.7811e+07
Ladp002935	7	C10H7NO3	3-quinolinecarboxylic acid	3-喹啉羧酸	Alkaloids	生物碱	Quinoline alkaloids	喹啉类生物碱	-	3	456584	478434	489205	1.46663e+06	1.46294e+06	1.56439e+06	315529	293529	271709
Wdgp002750	7	C22H26N2O3	Voachalotine	沃洛亭	Alkaloids	生物碱	Plumerane	吲哚类生物碱	664-25-5	2	600750	580919	382699	981040	923327	880806	416827	485761	459688
MWSslk106	7	C8H11N	2-Phenylethylamine	2-苯乙胺	Alkaloids	生物碱	Benzylphenylethylamine alkaloids	苄基苯乙胺类生物碱	156-28-5	3	1.00083e+06	1.08122e+06	1.13725e+06	5.38559e+06	6.34363e+06	5.5061e+06	560612	467375	483299
Wmtn012065	7	C15H30N2O	Piperazirum	Piperazirum	Alkaloids	生物碱	Alkaloids	生物碱	-	2	1.66287e+06	1.6066e+06	1.53391e+06	1.04974e+07	1.08798e+07	1.15478e+07	117069	382422	149686
MWS1840	7	C6H15N	Triethylamine	三乙胺	Alkaloids	生物碱	Alkaloids	生物碱	121-44-8	1	54595.1	80025	33340	207789	214103	203653	54562.5	53304.1	63522.5
mws0677	7	C12H14N2O2	N-Acetyl-5-hydroxytryptamine	N-乙酰-5-羟基色胺	Alkaloids	生物碱	Plumerane	吲哚类生物碱	1210-83-9	3	85237.6	59203.7	84016	283039	301888	322834	4474.46	14570.4	14517.6
Hmdp000626	7	C9H11NO2	Polygonatine A	黄精素 A	Alkaloids	生物碱	Alkaloids	生物碱	-	2	265250	375341	408189	1.33716e+06	1.39821e+06	1.17582e+06	68674.4	76064	78142.7
Yamp002097	7	C10H11NO3	1-[2-(Furan-2-yl)-2-oxoethyl]pyrrolidin-2-One	1-[2-(Furan-2-yl)-2-oxoethyl]pyrrolidin-2-One	Alkaloids	生物碱	Alkaloids	生物碱	-	1	538250	557992	547425	1.20522e+06	1.2508e+06	1.25568e+06	721830	334258	649815
Yamp002343	7	C11H13NO3	1-[2-(Furan-2-yl)-2-oxoethyl]piperidin-2-one	1-[2-(Furan-2-yl)-2-oxoethyl]piperidin-2-one	Alkaloids	生物碱	Alkaloids	生物碱	-	1	4.44913e+06	4.27379e+06	4.51107e+06	2.79541e+07	2.46428e+07	2.36455e+07	1.72084e+06	1.63515e+06	1.33765e+06
Hmcp009963	7	C11H18NO+	Candicine	N-甲基大麦芽碱	Alkaloids	生物碱	Phenolamine	酚胺	6656-13-9	1	3.64231e+06	3.55426e+06	3.4756e+06	2.48587e+07	2.54956e+07	2.3634e+07	934050	950392	918864
Hayp002810	7	C15H14N2O4	Dichotomine C	Dichotomine C	Alkaloids	生物碱	Alkaloids	生物碱	-	3	43654.3	26338.6	23496.3	342685	413312	351979	8584.82	13758.4	14395.7
Zahp006511	7	C18H33NO	N-((9E,11E)-13-methylpentadeca-9,11-dien-1-yl)acetamide	N-((9E,11E)-13-methylpentadeca-9,11-dien-1-yl)acetamide	Alkaloids	生物碱	Alkaloids	生物碱	-	2	222370	159647	143232	2.14706e+06	2.20183e+06	1.8167e+06	300592	165934	273081
Zahp012577	7	C18H33NO	Octadecadienamide	十八碳二烯酰胺	Alkaloids	生物碱	Alkaloids	生物碱	-	1	451646	312042	269403	4.5466e+06	4.35155e+06	4.15889e+06	593310	326354	482431
mws0983	7	C20H39NO2	N-Oleoylethanolamine	油酰单乙醇胺	Alkaloids	生物碱	Alkaloids	生物碱	111-58-0	3	3398.63	3647.26	3183.59	10845.1	10470	10576	6427.24	3839.23	7098.69
MWSmce572	7	C9H9NO	(E)-Cinnamamide	肉桂酰胺	Alkaloids	生物碱	Alkaloids	生物碱	22031-64-7	3	10664.1	11278.1	14656.6	204353	229252	225333	6611.3	30010	6972.87
mws0704	7	C2H8NO4P	O-Phosphorylethanolamine	磷酸乙醇胺	Alkaloids	生物碱	Alkaloids	生物碱	1071-23-4	3	78391.1	46777.3	43625.3	296980	355235	375269	110499	127385	78372.2
Lmyp003387	7	C10H9NO3	2-Oxo-3,4-dihydro-1H-quinoline-3-carboxylic acid	2-氧-3,4-二氢-1H-喹啉-3-羧酸	Alkaloids	生物碱	Quinoline alkaloids	喹啉类生物碱	246867-17-4	3	98429.3	112054	97899.1	262650	305352	269480	76034.2	44666.1	104747
Wbhp008849	7	C20H30O4	Tagalsin S	Tagalsin S	Terpenoids	萜类	Terpene	萜类	-	1	231733	372096	703395	1.46583e+06	2.10043e+06	2.18008e+06	32431.3	56249.1	45707.4
Wbmn010531	7	C22H34O5	Previtexilactone	Previtexilactone	Terpenoids	萜类	Ditepenoids	二萜	61263-52-3	3	2.49372e+06	2.89346e+06	3.60678e+06	1.17103e+07	1.19221e+07	1.35362e+07	1.26839e+06	1.22745e+06	1.1146e+06
MWSmce591	7	C15H22O2	Curcumenol	莪术烯醇	Terpenoids	萜类	Sesquiterpenoids	倍半萜	19431-84-6	3	333022	302860	362340	1.83772e+06	1.85569e+06	1.67007e+06	81857.4	97222.3	60790.4
zjbp111604	7	C15H22O2	8α-hydroxyeudesma-3,11(13)-dien-14-al	8α-hydroxyeudesma-3,11(13)-dien-14-al	Terpenoids	萜类	Sesquiterpenoids	倍半萜	-	3	115980	105431	70610.8	593515	660390	560394	29635.5	51705.1	50373.9
Wbmn013660	7	C20H32O4	3,9-Dihydroxy-13(14)-labden-16,15-olide	3,9-二羟基-13(14)-半日花烯-16,15-内酯	Terpenoids	萜类	Ditepenoids	二萜	-	3	2.21998e+06	2.41825e+06	2.19394e+06	1.00073e+07	8.84344e+06	1.04874e+07	298800	305735	257281
Wcgn012576	7	C20H32O4	14-hydroxy-14-(hydroxymethyl)-5,9-dimethyltetracyclo[11.2.1.01,10.04,9]hexadecane-5-carboxylic acid	14-hydroxy-14-(hydroxymethyl)-5,9-dimethyltetracyclo[11.2.1.01,10.04,9]hexadecane-5-carboxylic acid	Terpenoids	萜类	Ditepenoids	二萜	-	3	2.21998e+06	2.41825e+06	2.19394e+06	1.00073e+07	8.84344e+06	1.04874e+07	298800	305735	257281
MWSmce096	7	C15H22O	Nootkatone	圆柚酮	Terpenoids	萜类	Sesquiterpenoids	倍半萜	4674-50-4	3	34480.3	54081.5	108701	525727	496918	468872	114045	27623	81987
Lhfp110818	7	C17H24O5	Bakkenolide X	Bakkenolide X	Terpenoids	萜类	Sesquiterpenoids	倍半萜	-	3	183634	158161	111812	2.35866e+06	2.47401e+06	2.3789e+06	10862.1	9549.1	8633.23
Wbmn010746	7	C22H34O5	Negundoin A	Negundoin A	Terpenoids	萜类	Ditepenoids	二萜	-	3	9.14487e+06	1.05994e+07	11670684	4.52959e+07	4.61663e+07	4.96482e+07	3.47497e+06	3.38093e+06	3.56957e+06
MW0015555	7	C17H24O4	Acetylvalerenolic acid	乙酰戊烯醇酸	Terpenoids	萜类	Sesquiterpenoids	倍半萜	81397-67-3	3	2.35476e+06	2.32941e+06	2.33947e+06	4.08839e+07	3.98844e+07	3.90571e+07	150858	46005.5	33965
Hmln008119	7	C11H18O3	Robinlin	Robinlin	Terpenoids	萜类	Terpene	萜类	-	2	33757.4	24538.9	20393.4	88077.4	70730.8	67964.7	21676.2	17863.8	13736.1
Zmtp009051	7	C14H16O2	Liguhodgsonal	Liguhodgsonal	Terpenoids	萜类	Sesquiterpenoids	倍半萜	64185-18-8	3	113703	147897	126151	502575	521446	368893	56621.6	65070.9	56831.3
Ymjm000067	7	C20H32O3	14-Hydroxyvibsanin F	14-Hydroxyvibsanin F	Terpenoids	萜类	Ditepenoids	二萜	-	3	681649	649711	681178	3.78078e+06	4.31447e+06	3.83938e+06	115457	90523.7	74532.4
Wbmn011269	7	C22H34O5	Vitexilactone	牡荆内酯	Terpenoids	萜类	Ditepenoids	二萜	61263-49-8	1	8.98871e+06	1.03389e+07	1.24885e+07	4.65437e+07	49068383	4.76336e+07	3.43048e+06	3.79646e+06	3.48233e+06
Zjyp102908	7	C15H22O2	Ligucyperonol	橐吾香附酮醇	Terpenoids	萜类	Sesquiterpenoids	倍半萜	105108-20-1	3	18521.1	37999.1	51572.1	906634	914550	799997	7339.53	17978.6	16983.9
pmp000970	7	C20H30O3	Hispanolone	夏罗草酮	Terpenoids	萜类	Ditepenoids	二萜	18676-07-8	3	147597	180521	222522	725269	849030	950059	171910	131971	145125
Wcgp011616	7	C17H28O2	albicanylacetate	albicanylacetate	Terpenoids	萜类	Sesquiterpenoids	倍半萜	-	3	73876.5	80231.3	121455	345069	401870	471526	53563.5	30051.3	26136.3
Zjxp110301	7	C18H30O3	3-Hydroxy-3,7,11-trimethyldodeca-1,6E,10-trien-9-yl isobutyrate	3-Hydroxy-3,7,11-trimethyldodeca-1,6E,10-trien-9-yl isobutyrate	Terpenoids	萜类	Sesquiterpenoids	倍半萜	-	3	360245	348180	453279	1.44471e+06	1.53634e+06	1.98231e+06	57600.1	55251.4	35101.6
Hasp011675	7	C20H32O	12,13-Dehydrogeranylgeraniol	12,13-去氢牻牛儿基牻牛儿醇	Terpenoids	萜类	Monoterpenoids	倍萜	352274-18-1	3	74015	68111.6	66082.7	174010	179475	157140	40582.8	38376.8	42409
pmp000316	7	C30H48O4	16α-Hydroxytrametenolic acid	16α-羟基栓菌酸	Terpenoids	萜类	Triterpene	三萜	176390-68-4	3	40250.5	106956	65927.5	314804	314700	391496	18836.6	34257.9	23163.5
Wbsp000307	7	C30H52O7	Serratane I-3α,14α,15α,20β,21β,24,29-heptaol	Serratane I-3α,14α,15α,20β,21β,24,29-heptaol	Terpenoids	萜类	Terpene	萜类	-	2	3.29357e+06	3.10941e+06	3.77124e+06	7.53294e+06	6.47187e+06	7.4709e+06	3.95722e+06	1.1527e+06	2.40997e+06
Zaxn005652	7	C20H28O3	Pisiferic acid	日本花柏酸	Terpenoids	萜类	Ditepenoids	二萜	67494-15-9	3	625311	703913	688169	4.60614e+06	4.94679e+06	4.48863e+06	282490	291955	306633
Zaxn005783	7	C21H32O2	Methyl neoabietate	新枞酸甲酯	Terpenoids	萜类	Ditepenoids	二萜	3310-97-2	3	625311	703913	688169	4.60614e+06	4.94679e+06	4.48863e+06	282490	291955	306633
Ladp008157	7	C20H32O3	Pilosanone A	Pilosanone A	Terpenoids	萜类	Monoterpenoids	倍萜	-	3	22536.6	12961.2	14227.9	143790	156524	160920	5474.13	5608.83	8683.99
Qmdp112410	7	C21H36O3	Vitetrifolin H	Vitetrifolin H	Terpenoids	萜类	Ditepenoids	二萜	-	3	62566.4	62685.4	55217.8	521585	505620	529982	4547.7	11052.3	1757.04
Qmjp081305	7	C15H22O2	Shizukafuranol	银线草呋喃醇	Terpenoids	萜类	Sesquiterpenoids	倍半萜	90332-93-7	3	38543.6	29229.4	34118.8	347045	363893	322439	14722.7	12339.5	14673
Wbmn009236	7	C21H32O4	Vitexlimolide C	Vitexlimolide C	Terpenoids	萜类	Ditepenoids	二萜	-	3	14390.2	19137.5	28980.8	133574	236799	220249	9	9	9
Wcgn012055	7	C20H30O4	Araucarolone	Araucarolone	Terpenoids	萜类	Ditepenoids	二萜	-	3	3.06302e+06	3.70036e+06	3.5996e+06	3.50768e+07	3.78557e+07	3.6467e+07	156842	124239	162672
Wbsn013678	7	C34H54O4	serratenediol diacetate	二乙酸山芝烯二醇酯	Terpenoids	萜类	Triterpene	三萜	27832-84-4	1	5465.59	4686.75	4816.22	634830	521886	549148	9	9	9
Lmmn006246	7	C20H34O4	7β-Hydroxydarutigenol	7β-羟基豨莶精醇	Terpenoids	萜类	Ditepenoids	二萜	1188281-99-3	3	652598	1.34464e+06	985267	3.90417e+06	3.99144e+06	3.82836e+06	1.4576e+06	1.21635e+06	1.15024e+06
Yshs000041	7	C26H36O7	Vibsanin J	荚蒾素 J	Terpenoids	萜类	Ditepenoids	二萜	-	3	678828	806929	805483	1.8236e+06	3.11846e+06	2.26331e+06	265661	276175	250716
Lhgp080602	7	C15H22O2	8-Keto-9(10)-α-patchoulene-4α-ol	8-酮基-9(10)-α-广藿香烯-4α-醇	Terpenoids	萜类	Sesquiterpenoids	倍半萜	-	3	97272.8	57944.7	80841.6	635847	517572	477197	22784	21737.6	31130.6
Lafp007563	7	C15H22O	Costal	木香醛	Terpenoids	萜类	Sesquiterpenoids	倍半萜	-	3	304632	218487	273813	2.12158e+06	1.6876e+06	1.55552e+06	60435.9	120873	70378.3
Qmyp101119	7	C15H22O2	Procurcumenol	原莪术醇	Terpenoids	萜类	Sesquiterpenoids	倍半萜	21698-40-8	3	78859.5	43973	42582.9	462255	525231	442549	11913.2	13508.4	15496.5
MW0014493	7	C4H6O3	4-Hydroxycrotonic acid	4-羟基巴豆酸	Organic acids	有机酸	Organic acids	有机酸	24587-49-3	3	7.58983e+06	7.46452e+06	9.54121e+06	7.80099e+07	6.66597e+07	6.3368e+07	762907	782931	784654
Lmbn002072	7	C7H12O4	2-Propylsuccinic acid*	2-丙基琥珀酸*	Organic acids	有机酸	Organic acids	有机酸	618-57-5	3	193334	233793	230136	466246	461322	468552	157603	176326	167269
Lmbn001467	7	C7H13NO3	5-Acetamidopentanoic Acid	5-乙酰氨基戊酸	Organic acids	有机酸	Organic acids	有机酸	1072-10-2	3	469433	433024	403820	937276	947704	938566	414899	400522	433613
[truncated: 76 more rows]
