# Supplementary material for: Study on the metabolic process of phthalic acid driven proliferation of Rhizoctonia solani
Source: Front Plant Sci. 2023 Oct 11;14:1266916. doi: 10.3389/fpls.2023.1266916 (PMC10598758; doi:10.3389/fpls.2023.1266916)
Supplement: Supplementary file 13 [file Table_13.xlsx]

## Sheet: CK vs Fungi
Kegg_pathway	ko_ID	Cluster_frequency	Metabolome_frequency	P-value	Corrected_P-value
Nucleotide metabolism	ko01232	20 out of 137 14.5985401459854%	30 out of 400 7.5%	0.000169396	0.0193112
Purine metabolism	ko00230	16 out of 137 11.6788321167883%	25 out of 400 6.25%	0.00166457	0.189761
Biosynthesis of cofactors	ko01240	32 out of 137 23.3576642335766%	62 out of 400 15.5%	0.00168448	0.192031
Dioxin degradation	ko00621	3 out of 137 2.18978102189781%	3 out of 400 0.75%	0.0395984	1
Biosynthesis of various antibiotics	ko00998	8 out of 137 5.83941605839416%	15 out of 400 3.75%	0.09724	1
Oxidative phosphorylation	ko00190	4 out of 137 2.91970802919708%	6 out of 400 1.5%	0.107751	1
Metabolic pathways	ko01100	115 out of 137 83.9416058394161%	321 out of 400 80.25%	0.113016	1
Photosynthesis	ko00195	2 out of 137 1.45985401459854%	2 out of 400 0.5%	0.116742	1
Lysine biosynthesis	ko00300	5 out of 137 3.64963503649635%	9 out of 400 2.25%	0.156728	1
Nicotinate and nicotinamide metabolism	ko00760	7 out of 137 5.10948905109489%	14 out of 400 3.5%	0.163677	1
Fructose and mannose metabolism	ko00051	4 out of 137 2.91970802919708%	7 out of 400 1.75%	0.185757	1
Biosynthesis of various other secondary metabolites	ko00997	6 out of 137 4.37956204379562%	12 out of 400 3%	0.193265	1
Cysteine and methionine metabolism	ko00270	7 out of 137 5.10948905109489%	15 out of 400 3.75%	0.22181	1
Linoleic acid metabolism	ko00591	7 out of 137 5.10948905109489%	15 out of 400 3.75%	0.22181	1
Caffeine metabolism	ko00232	3 out of 137 2.18978102189781%	5 out of 400 1.25%	0.222432	1
Riboflavin metabolism	ko00740	3 out of 137 2.18978102189781%	5 out of 400 1.25%	0.222432	1
Toluene degradation	ko00623	3 out of 137 2.18978102189781%	5 out of 400 1.25%	0.222432	1
Bisphenol degradation	ko00363	2 out of 137 1.45985401459854%	3 out of 400 0.75%	0.271029	1
Folate biosynthesis	ko00790	2 out of 137 1.45985401459854%	3 out of 400 0.75%	0.271029	1
Pertussis	ko05133	2 out of 137 1.45985401459854%	3 out of 400 0.75%	0.271029	1
Sphingolipid metabolism	ko00600	2 out of 137 1.45985401459854%	3 out of 400 0.75%	0.271029	1
Biosynthesis of secondary metabolites	ko01110	54 out of 137 39.4160583941606%	149 out of 400 37.25%	0.294703	1
Pyrimidine metabolism	ko00240	9 out of 137 6.56934306569343%	22 out of 400 5.5%	0.321924	1
Degradation of aromatic compounds	ko01220	10 out of 137 7.2992700729927%	25 out of 400 6.25%	0.335802	1
O-Antigen nucleotide sugar biosynthesis	ko00541	3 out of 137 2.18978102189781%	6 out of 400 1.5%	0.337113	1
Bacterial secretion system	ko03070	1 out of 137 0.72992700729927%	1 out of 400 0.25%	0.3425	1
Biofilm formation - Pseudomonas aeruginosa	ko02025	1 out of 137 0.72992700729927%	1 out of 400 0.25%	0.3425	1
Biosynthesis of ansamycins	ko01051	1 out of 137 0.72992700729927%	1 out of 400 0.25%	0.3425	1
Biosynthesis of type II polyketide products	ko01057	1 out of 137 0.72992700729927%	1 out of 400 0.25%	0.3425	1
Cell cycle - yeast	ko04111	1 out of 137 0.72992700729927%	1 out of 400 0.25%	0.3425	1
Ether lipid metabolism	ko00565	1 out of 137 0.72992700729927%	1 out of 400 0.25%	0.3425	1
Lipopolysaccharide biosynthesis	ko00540	1 out of 137 0.72992700729927%	1 out of 400 0.25%	0.3425	1
Longevity regulating pathway - multiple species	ko04213	1 out of 137 0.72992700729927%	1 out of 400 0.25%	0.3425	1
Peptidoglycan biosynthesis	ko00550	1 out of 137 0.72992700729927%	1 out of 400 0.25%	0.3425	1
Phenazine biosynthesis	ko00405	1 out of 137 0.72992700729927%	1 out of 400 0.25%	0.3425	1
Vibrio cholerae infection	ko05110	1 out of 137 0.72992700729927%	1 out of 400 0.25%	0.3425	1
Biosynthesis of various alkaloids	ko00996	4 out of 137 2.91970802919708%	9 out of 400 2.25%	0.371544	1
alpha-Linolenic acid metabolism	ko00592	4 out of 137 2.91970802919708%	9 out of 400 2.25%	0.371544	1
Pentose and glucuronate interconversions	ko00040	5 out of 137 3.64963503649635%	12 out of 400 3%	0.394005	1
Biosynthesis of various plant secondary metabolites	ko00999	6 out of 137 4.37956204379562%	15 out of 400 3.75%	0.410408	1
Aminobenzoate degradation	ko00627	7 out of 137 5.10948905109489%	18 out of 400 4.5%	0.423232	1
Naphthalene degradation	ko00626	2 out of 137 1.45985401459854%	4 out of 400 1%	0.423761	1
Polycyclic aromatic hydrocarbon degradation	ko00624	2 out of 137 1.45985401459854%	4 out of 400 1%	0.423761	1
2-Oxocarboxylic acid metabolism	ko01210	11 out of 137 8.02919708029197%	30 out of 400 7.5%	0.457094	1
Glutathione metabolism	ko00480	4 out of 137 2.91970802919708%	10 out of 400 2.5%	0.466041	1
Alanine, aspartate and glutamate metabolism	ko00250	5 out of 137 3.64963503649635%	13 out of 400 3.25%	0.476784	1
Biosynthesis of amino acids	ko01230	18 out of 137 13.1386861313869%	51 out of 400 12.75%	0.49093	1
Arginine biosynthesis	ko00220	4 out of 137 2.91970802919708%	11 out of 400 2.75%	0.554999	1
Valine, leucine and isoleucine biosynthesis	ko00290	4 out of 137 2.91970802919708%	11 out of 400 2.75%	0.554999	1
Benzoate degradation	ko00362	3 out of 137 2.18978102189781%	8 out of 400 2%	0.555366	1
Pyruvate metabolism	ko00620	3 out of 137 2.18978102189781%	8 out of 400 2%	0.555366	1
Tyrosine metabolism	ko00350	5 out of 137 3.64963503649635%	14 out of 400 3.5%	0.555571	1
Phenylalanine metabolism	ko00360	7 out of 137 5.10948905109489%	20 out of 400 5%	0.5579	1
Glycerolipid metabolism	ko00561	2 out of 137 1.45985401459854%	5 out of 400 1.25%	0.557981	1
Monobactam biosynthesis	ko00261	2 out of 137 1.45985401459854%	5 out of 400 1.25%	0.557981	1
Neomycin, kanamycin and gentamicin biosynthesis	ko00524	2 out of 137 1.45985401459854%	5 out of 400 1.25%	0.557981	1
Thiamine metabolism	ko00730	2 out of 137 1.45985401459854%	5 out of 400 1.25%	0.557981	1
Ubiquinone and other terpenoid-quinone biosynthesis	ko00130	2 out of 137 1.45985401459854%	5 out of 400 1.25%	0.557981	1
Amoebiasis	ko05146	1 out of 137 0.72992700729927%	2 out of 400 0.5%	0.568258	1
Arachidonic acid metabolism	ko00590	1 out of 137 0.72992700729927%	2 out of 400 0.5%	0.568258	1
Biofilm formation - Escherichia coli	ko02026	1 out of 137 0.72992700729927%	2 out of 400 0.5%	0.568258	1
Chagas disease	ko05142	1 out of 137 0.72992700729927%	2 out of 400 0.5%	0.568258	1
Drug metabolism - other enzymes	ko00983	1 out of 137 0.72992700729927%	2 out of 400 0.5%	0.568258	1
Furfural degradation	ko00365	1 out of 137 0.72992700729927%	2 out of 400 0.5%	0.568258	1
Meiosis - yeast	ko04113	1 out of 137 0.72992700729927%	2 out of 400 0.5%	0.568258	1
NOD-like receptor signaling pathway	ko04621	1 out of 137 0.72992700729927%	2 out of 400 0.5%	0.568258	1
Quorum sensing	ko02024	1 out of 137 0.72992700729927%	2 out of 400 0.5%	0.568258	1
Vancomycin resistance	ko01502	1 out of 137 0.72992700729927%	2 out of 400 0.5%	0.568258	1
Carbon fixation in photosynthetic organisms	ko00710	3 out of 137 2.18978102189781%	9 out of 400 2.25%	0.647277	1
Biosynthesis of siderophore group nonribosomal peptides	ko01053	2 out of 137 1.45985401459854%	6 out of 400 1.5%	0.668414	1
Biosynthesis of unsaturated fatty acids	ko01040	2 out of 137 1.45985401459854%	6 out of 400 1.5%	0.668414	1
Styrene degradation	ko00643	2 out of 137 1.45985401459854%	6 out of 400 1.5%	0.668414	1
Valine, leucine and isoleucine degradation	ko00280	2 out of 137 1.45985401459854%	6 out of 400 1.5%	0.668414	1
Ascorbate and aldarate metabolism	ko00053	5 out of 137 3.64963503649635%	16 out of 400 4%	0.693193	1
Bacterial chemotaxis	ko02030	1 out of 137 0.72992700729927%	3 out of 400 0.75%	0.716873	1
Biofilm formation - Vibrio cholerae	ko05111	1 out of 137 0.72992700729927%	3 out of 400 0.75%	0.716873	1
Biotin metabolism	ko00780	1 out of 137 0.72992700729927%	3 out of 400 0.75%	0.716873	1
Caprolactam degradation	ko00930	1 out of 137 0.72992700729927%	3 out of 400 0.75%	0.716873	1
Diterpenoid biosynthesis	ko00904	1 out of 137 0.72992700729927%	3 out of 400 0.75%	0.716873	1
Sulfur relay system	ko04122	1 out of 137 0.72992700729927%	3 out of 400 0.75%	0.716873	1
Xylene degradation	ko00622	1 out of 137 0.72992700729927%	3 out of 400 0.75%	0.716873	1
Microbial metabolism in diverse environments	ko01120	32 out of 137 23.3576642335766%	99 out of 400 24.75%	0.720142	1
C5-Branched dibasic acid metabolism	ko00660	3 out of 137 2.18978102189781%	10 out of 400 2.5%	0.72495	1
Pentose phosphate pathway	ko00030	3 out of 137 2.18978102189781%	10 out of 400 2.5%	0.72495	1
ABC transporters	ko02010	15 out of 137 10.9489051094891%	49 out of 400 12.25%	0.766387	1
Phenylalanine, tyrosine and tryptophan biosynthesis	ko00400	3 out of 137 2.18978102189781%	11 out of 400 2.75%	0.788682	1
Cutin, suberine and wax biosynthesis	ko00073	1 out of 137 0.72992700729927%	4 out of 400 1%	0.814577	1
Taurine and hypotaurine metabolism	ko00430	1 out of 137 0.72992700729927%	4 out of 400 1%	0.814577	1
Teichoic acid biosynthesis	ko00552	1 out of 137 0.72992700729927%	4 out of 400 1%	0.814577	1
Phosphotransferase system (PTS)	ko02060	4 out of 137 2.91970802919708%	15 out of 400 3.75%	0.816428	1
Butanoate metabolism	ko00650	2 out of 137 1.45985401459854%	8 out of 400 2%	0.822249	1
Amino sugar and nucleotide sugar metabolism	ko00520	4 out of 137 2.91970802919708%	16 out of 400 4%	0.857506	1
Biosynthesis of nucleotide sugars	ko01250	4 out of 137 2.91970802919708%	16 out of 400 4%	0.857506	1
D-Amino acid metabolism	ko00470	6 out of 137 4.37956204379562%	23 out of 400 5.75%	0.860024	1
Pantothenate and CoA biosynthesis	ko00770	2 out of 137 1.45985401459854%	9 out of 400 2.25%	0.872241	1
Arginine and proline metabolism	ko00330	5 out of 137 3.64963503649635%	20 out of 400 5%	0.873888	1
Tryptophan metabolism	ko00380	5 out of 137 3.64963503649635%	20 out of 400 5%	0.873888	1
Lysine degradation	ko00310	3 out of 137 2.18978102189781%	13 out of 400 3.25%	0.879856	1
beta-Alanine metabolism	ko00410	3 out of 137 2.18978102189781%	13 out of 400 3.25%	0.879856	1
Glycerophospholipid metabolism	ko00564	1 out of 137 0.72992700729927%	6 out of 400 1.5%	0.920788	1
Vitamin B6 metabolism	ko00750	1 out of 137 0.72992700729927%	6 out of 400 1.5%	0.920788	1
Histidine metabolism	ko00340	2 out of 137 1.45985401459854%	11 out of 400 2.75%	0.935815	1
Galactose metabolism	ko00052	4 out of 137 2.91970802919708%	19 out of 400 4.75%	0.937235	1
Glycolysis / Gluconeogenesis	ko00010	1 out of 137 0.72992700729927%	7 out of 400 1.75%	0.948331	1
Glycine, serine and threonine metabolism	ko00260	3 out of 137 2.18978102189781%	16 out of 400 4%	0.952208	1
Citrate cycle (TCA cycle)	ko00020	1 out of 137 0.72992700729927%	8 out of 400 2%	0.966343	1
Cyanoamino acid metabolism	ko00460	1 out of 137 0.72992700729927%	8 out of 400 2%	0.966343	1
Methane metabolism	ko00680	2 out of 137 1.45985401459854%	13 out of 400 3.25%	0.968697	1
Carbon metabolism	ko01200	5 out of 137 3.64963503649635%	26 out of 400 6.5%	0.974882	1
Starch and sucrose metabolism	ko00500	1 out of 137 0.72992700729927%	9 out of 400 2.25%	0.978106	1
Glyoxylate and dicarboxylate metabolism	ko00630	2 out of 137 1.45985401459854%	16 out of 400 4%	0.989788	1
Carbon fixation pathways in prokaryotes	ko00720	1 out of 137 0.72992700729927%	11 out of 400 2.75%	0.990773	1
Two-component system	ko02020	1 out of 137 0.72992700729927%	11 out of 400 2.75%	0.990773	1
Aminoacyl-tRNA biosynthesis	ko00970	2 out of 137 1.45985401459854%	18 out of 400 4.5%	0.995273	1

## Sheet: CK vs PA-Fungi
Kegg_pathway	ko_ID	Cluster_frequency	Metabolome_frequency	P-value	Corrected_P-value
2-Oxocarboxylic acid metabolism	ko01210	23 out of 205 11.219512195122%	30 out of 400 7.5%	0.00288991	0.369909
Biosynthesis of cofactors	ko01240	42 out of 205 20.4878048780488%	62 out of 400 15.5%	0.00336407	0.430601
Nucleotide metabolism	ko01232	22 out of 205 10.7317073170732%	30 out of 400 7.5%	0.00917299	1
Purine metabolism	ko00230	18 out of 205 8.78048780487805%	25 out of 400 6.25%	0.0251259	1
Riboflavin metabolism	ko00740	5 out of 205 2.4390243902439%	5 out of 400 1.25%	0.0345164	1
Valine, leucine and isoleucine biosynthesis	ko00290	9 out of 205 4.39024390243902%	11 out of 400 2.75%	0.0372168	1
Metabolic pathways	ko01100	172 out of 205 83.9024390243902%	321 out of 400 80.25%	0.0394681	1
Linoleic acid metabolism	ko00591	11 out of 205 5.36585365853659%	15 out of 400 3.75%	0.0678043	1
Pantothenate and CoA biosynthesis	ko00770	7 out of 205 3.41463414634146%	9 out of 400 2.25%	0.100178	1
Bacterial chemotaxis	ko02030	3 out of 205 1.46341463414634%	3 out of 400 0.75%	0.133649	1
Bisphenol degradation	ko00363	3 out of 205 1.46341463414634%	3 out of 400 0.75%	0.133649	1
Caprolactam degradation	ko00930	3 out of 205 1.46341463414634%	3 out of 400 0.75%	0.133649	1
Dioxin degradation	ko00621	3 out of 205 1.46341463414634%	3 out of 400 0.75%	0.133649	1
Sphingolipid metabolism	ko00600	3 out of 205 1.46341463414634%	3 out of 400 0.75%	0.133649	1
ABC transporters	ko02010	29 out of 205 14.1463414634146%	49 out of 400 12.25%	0.150652	1
Biosynthesis of amino acids	ko01230	30 out of 205 14.6341463414634%	51 out of 400 12.75%	0.156618	1
Cyanoamino acid metabolism	ko00460	6 out of 205 2.92682926829268%	8 out of 400 2%	0.15904	1
Pentose phosphate pathway	ko00030	7 out of 205 3.41463414634146%	10 out of 400 2.5%	0.190052	1
Caffeine metabolism	ko00232	4 out of 205 1.95121951219512%	5 out of 400 1.25%	0.201947	1
Arachidonic acid metabolism	ko00590	2 out of 205 0.975609756097561%	2 out of 400 0.5%	0.26203	1
Biofilm formation - Escherichia coli	ko02026	2 out of 205 0.975609756097561%	2 out of 400 0.5%	0.26203	1
NOD-like receptor signaling pathway	ko04621	2 out of 205 0.975609756097561%	2 out of 400 0.5%	0.26203	1
Phosphonate and phosphinate metabolism	ko00440	2 out of 205 0.975609756097561%	2 out of 400 0.5%	0.26203	1
Photosynthesis	ko00195	2 out of 205 0.975609756097561%	2 out of 400 0.5%	0.26203	1
Quorum sensing	ko02024	2 out of 205 0.975609756097561%	2 out of 400 0.5%	0.26203	1
Shigellosis	ko05131	2 out of 205 0.975609756097561%	2 out of 400 0.5%	0.26203	1
Vancomycin resistance	ko01502	2 out of 205 0.975609756097561%	2 out of 400 0.5%	0.26203	1
Biosynthesis of various alkaloids	ko00996	6 out of 205 2.92682926829268%	9 out of 400 2.25%	0.276764	1
Phenylalanine, tyrosine and tryptophan biosynthesis	ko00400	7 out of 205 3.41463414634146%	11 out of 400 2.75%	0.300666	1
Polycyclic aromatic hydrocarbon degradation	ko00624	3 out of 205 1.46341463414634%	4 out of 400 1%	0.330586	1
Teichoic acid biosynthesis	ko00552	3 out of 205 1.46341463414634%	4 out of 400 1%	0.330586	1
Biosynthesis of siderophore group nonribosomal peptides	ko01053	4 out of 205 1.95121951219512%	6 out of 400 1.5%	0.36641	1
Oxidative phosphorylation	ko00190	4 out of 205 1.95121951219512%	6 out of 400 1.5%	0.36641	1
Valine, leucine and isoleucine degradation	ko00280	4 out of 205 1.95121951219512%	6 out of 400 1.5%	0.36641	1
C5-Branched dibasic acid metabolism	ko00660	6 out of 205 2.92682926829268%	10 out of 400 2.5%	0.406833	1
Biosynthesis of various other secondary metabolites	ko00997	7 out of 205 3.41463414634146%	12 out of 400 3%	0.420151	1
Pentose and glucuronate interconversions	ko00040	7 out of 205 3.41463414634146%	12 out of 400 3%	0.420151	1
Nicotinate and nicotinamide metabolism	ko00760	8 out of 205 3.90243902439024%	14 out of 400 3.5%	0.431037	1
Ascorbate and aldarate metabolism	ko00053	9 out of 205 4.39024390243902%	16 out of 400 4%	0.440229	1
Phenylalanine metabolism	ko00360	11 out of 205 5.36585365853659%	20 out of 400 5%	0.455195	1
Tryptophan metabolism	ko00380	11 out of 205 5.36585365853659%	20 out of 400 5%	0.455195	1
Pyrimidine metabolism	ko00240	12 out of 205 5.85365853658537%	22 out of 400 5.5%	0.461473	1
African trypanosomiasis	ko05143	1 out of 205 0.48780487804878%	1 out of 400 0.25%	0.5125	1
Bacterial secretion system	ko03070	1 out of 205 0.48780487804878%	1 out of 400 0.25%	0.5125	1
Biofilm formation - Pseudomonas aeruginosa	ko02025	1 out of 205 0.48780487804878%	1 out of 400 0.25%	0.5125	1
Biosynthesis of ansamycins	ko01051	1 out of 205 0.48780487804878%	1 out of 400 0.25%	0.5125	1
Biosynthesis of enediyne antibiotics	ko01059	1 out of 205 0.48780487804878%	1 out of 400 0.25%	0.5125	1
Biosynthesis of type II polyketide products	ko01057	1 out of 205 0.48780487804878%	1 out of 400 0.25%	0.5125	1
Biosynthesis of vancomycin group antibiotics	ko01055	1 out of 205 0.48780487804878%	1 out of 400 0.25%	0.5125	1
Cationic antimicrobial peptide (CAMP) resistance	ko01503	1 out of 205 0.48780487804878%	1 out of 400 0.25%	0.5125	1
Cell cycle - yeast	ko04111	1 out of 205 0.48780487804878%	1 out of 400 0.25%	0.5125	1
Glycosylphosphatidylinositol (GPI)-anchor biosynthesis	ko00563	1 out of 205 0.48780487804878%	1 out of 400 0.25%	0.5125	1
Lipopolysaccharide biosynthesis	ko00540	1 out of 205 0.48780487804878%	1 out of 400 0.25%	0.5125	1
Longevity regulating pathway - multiple species	ko04213	1 out of 205 0.48780487804878%	1 out of 400 0.25%	0.5125	1
Peptidoglycan biosynthesis	ko00550	1 out of 205 0.48780487804878%	1 out of 400 0.25%	0.5125	1
Phenazine biosynthesis	ko00405	1 out of 205 0.48780487804878%	1 out of 400 0.25%	0.5125	1
Vibrio cholerae infection	ko05110	1 out of 205 0.48780487804878%	1 out of 400 0.25%	0.5125	1
Biotin metabolism	ko00780	2 out of 205 0.975609756097561%	3 out of 400 0.75%	0.518793	1
Folate biosynthesis	ko00790	2 out of 205 0.975609756097561%	3 out of 400 0.75%	0.518793	1
Indole alkaloid biosynthesis	ko00901	2 out of 205 0.975609756097561%	3 out of 400 0.75%	0.518793	1
Pertussis	ko05133	2 out of 205 0.975609756097561%	3 out of 400 0.75%	0.518793	1
Glycerolipid metabolism	ko00561	3 out of 205 1.46341463414634%	5 out of 400 1.25%	0.523546	1
Monobactam biosynthesis	ko00261	3 out of 205 1.46341463414634%	5 out of 400 1.25%	0.523546	1
Thiamine metabolism	ko00730	3 out of 205 1.46341463414634%	5 out of 400 1.25%	0.523546	1
Toluene degradation	ko00623	3 out of 205 1.46341463414634%	5 out of 400 1.25%	0.523546	1
Ubiquinone and other terpenoid-quinone biosynthesis	ko00130	3 out of 205 1.46341463414634%	5 out of 400 1.25%	0.523546	1
Fructose and mannose metabolism	ko00051	4 out of 205 1.95121951219512%	7 out of 400 1.75%	0.527534	1
Lysine biosynthesis	ko00300	5 out of 205 2.4390243902439%	9 out of 400 2.25%	0.531048	1
alpha-Linolenic acid metabolism	ko00592	5 out of 205 2.4390243902439%	9 out of 400 2.25%	0.531048	1
beta-Alanine metabolism	ko00410	7 out of 205 3.41463414634146%	13 out of 400 3.25%	0.537174	1
Biosynthesis of various antibiotics	ko00998	8 out of 205 3.90243902439024%	15 out of 400 3.75%	0.539923	1
Cysteine and methionine metabolism	ko00270	8 out of 205 3.90243902439024%	15 out of 400 3.75%	0.539923	1
Aminoacyl-tRNA biosynthesis	ko00970	9 out of 205 4.39024390243902%	18 out of 400 4.5%	0.636857	1
Aminobenzoate degradation	ko00627	9 out of 205 4.39024390243902%	18 out of 400 4.5%	0.636857	1
Biosynthesis of nucleotide sugars	ko01250	8 out of 205 3.90243902439024%	16 out of 400 4%	0.639618	1
Glycine, serine and threonine metabolism	ko00260	8 out of 205 3.90243902439024%	16 out of 400 4%	0.639618	1
Biosynthesis of secondary metabolites	ko01110	75 out of 205 36.5853658536585%	149 out of 400 37.25%	0.65005	1
Benzoate degradation	ko00362	4 out of 205 1.95121951219512%	8 out of 400 2%	0.665289	1
Citrate cycle (TCA cycle)	ko00020	4 out of 205 1.95121951219512%	8 out of 400 2%	0.665289	1
Pyruvate metabolism	ko00620	4 out of 205 1.95121951219512%	8 out of 400 2%	0.665289	1
Glycerophospholipid metabolism	ko00564	3 out of 205 1.46341463414634%	6 out of 400 1.5%	0.680682	1
O-Antigen nucleotide sugar biosynthesis	ko00541	3 out of 205 1.46341463414634%	6 out of 400 1.5%	0.680682	1
Styrene degradation	ko00643	3 out of 205 1.46341463414634%	6 out of 400 1.5%	0.680682	1
Vitamin B6 metabolism	ko00750	3 out of 205 1.46341463414634%	6 out of 400 1.5%	0.680682	1
Microbial metabolism in diverse environments	ko01120	49 out of 205 23.9024390243902%	99 out of 400 24.75%	0.698049	1
Degradation of aromatic compounds	ko01220	12 out of 205 5.85365853658537%	25 out of 400 6.25%	0.70618	1
Naphthalene degradation	ko00626	2 out of 205 0.975609756097561%	4 out of 400 1%	0.707	1
Biosynthesis of various plant secondary metabolites	ko00999	7 out of 205 3.41463414634146%	15 out of 400 3.75%	0.733773	1
Phosphotransferase system (PTS)	ko02060	7 out of 205 3.41463414634146%	15 out of 400 3.75%	0.733773	1
Alanine, aspartate and glutamate metabolism	ko00250	6 out of 205 2.92682926829268%	13 out of 400 3.25%	0.743579	1
Methane metabolism	ko00680	6 out of 205 2.92682926829268%	13 out of 400 3.25%	0.743579	1
Carbon fixation pathways in prokaryotes	ko00720	5 out of 205 2.4390243902439%	11 out of 400 2.75%	0.756123	1
Amoebiasis	ko05146	1 out of 205 0.48780487804878%	2 out of 400 0.5%	0.76297	1
Chagas disease	ko05142	1 out of 205 0.48780487804878%	2 out of 400 0.5%	0.76297	1
Drug metabolism - other enzymes	ko00983	1 out of 205 0.48780487804878%	2 out of 400 0.5%	0.76297	1
Meiosis - yeast	ko04113	1 out of 205 0.48780487804878%	2 out of 400 0.5%	0.76297	1
Novobiocin biosynthesis	ko00401	1 out of 205 0.48780487804878%	2 out of 400 0.5%	0.76297	1
Penicillin and cephalosporin biosynthesis	ko00311	1 out of 205 0.48780487804878%	2 out of 400 0.5%	0.76297	1
Phosphatidylinositol signaling system	ko04070	1 out of 205 0.48780487804878%	2 out of 400 0.5%	0.76297	1
Prodigiosin biosynthesis	ko00333	1 out of 205 0.48780487804878%	2 out of 400 0.5%	0.76297	1
Starch and sucrose metabolism	ko00500	4 out of 205 1.95121951219512%	9 out of 400 2.25%	0.772681	1
Amino sugar and nucleotide sugar metabolism	ko00520	7 out of 205 3.41463414634146%	16 out of 400 4%	0.807006	1
Glyoxylate and dicarboxylate metabolism	ko00630	7 out of 205 3.41463414634146%	16 out of 400 4%	0.807006	1
Tyrosine metabolism	ko00350	6 out of 205 2.92682926829268%	14 out of 400 3.5%	0.818782	1
Inositol phosphate metabolism	ko00562	2 out of 205 0.975609756097561%	5 out of 400 1.25%	0.829303	1
Neomycin, kanamycin and gentamicin biosynthesis	ko00524	2 out of 205 0.975609756097561%	5 out of 400 1.25%	0.829303	1
D-Amino acid metabolism	ko00470	10 out of 205 4.8780487804878%	23 out of 400 5.75%	0.837122	1
Glutathione metabolism	ko00480	4 out of 205 1.95121951219512%	10 out of 400 2.5%	0.85096	1
Galactose metabolism	ko00052	8 out of 205 3.90243902439024%	19 out of 400 4.75%	0.853652	1
Butanoate metabolism	ko00650	3 out of 205 1.46341463414634%	8 out of 400 2%	0.873694	1
Carbon metabolism	ko01200	11 out of 205 5.36585365853659%	26 out of 400 6.5%	0.874242	1
Biofilm formation - Vibrio cholerae	ko05111	1 out of 205 0.48780487804878%	3 out of 400 0.75%	0.885058	1
Diterpenoid biosynthesis	ko00904	1 out of 205 0.48780487804878%	3 out of 400 0.75%	0.885058	1
Fatty acid biosynthesis	ko00061	1 out of 205 0.48780487804878%	3 out of 400 0.75%	0.885058	1
Porphyrin metabolism	ko00860	1 out of 205 0.48780487804878%	3 out of 400 0.75%	0.885058	1
Sulfur relay system	ko04122	1 out of 205 0.48780487804878%	3 out of 400 0.75%	0.885058	1
Lysine degradation	ko00310	5 out of 205 2.4390243902439%	13 out of 400 3.25%	0.889096	1
Arginine and proline metabolism	ko00330	8 out of 205 3.90243902439024%	20 out of 400 5%	0.896831	1
Biosynthesis of unsaturated fatty acids	ko01040	2 out of 205 0.975609756097561%	6 out of 400 1.5%	0.903613	1
Arginine biosynthesis	ko00220	4 out of 205 1.95121951219512%	11 out of 400 2.75%	0.905153	1
Carbon fixation in photosynthetic organisms	ko00710	3 out of 205 1.46341463414634%	9 out of 400 2.25%	0.924201	1
Cutin, suberine and wax biosynthesis	ko00073	1 out of 205 0.48780487804878%	4 out of 400 1%	0.944411	1
Staurosporine biosynthesis	ko00404	1 out of 205 0.48780487804878%	4 out of 400 1%	0.944411	1
Streptomycin biosynthesis	ko00521	1 out of 205 0.48780487804878%	4 out of 400 1%	0.944411	1
Glycolysis / Gluconeogenesis	ko00010	2 out of 205 0.975609756097561%	7 out of 400 1.75%	0.946841	1
Sulfur metabolism	ko00920	2 out of 205 0.975609756097561%	7 out of 400 1.75%	0.946841	1
Two-component system	ko02020	3 out of 205 1.46341463414634%	11 out of 400 2.75%	0.974503	1
Histidine metabolism	ko00340	2 out of 205 0.975609756097561%	11 out of 400 2.75%	0.995798	1

## Sheet: Fungi vs PA-Fungi
Kegg_pathway	ko_ID	Cluster_frequency	Metabolome_frequency	P-value	Corrected_P-value
2-Oxocarboxylic acid metabolism	ko01210	19 out of 147 12.9251700680272%	30 out of 400 7.5%	0.00194776	0.218149
Biosynthesis of various other secondary metabolites	ko00997	8 out of 147 5.4421768707483%	12 out of 400 3%	0.0323621	1
Biosynthesis of various antibiotics	ko00998	9 out of 147 6.12244897959184%	15 out of 400 3.75%	0.0538015	1
Linoleic acid metabolism	ko00591	9 out of 147 6.12244897959184%	15 out of 400 3.75%	0.0538015	1
Phenylalanine, tyrosine and tryptophan biosynthesis	ko00400	7 out of 147 4.76190476190476%	11 out of 400 2.75%	0.0620601	1
Valine, leucine and isoleucine biosynthesis	ko00290	7 out of 147 4.76190476190476%	11 out of 400 2.75%	0.0620601	1
alpha-Linolenic acid metabolism	ko00592	6 out of 147 4.08163265306122%	9 out of 400 2.25%	0.065201	1
Tryptophan metabolism	ko00380	11 out of 147 7.48299319727891%	20 out of 400 5%	0.0689793	1
Aminoacyl-tRNA biosynthesis	ko00970	10 out of 147 6.80272108843537%	18 out of 400 4.5%	0.0764812	1
C5-Branched dibasic acid metabolism	ko00660	6 out of 147 4.08163265306122%	10 out of 400 2.5%	0.114199	1
Biosynthesis of amino acids	ko01230	23 out of 147 15.6462585034014%	51 out of 400 12.75%	0.121926	1
Citrate cycle (TCA cycle)	ko00020	5 out of 147 3.40136054421769%	8 out of 400 2%	0.125164	1
Cyanoamino acid metabolism	ko00460	5 out of 147 3.40136054421769%	8 out of 400 2%	0.125164	1
NOD-like receptor signaling pathway	ko04621	2 out of 147 1.36054421768707%	2 out of 400 0.5%	0.134474	1
Novobiocin biosynthesis	ko00401	2 out of 147 1.36054421768707%	2 out of 400 0.5%	0.134474	1
Quorum sensing	ko02024	2 out of 147 1.36054421768707%	2 out of 400 0.5%	0.134474	1
Shigellosis	ko05131	2 out of 147 1.36054421768707%	2 out of 400 0.5%	0.134474	1
Valine, leucine and isoleucine degradation	ko00280	4 out of 147 2.72108843537415%	6 out of 400 1.5%	0.135614	1
Biosynthesis of various plant secondary metabolites	ko00999	8 out of 147 5.4421768707483%	15 out of 400 3.75%	0.139487	1
Carbon fixation pathways in prokaryotes	ko00720	6 out of 147 4.08163265306122%	11 out of 400 2.75%	0.176766	1
Biosynthesis of various alkaloids	ko00996	5 out of 147 3.40136054421769%	9 out of 400 2.25%	0.200119	1
Lysine biosynthesis	ko00300	5 out of 147 3.40136054421769%	9 out of 400 2.25%	0.200119	1
Pantothenate and CoA biosynthesis	ko00770	5 out of 147 3.40136054421769%	9 out of 400 2.25%	0.200119	1
Pentose and glucuronate interconversions	ko00040	6 out of 147 4.08163265306122%	12 out of 400 3%	0.249895	1
Monobactam biosynthesis	ko00261	3 out of 147 2.04081632653061%	5 out of 400 1.25%	0.261865	1
Riboflavin metabolism	ko00740	3 out of 147 2.04081632653061%	5 out of 400 1.25%	0.261865	1
Ubiquinone and other terpenoid-quinone biosynthesis	ko00130	3 out of 147 2.04081632653061%	5 out of 400 1.25%	0.261865	1
Pentose phosphate pathway	ko00030	5 out of 147 3.40136054421769%	10 out of 400 2.5%	0.286038	1
Arginine and proline metabolism	ko00330	9 out of 147 6.12244897959184%	20 out of 400 5%	0.287992	1
Bacterial chemotaxis	ko02030	2 out of 147 1.36054421768707%	3 out of 400 0.75%	0.305438	1
Biotin metabolism	ko00780	2 out of 147 1.36054421768707%	3 out of 400 0.75%	0.305438	1
Caprolactam degradation	ko00930	2 out of 147 1.36054421768707%	3 out of 400 0.75%	0.305438	1
Dioxin degradation	ko00621	2 out of 147 1.36054421768707%	3 out of 400 0.75%	0.305438	1
Indole alkaloid biosynthesis	ko00901	2 out of 147 1.36054421768707%	3 out of 400 0.75%	0.305438	1
Sphingolipid metabolism	ko00600	2 out of 147 1.36054421768707%	3 out of 400 0.75%	0.305438	1
Biosynthesis of cofactors	ko01240	25 out of 147 17.0068027210884%	62 out of 400 15.5%	0.309333	1
D-Amino acid metabolism	ko00470	10 out of 147 6.80272108843537%	23 out of 400 5.75%	0.315869	1
Alanine, aspartate and glutamate metabolism	ko00250	6 out of 147 4.08163265306122%	13 out of 400 3.25%	0.329701	1
beta-Alanine metabolism	ko00410	6 out of 147 4.08163265306122%	13 out of 400 3.25%	0.329701	1
Benzoate degradation	ko00362	4 out of 147 2.72108843537415%	8 out of 400 2%	0.330633	1
Pyruvate metabolism	ko00620	4 out of 147 2.72108843537415%	8 out of 400 2%	0.330633	1
Biosynthesis of secondary metabolites	ko01110	57 out of 147 38.7755102040816%	149 out of 400 37.25%	0.353548	1
African trypanosomiasis	ko05143	1 out of 147 0.680272108843537%	1 out of 400 0.25%	0.3675	1
Bacterial secretion system	ko03070	1 out of 147 0.680272108843537%	1 out of 400 0.25%	0.3675	1
Biosynthesis of enediyne antibiotics	ko01059	1 out of 147 0.680272108843537%	1 out of 400 0.25%	0.3675	1
Biosynthesis of vancomycin group antibiotics	ko01055	1 out of 147 0.680272108843537%	1 out of 400 0.25%	0.3675	1
Cationic antimicrobial peptide (CAMP) resistance	ko01503	1 out of 147 0.680272108843537%	1 out of 400 0.25%	0.3675	1
Clavulanic acid biosynthesis	ko00331	1 out of 147 0.680272108843537%	1 out of 400 0.25%	0.3675	1
Glycosylphosphatidylinositol (GPI)-anchor biosynthesis	ko00563	1 out of 147 0.680272108843537%	1 out of 400 0.25%	0.3675	1
Phenazine biosynthesis	ko00405	1 out of 147 0.680272108843537%	1 out of 400 0.25%	0.3675	1
Styrene degradation	ko00643	3 out of 147 2.04081632653061%	6 out of 400 1.5%	0.388116	1
Vitamin B6 metabolism	ko00750	3 out of 147 2.04081632653061%	6 out of 400 1.5%	0.388116	1
Nicotinate and nicotinamide metabolism	ko00760	6 out of 147 4.08163265306122%	14 out of 400 3.5%	0.412137	1
Metabolic pathways	ko01100	119 out of 147 80.9523809523809%	321 out of 400 80.25%	0.4476	1
Phenylalanine metabolism	ko00360	8 out of 147 5.4421768707483%	20 out of 400 5%	0.464012	1
Polycyclic aromatic hydrocarbon degradation	ko00624	2 out of 147 1.36054421768707%	4 out of 400 1%	0.46822	1
Staurosporine biosynthesis	ko00404	2 out of 147 1.36054421768707%	4 out of 400 1%	0.46822	1
Cysteine and methionine metabolism	ko00270	6 out of 147 4.08163265306122%	15 out of 400 3.75%	0.493528	1
Carbon metabolism	ko01200	10 out of 147 6.80272108843537%	26 out of 400 6.5%	0.502632	1
Lysine degradation	ko00310	5 out of 147 3.40136054421769%	13 out of 400 3.25%	0.554367	1
ABC transporters	ko02010	18 out of 147 12.2448979591837%	49 out of 400 12.25%	0.559577	1
Glycine, serine and threonine metabolism	ko00260	6 out of 147 4.08163265306122%	16 out of 400 4%	0.570903	1
Glyoxylate and dicarboxylate metabolism	ko00630	6 out of 147 4.08163265306122%	16 out of 400 4%	0.570903	1
Amoebiasis	ko05146	1 out of 147 0.680272108843537%	2 out of 400 0.5%	0.600526	1
Arachidonic acid metabolism	ko00590	1 out of 147 0.680272108843537%	2 out of 400 0.5%	0.600526	1
Chagas disease	ko05142	1 out of 147 0.680272108843537%	2 out of 400 0.5%	0.600526	1
Fatty acid degradation	ko00071	1 out of 147 0.680272108843537%	2 out of 400 0.5%	0.600526	1
Furfural degradation	ko00365	1 out of 147 0.680272108843537%	2 out of 400 0.5%	0.600526	1
Penicillin and cephalosporin biosynthesis	ko00311	1 out of 147 0.680272108843537%	2 out of 400 0.5%	0.600526	1
Phosphonate and phosphinate metabolism	ko00440	1 out of 147 0.680272108843537%	2 out of 400 0.5%	0.600526	1
Photosynthesis	ko00195	1 out of 147 0.680272108843537%	2 out of 400 0.5%	0.600526	1
Prodigiosin biosynthesis	ko00333	1 out of 147 0.680272108843537%	2 out of 400 0.5%	0.600526	1
Caffeine metabolism	ko00232	2 out of 147 1.36054421768707%	5 out of 400 1.25%	0.605789	1
Toluene degradation	ko00623	2 out of 147 1.36054421768707%	5 out of 400 1.25%	0.605789	1
Butanoate metabolism	ko00650	3 out of 147 2.04081632653061%	8 out of 400 2%	0.614865	1
Carbon fixation in photosynthetic organisms	ko00710	3 out of 147 2.04081632653061%	9 out of 400 2.25%	0.704775	1
Starch and sucrose metabolism	ko00500	3 out of 147 2.04081632653061%	9 out of 400 2.25%	0.704775	1
Biosynthesis of siderophore group nonribosomal peptides	ko01053	2 out of 147 1.36054421768707%	6 out of 400 1.5%	0.714626	1
Biosynthesis of unsaturated fatty acids	ko01040	2 out of 147 1.36054421768707%	6 out of 400 1.5%	0.714626	1
Bisphenol degradation	ko00363	1 out of 147 0.680272108843537%	3 out of 400 0.75%	0.748071	1
Carbapenem biosynthesis	ko00332	1 out of 147 0.680272108843537%	3 out of 400 0.75%	0.748071	1
Diterpenoid biosynthesis	ko00904	1 out of 147 0.680272108843537%	3 out of 400 0.75%	0.748071	1
Folate biosynthesis	ko00790	1 out of 147 0.680272108843537%	3 out of 400 0.75%	0.748071	1
Pertussis	ko05133	1 out of 147 0.680272108843537%	3 out of 400 0.75%	0.748071	1
Microbial metabolism in diverse environments	ko01120	34 out of 147 23.1292517006803%	99 out of 400 24.75%	0.754796	1
Galactose metabolism	ko00052	6 out of 147 4.08163265306122%	19 out of 400 4.75%	0.761562	1
Ascorbate and aldarate metabolism	ko00053	5 out of 147 3.40136054421769%	16 out of 400 4%	0.763497	1
Methane metabolism	ko00680	4 out of 147 2.72108843537415%	13 out of 400 3.25%	0.76821	1
Sulfur metabolism	ko00920	2 out of 147 1.36054421768707%	7 out of 400 1.75%	0.797166	1
Arginine biosynthesis	ko00220	3 out of 147 2.04081632653061%	11 out of 400 2.75%	0.835378	1
Histidine metabolism	ko00340	3 out of 147 2.04081632653061%	11 out of 400 2.75%	0.835378	1
Two-component system	ko02020	3 out of 147 2.04081632653061%	11 out of 400 2.75%	0.835378	1
Naphthalene degradation	ko00626	1 out of 147 0.680272108843537%	4 out of 400 1%	0.841354	1
Taurine and hypotaurine metabolism	ko00430	1 out of 147 0.680272108843537%	4 out of 400 1%	0.841354	1
Aminobenzoate degradation	ko00627	5 out of 147 3.40136054421769%	18 out of 400 4.5%	0.855684	1
Phosphotransferase system (PTS)	ko02060	4 out of 147 2.72108843537415%	15 out of 400 3.75%	0.86535	1
Degradation of aromatic compounds	ko01220	7 out of 147 4.76190476190476%	25 out of 400 6.25%	0.876665	1
Pyrimidine metabolism	ko00240	6 out of 147 4.08163265306122%	22 out of 400 5.5%	0.882	1
Glycerolipid metabolism	ko00561	1 out of 147 0.680272108843537%	5 out of 400 1.25%	0.900246	1
Inositol phosphate metabolism	ko00562	1 out of 147 0.680272108843537%	5 out of 400 1.25%	0.900246	1
Thiamine metabolism	ko00730	1 out of 147 0.680272108843537%	5 out of 400 1.25%	0.900246	1
Glycerophospholipid metabolism	ko00564	1 out of 147 0.680272108843537%	6 out of 400 1.5%	0.937369	1
O-Antigen nucleotide sugar biosynthesis	ko00541	1 out of 147 0.680272108843537%	6 out of 400 1.5%	0.937369	1
Oxidative phosphorylation	ko00190	1 out of 147 0.680272108843537%	6 out of 400 1.5%	0.937369	1
Tyrosine metabolism	ko00350	3 out of 147 2.04081632653061%	14 out of 400 3.5%	0.937968	1
Fructose and mannose metabolism	ko00051	1 out of 147 0.680272108843537%	7 out of 400 1.75%	0.960737	1
Glycolysis / Gluconeogenesis	ko00010	1 out of 147 0.680272108843537%	7 out of 400 1.75%	0.960737	1
Nucleotide metabolism	ko01232	7 out of 147 4.76190476190476%	30 out of 400 7.5%	0.966268	1
Amino sugar and nucleotide sugar metabolism	ko00520	3 out of 147 2.04081632653061%	16 out of 400 4%	0.969234	1
Biosynthesis of nucleotide sugars	ko01250	3 out of 147 2.04081632653061%	16 out of 400 4%	0.969234	1
Glutathione metabolism	ko00480	1 out of 147 0.680272108843537%	10 out of 400 2.5%	0.990414	1
Purine metabolism	ko00230	4 out of 147 2.72108843537415%	25 out of 400 6.25%	0.995119	1
