# Supplementary material for: Study on the metabolic process of phthalic acid driven proliferation of Rhizoctonia solani
Source: Front Plant Sci. 2023 Oct 11;14:1266916. doi: 10.3389/fpls.2023.1266916 (PMC10598758; doi:10.3389/fpls.2023.1266916)
Supplement: Supplementary file 14 [file Table_14.xlsx]

## Sheet: Sheet1
Index	Q1 (Da)	Q3 (Da)	Molecular weight (Da)	Formula	Ionization model	Compounds	物质	Class I	物质一级分类	Class II	物质二级分类	CAS	Level	Fu-1	Fu-2	Fu-3	PA-1	PA-2	PA-3	CK-1	CK-2	CK-3	QC01	QC02	QC03	cpd_ID	kegg_map
Lmbn005369	295.23	195.14	296.235	C18H32O3	[M-H]-	13(S)-HODE;13(S)-Hydroxyoctadeca-9Z,11E-dienoic acid*	13-羟基十八烷基-9,11-二烯酸*	Lipids	脂质	Free fatty acids	游离脂肪酸	10219-69-9	1	1.37226e+06	1.34779e+06	1.47772e+06	6.27398e+06	6.53591e+06	6.73353e+06	1.93153e+06	1.9456e+06	1.93653e+06	2.90873e+06	3.05191e+06	3.1254e+06	C14762	ko00591
pmb2787	293.21	275.2	294.219	C18H30O3	[M-H]-	9-Oxo-10E,12Z-octadecadienoic acid	9-过氧-10E,12Z-十八碳二烯酸	Lipids	脂质	Free fatty acids	游离脂肪酸	54232-59-6	3	26990.9	27613.6	29084.7	117480	124359	129794	23642.6	34043.2	45290.5	59639.4	62985.8	55597.9	C14766	ko00591
Lmbn004685	311.22	223.17	312.23	C18H32O4	[M-H]-	5S,8R-DiHODE; (5S,8R,9Z,12Z)-5,8-Dihydroxyoctadeca-9,12-dienoate	5,8-二羟基-9,12-十八碳二烯酸	Lipids	脂质	Free fatty acids	游离脂肪酸	-	1	32539.6	20754.5	23684.5	44212	60116.6	51493.6	26811.1	20495.4	30767.2	43243.5	46062.7	45294.5	C20186	ko00591
pmb2799	295.23	195.14	296.235	C18H32O3	[M-H]-	12,13-Epoxy-9-Octadecenoic Acid	12,13-环氧-9-十八碳烯酸	Lipids	脂质	Free fatty acids	游离脂肪酸	6799-85-5	1	44421.1	50348.9	51737.6	194169	215576	209401	13469.3	17998.5	8250.27	74452.3	67081.6	69880	C14826	ko00591,ko01100
Lmbn005923	277.22	59.01	278.225	C18H30O2	[M-H]-	Crepenynic acid	顺式十八碳-9-烯-12-炔酸	Lipids	脂质	Free fatty acids	游离脂肪酸	2277-31-8	1	36867.7	48459.9	61833.5	226350	260104	238090	11681.5	14259.9	16758.5	86735.5	75344.3	93779.3	C07289	ko00591
MWSmce692	277.22	59.01	278.225	C18H30O2	[M-H]-	γ-Linolenic Acid	γ-亚麻酸	Lipids	脂质	Free fatty acids	游离脂肪酸	506-26-3	3	36867.7	48459.9	61833.5	226350	260104	238090	11681.5	14259.9	16758.5	86735.5	75344.3	93779.3	C06426	ko00591,ko01040,ko01100
mws0367	277.22	277.22	278.225	C18H30O2	[M-H]-	α-Linolenic Acid	α-亚麻酸	Lipids	脂质	Free fatty acids	游离脂肪酸	463-40-1	1	8.83241e+06	9.48427e+06	1.01693e+07	6.21667e+07	5.19827e+07	5.88193e+07	1.66294e+06	1.74941e+06	1.78818e+06	1.85324e+07	1.80645e+07	2.27857e+07	C06427	ko00592,ko01040,ko01100,ko01110
Zmyn004676	293.21	113.1	294.219	C18H30O3	[M-H]-	17-Hydroxylinolenic acid	17-羟基亚麻酸	Lipids	脂质	Free fatty acids	游离脂肪酸	-	1	832814	791966	880485	3.87416e+06	4.02404e+06	3.39695e+06	938101	844448	986595	1.61125e+06	1.62361e+06	1.85118e+06	C16346	ko00592
pme0220	225.15	151.11	224.141	C13H20O3	[M+H]+	Methyl jasmonate	茉莉酸甲酯	Organic acids	有机酸	Organic acids	有机酸	1211-29-6	3	56980.6	41258.6	89506.6	1.29054e+06	1.22092e+06	1.04529e+06	10959.4	13859.2	8691.41	404071	319780	255405	C11512	ko00592,ko01110
Zmyn004449	309.21	171.1	310.214	C18H30O4	[M-H]-	9-Hydroxy-12-oxo-10(E),15(Z)-octadecadienoic acid	9-羟基-12-氧代-10(E),15(Z)-十八碳二烯酸	Lipids	脂质	Free fatty acids	游离脂肪酸	-	1	148004	150979	207688	1.17957e+06	1.39521e+06	1.74587e+06	919883	962833	893307	772459	796092	826384	C21923	ko00592,ko01110
Zmyn004732	293.21	185.12	294.219	C18H30O3	[M-H]-	2R-hydroxy-9Z,12Z,15Z-octadecatrienoic acid	2R-羟基-9Z,12Z,15Z-十八碳三烯酸	Lipids	脂质	Free fatty acids	游离脂肪酸	-	1	931151	1.0314e+06	1.5247e+06	4.27574e+06	5.24854e+06	6.10315e+06	102024	114483	132966	1.61862e+06	1.63285e+06	1.74576e+06	C16342	ko00592
mws4170	179.06	59.01	180.063	C6H12O6	[M-H]-	D-Glucose	D-葡萄糖	Others	其它类	Saccharides	糖类	50-99-7	1	1.59212e+07	1.57351e+07	1.44834e+07	7.89519e+06	7.53996e+06	8.1385e+06	1.94789e+07	1.2695e+07	1.93846e+07	1.77788e+07	1.61318e+07	1.54967e+07	C00031	ko00010,ko00030,ko00052,ko00500,ko00520,ko00521,ko00524,ko00901,ko01100,ko01110,ko02010,ko02020,ko02060,ko04113,ko05111
pme0519	341.11	119.03	342.116	C12H22O11	[M-H]-	D-Sucrose	D-蔗糖	Others	其它类	Saccharides	糖类	57-50-1	1	1.58777e+06	2.82702e+06	2.30218e+06	8.45002e+06	1.05764e+07	6.7332e+06	4.16106e+06	3.60376e+06	4.33241e+06	4.69585e+06	6.79697e+06	4.18745e+06	C00089	ko00052,ko00500,ko01100,ko01110,ko02010,ko02060
MWS2442	259.02	96.97	260.03	C6H13O9P	[M-H]-	D-Fructose 6-Phosphate	D-果糖-6-磷酸	Others	其它类	Saccharides	糖类	643-13-0	1	2.09158e+06	1.85862e+06	1.36415e+06	911086	982357	939206	1.63302e+06	1.61671e+06	1.00782e+06	1.81614e+06	1.63593e+06	1.79293e+06	C00085	ko00052,ko00500,ko00680,ko00710,ko01100,ko01110,ko01120,ko01200
mws0866	259.02	96.97	260.03	C6H13O9P	[M-H]-	D-Glucose 6-phosphate*	D-葡萄糖-6-磷酸*	Others	其它类	Saccharides	糖类	56-73-5	2	2.09158e+06	1.85862e+06	1.36415e+06	911086	982357	939206	1.63302e+06	1.61671e+06	1.00782e+06	1.81614e+06	1.63593e+06	1.79293e+06	C00092	ko00500,ko00521,ko00524,ko00562,ko00998,ko01100,ko01110,ko02020,ko02060,ko05111
pmb2922	565.05	323.03	566.055	C15H24N2O17P2	[M-H]-	Uridine 5'-diphospho-D-glucose	尿苷 5'-二磷酸-D-葡萄糖	Nucleotides and derivatives	核苷酸及其衍生物	Nucleotides and derivatives	核苷酸及其衍生物	133-89-1	1	3.66354e+06	3.98501e+06	3.54203e+06	3.01926e+06	2.96339e+06	2.8329e+06	29690.8	50015	32062	2.70008e+06	2.72469e+06	2.74051e+06	C00029	ko00040,ko00052,ko00053,ko00500,ko00520,ko00524,ko00541,ko00561,ko01051,ko01100,ko01110,ko01240,ko01250
mws0264	341.11	119.03	342.116	C12H22O11	[M-H]-	D-Trehalose	D-海藻糖	Others	其它类	Saccharides	糖类	99-20-7	3	1.06497e+07	1.14108e+07	1.41199e+07	5.73311e+07	4.53186e+07	5.59926e+07	1.92165e+07	1.52507e+07	1.97462e+07	2.19134e+07	1.72284e+07	2.51797e+07	C01083	ko00500,ko01100,ko01110,ko02010,ko02060
pme1021	177.14	99	178.048	C6H10O6	[M-H]-	D-Glucono-1,5-lactone	D-葡萄糖酸-1,5-内酯	Others	其它类	Saccharides	糖类	90-80-2	3	919167	920936	807957	147955	49420.6	51534.8	1.34992e+06	1.24438e+06	1.29082e+06	984087	826511	777707	C00198	ko00030,ko01100,ko01110,ko01120,ko01200
pme0534	195.05	75.01	196.058	C6H12O7	[M-H]-	Gluconic acid	葡萄糖酸	Others	其它类	Saccharides	糖类	526-95-4	1	1.14502e+06	1.14819e+06	1.16526e+06	1.17601e+06	1.31695e+06	1.15603e+06	6.58282e+06	6.23364e+06	6.07072e+06	3.2541e+06	3.47504e+06	3.47182e+06	C00257	ko00030,ko01100,ko01110,ko01120,ko01200
MW0013542	177.04	89.02	178.048	C6H10O6	[M-H]-	2-Keto-3-deoxygluconate	2-酮-3-脱氧-D-葡萄糖酸	Organic acids	有机酸	Organic acids	有机酸	17510-99-5	3	9.50827e+06	9.09787e+06	8.4702e+06	3.02509e+06	2.58435e+06	3.28228e+06	7.52664e+06	5.52673e+06	7.19561e+06	6.25791e+06	7.39561e+06	7.29026e+06	C00204	ko00030,ko00040,ko01100,ko01120,ko01200
Zmgn000217	129.02	85.03	130.027	C5H6O4	[M-H]-	Itaconic acid	衣康酸	Organic acids	有机酸	Organic acids	有机酸	97-65-4	3	1.73088e+06	1.70926e+06	1.68275e+06	667555	627069	697145	1.52787e+06	1.49562e+06	1.59086e+06	1.57874e+06	1.52556e+06	1.48754e+06	C00490	ko00660,ko01100
pmb2826	147.03	87.01	148.037	C5H8O5	[M-H]-	L-Citramalic acid	2-甲基苹果酸	Organic acids	有机酸	Organic acids	有机酸	6236-09-5	1	1.53003e+06	1.47956e+06	1.47623e+06	5.15272e+06	5.0458e+06	5.01426e+06	9	9	9	1.74698e+06	1.8365e+06	1.74603e+06	C02614	ko00660,ko01100
Zmtn001624	188.04	144.05	189.043	C10H7NO3	[M-H]-	N-Acetylisatin	N-乙酰靛红	Alkaloids	生物碱	Plumerane	吲哚类生物碱	574-17-4	3	1.04066e+06	1.01415e+06	915040	2.40088e+06	2.56201e+06	2.39128e+06	855009	749246	728553	1.1713e+06	1.1783e+06	1.14968e+06	C02172	ko00380
Wcdp002433	205.1	146.06	204.09	C11H12N2O2	[M+H]+	L-Tryptophan	L-色氨酸	Amino acids and derivatives	氨基酸及其衍生物	Amino acids and derivatives	氨基酸及其衍生物	73-22-3	1	2.29918e+06	2.65279e+06	2.40541e+06	978610	1.11383e+06	1.00711e+06	2.90636e+06	2.90391e+06	2.86668e+06	2.27479e+06	2.30839e+06	2.31358e+06	C00078	ko00260,ko00380,ko00400,ko00404,ko00901,ko00970,ko00996,ko00997,ko01100,ko01110,ko01210,ko01230,ko01240,ko05143
mws1078	138.06	92.05	137.048	C7H7NO2	[M+H]+	Anthranilic Acid	邻氨基苯甲酸	Phenolic acids	酚酸类	Phenolic acids	酚酸类	118-92-3	3	3.15637e+06	2.96726e+06	3.21474e+06	9.86213e+06	9.44226e+06	9.38901e+06	100868	98052.9	91181.1	2.65631e+06	2.49755e+06	2.35895e+06	C00108	ko00380,ko00400,ko00405,ko00621,ko00627,ko00996,ko00997,ko00998,ko01100,ko01110,ko01120,ko01220,ko01230
mws0277	191.06	85.03	192.063	C7H12O6	[M-H]-	Quinic Acid	奎宁酸	Organic acids	有机酸	Organic acids	有机酸	77-95-2	1	1.39282e+06	1.44317e+06	1.4003e+06	222705	213725	231314	2.03441e+06	2.23903e+06	2.15669e+06	1.41638e+06	1.38061e+06	1.22583e+06	C00296	ko00400,ko01100
pme0021	166.09	120.08	165.079	C9H11NO2	[M+H]+	L-Phenylalanine	L-苯丙氨酸	Amino acids and derivatives	氨基酸及其衍生物	Amino acids and derivatives	氨基酸及其衍生物	63-91-2	1	2.53842e+06	2.51953e+06	2.53e+06	369954	399240	421639	3.61523e+06	3.78148e+06	3.69415e+06	2.80843e+06	2.86901e+06	2.78086e+06	C00079	ko00360,ko00400,ko00460,ko00470,ko00970,ko00996,ko00997,ko00999,ko01100,ko01110,ko01210,ko01230,ko02010
mws0250	182.08	136.08	181.074	C9H11NO3	[M+H]+	L-Tyrosine	L-酪氨酸	Amino acids and derivatives	氨基酸及其衍生物	Amino acids and derivatives	氨基酸及其衍生物	60-18-4	1	1.33464e+07	1.1858e+07	1.05174e+07	893738	1.12845e+06	1.03039e+06	1.1948e+07	1.27663e+07	1.52095e+07	1.5169e+07	9.98054e+06	1.0235e+07	C00082	ko00130,ko00261,ko00350,ko00360,ko00400,ko00401,ko00460,ko00680,ko00730,ko00970,ko00997,ko00998,ko00999,ko01055,ko01059,ko01100,ko01110,ko01210,ko01230,ko01240
mws1013	177.02	133.03	178.027	C9H6O4	[M-H]-	Esculetin (6,7-Dihydroxycoumarin)	秦皮乙素; 6,7-二羟基香豆素	Lignans and Coumarins	木脂素和香豆素	Coumarins	香豆素	305-01-1	3	9	9	9	30331.1	45010	28787.7	115542	166770	81246.6	51777	66633.1	58051.6	C09263	ko00999,ko01110
Zmln002252	223.03	149.03	224.032	C10H8O6	[M-H]-	Sideretin (5,7,8-Trihydroxy-6-methoxycoumarin)	5,7,8-三羟基-6-甲氧基香豆素	Lignans and Coumarins	木脂素和香豆素	Coumarins	香豆素	-	3	126811	119928	125007	48919.2	38167.9	42463.2	246580	232674	247844	152330	166542	184280	C22007	ko00999,ko01110
Zmzn000079	199	78.96	200.009	C4H9O7P	[M-H]-	D-Erythrose-4-phosphate	D-赤藓糖-4-磷酸	Others	其它类	Saccharides	糖类	585-18-2	2	143742	195911	159723	589372	576056	510260	791945	722571	669674	427258	443417	433629	C00279	ko00030,ko00400,ko00710,ko00750,ko00997,ko00998,ko01100,ko01110,ko01120,ko01200,ko01230,ko01240
mws0256	118.09	72.08	117.079	C5H11NO2	[M+H]+	L-Valine	L-缬氨酸	Amino acids and derivatives	氨基酸及其衍生物	Amino acids and derivatives	氨基酸及其衍生物	72-18-4	1	5.1025e+06	4.58526e+06	4.92809e+06	505146	548751	536407	9.13993e+06	9.20889e+06	9.55335e+06	6.19275e+06	6.09211e+06	5.8979e+06	C00183	ko00280,ko00290,ko00311,ko00460,ko00770,ko00970,ko01100,ko01110,ko01210,ko01230,ko01240,ko02010
mws0227	132.1	86.1	131.095	C6H13NO2	[M+H]+	L-Leucine	L-亮氨酸	Amino acids and derivatives	氨基酸及其衍生物	Amino acids and derivatives	氨基酸及其衍生物	61-90-5	1	9.89686e+06	8.46865e+06	9.68969e+06	2.67257e+06	2.4317e+06	2.91715e+06	1.17826e+07	1.16551e+07	1.15546e+07	9.79937e+06	9.87188e+06	9.82737e+06	C00123	ko00280,ko00290,ko00970,ko01100,ko01110,ko01210,ko01230,ko02010,ko05131
mws0258	132.102	86	131.095	C6H13NO2	[M+H]+	L-Isoleucine	L-异亮氨酸	Amino acids and derivatives	氨基酸及其衍生物	Amino acids and derivatives	氨基酸及其衍生物	73-32-5	3	8.25626e+06	8.02846e+06	8.04213e+06	2.30541e+06	2.24212e+06	2.09766e+06	1.1258e+07	1.16019e+07	1.23655e+07	1.01652e+07	9.24113e+06	9.6993e+06	C00407	ko00280,ko00290,ko00460,ko00970,ko01100,ko01110,ko01210,ko01230,ko02010,ko05131
mws0425	129.02	85.03	130.027	C5H6O4	[M-H]-	Citraconic acid	柠康酸	Organic acids	有机酸	Organic acids	有机酸	498-23-7	3	1.23165e+07	1.392e+07	1.38218e+07	2.77775e+06	1.88812e+06	2.09622e+06	1.50921e+07	1.55081e+07	1.60281e+07	1.11931e+07	1.12305e+07	1.12379e+07	C02226	ko00290,ko00660,ko01100,ko01210
Lmbn000216	147.03	57.0344	148.037	C5H8O5	[M-H]-	3-Methylmalic acid*	3-甲基苹果酸*	Organic acids	有机酸	Organic acids	有机酸	152204-30-3	3	1.16348e+06	1.16321e+06	1.17347e+06	3.02033e+06	2.84499e+06	2.65934e+06	590804	610642	631352	653016	667044	721637	C06032	ko00290,ko00660,ko01100,ko01210,ko01230
pmb3101	175.06	115.04	176.069	C7H12O5	[M-H]-	2-Isopropylmalic Acid*	2-异丙基苹果酸*	Organic acids	有机酸	Organic acids	有机酸	49601-06-1	2	1.96362e+07	1.92986e+07	1.96708e+07	4.6512e+07	4.53501e+07	4.46013e+07	487856	466008	474169	1.51429e+07	1.50108e+07	1.52757e+07	C02504	ko00290,ko00620,ko01100,ko01110,ko01210,ko01230
Lmbn001754	175.061	115.04	176.069	C7H12O5	[M-H]-	3-Isopropylmalic Acid*	3-异丙基苹果酸*	Organic acids	有机酸	Organic acids	有机酸	921-28-8	2	1.91153e+07	1.81421e+07	1.86804e+07	3.80086e+07	3.60216e+07	3.83315e+07	489710	423223	453638	1.46419e+07	1.43392e+07	1.41475e+07	C04411	ko00290,ko01100,ko01110,ko01210,ko01230
mws0219	132.03	88.04	133.037	C4H7NO4	[M-H]-	L-Aspartic Acid	L-天冬氨酸	Amino acids and derivatives	氨基酸及其衍生物	Amino acids and derivatives	氨基酸及其衍生物	56-84-8	1	425681	334214	452060	1.68386e+06	1.60294e+06	1.53768e+06	5.23617e+06	5.40428e+06	5.6952e+06	2.98873e+06	2.77683e+06	2.96903e+06	C00049	ko00220,ko00250,ko00260,ko00261,ko00270,ko00300,ko00340,ko00410,ko00460,ko00470,ko00710,ko00760,ko00770,ko00970,ko00997,ko00998,ko00999,ko01100,ko01110,ko01120,ko01200,ko01210,ko01230,ko01240,ko02010,ko02020,ko02030
pme0057	136.04	118.03	135.035	C4H9NO2S	[M+H]+	L-Homocysteine	L-高半胱氨酸	Amino acids and derivatives	氨基酸及其衍生物	Amino acids and derivatives	氨基酸及其衍生物	6027-13-0	3	1.9983e+06	1.84337e+06	1.64089e+06	120080	133770	141165	2.46752e+06	2.33434e+06	2.56709e+06	2.1259e+06	1.65849e+06	1.65404e+06	C00155	ko00270,ko00920,ko01100,ko01110,ko01230,ko04621
pme1210	150.06	61.01	149.051	C5H11NO2S	[M+H]+	L-Methionine	L-甲硫氨酸	Amino acids and derivatives	氨基酸及其衍生物	Amino acids and derivatives	氨基酸及其衍生物	63-68-3	1	6.45764e+06	6.52994e+06	6.58182e+06	821035	913855	910223	2.71855e+07	2.71705e+07	3.9398e+07	2.29579e+07	2.25549e+07	2.25561e+07	C00073	ko00270,ko00470,ko00970,ko00999,ko01100,ko01110,ko01210,ko01230,ko01240
pme0026	147.11	84.08	146.106	C6H14N2O2	[M+H]+	L-Lysine	L-赖氨酸	Amino acids and derivatives	氨基酸及其衍生物	Amino acids and derivatives	氨基酸及其衍生物	56-87-1	1	5.48523e+06	5.45521e+06	5.55521e+06	4.69158e+06	4.58342e+06	4.44154e+06	5.82227e+06	5.73879e+06	5.49967e+06	5.65854e+06	6.08014e+06	5.24986e+06	C00047	ko00300,ko00310,ko00470,ko00780,ko00970,ko00997,ko01100,ko01110,ko01120,ko01210,ko01230,ko02010
MWSmce119	175.11	70.06	174.112	C6H14N4O2	[M+H]+	L-Arginine	L-精氨酸	Amino acids and derivatives	氨基酸及其衍生物	Amino acids and derivatives	氨基酸及其衍生物	74-79-3	1	2.7204e+06	2.92433e+06	2.87674e+06	1.23849e+06	1.20599e+06	1.2212e+06	2.71806e+06	2.49115e+06	4.08908e+06	3.12996e+06	3.43155e+06	3.15756e+06	C00062	ko00220,ko00261,ko00330,ko00331,ko00470,ko00970,ko00998,ko01100,ko01110,ko01230,ko02010,ko05142,ko05146
pme0006	116.071	70.1	115.063	C5H9NO2	[M+H]+	L-Proline	L-脯氨酸	Amino acids and derivatives	氨基酸及其衍生物	Amino acids and derivatives	氨基酸及其衍生物	147-85-3	3	1.66351e+06	1.68061e+06	1.43655e+06	474821	704719	746071	1.21657e+06	1.21304e+06	1.12712e+06	1.56586e+06	1.24527e+06	1.08478e+06	C00148	ko00330,ko00332,ko00333,ko00401,ko00404,ko00470,ko00970,ko01100,ko01110,ko01230,ko02010
pme0193	147.08	84.04	146.069	C5H10N2O3	[M+H]+	L-Glutamine	L-谷氨酰胺	Amino acids and derivatives	氨基酸及其衍生物	Amino acids and derivatives	氨基酸及其衍生物	56-85-9	2	4.59649e+06	5.12428e+06	5.35004e+06	4.7062e+06	4.95677e+06	4.95124e+06	6.27541e+06	6.55416e+06	6.46566e+06	4.7993e+06	5.57126e+06	5.52586e+06	C00064	ko00220,ko00230,ko00240,ko00250,ko00470,ko00630,ko00750,ko00910,ko00970,ko01100,ko01120,ko01230,ko01232,ko01240,ko02010,ko02020
pme0014	148.06	84.04	147.053	C5H9NO4	[M+H]+	L-Glutamic acid	L-谷氨酸	Amino acids and derivatives	氨基酸及其衍生物	Amino acids and derivatives	氨基酸及其衍生物	56-86-0	3	1.30152e+07	1.27849e+07	6.99415e+06	4.80698e+06	6.74992e+06	9.46103e+06	1.00928e+07	3.4865e+06	1.03282e+07	1.13201e+07	1.04167e+07	1.06852e+07	C00025	ko00220,ko00250,ko00330,ko00332,ko00340,ko00430,ko00470,ko00480,ko00524,ko00630,ko00650,ko00660,ko00860,ko00910,ko00970,ko00997,ko00998,ko01100,ko01110,ko01120,ko01200,ko01210,ko01230,ko01240,ko02010,ko02020
mws0281	191.02	111.01	192.027	C6H8O7	[M-H]-	Citric Acid	柠檬酸	Organic acids	有机酸	Organic acids	有机酸	77-92-9	1	1.80815e+07	1.88044e+07	1.68375e+07	2.73196e+06	2.90448e+06	2.85297e+06	1.96548e+07	1.85343e+07	1.81599e+07	1.43476e+07	1.57285e+07	1.61067e+07	C00158	ko00020,ko00250,ko00630,ko00720,ko01053,ko01100,ko01110,ko01120,ko01200,ko01210,ko01230,ko01240,ko02020
pme2550	173.01	129.02	174.016	C6H6O6	[M-H]-	Cis-Aconitic acid	顺式乌头酸	Organic acids	有机酸	Organic acids	有机酸	585-84-2	3	2.19192e+07	2.17431e+07	2.13338e+07	5.63527e+06	5.91917e+06	5.98305e+06	2.74212e+07	2.51211e+07	2.69668e+07	2.08009e+07	2.0971e+07	2.11091e+07	C00417	ko00020,ko00630,ko00660,ko00720,ko01100,ko01110,ko01120,ko01210
Zmyn000453	191.02	111.01	192.027	C6H8O7	[M-H]-	Isocitric Acid	异柠檬酸	Organic acids	有机酸	Organic acids	有机酸	320-77-4	1	2.13239e+07	2.03511e+07	1.86206e+07	3.29211e+06	3.10201e+06	3.43465e+06	3.15909e+07	3.23354e+07	3.29759e+07	2.09315e+07	2.02117e+07	1.75738e+07	C00311	ko00020,ko00630,ko00720,ko01100,ko01110,ko01120,ko01200,ko01210,ko01230,ko01240
pme2380	145.01	101.02	146.022	C5H6O5	[M-H]-	α-Ketoglutaric acid	α-酮戊二酸	Organic acids	有机酸	Organic acids	有机酸	328-50-7	3	2.88121e+06	2.90053e+06	2.74434e+06	545541	600179	671373	827354	832689	805634	1.18824e+06	1.28391e+06	1.18318e+06	C00026	ko00020,ko00040,ko00053,ko00220,ko00250,ko00300,ko00310,ko00340,ko00365,ko00430,ko00470,ko00630,ko00650,ko00660,ko00720,ko00997,ko00998,ko01100,ko01110,ko01120,ko01200,ko01210,ko01230,ko01240
Wayn001528	205.03	111.01	206.043	C7H10O7	[M-H]-	Homocitrate	高柠檬酸	Organic acids	有机酸	Organic acids	有机酸	13052-73-8	1	2.22253e+06	2.19326e+06	2.27562e+06	1.12137e+07	1.03988e+07	9.57402e+06	890259	935048	795077	3.76275e+06	3.78452e+06	3.94693e+06	C01251	ko00300,ko00620,ko01100,ko01110,ko01120,ko01210,ko01230,ko01240
mws1167	131	59.01	132.006	C4H4O5	[M-H]-	Oxalacetic acid	草酰乙酸	Organic acids	有机酸	Organic acids	有机酸	328-42-7	3	236971	186628	191739	9	9	9	290242	242677	281807	206976	212202	219460	C00036	ko00010,ko00020,ko00250,ko00362,ko00470,ko00620,ko00630,ko00680,ko00710,ko00720,ko00997,ko00998,ko00999,ko01100,ko01110,ko01120,ko01200,ko01210,ko01230,ko01240,ko02020
pme2589	159.03	87.04	160.037	C6H8O5	[M-H]-	2-Oxoadipic acid	2-氧代己二酸	Organic acids	有机酸	Organic acids	有机酸	3184-35-8	3	884397	914526	816497	274987	381868	456857	9	9	9	564658	519176	523322	C00322	ko00300,ko00310,ko00380,ko00680,ko01100,ko01110,ko01120,ko01210,ko01230,ko01240
